# Supplementary material for: Metabolic mapping of the human solute carrier superfamily
Source: Mol Syst Biol. 2025 May 12;21(6):560–98. doi: 10.1038/s44320-025-00106-4 (PMC12130231; doi:10.1038/s44320-025-00106-4)
Supplement: Supplementary file 2 — Table EV1 [file 44320_2025_106_MOESM2_ESM.xlsx]

## Sheet: Legend
Header	Description
slc	SLC overexpression cell line
median_unind	median of VVL fluorescence in uninduced cell population
median_Dox	median of VVL fluorescence in Dox-induced cell population
cliffs_delta	Cliff's delta, a non-parametric measure of effect size, between VVL fluorescence in Dox-induced vs uninduced populations
cohens_d	Cohen's d, a parametric measure effect size, between VVL fluorescence in Dox-induced vs uninduced populations
cohens_d_log	Cohen's d, a parametric measure effect size, between log VVL fluorescence in Dox-induced vs uninduced populations
wilcox_p	p value from Wilcoxon rank sum test between Dox-induced vs uninduced populations
ks_p	p value from Kolmogorov–Smirnov test between Dox-induced vs uninduced populations
ttest_p	p value from Student's t test between Dox-induced vs uninduced populations

## Sheet: Table EV1
slc	median_unind	median_Dox	cliffs_delta	cohens_d	cohens_d_log	wilcox_p	ks_p	ttest_p
MFSD14B	1244.65	3153.7	0.674575	1.3211	1.03572	0	0	0
MFSD5	1035.1	2273.43	0.687575	1.19677	1.09506	0	0	0
SLC10A7	748.55	1070.85	0.368826	0.446926	0.645059	0	0	0
SLC16A13	1376.65	1700.6	0.250353	0.561985	0.468644	0	0	0
SLC17A9	568.15	1445.95	0.58496	0.81888	1.02168	0	0	0
SLC30A8	861.85	1637.9	0.480681	0.682458	0.780921	0	0	0
SLC35A1	773.3	903.1	0.105983	0.166119	0.220387	2.29864e-118	2.87853e-109	5.95891e-97
SLC35B1	1089	1012.55	-0.0803224	0.0494203	-0.140691	1.46204e-65	4.55423e-233	1.25025e-09
SLC35B4	578.6	2021.25	0.791807	1.39134	1.62176	0	0	0
SLC37A4	969.1	2846.8	0.78362	1.30506	1.46562	0	0	0
SLC47A2	1043.35	1003.2	-0.030577	0.186283	-0.0676893	6.52825e-11	1.53873e-272	6.01093e-116
SLC4A1	1416.8	1766.6	0.235235	0.36231	0.315697	0	0	0
SLC7A11	1149.5	1222.1	0.0755142	0.07999	0.11286	2.34278e-59	4.62776e-47	4.46876e-23
TMEM241	834.35	1290.85	0.465261	0.524102	0.855652	0	0	0
SLC35D3	954.8	1014.2	0.071452	0.115112	0.121753	7.7529e-52	7.20018e-35	4.24425e-45
SLC35E4	932.25	1130.25	0.239482	0.305893	0.31188	0	0	0
