# Supplementary material for: Metabolic mapping of the human solute carrier superfamily
Source: Mol Syst Biol. 2025 May 12;21(6):560–98. doi: 10.1038/s44320-025-00106-4 (PMC12130231; doi:10.1038/s44320-025-00106-4)
Supplement: Supplementary file 3 — Table EV2 [file 44320_2025_106_MOESM3_ESM.xlsx]

## Sheet: Legend
Header	Description
slc	SLC overexpression cell line
median_unind	median of GNL fluorescence in uninduced cell population
median_Dox	median of GNL fluorescence in Dox-induced cell population
cliffs_delta	Cliff's delta, a non-parametric measure of effect size, between GNL fluorescence in Dox-induced vs uninduced populations
cohens_d	Cohen's d, a parametric measure effect size, between GNL fluorescence in Dox-induced vs uninduced populations
cohens_d_log	Cohen's d, a parametric measure effect size, between log GNL fluorescence in Dox-induced vs uninduced populations
wilcox_p	p value from Wilcoxon rank sum test between Dox-induced vs uninduced populations
ks_p	p value from Kolmogorov–Smirnov test between Dox-induced vs uninduced populations
ttest_p	p value from Student's t test between Dox-induced vs uninduced populations

## Sheet: Table EV2
slc	median_unind	median_Dox	cliffs_delta	cohens_d	cohens_d_log	wilcox_p	ks_p	ttest_p
MFSD14B	617.1	2795.1	0.863353	1.75286	2.10569	0	0	0
MFSD5	481.25	2021.25	0.911281	1.92175	2.43723	0	0	0
SLC10A7	536.8	932.25	0.558105	0.831579	1.00134	0	0	0
SLC16A13	542.3	1061.5	0.652398	1.11056	1.28732	0	0	0
SLC17A9	529.65	2160.4	0.882593	1.55678	2.19009	0	0	0
SLC30A8	567.05	1089	0.480059	0.877684	0.914757	0	0	0
SLC35A1	561.55	759	0.385463	0.570562	0.614349	0	0	0
SLC35B1	499.4	1047.75	0.7472	1.14291	1.46357	0	0	0
SLC35B4	516.45	2395.8	0.873956	1.85149	2.24416	0	0	0
SLC37A4	432.3	3464.45	0.930379	2.47112	3.12479	0	0	0
SLC47A2	552.75	644.05	0.206527	0.504532	0.435661	0	0	0
SLC4A1	721.05	842.05	0.193847	0.216175	0.331449	1.31307e-109	7.40681e-76	3.37377e-35
SLC7A11	563.2	829.95	0.444303	0.622723	0.749669	0	0	0
TMEM241	471.9	948.75	0.689752	0.934669	1.33563	0	0	0
SLC35D3	492.25	581.35	0.233222	0.324508	0.385895	0	0	0
SLC35E4	535.15	530.75	-0.0148248	-0.0245613	-0.0252647	0.0344721	0.0474077	0.023805
