# Supplementary material for: Metabolic mapping of the human solute carrier superfamily
Source: Mol Syst Biol. 2025 May 12;21(6):560–98. doi: 10.1038/s44320-025-00106-4 (PMC12130231; doi:10.1038/s44320-025-00106-4)
Supplement: Supplementary file 5 — Dataset EV1 [file 44320_2025_106_MOESM5_ESM.xlsx]

## Sheet: Legend
Header	Description
analysis	data sample identifier where the part (R100xxx_) refers to analytical batch and the last part (_202xxxx) denotes date of analytical run
BaseName	identifier for the differential analysis including name of cell line and analytical batch ID
(metabolite names)	log2 peak area after normalization to assigned internal standard(s) and analytical batch correction

## Sheet: Dataset EV1
analysis	BaseName	5 Methyl tetrahydrofolate	5,10 Methenyl tetrahydrofolate	Acetylcarnitine	Aconitic acid	Adenine	Adenosine	Adenosine cyclic monophosphate	Adenosine monophosphate	Adenosine triphosphate	Adipic acid	AICAR	Alanine	Allantoin	alpha-Ketoglutaric acid	Aminoadipic acid	Aminobenzoic acid	Aminobutyric acid	Anthranilic acid	Arabitol	Arginine	Argininosuccinic acid	Asparagine	Aspartic Acid	Butyrylcarnitine	Canavanine	Carnitine	cis-Aconitic acid	Citramalic acid	Citric acid+Isocitric acid	Citrulline	Creatine	Creatine phosphate	Creatinine	Cystathionine	Cystine	Cytidine	Cytidine monophosphate	Cytidine triphosphate	Cytosine	Dehydroshikimic acid	Deoxy-(methylthio)adenosine	Deoxyadenosine	Deoxyadenosine monophosphate	Deoxyadenosine triphosphate	Deoxycytidine	Deoxycytidine monophosphate	Deoxycytidine triphosphate	Deoxyguanosine
R100150_METAB02_MCC025_105990_20200504	HEK-SLC5A7-WTOE-Ct-R100150	-0.0103084	5.26498	8.8875456839999991	15.6766	10.6143	8.32039	10.1334	13.2695	19.7539	13.2025	7.60081		9.56199	18.0815	12.6408	7.13981	4.97966		8.46696	12.1312	9.17384	13.941	15.6594	9.53794	1.76638	7.82377	16.4806	13.45	20.0564	11.3415	12.3689	8.12044	11.1078	9.20687	7.32518	5.55752	11.9877	14.7745	3.93355	8.85738	10.283	8.86036	8.6061	12.038142970000001	12.9138	9.8249	10.1867	5.91761
R100150_METAB02_MCC025_105991_20200504	HEK-SLC5A7-WTOE-Ct-R100150	2.16537	1.11274	8.97635	15.6974	10.5097	8.22833	10.494	13.6059	19.8346	13.1199	6.31354		9.43708	18.059580360000002	12.8559	7.83246	4.06534		8.9485	11.7216	9.69941	14.3741	15.7564	9.5503	1.62555	7.82089	16.2544	13.2841	20.0453	10.9758	12.4093	7.94547	11.5732	9.52881	6.42078	5.31189	12.2315	14.7638	1.3841	8.66019	10.3917	8.98507	8.20334	12.0872	13.4533	9.95029	10.2364	5.71892
R100150_METAB02_MCC025_105992_20200504	HEK-SLC5A7-WTOE-Ct-R100150	4.60247	3.33569	8.61676	15.5472	10.103	7.76725	9.5593	12.657	19.4543	13.2852	5.95475		9.54924	17.9147	12.6063	6.96338	3.90988		8.85999	12.1221	8.80617	14.4458	15.6251	8.97616	1.75769	8.35268	15.8995	13.5909	19.7123	10.7161	12.2662	8.44775	11.1158	9.45814	5.70532	3.68655	11.7379	13.9323	0.151079	8.47011	10.3255	9.1299	7.78942	11.2983	13.3464	9.05231	8.93685	5.91288
R100150_METAB02_MCC025_105993_20200504	HEK-SLC5A7-WTOE-Ct-R100150	4.64381		8.58712	15.2552	9.91613	7.72604	9.51657	12.6576	19.568	12.8014	4.88713		9.80678	17.8406	12.5915	7.57987	4.36894		8.93465	11.8515	9.41141	14.1407	15.7011	9.41161	3.60234	6.99563	15.8078	13.2976	19.7803	10.3918	12.2445	7.8277	11.5857	9.10985	7.07697	5.26112	11.8861	14.1869	4.68632	8.82131	10.2277	9.05613	8.22297	11.5691	13.3338	9.40212	9.94907	6.05015
R100150_METAB02_MCC025_105994_20200504	HEK-SLC5A7-WTOE-Ct-R100150	3.80618	3.18553	8.52685	15.5867	10.2982	11.6153	10.2651	13.2906	19.7082	13.0943	6.35964		9.92631	17.9268	11.7826	7.37774	4.97272		8.98417	11.7632	8.74948	14.2311	15.0828	9.71515	1.28936	8.30807	16.1196	13.3454	20.1301	10.9363	12.0903	8.44847	11.5578	8.72975	6.40985	4.03736	11.911	14.5032	3.53475	8.94156	10.0164	9.52127	9.22727	11.9172	13.208	9.81261	10.0081	5.39488
R100150_METAB02_MCC025_105995_20200504	HEK-SLC5A7-WTOE-Ct-R100150	2.45929	1.97857	8.91856	15.37	10.0552	8.21487	10.1108	13.3053	19.6235	12.6054	6.70221		9.62384	17.8409	11.78	7.59216	4.15354		9.40344	11.0214	8.59883	13.5378	15.0966	9.7642	2.86023	8.86326	16.0065	13.2453	19.9968	10.5564	12.0946	8.22446	11.1973	8.812	7.3365	3.05416	11.8544	14.5136	1.00365	8.74152	10.0187	8.89848	9.08592	11.8276	13.1598	9.86299	9.53812	5.5059
R100150_METAB02_MCC025_105996_20200504	HEK-SLC5A7-WTOE-Ct-R100150	2.84523	4.42113	8.44185	15.3286	10.5746	8.56911	9.8815	13.1509	19.7631	12.7331	6.84162		10.1245	17.8663	11.8855	7.47564	4.25295		9.58504	11.4195	8.28888	13.7114	15.2685	9.82755	2.10508	7.99368	15.9885	13.331	19.9224	10.54	12.251	8.17529	11.4749	8.81186	6.94565	4.80747	11.9576	14.9964	2.6782	8.31104	10.6538	9.29775	8.19785	11.5903	12.9353	9.20302	9.85905	5.84692
R100150_METAB02_MCC025_105997_20200504	HEK-SLC5A7-WTOE-Ct-R100150	1.33056	2.3815	9.24238	15.2748	10.4846	7.95482	10.1303	12.9242	19.8064	12.8185	5.78068		9.50789	17.9135	11.8383	6.89376	5.84765		9.6559	10.3534	8.42613	13.8783	15.2496	9.97881	1.75531	8.41906	15.8238	13.3717	19.7183	10.6127	12.2343	8.26779	11.6454	8.85934	7.24925	3.12452	11.9756	15.0984		8.82282	10.7678	9.54673	8.76488	11.6677	12.8911	9.36761	9.93361	5.36776
R100150_METAB02_MCC025_106006_20200504	HEK-SLCO1B1-WTOE-Ct-R100150	0.841459	3.66303	9.36154	16.7249	13.3911	9.38797	10.3664	15.7425	20.2285	12.9666	6.63212		9.97221	18.7212	13.1677	7.65166	5.11525		8.8026	12.195	10.3603	15.0891	16.0489	9.3725	2.52463	7.86733	17.1743	14.332	20.8677	10.8993	12.9253	7.97335	11.7982	10.7969	7.39844	6.24265	13.2817	15.0918	2.67821	8.4676	11.2406	9.11405	9.67896	12.6743	14.0224	11.0414	11.0056	6.66109
R100150_METAB02_MCC025_106007_20200504	HEK-SLCO1B1-WTOE-Ct-R100150	3.1239	2.035	9.4398	16.8155	12.8879	9.22725	11.0472	15.6211	20.4309	12.1395	7.02807		9.76305	18.8685	13.3274	7.95913	3.21208		9.2712	12.8527	10.5199	14.9774	16.225	9.61321	3.69054	8.0528	17.2125	14.3368	20.9546	10.7002	13.2221	8.16788	11.9104	10.7126	6.54384	7.03633	13.2185	15.7048	1.93108	8.1468	11.7283	9.6814	9.02715	13.2528	13.7512	10.7137	11.1491	6.90181
R100150_METAB02_MCC025_106008_20200504	HEK-SLCO1B1-WTOE-Ct-R100150	3.22689	4.24219	9.41929	16.458	12.569	8.55863	10.8259	15.782	20.5391	12.2004	7.36211		10.0302	18.792	13.4311	7.66085	4.44179		8.55475	12.463	10.4258	15.0744	16.3293	9.96406	2.27839	7.99284	17.2346	14.3592	20.9702	11.0571	13.1245	8.19557	11.8628	11.1469	5.7948	6.03914	13.1877	15.729	2.26376	8.89433	11.7065	8.5293	9.78603	13.4234	13.8191	11.2763	11.4161	6.62805
R100150_METAB02_MCC025_106009_20200504	HEK-SLCO1B1-WTOE-Ct-R100150	1.36083	4.05722	9.28965	16.8086	13.1214	8.48491	10.7981	14.8377	20.5587	13.0262	7.08405		10.3429	18.8098	13.2953	7.5827	4.92315		9.09546	13.6886	10.0695	15.0787	16.2052	9.82018	0.768942	8.22746	17.3956	14.2876	21.2155	11.3613	13.0159	6.90291	12.2906	10.884	7.13998	6.45459	12.9946	15.5364	1.25067	7.80884	11.5123	8.50152	9.30829	13.2256	14.2212	10.472	11.2371	6.51575
R100150_METAB02_MCC025_106010_20200504	HEK-SLCO1B1-WTOE-Ct-R100150	2.56702	3.50421	8.82515	16.6226	13.0027	9.58561	10.3401	16.152	20.3673	12.947	7.02222		9.88259	18.5606	12.9169	7.2050556630000004	5.2785		7.97098	11.7055	9.8013	14.8863	16.5127	9.79835	1.40618	7.63513	17.0611	14.0986	20.9025	10.3574	13.1092	8.11695	11.9829	9.83354	7.48329	7.49253	13.1348	15.1093	4.28508	8.63127	11.3534	9.02715	9.29961	12.9098	13.7143	10.8773	11.0141	5.97058
R100150_METAB02_MCC025_106011_20200504	HEK-SLCO1B1-WTOE-Ct-R100150	3.51836	3.92697	9.49684	16.5585	12.1879	9.58266	10.1234	16.4607	20.3434	11.9113	5.02682		10.1493	18.5282	12.9298	8.2308	5.62016		8.43235	11.6086	9.95386	14.8552	16.5521	9.47581	2.86712	8.5658	17.0361	13.9916	20.8961	10.5779	13.1998	8.22269	12.087	9.85967	7.65222	6.22186	13.2943	15.0759	5.21222	8.7818	11.9425	9.63785	8.99692	12.7529	13.1849	11.2374	11.0881	6.33722
R100150_METAB02_MCC025_106012_20200504	HEK-SLCO1B1-WTOE-Ct-R100150	1.41101	4.45863	9.56838	16.667	12.8188	8.49663	10.601	16.8643	20.7423	12.047	6.57782		10.1651	18.8144	13.2147	7.1379	5.77261		8.53559	12.0405	9.84879	15.1723	16.821	9.84838	1.81118	8.57606	17.3028	14.3977	21.0242	10.7715	13.5958	8.36539	12.3623	10.7808	6.24018	7.54416	13.5259	15.0839	2.58604	9.17894	12.7553	9.28495	9.236	13.3118	13.7571	11.3575	10.7646	6.55668
R100150_METAB02_MCC025_106013_20200504	HEK-SLCO1B1-WTOE-Ct-R100150	3.84171	3.3111846640000002	9.45443	16.5493	12.1816	8.1264	10.2617	15.7465	20.2384	12.5311	7.60209		9.61024	18.5175	12.8119	9.02443	4.89526		8.09744	11.9879	9.21894	14.8975	16.402	9.68278	1.62987	7.44667	16.9987	14.2484	20.9786	11.0335	12.908	7.85279	12.1524	9.74919	7.62329	6.86775	13.014	14.8652	2.68293	8.86757	11.5268	9.58416	8.75466	12.6653	13.6928	10.4763	10.4683	6.55488
R100150_METAB02_MCC025_106014_20200504	HEK-SLC5A4-WTOE-Ct-R100150	2.3228	3.39402	9.20896	16.3328	13.4823	7.78219	9.82493	14.313	19.9215	13.1489	6.88475		9.79042	18.3984	12.9924	7.23734	1.40661		8.7128	12.666	9.18884	13.9323	15.8282	9.3239	1.80556	8.29433	16.974	13.7566	20.9003	10.9368	12.6135	8.40194	12.0649	9.6313	7.43492	6.67245	12.7651	14.7322	1.10864	8.77996	10.9052	8.99072	8.77107	12.4896	13.6023	10.4957	10.2604	6.00833
R100150_METAB02_MCC025_106015_20200504	HEK-SLC5A4-WTOE-Ct-R100150	1.91161	4.46629	8.63499	16.1229	12.502	8.54848	10.2521	14.8605	19.8552	13.0792	6.08896		9.6018	18.2393	13.0395	8.2188	3.78013		9.00093	11.737058620000001	7.70007	14.2565	15.8075	9.43098	1.4501	7.88237	16.6544	13.2541	20.5817	11.191	12.9011	8.19356	12.0717	9.91754	6.39898	5.58266	12.981	14.3889	2.71559	9.15794	10.1381	9.84202	8.64951	12.3739	13.5693	10.6189	10.0441	5.81343
R100150_METAB02_MCC025_106016_20200504	HEK-SLC5A4-WTOE-Ct-R100150	2.62466	2.81698	8.86224	16.6307	12.9088	9.42168	9.83657	14.1673	19.245	13.2005	7.93268		10.2898	18.3155	12.9176	6.44979	4.34797		8.90327	12.0687	8.76907	13.8172	15.9466	9.31487	3.96161	7.70706	17.0043	13.3609	20.6555	9.55078	12.8287	8.42764	12.0818	9.43107	6.76377	5.70416	12.8352	13.4158	0.904581	8.20208	10.2948	9.24666	8.28012	11.7061	13.4671	10.3248	9.44651	5.59456
R100150_METAB02_MCC025_106017_20200504	HEK-SLC5A4-WTOE-Ct-R100150	0.979582	4.19373	8.99392	16.5911	12.6815	9.26853	9.94832	14.5676	19.7697	13.3453	6.74881		9.67788	18.2169	13.0892	7.46826	5.11678		9.18139	11.212	9.26125	14.2858	16.0807	9.15715	2.50923	7.37976	17.0959	13.530674490000001	20.6164	10.4079	12.9418	8.29655	12.2045	10.5701	6.90765	6.70201	13.0681	14.3131	1.26566	8.71227	11.1803	9.81383	8.36828	12.2256	13.2554	10.249	10.0715	5.63316
R100150_METAB02_MCC025_106018_20200504	HEK-SLC5A4-WTOE-Ct-R100150	2.67506	3.22334	9.20965	16.1219	12.3641	8.09578	9.51134	14.8039	19.7883	13.2715	5.53094		9.75971	18.2044	12.8206	7.14746	4.84072		9.51078	12.1409	9.0625	14.2056	15.476	9.09355	1.1555	8.02657	16.5138	13.3624	20.5696	10.3375	12.5127	8.27059	11.6975	9.85711	7.0944	6.46459	13.1073	14.776	2.99881	8.54	10.7855	9.77665	8.68035	12.3792	13.4857	10.5764	9.91516	6.09532
R100150_METAB02_MCC025_106019_20200504	HEK-SLC5A4-WTOE-Ct-R100150	1.55413	4.19822	9.17972	16.0227	11.9668	8.44732	9.91813	14.6089	19.5497	13.3053	7.64418		9.84488	18.1042	12.9061	6.69574	5.94587		8.63354	11.4349	9.01511	13.7222	15.5434	9.0342	1.4512	7.73804	16.5075	13.0108	20.3742	10.2499	12.4172	8.16747	11.8305	9.6842	6.56314	6.29742	13.0339	14.3489	3.03372	8.66228	10.2662	9.3713	7.88427	12.0344	13.5099	9.93507	10.0399	5.64949
R100150_METAB02_MCC025_106020_20200504	HEK-SLC5A4-WTOE-Ct-R100150	3.61786	1.76649	8.71179	16.4828	10.6963	8.32418	9.69759	14.5056	19.6443	13.111452420000001	8.57829		10.0139	18.0107	12.8172	7.85776	3.32317		9.42241	10.7874	9.45529	14.1024	15.7099	9.08119	2.18186	7.09207	16.875633530000002	13.2833	20.689	10.4899	12.0992	8.06104	11.5096	10.1422	4.04288	5.64209	12.2103	14.2321	1.85655	8.58589	9.71499	9.99636	7.71123	12.5177	12.9851	10.1309	9.74325	5.49549
R100150_METAB02_MCC025_106021_20200504	HEK-SLC5A4-WTOE-Ct-R100150	1.06956	3.61794	8.72644	16.4623	10.5634	8.13928	9.63132	14.1194	19.5867	13.24	5.86313		9.73286	17.9651	12.8081	7.13423	3.78427		8.67509	10.5705	9.47912	14.0294	15.6018	9.4582	2.68045	8.40188	16.9227	13.2884	20.5623	10.0777	11.9264	8.19612	11.3262	9.86646	5.47148	6.14497	12.2209	14.5132	2.63034	8.7867603419999991	9.44657	9.30446	8.16437	12.0873	13.5139	10.0775	10.1109	5.02106
R100150_METAB02_MCC025_106022_20200504	HEK-SLC6A13-WTOE-Ct-R100150	0.82531	2.75413	9.45969	16.4643	12.7242	10.5555	10.5182	15.7558	19.7949	12.2312	8.77399		10.0839	19.091	13.6306	7.9465	5.56933		8.95214	12.3663	9.35739	13.9772	16.2667	9.45169	1.86439	8.88332	16.9315	14.1783	20.7098	11.017	13.0622	7.87366	12.2348	11.7988	5.45542	7.56386	12.954	13.8124	4.91969	8.95115	11.5855	9.13361	8.84875	11.8654	14.1863	10.5909	9.13133	6.60073
R100150_METAB02_MCC025_106023_20200504	HEK-SLC6A13-WTOE-Ct-R100150	2.53924	2.22455	8.5748	16.46	13.0624	10.2965	10.2666	15.5414	20.229	12.7772	7.21234		9.91221	19.0859	13.5634	8.46944	5.49503		9.0532	12.267	10.3281	14.3833	16.2562	9.24839	3.94941	8.55277	17.0268	13.9386	20.6682	10.8313	12.8915	7.45324	11.8872	11.9407	6.21297	7.49042	12.9287	14.6984	2.88907	7.89321	11.5453	7.91967	8.70301	12.5817	13.7169	11.0494	10.4035	6.87671
R100150_METAB02_MCC025_106024_20200504	HEK-SLC6A13-WTOE-Ct-R100150	4.01989	0.691609	9.26934	16.0867	12.0646	9.78418	10.7076	15.3268	20.1497	12.7572	5.76392		9.88525	18.8955	13.5093	8.68568	7.14699		9.29835	12.0347	9.85565	14.3482	16.1374	9.4023	2.07314	7.13818	16.6731	13.7426	20.4805	11.2951	13.0298	7.02995	11.9865	12.002	7.45051	6.60697	13.0279	14.7986	3.83601	9.79726	11.218	8.72258	8.57515	12.428	13.5785	10.6686	10.5163	6.38893
R100150_METAB02_MCC025_106025_20200504	HEK-SLC6A13-WTOE-Ct-R100150	2.51588	3.90774	9.3016	16.1812	12.1842	9.49094	10.2399	14.5042	19.9174	12.987	7.72688		10.0607	18.7085	13.5318	7.43684	5.72915		8.38055	12.0723	9.71442	13.9673	16.0622	9.16889	2.35212	8.58799	16.7504	13.8308	20.553	11.1201	12.8024	7.73849	12.0111	11.4575	5.97199	7.43324	12.729	14.4949	1.02399	8.83857	11.4608	8.64112	8.20833	12.2303	13.9793	10.081	10.1421	6.52351
R100150_METAB02_MCC025_106026_20200504	HEK-SLC6A13-WTOE-Ct-R100150	1.97673	2.41814	10.0241	16.047	12.5293	9.38387	10.0766	15.533	20.3455	12.3865	11.2843		9.64024	18.7479	12.8265	9.09023	6.71885		8.36049	12.5662	9.87724	14.3457	15.6226	10.5347	1.73553	11.114	16.6582	13.7484	20.4284	10.9598	13.2846	7.77371	12.1998	10.6116	5.43875	8.18108	12.7909	14.9612	2.88741	9.11741	11.2359	8.67761	8.52448	12.5573	13.8753	10.9131	10.2674	6.08956
R100150_METAB02_MCC025_106027_20200504	HEK-SLC6A13-WTOE-Ct-R100150	4.21318		10.25	16.1963	12.8219	9.12573	10.1688	14.9639	20.4145	12.2348	11.4127		9.09464	18.7787	12.8182	7.28211	4.12407		8.91219	12.9593	10.143	13.3317	15.5569	10.5857	1.99066	11.4479	16.6188	13.9075	20.4762	11.2123	13.2778	7.19855	12.2174	10.3876	6.15271	6.81217	12.6975	15.2408	2.73322	8.86665	11.0023	7.73973	8.83855	12.5657	14.1326	10.8769	10.7266	6.20764
R100150_METAB02_MCC025_106028_20200504	HEK-SLC6A13-WTOE-Ct-R100150	1.10372	3.69429	10.1991	16.0572	12.5134	10.212	10.4231	14.7784	20.1998	12.4599	11.5771		9.45151	18.6943	12.7791	7.62123	5.82791		8.49975	12.4445	9.58347	14.02	15.465	10.2192	1.2599	11.0492	16.2933	13.5169	20.3969	11.327	13.2122	7.74499	12.4561	10.6509	5.58098	6.4749	12.9145	14.8855	2.47475	7.82004	10.5816	8.2068	8.88158	12.3106	14.0253	10.7952	10.4696	6.36858
R100150_METAB02_MCC025_106029_20200504	HEK-SLC6A13-WTOE-Ct-R100150	1.15047	3.61801	9.86401	16.0211	13.0163	8.83018	9.80478	14.4449	19.9734	13.3747	11.4056		9.58884	18.4776	12.636	7.88944	6.96258		8.02809	12.1812	9.08864	13.8108	15.2728	10.1993	2.25139	10.4089	16.5392	13.5083	20.3577	11.1213	12.7895	7.29565	11.9835	9.82871	6.97269	6.39338	12.3096	14.7478	4.46555	8.47333	10.6023	7.97217	8.80105	12.1286	13.8535	9.83021	10.1182	6.12068
R100150_METAB02_MCC025_106030_20200504	HEK-SLC1A7-WTOE-Ct-R100150	3.10126	4.32005	9.14449	15.6686	12.8196	9.42197	9.71555	13.9197	19.5629	12.4757	6.21716		9.52068	18.2228	12.5898	7.88736	5.35634		9.1435	12.3319	9.73705	14.7889	14.9487	8.71282	3.95267	7.08087	16.0713	13.9757	19.9888	10.075829390000001	12.0828	7.62011	11.7421	10.4946	7.23181	5.25768	11.9601	13.9799	3.77038	7.71903	9.82024	7.45629	8.35564	11.7448	13.367	9.71575	9.42423	5.79124
R100150_METAB02_MCC025_106031_20200504	HEK-SLC1A7-WTOE-Ct-R100150	2.9635	4.35702	8.37307	15.6747	13.0161	9.17015	9.55885	13.7201	19.4971	12.6848	6.776		9.2769	18.0509	12.5842	8.18116	5.92311		8.79313	12.2726	9.71503	14.7837	14.9606	8.77385	1.09405	7.47591	15.7975	13.9235	19.8934	10.154	12.3253	7.73821	11.9882	10.321	7.26045	5.21883	11.9621	13.797	2.97021	8.7138	9.26192	8.37073	7.96501	11.612	13.3277	9.88549	9.72084	5.40093
R100150_METAB02_MCC025_106032_20200504	HEK-SLC1A7-WTOE-Ct-R100150	3.00403	3.29167	8.61897	15.5781	12.4481	9.36317	9.69201	13.4018	19.237	13.1019	7.26236		9.89406	18.058	12.5967	7.47388	4.8168		9.08498	12.0558	9.34222	14.8733	14.9802	9.00916	1.59569	7.81537	15.897173950000001	13.7915	19.9352	10.5106	12.0861	7.66369	11.9847	10.4189	7.20734	3.85895	11.8192	12.9498	2.07373	8.31919	9.59289	9.07539	8.22535	11.0765	12.9225	9.36559	8.68662	6.28767
R100150_METAB02_MCC025_106033_20200504	HEK-SLC1A7-WTOE-Ct-R100150	2.22668	3.91319	8.33551	15.5543	12.2461	8.98334	9.66591	13.1168	19.3168	11.8084	6.46653		9.3778	18.0418	12.5426	8.29601	5.19179		9.12098	12.0614	9.56028	14.7166	14.9635	8.57392	1.335	6.96477	15.7008	13.8482	19.7969	9.85761	12.1604	7.78127	12.0424	10.483	5.96296	5.39082	11.8639	13.3649	1.59554	8.81435	9.85947	8.06842	7.49771	11.3057	13.1432	8.88834	9.25144	5.4845
R100150_METAB02_MCC025_106034_20200504	HEK-SLC1A7-WTOE-Ct-R100150	1.94174	4.76093	8.82785	15.4746	11.9334	8.74393	9.52794	14.2245	19.4333	13.1345	6.93104		10.009	18.4218	12.5255	7.2098	5.13607		9.31883	12.3287	10.1462	14.4236	14.9934	8.69818	1.29729	7.64532	15.9847	14.0835	20.0552	10.2216	11.9897	7.29518	11.7783	10.5716	7.25696	6.22818	12.0394	13.8663	4.53198	8.67536	9.62187	8.32872	8.78325	10.977	12.9882	10.3867	9.63407	5.76816
R100150_METAB02_MCC025_106035_20200504	HEK-SLC1A7-WTOE-Ct-R100150	2.04786	5.55738	8.97288	15.6872	12.1642	11.4704	9.53588	14.2559	19.566	12.7491	6.9998		9.30118	18.2013	12.5752	7.88546	6.00994		9.28767	12.3122	9.96474	14.7217	15.0828	8.69082	2.38245	7.83774	15.8649	13.7551	19.9157	10.6157	12.0299	8.0338	11.4909	10.8461	8.24089	4.41308	11.779	14.0427	3.35957	8.73491	9.63606	7.80836	8.42213	11.584469350000001	13.5084	10.0078	9.76691	5.30016
R100150_METAB02_MCC025_106036_20200504	HEK-SLC1A7-WTOE-Ct-R100150	0.191843	3.24169	8.28582	15.6912	12.9839	8.38242	9.64163	13.6531	19.546	12.6665	6.71972		9.29628	18.1847	12.6707	7.05664	4.35337		9.77583	12.2546	10.0575	14.9086	15.097	9.10845	1.86599	8.17466	15.9835	13.8087	20.0343	10.8975	12.0834	8.14924	11.765	11.0256	7.0835	4.72392	11.8024	13.9252	3.37226	8.682	9.81342	7.98809	7.54147	11.4683	13.5423	9.61701	9.44159	5.78915
R100150_METAB02_MCC025_106037_20200504	HEK-SLC1A7-WTOE-Ct-R100150	3.76417	3.1396	8.70279	15.4391	12.0376	8.49502	9.36645	13.3164	19.3087	12.8157	7.21855		10.0104	17.9066	12.424	7.20284	5.33104		9.19326	11.5486	9.85572	15.0993	14.8889	8.76653	1.48021	6.9515	15.6529	13.8547	19.6861	10.0933	12.3837	7.97205	11.9298	10.9102	7.88891	6.50534	11.6655	13.4507	3.0843	8.30169	9.20025	8.3186	8.13591	11.2018	13.8962	9.2539	9.03193	5.39276
R100150_METAB02_MCC025_106038_20200504	HEK-SLC52A1-WTOE-Ct-R100150	2.01095	2.90948	8.57161	16.1597	13.6131	8.81797	10.5511	13.6485	20.2135	12.5703	6.74648		9.58482	18.6487	13.6986	6.63162	5.00406		8.72109	12.1133	9.78707	14.8497	16.0725	9.18917	3.11	8.45055	16.6495	14.106	20.342	11.1247	12.7065	7.60725	12.2517	10.5882	6.80187	5.6189	12.442	15.3281	1.76151	8.82378	11.0814	8.3187	8.03799	12.6706	13.2457	10.4917	10.5894	5.55543
R100150_METAB02_MCC025_106039_20200504	HEK-SLC52A1-WTOE-Ct-R100150	3.41784	4.28626	8.09911	16.2665	12.8118	9.50747	8.89173	12.7063	18.9939	13.0244	5.34421		9.64749	18.3335	13.4378	6.68684	5.24881		8.34304	10.9721	9.49917	13.6193	15.7895	9.55128	2.11208	7.98133	16.3314	13.4477	20.2883	9.97126	12.2036	8.15894	11.9615	9.29184	5.91326	4.84328	12.0011	13.423	0.615231	7.87893	9.46455	8.53369	7.84749	10.9385	13.3258	9.20401	8.12045	5.2406
R100150_METAB02_MCC025_106040_20200504	HEK-SLC52A1-WTOE-Ct-R100150	2.71502	1.11567	8.3244	16.4342	13.3738	9.56443	10.2272	13.6346	20.195	12.5112	6.88055		9.38364	18.7601	13.7794	8.17035	5.9719		9.09228	12.1858	10.7085	15.0261	16.2759	9.89965	2.90036	8.58805	16.9658	14.0833	20.654	10.96	13.1844	8.00075	12.7498	10.8564	7.03721	6.21346	13.1364	15.2571	3.81267	8.73216	10.7957	8.31279	8.13873	12.5478	13.4531	9.84684	9.74985	5.27688
R100150_METAB02_MCC025_106041_20200504	HEK-SLC52A1-WTOE-Ct-R100150	3.39823	4.29155	8.79792	16.5861	13.4697	9.23406	10.4025	13.4676	20.0386	12.6381	7.72594		9.64976	18.6061	13.7525	7.56796	4.34985		8.6641	11.9431	10.1905	14.7481	16.3246	9.91881	2.27073	7.64198	16.7362	13.9929	20.563	10.848	13.0032	7.71	12.6043	10.7474	5.15799	5.6349	12.8177	15.1166	0.316777	7.59954	10.8293	8.67112	8.28879	12.0232	13.5927	9.21127	9.83724	5.54919
R100150_METAB02_MCC025_106042_20200504	HEK-SLC52A1-WTOE-Ct-R100150	1.19283	3.07982	9.08338	16.2438	13.5236	8.54342	10.1028	13.948	20.3029	12.8561	7.28488		10.0448	18.8585	13.6942	6.67934	4.81442		8.76417	12.3804	9.97769	14.6914	15.9167	9.62879	3.204	8.8616431510000009	16.5685	14.2564	20.5437	11.3836	12.7934	7.96386	12.6594	10.7441	6.89476	4.30669	12.0328	15.7238	2.54772	8.23993	11.1494	7.64265	7.61924	12.9485	13.5527	10.5035	11.0751	5.97281
R100150_METAB02_MCC025_106043_20200504	HEK-SLC52A1-WTOE-Ct-R100150	2.00883	2.64215	9.20521	16.321	12.383	8.60096	10.341	13.9288	19.9788	13.1694	6.65813		9.93963	18.7326	13.7535	7.15189	5.02903		8.53194	11.9935	9.71545	15.0823	16.0451	10.021	1.64546	8.48818	16.887	14.0767	20.7465	10.8446	13.0106	8.56673	12.6992	10.8085	6.81211	4.24194	13.0589	14.6167	3.57372	8.87759	10.8646	8.65982	7.78802	11.924	13.2791	8.91028	9.85823	5.69756
R100150_METAB02_MCC025_106044_20200504	HEK-SLC52A1-WTOE-Ct-R100150	3.58221	3.57834	9.10379	16.324	13.6198	9.01482	10.0061	13.6905	20.2081	13.3407	7.2517		10.0961	18.7521	13.6187	7.52611	5.40099		8.76844	11.7829	10.1904	14.63	15.9875	10.3269	2.24616	8.11061	16.7155	14.2201	20.6511	10.9599	12.9376	8.08152	12.5559	10.275	7.23968	5.73363	12.7793	15.4184	3.97846	9.03963	10.8185	8.16511	7.80883	12.2221	13.6794	9.22183	10.7098	5.25255
R100150_METAB02_MCC025_106045_20200504	HEK-SLC52A1-WTOE-Ct-R100150	1.23444	1.93484	8.64049	16.1712	13.289858540000001	8.38199	9.98756	13.3527	19.9354	12.2304	5.959		9.99095	18.5952	13.5375	7.82576	3.38605		8.6016	11.5763	9.82706	14.8265	15.9389	9.57361	2.88676	8.80167	16.416	13.9462	20.4776	11.5003	12.5491	7.80109	12.590226789999999	10.7566	5.12867	4.35478	12.5902	15.3049	4.0279	8.5092	11.0758	8.88303	8.51592	11.9843	12.9544	9.18576	10.2726	5.2137
R100150_METAB02_MCC025_106046_20200504	HEK-SLC22A2-WTOE-Ct-R100150	3.11885	2.24521	9.03864	15.9847	13.1518	10.1797	9.88869	14.0306	18.9866	12.6204	7.67376		9.36627	18.4132	12.99	8.70231	4.31095		8.31637	11.7245	9.46241	13.5011	16.0616	9.19848	2.33327	7.71456	16.5643	13.2838	20.03	10.6318	12.8692	7.58775	12.31	9.3564	5.29503	7.02504	12.8334	13.6631	3.51012	7.87467	11.4817	8.26535	8.55924	11.1865	13.5088	10.0147	9.38923	6.36327
R100150_METAB02_MCC025_106047_20200504	HEK-SLC22A2-WTOE-Ct-R100150	3.41042	2.09372	8.90241	16.2602	13.3095	9.20423	9.91696	14.2411	19.5864	12.6316	6.99725		10.1136	18.5729	13.1473	6.9629	5.61005		9.20843	11.97	9.57995	13.612	16.2352	8.83055	2.28248	8.90589	16.4837	13.1926	20.2433	10.8263	13.1934	7.81018	12.5497	9.46701	7.11978	5.71561	13.0582	14.3584	2.30137	8.49584	11.8144	8.7656	8.31613	11.7976	13.2912	10.2932	9.92423	5.94825
R100150_METAB02_MCC025_106048_20200504	HEK-SLC22A2-WTOE-Ct-R100150	5.63331	2.16931	8.48166	16.0975	13.2129	9.32223	10.2242	14.2059	19.6448	11.5955	6.71272		9.86034	18.529	13.2392	8.13157	4.60182		8.50617	11.4761	9.86977	14.5215	16.2615	8.66015	0.581489	8.5948	16.4553	13.377	20.1802	10.2535	13.1977	7.21399	12.5833	10.182	6.86651	7.25998	13.0013	14.6571	2.31481	8.77696	11.7626	8.4926	8.37449	11.8935	13.3196	10.2966	10.3306	6.20096
R100150_METAB02_MCC025_106049_20200504	HEK-SLC22A2-WTOE-Ct-R100150	2.19933	3.85575	9.60612	16.6986	12.4996	9.64496	9.78657	13.8516	18.931	12.2416	7.03529		10.2164	18.3515	13.1636	7.61273	5.72133		8.49127	12.0728	9.42853	13.921	16.3064	9.32196	2.03091	7.71975	16.9221	13.1406	20.6079	10.6257	13.0193	8.34758	12.3506	9.74811	7.03715	5.51291	12.9229	13.031	2.24808	8.43595	10.3835	8.59339	8.83023	11.6419	13.1991	10.1908	8.94404	5.95893
R100150_METAB02_MCC025_106050_20200504	HEK-SLC22A2-WTOE-Ct-R100150	3.56412	3.35414	8.86523	16.0132	12.5822	9.36235	9.67571	14.0779	19.3312	12.9603	7.71606		9.94885	18.3788	12.8645	8.10758	6.30264		8.66493	12.3626	9.20744	13.8325	15.9239	8.25423	3.36349	6.87027	16.2212	12.9583	20.2249	11.1906	12.7692	8.00393	12.407	9.04503	7.44591	5.6739	12.6079	14.0692	0.0924309	8.73416	10.8758	9.16229	8.8452	11.422	13.1879	9.35144	9.52505	6.08482
R100150_METAB02_MCC025_106051_20200504	HEK-SLC22A2-WTOE-Ct-R100150	2.48582	3.75313	8.64326	15.9563	13.0551	9.22958	9.72232	14.1218	19.5552	12.5517	7.04172		10.047	18.3681	12.9132	6.98419	6.42783		8.83058	11.6742	9.18544	14.1062	16.0211	8.5937	2.58961	6.7489	16.3745	13.1649	20.1121	10.7545	12.8736	8.40063	12.4278	9.12455	6.87962	6.10243	12.7173	14.3673	2.14999	7.69518	11.3538	8.77181	8.62541	11.8916	13.3625	10.2188	9.88384	5.78644
R100150_METAB02_MCC025_106052_20200504	HEK-SLC22A2-WTOE-Ct-R100150	2.39139	3.92487	8.78758	15.8691	12.8364	9.07977	9.87769	14.2178	19.5314	12.2636	5.4937		9.50959	18.303	12.8197	8.33923	5.95817		8.48983	11.7569	9.77948	13.7865	15.8603	8.61128	1.29372	6.95773	16.1531	13.0232	20.0885	10.5011	12.8814	8.19192	12.574	8.97689	7.94724	6.4789	12.7463	14.5344	2.06467	7.76991	11.3032	8.43073	7.64576	11.8479	13.4255	9.74899	10.4953	5.73215
R100150_METAB02_MCC025_106053_20200504	HEK-SLC22A2-WTOE-Ct-R100150	4.53353	3.37606	8.7230153519999991	16.6217	13.6116	8.98825	9.60581	14.3084	19.3349	13.0696	7.32807		9.84427	18.2586	12.9627	8.21469	6.3771		8.87282	11.7653	8.92918	13.9917	16.0888	8.73174	2.39941	6.67813	16.8122	13.1468	20.6882	10.5573	13.0638	7.69426	12.9007	9.14653	7.8283	6.88648	12.9576	13.5965	1.33722	8.5188	10.532	8.67293	8.73996	11.7055	13.1116	10.0848	9.29106	5.85563
R100150_METAB02_MCC025_CAL3_20200504	#N/A	6.76394	3.74416	6.82559	18.7471	5.80608	10.5713	5.46439	4.44295	8.13495	15.1288	10.6933		2.21368	12.462	11.241	5.75708	3.62256		5.05375	2.39142	-0.495251	7.96749	6.8035	4.3999	6.33533	0.826945	18.8269	8.30009	25.6649	13.4778	3.40207	6.204	8.84587	-3.85124	9.87915	2.92125	7.55587	7.87739	6.97251	10.1315	-7.76184	8.83375	8.85302	10.2798	11.2566	6.05461	8.19906	6.16516
R100150_METAB02_MCC025_CAL4_20200504	#N/A	9.63387	6.92325	8.5953	21.0193	9.73126	14.1479	8.26696	11.1322	16.732	18.5711	13.6382		2.40087	15.0418	14.2734	10.223	7.13925		8.5912	9.74477	4.18947	12.422	10.8028	5.09579	8.70872	4.74489	21.5795	10.705	28.3595	17.3821	8.01422	9.54792	12.0001	4.67645	12.692	7.13064	11.3676	17.3058	9.13838	13.3686	-0.478555	15.3654	11.1068	18.4748	14.5854	9.32108	16.4699	7.77468
R100150_METAB02_MCC025_CAL5_20200504	#N/A	11.2526	7.13643	9.40417	22.0468	12.3465	15.9781	10.4357	14.0234	18.772	20.5385	15.0922		5.13643	16.1619	15.6686	12.0272	7.82751		9.50251	13.5924	5.27164	13.8287	12.5249	5.55445	9.78624	6.31664	22.4788	12.3729	29.6499	19.1338	9.75855	10.506	13.3714	8.20846	14.1482	9.13262	13.2612	20.5895	10.2108	14.9223	3.61538	19.2508	12.6348	21.9546	16.4344	11.4423	19.2336	8.63707
R100150_METAB02_MCC025_CAL6_20200504	#N/A	12.8308	9.23616	10.1889	23.1795	15.7384	18.4661	12.583	18.0243	20.4764	23.168	16.8333		6.62349	17.6883	17.4107	14.0298	8.86243		11.8181	17.2442	8.79684	16.0101	14.8913	6.65012	11.3623	8.62964	23.8272	14.9143	31.154	21.3381	12.3738	10.7431	15.0796	13.2488	15.8093	11.4061	15.7712	22.435	11.7467	16.4119	9.35033	23.1237	14.6798	25.5107	19.2075	13.7632	21.164	9.9535
R100150_METAB02_MCC025_CAL7_20200504	#N/A	13.7059	10.8237	12.2212	24.2451	18.7431	20.4555	14.0634	21.299114929999998	21.9947	25.3482	18.7057		7.1959	18.929	18.8536	15.5184	11.2984		13.2454	21.6594	10.8607	17.7239	16.702	8.01173	12.4714	9.59911	24.9223	17.387	32.4607	23.2481	14.2561	7.39097	16.2795	16.9214	17.1726	13.7518	17.807	23.3434	12.746	16.6049	14.0747	26.6591	16.5261	27.3404	21.1975	15.9771	22.2852	11.1001
R100150_METAB02_MCC025_CAL8_20200504	#N/A	14.1602	11.6894	11.9863	24.8621	20.7807	21.5161	15.3579	23.1858	22.9811	26.5151	19.7161		7.78	19.4236	19.6581	16.1807	11.6823		13.845	22.0082	12.4309	18.9869	17.7871	8.88943	12.6521	11.2516	25.5053	18.1956	33.2287	24.3108	15.3481	5.33436	16.9324	19.3906	17.9512	15.2329	18.7701	23.8948	13.6277	17.0772	16.6949	28.3492	17.4027	28.2176	22.5507	17.3091	22.751	11.6687
R100150_METAB02_MCC025_CAL9_20200504	#N/A	14.2992	12.6569	12.4361	25.078	21.9996	22.2156	16.2466	24.5667	23.8364	27.4191	19.8357		8.71324	19.8157	20.2544	16.5442	11.878		14.4408	25.1232	13.6122	19.2925	18.6044	9.21288	13.6512	11.626	25.8877	18.9498	33.6417	25.1909	15.8967	0.470752	17.3836	20.5521	18.4594	16.6067	14.0128	24.3612	14.0218	17.7203	18.7943	30.0401	18.2449	29.0471	23.6702	13.7524	23.0542	12.1317
R100150_METAB02_MCC025_NIST1_20200504	#N/A	1.30073	3.48623	9.38235	14.9961	3.08328	6.7325	-2.82997	-1.83808	-1.93402	13.2884	6.90554		3.00086	13.1358	4.76164	5.34557	1.53916		6.97873	6.47745	-5.39263	9.12107	2.60265	4.6167	1.51622	7.36825	14.6775	8.81629	19.619	12.9275	-3.76708	9.92548	10.2314	-26.4338	6.16478	-5.28429	2.54428	-2.26894	3.20801	8.5276	-15.2633	8.53642	7.29146	-0.0749278	11.1197	3.79734	1.69399	3.69817
R100150_METAB02_MCC025_NIST2_20200504	#N/A	1.3815	0.567171	9.79919	15.275	3.7402	6.85843	0.601535	-0.367125	-2.42736	12.8631	7.37835		4.09465	13.3158	4.86809	6.13241	1.41598		6.3381	6.72122	-3.11213	9.25442	2.30671	5.59536	1.99897	8.21193	14.628580060000001	8.27556	19.2003	13.0284	-2.20844	9.95125	10.6691	-32.8385	6.63921	-6.24175	3.22422	-2.33121	-0.260194	8.97315	-14.7271	7.87311	6.28762	1.29532	10.954	3.98795	3.86296	4.4559
R100150_METAB02_MCC025_NIST3_20200504	#N/A	1.93746	3.13205	9.33589	15.0917	4.81073	6.39428	0.271243	-0.274693	-1.89044	13.6679	6.40816		2.17462	13.1697	4.6971	5.17338	-1.20193		6.51729	6.12724	-3.9238	9.00585	2.07078	4.36186	1.52889	7.57111	14.4147	8.54875	18.954	13.0627	-3.04184	9.57284	10.343	-30.0034	7.03806	1.43796	2.29204	-1.47228	1.05568	8.88664	-14.9985	8.85347	6.53433	0.527717	10.774	3.76991	3.68452	3.99172
R100150_METAB02_MCC025_NIST4_20200504	#N/A	2.06773	2.96685	9.39968	14.9848	5.3468	6.85143	1.48035	-0.0809458	-1.66346	13.2322	7.82627		3.31089	13.2968	4.33903	5.26075	-0.463923		6.59457	6.31101	-5.01036	8.94038	2.02166	3.934	0.526399	6.87032	14.3904	8.68262	18.9369	12.4139	0.974774	9.57404	10.4413	-32.1999	6.63905	-2.70116	3.00332	-2.85725	-0.975771	8.80823	-18.9439	8.92522	6.96461	0.118642	11.1995	4.27127	4.03296	3.92479
R100150_METAB02_MCC025_NIST5_20200504	#N/A	0.875449	3.96638	9.42822	15.1301	4.51023	7.14199	0.96508	0.816555	-1.80628	13.4034	7.67964		3.97387	13.3217	4.34011	5.62329	-1.55649		6.61787	5.82415	12.2988	8.94319	2.36617	4.22283	0.945141	7.72532	14.907	8.58848	19.1105	12.98	0.104544	9.49868	10.5173	-30.1269	6.60262	-6.766	3.50214	-2.31798	0.958425	9.14249	-16.7616	8.74223	6.33741	3.44834	10.2876	2.28381	2.79461	3.4351
R100150_METAB02_MCC025_NIST6_20200504	#N/A	2.01295	1.64713	9.0614	15.0777	5.14139	6.93513	0.106027	-0.44986	-2.05581	13.6426	6.42029		4.03379	13.0104	4.89886	6.28729	2.58711		6.62832	5.61135	12.125	8.6851	1.9161	3.92308	2.65954	7.36193	14.7907	8.85234	19.0337	12.8388	-2.3322	9.65517	10.5504	-28.8362	6.46369		2.75556	-1.64984	-1.04312	9.11467	-17.4932	8.45331	6.62991	2.30925	9.77671	4.56459	3.02634	3.72778
R100150_METAB02_MCC025_NIST7_20200504	#N/A	3.42377	0.442825	9.59573	15.1438	6.04061	7.71808	-0.364406	-0.142551	-1.70445	13.8869	8.08107		3.31582	13.469	4.58528	6.56526	-1.26947		6.59642	6.94296	12.5783	8.94702	2.36866	4.64869	1.99215	7.51108	14.2408	8.31348	19.2034	12.9809	0.777804	9.8742	10.8004	-29.5115	7.03449	-2.28881	3.85432	-0.856841	0.664469	9.43322	-16.1157	9.05075	6.84351	0.0677644	10.3757	4.15028	2.13172	4.62729
R100150_METAB02_MCC025_NIST8_20200504	#N/A	3.54241	2.39243	9.51866	15.1206	6.29803	7.17733	2.29498	0.486861	-1.92444	13.917	8.12556		4.39862	13.5978	4.70684	5.56815	2.43994		6.86099	5.72661	12.6122	8.79233	2.50605	5.3988	3.01593	8.2734	14.3321	9.99015	19.1649	13.097	-0.848959	10.0289	10.7026	-27.2835	6.91797	0.306037	2.2088	-0.607326	1.26205	8.79586	-17.1411	8.89528	6.76735	-4.37558	10.3818	3.32375	2.23638	4.18754
R100153_METAB02_MCC025_106257_20200617	HEK-SLC22A12-WTOE-Ct-R100153	2.2641	3.58243	8.48677	15.4056	10.7537	10.2874	9.36788	14.1836	18.2005	13.2571	6.35125		9.41283	18.3328	11.5209	7.89593	4.69003		8.98392	11.7156	9.25712	14.2229	15.7787	8.4477	1.45694	6.62281	16.084	13.6501	19.9212	9.9526	11.748	8.4441	11.0944	10.2548	6.24608	3.71397	11.5338	11.2789	0.700291	9.13508	9.35913		8.28212	9.26672	12.7196	10.4322	7.42626	6.39333
R100153_METAB02_MCC025_106258_20200617	HEK-SLC22A12-WTOE-Ct-R100153	1.46837	2.42089	9.32731	16.1383	11.1382	9.81169	9.93043	14.4344	19.3073	12.5422	7.71225		9.41357	18.594	12.3965	6.65691	3.71055		8.86184	12.363	9.93736	14.4795	15.9755	8.79657	2.28338	7.41846	16.6556	14.0186	20.3404	10.3245	12.0829	8.14524	11.4353	10.6311	6.26896	5.26814	11.8226	13.2627	3.66771	8.68039	9.40076	8.47799	8.92031	10.5124	13.1991	11.0771	8.03682	7.1651
R100153_METAB02_MCC025_106259_20200617	HEK-SLC22A12-WTOE-Ct-R100153	3.36823	3.38504	8.15976	16.1442	10.9391	9.43892	9.50888	13.494	19.3667	12.583	7.54524		9.76502	18.3901	11.9195	6.63793	5.48103		8.59466	12.1051	9.88547	14.4585	15.8976	9.1555	2.14377	6.74305	16.5721	13.8837	20.2633	9.8814	11.734	7.6937	11.3004	9.94776	7.23269	5.72496	11.5815	13.8259	3.50905	8.25887	8.87434		8.04571	10.9128	13.473	10.4843	9.85856	5.696
R100153_METAB02_MCC025_106260_20200617	HEK-SLC22A12-WTOE-Ct-R100153	2.50368	4.04746	8.17394	16.1677	11.2983	9.64514	9.62323	14.77	18.9006	12.9476	6.85606		10.0606	18.028	11.2445	6.98267	5.31092		8.24271	12.3555	9.51148	14.4278	15.8058	8.99772	2.07816	6.74331	16.4777	13.5634	20.7087	10.6283	11.1817	7.98485	11.7663	9.99747	6.8471	5.83805	11.8541	13.409	0.512845	8.26909	8.58468		8.47777	10.6087	12.8793	9.84638	9.2518	5.05504
R100153_METAB02_MCC025_106261_20200617	HEK-SLC22A12-WTOE-Ct-R100153	4.50892	2.17922	8.95025	15.1458	11.4099	9.51676	9.64967	14.192	19.4634	12.4869	6.38744		9.54242	18.3871	12.7949	8.03161	4.02365		9.0507	11.9414	9.89475	14.266	15.8537	9.34025	2.31284	7.66817	15.4699	13.8139	19.6608	10.4257	12.3834	8.04928	11.5899	10.4593	6.80968	3.72063	11.8673	13.7844	1.61312	8.52896	9.06584		8.23944	11.0903	12.8794	10.5856	9.77178	5.85727
R100153_METAB02_MCC025_106262_20200617	HEK-SLC22A12-WTOE-Ct-R100153	3.40545	4.80223	8.05634	15.3839	10.8619	9.27377	9.74001	14.1011	19.4834	12.405	7.73186		9.38831	18.3555	12.6419	7.54463	5.66815		8.64042	12.1912	9.73674	14.9834	15.8245	9.14563	1.46981	7.39077	15.8637	13.688	19.4371	9.98045	12.3943	8.37537	11.5501	10.5202	6.85542	5.49111	11.994	13.7186	3.10511	8.55841	8.62113		8.92022	10.6706	13.2513	10.418	9.59914	5.71693
R100153_METAB02_MCC025_106263_20200617	HEK-SLC22A12-WTOE-Ct-R100153	2.12012		8.79122	15.2976	10.5512	9.10535	9.75677	13.961	19.617	11.8287	6.91847		9.80828	18.4556	12.7892	7.28331	3.5579		8.687	12.4294	9.82824	14.4592	15.8956	8.94348	2.91702	7.41168	15.8263	13.612	19.7967	10.3711	12.3743	8.29569	11.4169	10.1484	6.39067	4.10248	11.7269	14.0731	0.637912	8.6391	8.54517		8.23726	11.008	13.3122	10.7267	9.74182	6.09309
R100153_METAB02_MCC025_106264_20200617	HEK-SLC22A12-WTOE-Ct-R100153	2.55144	3.05502	8.4662	16.1548	12.1342	9.1734	9.71256	13.5834	20.1925	12.3104	8.06723		9.97432	18.3311	12.847555850000001	7.73993	5.14989		8.58536	12.7508	9.91623	14.6995	15.9485	9.07031	2.10006	7.88772	16.5607	14.0917	20.6388	10.6424	12.4526	7.79678	11.9654	10.4555	7.17126	7.28293	12.2091	14.8635	1.8104624520000001	9.06792	10.1215	9.40706	9.34385	12.3544	14.26	10.8004	10.4928	7.08057
R100153_METAB02_MCC025_106273_20200617	HEK-SLC22A1-WTOE-Ct-R100153	2.35819	4.13946	9.57423	17.1177	12.5655	9.04905	10.3845	15.717	20.436	12.2629	8.80781		10.3469	19.0645	14.0435	6.10837	6.44784		9.17248	12.4346	10.1497	14.6466	15.8814	9.10331	2.657	7.6254	17.6113	15.0709	21.1496	10.7957	13.2173	7.76383	12.1363	11.6148	6.42457	7.28037	14.1811	15.6077	4.44326	8.55901	11.4691		8.94859	12.6525	13.6454	10.982	11.1274	6.19376
R100153_METAB02_MCC025_106274_20200617	HEK-SLC22A1-WTOE-Ct-R100153	2.85787	3.81515	9.1002	17.3143	13.1423	9.91829	10.5138	15.4689	19.2502	12.0359	7.14113		10.2309	18.7384	13.2702	6.61978	5.04251		9.27226	12.0557	9.94555	14.5595	15.7477	9.5955	0.396796	8.06617	17.0273	14.6677	20.9954	10.9834	12.7495	7.79362	12.0249	11.5127	6.6182	5.87087	13.2611	13.7535	5.06675	8.30106	10.2539		9.37062	11.2029	13.4356	10.3138	9.11649	6.0506
R100153_METAB02_MCC025_106275_20200617	HEK-SLC22A1-WTOE-Ct-R100153	1.24325	3.81309	8.87071	16.9911	13.036	9.69526	10.3512	15.6154	19.6364	13.2685	6.78152		9.36898	18.7787	13.5446	7.82956	5.54159		8.51619	11.5947	9.49116	14.24	15.7685	9.64386	1.91675	7.78309	17.4164	14.5383	20.8015	10.9283	12.5627	7.54397	12.0286	11.1975	5.92864	6.56829	13.5257	14.1685	1.82056	8.43034	10.4604		8.4021	12.1892	12.9291	10.601	9.3743	5.49318
R100153_METAB02_MCC025_106276_20200617	HEK-SLC22A1-WTOE-Ct-R100153	1.88828	3.53471	8.97917	16.9421	13.0982	9.60213	10.3172	15.0646	19.5164	12.7036	6.9889		9.86078	18.7282	13.4949	6.33211	6.42103		9.16098	12.3127	9.43317	14.7038	15.7424	9.52805	2.84633	8.12186	17.2147	14.51	20.8273	11.1845	12.839	7.76751	12.1051	11.3794	5.91769	7.11478	13.1771	14.3367	2.42543	9.20151	11.1049		8.82682	11.6717	13.5068	10.4895	10.0269	5.41971
R100153_METAB02_MCC025_106277_20200617	HEK-SLC22A1-WTOE-Ct-R100153	1.60138	4.54424	9.4258	15.9855	13.0223	8.21382	10.4783	14.7663	20.6045	12.865	7.98914		9.76421	19.0659	14.3518	7.14027	5.84191		8.95884	12.1536	10.1228	14.7854	15.7231	9.42483	2.21401	8.84347	17.0257	15.0448	20.5832	10.8709	13.1388	7.85624	12.2017	11.6696	6.08981	7.04882	13.3173	15.5025	2.18408	8.71053	12.1665		10.5658	12.6799	13.7067	10.9174	10.7408	6.16649
R100153_METAB02_MCC025_106278_20200617	HEK-SLC22A1-WTOE-Ct-R100153	1.04217	2.88833	9.40147	16.5052	13.6191	9.0427	9.75367	15.2948	19.9918	12.6065	7.03324		10.061	18.8881	14.6584	8.0149	6.35222		9.24831	11.8671	9.82899	14.9691	15.7479	9.55917	1.81283	8.04857	17.159	14.6781	20.7758	10.7689	13.4815	7.56889	12.4677	11.7546	6.72532	7.38699	13.5601	14.469	3.53796	8.8592	10.2506		9.43294	12.1511	13.3353	10.2688	10.0211	5.09868
R100153_METAB02_MCC025_106279_20200617	HEK-SLC22A1-WTOE-Ct-R100153	3.52391	3.97015	9.0219	17.1273	12.8452	9.14232	10.4153	14.8493	20.1259	12.3155	6.96294		10.1641	19.0068	14.6148	7.28012	5.95348		9.31546	12.3246	10.064	14.5252	15.8004	9.49261	1.64046	8.36726	17.3486	15.0145	21.0508	11.2015	13.416283869999999	8.24355	12.3324	11.7379	6.97377	6.4987	13.6836	14.8679	4.14879	8.85684	11.1585		9.55502	12.1599	13.5454	10.1427	9.74479	6.29783
R100153_METAB02_MCC025_106280_20200617	HEK-SLC22A1-WTOE-Ct-R100153	0.472702	3.65309	9.04732	16.8072	12.6031	8.94595	10.0481	15.2661	19.985	12.5331	7.6946		9.6733	18.8752	14.2066	7.92846	2.55032		8.8123	11.5446	9.70178	14.4932	15.6792	9.59567	2.6642596099999998	8.89355	16.6262	14.6089	20.344	11.0614	13.1065	8.10982	12.0665	11.3967	5.90358	5.48448	13.2969	14.6942	1.57539	8.77753	11.1867		8.38676	12.2562	13.1499	9.87195	10.0684	6.26297
R100153_METAB02_MCC025_106281_20200617	HEK-SLC12A3-WTOE-Ct-R100153	4.04668	3.18711	9.20995	15.8474	12.9293	8.76338	10.1247	13.4227	19.911	13.079	6.90259		10.0626	17.8791	12.4195	7.45472	3.84471		8.83852	12.3435	9.23556	13.5654	16.5171	10.1654	3.05749	8.09271	16.5029	13.221	20.6884	10.821	12.739	7.67394	12.4138	8.35542	7.33672	6.07388	12.8164	15.1323	3.3624	8.50221	10.4635		9.24267	12.0588	14.0954	9.58614	10.9164	5.35179
R100153_METAB02_MCC025_106282_20200617	HEK-SLC12A3-WTOE-Ct-R100153	2.97941	2.1628	8.61008	15.9838	12.7916	8.51366	10.3876	13.0665	20.3212	12.7774	5.61874		9.90086	17.9735	12.911	7.44433	4.24531		8.57008	12.0406	9.11651	13.7114	16.6673	9.98424	1.85864	8.31326	16.4158	13.681	20.5025	10.3706	13.3329	7.65774	12.2686	8.65555	7.65082	6.96629	12.6949	15.4144	3.59592	9.61418	10.5733		8.47512	12.4408	13.9006	10.0231	11.1907	5.62593
R100153_METAB02_MCC025_106283_20200617	HEK-SLC12A3-WTOE-Ct-R100153	1.31791	1.54918	8.83172	15.687	12.7891	8.44938	10.1848	12.554	20.1926	12.9457	6.4262		10.1089	17.9398	12.9904	7.98924	5.23022		8.57422	12.1144	8.95683	13.6141	16.703	10.3321	2.22019	8.16613	16.4456	13.4995	20.441	11.1792	13.1346	7.91818	12.0541	8.66501	7.25947	7.13734	12.3909	15.279	2.50639	9.42478	10.2477		8.3821	12.2683	14.298	9.69578	10.5852	6.92777
R100153_METAB02_MCC025_106284_20200617	HEK-SLC12A3-WTOE-Ct-R100153	3.65608	1.8899	8.56715	16.3064	12.7601	9.37973	10.0034	14.8124	19.4188	12.9066	7.18131		9.52401	17.5087	12.0087	8.16766	4.35032		8.18243	11.5663	8.71072	13.2986	16.5444	10.023	3.47992	7.35461	16.3944	12.8663	20.4636	10.1034	12.8405	8.49751	12.0037	8.24191	7.54635	6.2557	12.9243	13.7271	3.91633	8.17002	10.4806	8.43251	8.68324	11.8792	13.6081	9.19288	8.98623	6.19214
R100153_METAB02_MCC025_106285_20200617	HEK-SLC12A3-WTOE-Ct-R100153	3.72738	3.3089	8.40981	15.6666	12.8853	8.33518	9.99355	13.5137	20.3547	12.8013	6.96535		10.0105	17.8942	12.7523	8.01725	5.08214		8.57044	11.8575	9.50448	13.767	16.6219	10.0112	1.23091	8.4072	16.154	13.1137	20.2097	10.5388	13.4517	7.78367	12.2403	8.91416	7.53953	6.12899	12.662	15.5654	1.90077	8.38756	11.102976870000001		8.53264	12.559	13.6979	9.94595	10.6664	5.69243
R100153_METAB02_MCC025_106286_20200617	HEK-SLC12A3-WTOE-Ct-R100153	3.41	2.0149	9.06928	15.7946	12.6564	8.52991	9.99086	13.421	20.5246	12.9495	7.82592		9.78113	17.8875	12.6695	7.90834	4.44812		8.69809	11.6849	9.61287	13.4557	16.6168	10.3565	0.927465	8.38875	15.9526	13.4513	20.1045	10.6698	13.675	8.04108	12.2873	8.95356	6.69931	6.76368	12.9133	15.8363	1.8508	8.67697	11.0603		8.60118	12.7808	13.9556	9.95281	11.9234	6.07493
R100153_METAB02_MCC025_106287_20200617	HEK-SLC12A3-WTOE-Ct-R100153	2.62617	3.99093	8.71188	15.5303	12.4971	8.51899	10.3493	14.08	20.0317	13.3307	6.73785		10.1215	17.845	12.9191	7.61794	5.86843		8.18427	11.8976	9.20495	13.4393	16.6829	10.0788	1.70025	8.38745	15.7547	13.3039	20.0784	10.8193	13.1462	7.83834	12.0337	8.59399	7.76283	5.66809	12.3456	14.6639	2.85001	9.01688	11.2824		7.64004	11.9988	13.2969	9.41792	10.2823	5.53072
R100153_METAB02_MCC025_106288_20200617	HEK-SLC12A3-WTOE-Ct-R100153	3.44722	3.59359	8.18348	15.9441	12.6073	8.9909	10.1201	14.1896	19.8037	12.5952	6.79091		9.55	17.4732	12.0552	7.80779	4.93342		8.09169	11.3494	8.983	13.2768	16.5536	10.3149	1.57291	7.88252	16.0891	12.6896	19.9925	10.0391	12.9218	7.87698	12.141	8.59104	6.50022	4.99742	12.2815	14.3914	3.52926	9.4903	10.450739220000001		8.26162	12.1848	13.3358	9.64419	10.2154	6.76166
R100153_METAB02_MCC025_106297_20200617	HEK-SLC9C2-WTOE-Ct-R100153	2.63904	1.40727	9.13331	16.2085	13.223	8.14886	10.0048	13.8737	20.1482	13.4757	6.2979		10.0984	18.566	13.1325	8.07139	4.97842		9.18061	11.8415	8.74276	13.6413	16.306	9.38908	1.67551	8.69879	16.8339	14.0705	20.4956	10.581	13.213	7.92846	12.6841	10.315	8.01472	6.06526	13.3483	15.1597	2.9259	7.79185	11.7801	9.01019	7.56253	11.7775	13.3113	9.83742	10.4259	5.62859
R100153_METAB02_MCC025_106298_20200617	HEK-SLC9C2-WTOE-Ct-R100153	2.0082	2.17582	8.77806	16.5198	13.2444	10.6337	9.82518	14.7301	19.6114	12.669	6.56518		9.83196	18.5937	13.1363	7.1367	4.44911		9.06812	11.3975	9.38123	13.5675	16.4203	8.79618	1.97342	7.93794	17.3377	14.0451	20.8141	10.7634	13.1239	8.26306	11.7317	10.5655	7.25479	6.92762	13.3012	14.1356	2.4264	8.90441	11.6822	9.39799	8.62772	11.3883	12.8902	10.4401	9.67234	5.53948
R100153_METAB02_MCC025_106299_20200617	HEK-SLC9C2-WTOE-Ct-R100153	3.84236	2.98814	9.33031	17.2005	13.6058	9.67632	10.6171	15.0678	19.6272	12.8285	7.8085		9.81909	18.5842	13.0689	7.22224	3.94344		8.6788	11.7297	9.15477	13.774	16.42	9.54539	2.54393	8.34436	17.3021	14.0378	20.6422	10.7436	13.0526	8.31823	12.1442	10.416	6.87952	7.30443	13.2504	14.4873	3.22627	8.66432	11.6643		8.52857	11.9518	13.6809	10.666	9.83175	6.58855
R100153_METAB02_MCC025_106300_20200617	HEK-SLC9C2-WTOE-Ct-R100153	1.53168	4.08734	8.51618	16.5516	13.0441	8.6211	9.74924	14.2067	19.9355	12.3559	7.16616		9.44404	18.4011	12.9076	8.1081	5.58115		8.85205	11.7948	9.14338	13.6375	16.3516	9.00958	3.07409	8.32858	17.026	13.6896	20.6576	11.0011	12.7921	8.01984	11.8736	10.1425	7.13925	5.88977	12.8479	14.9915	2.11341	7.61547	11.6792		9.34003	12.1443	13.9364	9.8058	10.0354	5.89488
R100153_METAB02_MCC025_106301_20200617	HEK-SLC9C2-WTOE-Ct-R100153	3.15253	2.51956	9.17662	15.7877	12.3347	8.57295	9.78251	13.9637	19.9283	13.7869	6.59899		10.0472	18.3185	13.6525	7.76296	5.45164		9.80766	12.5807	10.6052	15.0238	15.8663	8.46649	3.44457	6.92288	16.3912	13.911	20.0629	10.7627	12.484	8.31762	12.0065	10.2022	8.27415	6.06768	13.1926	14.9876	3.619	9.06278	12.2272		8.41809	11.6647	13.4474	9.49798	10.2621	5.09675
R100153_METAB02_MCC025_106302_20200617	HEK-SLC9C2-WTOE-Ct-R100153	2.01305	2.64928	8.44957	16.1237	12.0293	9.04554	9.92988	13.1563	19.6256	14.1336	6.60115		9.73934	18.3306	12.8327	8.18255	6.32777		9.9212	11.8336	10.6761	14.2661	15.6806	8.78578	1.43305	8.10231	16.6527	13.5522	20.0907	11.1389	12.1057	8.26522	11.4438	9.74243	7.8733	5.89071	12.4347	14.772	3.43185	8.81124	11.041	7.05779	8.51182	12.103	13.8393	9.31061	10.012	6.01057
R100153_METAB02_MCC025_106303_20200617	HEK-SLC9C2-WTOE-Ct-R100153	0.951145	3.52212	9.3525	16.6071	12.3403	8.59816	9.9347	13.6545	19.7543	14.3481	7.15101		9.65473	18.4248	13.1068	6.30752	7.48216		9.50365	12.3938	10.4284	14.5229	15.7102	8.52135	2.56705	7.26888	16.8844	13.507	20.2011	11.1979	12.1263	8.14072	11.4807	9.84242	8.14369	7.71756	12.4777	15.0388	1.43426	8.41547	11.4592		7.59605	12.17	13.4959	9.27314	10.5721	5.22681
R100153_METAB02_MCC025_106304_20200617	HEK-SLC9C2-WTOE-Ct-R100153	2.28753	3.83432	9.04057	15.9385	12.2673	9.03162	10.0001	14.0256	19.2883	14.484	5.6776		9.83325	18.2473	13.1814	6.72551	3.91056		9.52762	12.2707	9.67001	14.4609	15.6649	8.57282	1.80289	7.56196	16.2769	13.4122	19.9614	10.9573	11.7138	8.20599	11.3564	9.66583	7.85721	4.78568	12.3919	14.1225	1.58482	8.71075	11.238		8.2591	11.4342	13.1626	8.66124	8.77469	5.87363
R100153_METAB02_MCC025_CAL3_20200617	#N/A	6.87675	3.72907	5.55256	18.9603	7.49745	10.2625	5.5962	6.72879	3.22866	14.4958	9.98346		-5.84318	13.0761	3.78044	4.81226	4.38491		3.81003	4.50686	-1.44997	7.50801	11.5911	6.06591	5.65778	3.05547	16.4001	7.69467	27.7213	11.9511	-1.1431	6.60086	6.96809	-0.900472	9.01591	2.53245	4.62004	3.41635	5.29407	10.2504	-14.4193		7.90088	6.39557	9.10001	4.2148	5.04771	5.14453
R100153_METAB02_MCC025_CAL4_20200617	#N/A	9.97825	5.02893	7.33938	24.7923	11.3091	12.456	7.97802	10.8646	13.7502	15.8707	12.3424		-0.724737	15.2409	12.225	8.00297	5.81943		8.00717	8.91795	2.20023	10.6664	13.5743	6.14299	8.27556	5.52061	21.7207	10.6351	33.0406	15.309	4.92273	9.03291	11.1159	4.59918	10.8726	5.97524	9.79753	14.6807	8.16051	13.0313	-4.24203	26.011	12.5023	18.0379	11.3691	7.35903	15.8077	9.14968
R100153_METAB02_MCC025_CAL5_20200617	#N/A	11.6246	6.28923	7.95755	27.1594	13.2361	13.5958	9.65869	13.1087	16.9768	16.7503	13.2791		-0.564881	16.199	16.2487	11.6479	6.93614		9.47522	10.6753	4.12816	12.0688	14.4617	6.13847	9.19954	6.07514	23.4432	12.5149	35.7258	16.6834	7.61901	10.1275	13.1054	6.83344	11.7585	8.76075	12.2731	20.1762	9.38706	14.4965	0.108596	27.6669	14.0489	22.8852	13.8668	10.1416	21.0951	10.6807
R100153_METAB02_MCC025_CAL6_20200617	#N/A	14.1254	7.59196	9.66299	30.4741	16.1486	15.07	11.9731	16.0491	20.2808	18.3391	15.0163		2.47574	17.5858	21.7346	14.9788	9.12643		10.7876	13.3802	7.78048	14.3106	15.7983	7.20207	10.5875	7.92503	25.7174	14.6555	38.8857	18.8114	11.6059	10.3159	16.0573	10.0663	13.0714	12.3783	15.9303	24.0533	10.9965	15.8029	8.04306	30.1643	18.939	28.2179	17.6287	13.1777	24.8102	13.0356
R100153_METAB02_MCC025_CAL7_20200617	#N/A	15.33	9.24511	11.4857	33.2659	18.5438	16.1908	13.4376	18.2214	22.1924	19.5869	16.3303		4.06835	18.6012	25.7754	17.3717	10.221		12.3231	15.4081	9.72234	15.7971	16.7451	8.00586	12.1724	9.5871	27.4033	16.9654	41.8023	20.2099	14.3989	7.76645	17.9422	12.2983	14.009	15.3472	18.8901	25.3304	12.3777	15.7345	13.6572	31.9684	22.241	31.07	20.2767	16.0564	26.3529	15.4322
R100153_METAB02_MCC025_CAL8_20200617	#N/A	15.9865	9.72949	12.4207	34.6739	19.9852	16.8446	14.3899	19.3128	23.4735	20.2354	17.144		6.26703	19.0105	28.094	18.5021	10.7203		13.398	16.7681	11.1329	16.8741	17.3055	8.68135	12.3771	10.3669	28.342	18.1812	43.2562	21.2385	15.9075	7.38015	18.7396	13.6483	14.4787	16.9975	20.4153	26.1434	12.9567	16.6412	17.1163	33.1765	24.3708	32.5893	22.0887	17.4605	27.2147	16.8446
R100153_METAB02_MCC025_CAL9_20200617	#N/A	16.192	10.1729	12.2748	35.773	20.9941	17.2751	15.1652	20.424	24.3852	20.6473	17.6879		7.32093	19.2323	29.5125	18.4008	11.4141		13.5681	16.9821	11.6626	17.4685	17.6261	8.97492	12.6962	10.7781	28.9529	18.957	44.1925	21.7091	17.1143	6.35973	19.3494	14.544	14.7229	18.3901	20.928	26.7628	13.2563	10.8419	19.5785	34.1527	25.6925	33.605925740000004	23.1383	18.7696	27.737	17.5244
R100153_METAB02_MCC025_NIST1_20200617	#N/A	1.68865	2.65555	7.99364	16.979	5.40751	7.4295	3.13158	0.947834	-6.44196	13.9915	6.58465		-1.10216	14.6405	-16.4732	2.37048	-1.80833		7.52076	6.7986	-2.36427	8.02133	9.1208	6.41216	0.218556	7.72358	19.8205	9.11401	13.5134	11.5058	-8.49447	9.54321	8.64234	-14.9871	6.43716	-3.7093	-2.79081	-4.20569	1.61568	9.11394	-29.8455		2.76781	-4.93875	8.12965	0.153834	-0.970882	3.27259
R100153_METAB02_MCC025_NIST2_20200617	#N/A	3.27026	3.54894	8.41757	16.7573	6.57094	8.13195	4.02244	4.21987	-6.04466	13.8865	7.18607		-1.8388	14.5919	-13.9659	3.16422	2.38705		6.78948	5.98558	-3.35585	7.52103	9.04317	5.34949	1.33036	7.42515	19.6424	8.75018	13.7078	11.5106	-10.3302	9.62409	8.76677	-13.638	6.94252	-2.60568	-0.942738	-4.46209	2.04159	9.43937	-29.3453	7.17435	1.06297	-4.39676	8.09559	1.4177	0.64094	1.83746
R100153_METAB02_MCC025_NIST3_20200617	#N/A	0.185977	2.68969	7.81129	16.6692	5.36664	7.75257	3.26601	2.7921	-6.43562	13.9115	5.38916		0.902783	14.5799	-14.876	1.95859	-2.34789		6.96785	6.42281	-2.44217	7.32202	8.85568	5.99437	1.20696	7.35388	19.5354	8.65576	13.2787	11.3649	-9.03003	9.35028	8.64565	-17.081	6.94038	-0.622507	-1.0308	-5.00143	-0.207699	9.14481	-21.5517		3.07467	-3.43234	6.9046	1.69042	1.48507	1.36015
R100153_METAB02_MCC025_NIST4_20200617	#N/A	3.22394	1.31376	8.17681	16.1175	4.87797	7.93511	3.37938	3.58875	-5.39954	13.9323	6.6038		-3.65735	13.134	-14.9792	3.00361	-0.0564563		5.83052	5.85609	11.0831	8.1192	9.17492	6.11304	1.26906	6.9902	19.6174	8.7917	13.2974	11.276	-9.61108	9.42828	8.75615	-17.7662	7.01762	-9.22704	-1.60014	-4.78413	-0.0312852	8.97641	-20.5599		4.02277	-10.1632	8.30267	0.678583	1.79803	2.48493
R100153_METAB02_MCC025_NIST5_20200617	#N/A	0.317865	1.8079	7.97208	16.6583	6.46927	8.50139	1.52711	3.44487	-6.46051	14.0233	5.51946		-2.34188	13.4893	-15.0023	3.8883	0.776042		6.39442	6.78423	11.1122	7.82223	8.78333	5.99287	0.820217	7.2152	19.5997	8.31417	13.4343	11.2788	-6.9016	9.57404	8.74778	-15.1196	6.52088	-2.60929	-1.33796	-5.39883	1.70568	4.44654	-24.0714		2.83025	-9.45293	8.3674	1.86354	-0.772118	0.310823
R100153_METAB02_MCC025_NIST6_20200617	#N/A	4.0288	2.14205	8.29109	16.6702	6.7694	8.11206	4.15463	3.72406	-6.19031	13.8883	6.50443		0.358021	13.4073	-14.8693	3.39925	0.25896		6.73999	6.98585	11.1793	7.54141	9.1418	5.01455	0.746666	7.60706	3.51099	8.56322	13.5384	11.3412	-9.45236	9.65694	8.42966	-14.7786	6.10572	-10.3072	-0.667355	-3.98808	-1.11184	8.51763	-20.4867		3.39707	-5.4193	8.43777	0.44708	-0.64745	1.33132
R100153_METAB02_MCC025_RSL_QC1_20200617	#N/A	1.43423	2.77035	7.56544	17.5368	5.87178	7.83467	-0.237621	1.11917	-5.83505	14.2911	6.45352		0.607571	15.0652	-13.2253	2.72443	2.11108		7.77864	7.48658	-2.38475	8.03655	11.9114	6.09926	0.952216	7.96107	19.8476	11.2721	14.1623	11.2549	-7.60157	9.83192	9.18215	-16.1755	4.96138	-7.25901	-1.85638	-6.52802	0.598791	8.68763	-28.8608		3.42974	-5.04052	8.42371	0.310117	1.43767	2.54105
R100153_METAB02_MCC025_RSL_QC2_20200617	#N/A	2.17384	2.64846	7.97442	16.6957	5.83286	7.21833	3.15402	3.11576	-5.89021	14.104	7.05594		0.451264	12.6556	-12.5841	3.64256	1.6087		6.77332	6.50111	-3.59766	7.79465	11.5028	5.56094	1.38565	7.56554	9.88397	10.8059	14.0504	10.9496	-4.72646	9.43615	8.9406	-14.92	3.59047	-0.239124	-2.08786	-5.82997	0.528488	8.68473	-25.4249		3.53382	-9.56157	8.61857	0.681811	1.81889	2.41465
R100153_METAB02_MCC025_RSL_QC3_20200617	#N/A	1.47108	2.61508	5.78414	17.1966	6.75901	8.08861	1.79752	3.26044	-5.61675	14.1047	6.2218		-0.351965	12.0244	-12.9493	3.15716	1.02079		5.42716	6.87783	-2.81699	7.30261	11.512	6.63986	0.879665	7.77208	3.2498	11.3139	13.9134	10.9883	-10.8588	9.47981	9.10383	-14.1191	4.58774	-3.30589	-0.817693	-5.38903	1.99185	9.22905	-23.1513		2.2047	-6.36548	9.00299	1.7699	0.712759	3.56456
R100155_METAB02_MCC025_106305_20200623	HEK-SLC11A1-WTOE-Ct-R100155	1.94132	5.05006	7.57765	15.6581	12.7363	9.98919	10.0851	15.1335	19.8711	13.1756	7.84624		9.99614	18.147	12.7807	6.47767	3.81192		8.1924	12.0192	9.63688	12.5645	16.5198	10.1437	1.83341	9.20733	16.2936	13.172	20.1538	10.8581	12.1361	8.19213	11.571	9.82731	6.65542	6.51454	12.7928	14.425	0.87516	8.85386	10.6359	8.8455	8.83482	12.2951	13.9051	10.1082	9.81753	5.61038
R100155_METAB02_MCC025_106306_20200623	HEK-SLC11A1-WTOE-Ct-R100155	-0.423982	4.19022	8.69237	15.6606	11.1605	9.4804	10.343	14.4806	19.735	12.9676	6.55465		9.58602	18.0766	12.7244	7.70038	4.26357		8.23605	11.8322	9.4746	12.6593	16.4951	10.0872	4.16034	8.04169	16.3145	12.9142	20.0989	10.9285	12.2601	7.75275	11.3094	9.51839	6.35607	6.90665	11.4944	14.5756	3.93972	8.08388	10.4202	8.26109	8.44076	12.1377	13.4602	9.93433	9.57607	6.93264
R100155_METAB02_MCC025_106307_20200623	HEK-SLC11A1-WTOE-Ct-R100155	2.98701	3.09465	7.88491	15.2655	11.0194	10.2134	9.87432	14.461	19.6646	12.9096	8.03978		9.17802	17.8791	12.915	6.8776	5.54183		8.66057	11.8856	9.64144	12.8509	16.589	9.95923	2.11555	8.49484	15.7698	12.5482	19.7623	10.763	12.064	8.50968	11.3678	10.2285	6.20305	5.95529	11.8024	14.4809	3.97564	8.81676	10.0609	9.09108	8.54803	11.7106	13.4786	10.2221	9.9909	6.08847
R100155_METAB02_MCC025_106308_20200623	HEK-SLC11A1-WTOE-Ct-R100155	2.22367	1.71842	7.30091	15.3889	10.982	9.9811	9.28218	14.2313	18.9734	13.153029160000001	5.52799		9.30891	17.4447	12.4596	7.76681	3.39902		8.37304	12.1857	8.69488	12.0608	16.3982	9.68526	2.30283	8.193	15.8013	12.3917	19.707	10.8886	11.5367	8.33814	11.3886	8.72064	6.6254	5.67288	11.2852	13.617	1.49938	8.43527	9.31348	8.51324	8.04923	11.3519	13.4891	9.12036	9.59962	5.48578
R100155_METAB02_MCC025_106309_20200623	HEK-SLC11A1-WTOE-Ct-R100155	3.31718	3.6807	8.37945	13.6254	10.8704	8.86622	9.58032	12.8928	19.288	14.924	5.11301		9.22775	17.1686	11.8167	7.58783	4.54467		9.23009	11.7761	8.03856	11.2312	15.4383	9.89406	0.20486	7.25147	14.3102	11.5906	18.2605	10.7872	11.3346	8.09057	11.2164	9.63761	6.3619	5.50674	9.1813	14.2325	2.23912	8.26929	9.47761	8.9382	7.59887	11.5576	12.8796	9.07654	9.95008	5.88425
R100155_METAB02_MCC025_106310_20200623	HEK-SLC11A1-WTOE-Ct-R100155	-0.67133	3.18398	8.76633	13.7807	10.9124	9.57722	9.81754	12.9418	19.3093	14.9356	5.65964		8.86865	17.322	11.942	6.40878	4.48391		9.65602	11.6324	8.36807	11.4014	15.4397	10.4447	1.99385	8.10844	14.0556	11.6914	18.2981	10.8818	11.4642	7.8492	11.2592	9.68813	6.23366	5.89362	9.78312	13.9739	2.12326	8.65375	9.35915	7.45027	8.33476	11.5967	13.0208	9.0902	9.88894	5.47785
R100155_METAB02_MCC025_106311_20200623	HEK-SLC11A1-WTOE-Ct-R100155	1.07476	2.24575	8.54612	13.9008	11.1134	9.01581	10.1211	13.329302180000001	19.3755	15.0087	7.2341		9.36076	17.2192	12.0193	8.06306	4.8314		9.35891	12.1384	8.61882	11.8977	15.5824	10.1688	1.50605	8.38205	14.6389	11.6331	18.7949	11.1851	11.6793	7.83911	11.229	9.6972	7.30105	4.11736	10.064	14.3513	1.82813	7.85832	9.49469	8.03867	7.8178	11.801	13.1845	9.14332	10.2825	5.72865
R100155_METAB02_MCC025_106312_20200623	HEK-SLC11A1-WTOE-Ct-R100155	3.05558	4.06173	8.28745	14.3203	11.0255	8.81037	9.99684	13.0468	19.4502	14.6897	7.27771		9.45103	17.2424	11.8419	7.66401	5.74685		9.45943	12.3943	8.17046	12.046	15.5244	10.5778	2.62996	8.13747	14.7859	11.7046	19.5258	11.2873	11.3945	7.88446	11.6744	9.28224	7.4449	4.56053	9.84516	14.6069	4.01277	8.38782	9.45938	7.45093	8.41561	12.2854	13.4488	8.86519	9.62681	5.4414
R100155_METAB02_MCC025_106313_20200623	HEK-SLC9C1-WTOE-Ct-R100155	3.0688	1.28987	8.53318	16.6535	11.4695	8.27544	9.64546	14.8497	19.8411	12.7217	6.41232		9.91593	18.2973	12.8859	7.19755	5.75508		8.67548	11.7553	9.32311	14.2434	15.7171	9.37211	1.47869	8.25922	17.0984	13.5471	20.3299	10.1398	12.6686	8.42184	12.0519	10.5227	5.64809	6.47572	12.1382	15.1456	2.46673	8.91439	10.0174	7.59409	7.84636	12.6394	13.4864	10.5034	10.5034	5.55025
R100155_METAB02_MCC025_106314_20200623	HEK-SLC9C1-WTOE-Ct-R100155	2.80435	3.35734	8.59648	16.5203	11.8697	8.82966	9.92818	14.6392	20.0001	12.5575	5.60118		9.95738	18.2719	13.0537	7.9864	3.61149		8.0311	11.8362	9.89669	14.4814	15.8684	9.21312	2.01399	8.23023	17.1172	13.5436	20.6721	10.4559	12.627	8.36398	11.735	10.8276	5.83227	5.92447	12.1747	15.4107	1.9078	8.67868	10.1164	8.19605	9.12182	13.2402	13.039	9.97501	10.7201	6.21104
R100155_METAB02_MCC025_106315_20200623	HEK-SLC9C1-WTOE-Ct-R100155	2.52756	5.73406	8.90216	15.7566	11.9803	9.97089	8.96682	15.0902	18.9292	12.8959	7.1191		9.82552	18.8159	12.8037	7.67673	4.42882		8.58577	11.948	9.25182	13.7753	15.6343	8.07262	2.00059	7.33499	15.9751	13.0142	20.1671	10.3447	12.5867	8.16439	11.536	10.1018	6.12447	6.53978	12.88	12.7495	1.333	8.292	10.7143	8.74174	9.09029	11.1814	12.9781	10.7395	8.7129	6.75891
R100155_METAB02_MCC025_106316_20200623	HEK-SLC9C1-WTOE-Ct-R100155	3.18279	1.78996	9.50058	15.557	11.9944	8.95149	9.74637	14.9366	19.3072	12.8208	6.97907		9.41531	18.7687	12.8511	7.72189	5.57904		8.56771	12.1892	9.40972	14.0503	15.7445	8.42258	1.87073	7.89863	16.0625	13.3084	20.1715	10.4349	12.3668	8.16499	11.7831	10.157	6.48971	6.86552	12.7696	14.1648	3.53813	8.75039	11.0175	8.42031	9.02649	11.6271	13.8474	10.9343	9.72891	6.27072
R100155_METAB02_MCC025_106317_20200623	HEK-SLC9C1-WTOE-Ct-R100155	1.68257	3.07973	9.14736	16.3771	11.6972	9.10233	9.78566	14.187	19.4368	13.3295	6.59059		9.49826	18.3886	12.6612	7.00925	2.88266		8.87709	11.8669	9.52286	13.4764	15.2063	8.97051	0.955752	6.79827	16.4898	13.1068	20.4478	10.122	12.2638	8.10818	11.4991	10.009	6.21123	5.15328	11.5452	14.8297	3.2648	8.93247	10.112	7.87492	8.49138	12.4995	13.3534	9.65802	10.1405	5.62097
R100155_METAB02_MCC025_106318_20200623	HEK-SLC9C1-WTOE-Ct-R100155	1.92974	3.55611	9.04597	16.4181	11.9005	9.70313	10.2682	14.7964	19.5037	12.6794	6.25209		9.60698	18.3916	12.911	7.54011	4.91894		9.1295	11.8841	9.88094	14.3056	15.3653	9.15141	2.03674	8.08716	16.5664	13.2877	20.4523	10.1557	12.361	7.97553	11.7318	10.4686	6.03336	5.56773	12.0081	14.2669	2.51724	8.5781	10.3205	9.55791	9.02698	12.1752	13.3595	9.77266	10.1194	5.69726
R100155_METAB02_MCC025_106319_20200623	HEK-SLC9C1-WTOE-Ct-R100155	0.823492	2.83186	9.50919	15.8518	11.6869	8.4019	9.21033	13.4732	19.4696	13.2621	5.03678		9.44562	18.8811	12.6402	5.8483	6.74492		8.94529	12.0339	9.52807	14.4543	15.2264	8.18022	1.70396	7.39434	15.8608	13.2716	20.1545	10.271	12.2721	7.8272	11.7075	10.3357	6.5881	7.39972	11.162	14.6681	1.33886	8.4725	10.6268	9.04968	8.5202	11.8364	13.2914	9.93559	10.5537	6.19859
R100155_METAB02_MCC025_106320_20200623	HEK-SLC9C1-WTOE-Ct-R100155	3.33785	3.09212	9.1484	15.7126	11.596	9.0117	8.83453	13.8218	19.0762	13.1781	6.72783		9.29964	18.7418	12.5537	6.40168	5.97787		8.54505	12.164	9.29065	14.0384	15.1662	8.36731	2.50397	7.2913491519999996	15.827	13.0297	19.8742	10.4373	12.0803	8.1413	11.5919	9.26443	6.06081	6.76243	11.2648	14.4165	1.29414	8.55941	10.7236	8.98542	8.81851	11.3442	13.0573	9.71622	9.81235	5.79846
R100155_METAB02_MCC025_106321_20200623	HEK-SLC26A8-WTOE-Ct-R100155	2.14968	3.99173	8.51039	16.2263	12.3213	8.64141	9.79756	14.1866	20.3294	12.5672	7.10331		10.3037	18.4856	13.2225	8.1314	5.07377		9.17852	12.1293	9.80305	14.5832	16.0658	9.11305	3.09014	7.21924	16.8171	13.5776	20.6941	10.4015	13.017	8.16945	12.0452	10.9406	6.33913	7.80667	12.8922	15.8887	2.89741	8.97604	11.0835	7.6952	9.2189	12.532	13.7497	10.6337	10.4402	6.82565
R100155_METAB02_MCC025_106322_20200623	HEK-SLC26A8-WTOE-Ct-R100155	4.4444	2.56932	9.2587	16.8386	12.6961	10.3893	10.2696	14.6916	19.363	12.4956	5.07412		9.52493	18.41	13.1679	6.77868	5.28453		8.54426	11.9348	9.69401	14.4383	15.9936	8.55205	1.56445	7.74678	17.2716	13.6104	20.8432	10.5486	12.8156	8.28612	11.9306	11.2332	6.35142	6.01183	13.4903	13.8355	3.44966	8.53762	10.4689	8.34173	8.74727	11.863	13.662	10.3874	9.58503	5.72976
R100155_METAB02_MCC025_106323_20200623	HEK-SLC26A8-WTOE-Ct-R100155	0.422239	4.14902	9.21318	16.9294	12.8048	9.24546	10.3432	14.7617	20.1335	12.4643	7.05449		9.86857	18.5252	13.3587	7.61925	4.54545		8.15972	11.8291	9.73798	14.7569	16.1858	9.43739	2.22236	6.9702	17.3221	13.7686	20.9766	10.5072	13.003	8.3699	11.9417	10.9037	5.96128	6.98672	13.2909	15.7628	4.22817	8.32529	10.6345	9.47414	8.96884	12.9155	13.2561	10.9654	10.9708	5.86282
R100155_METAB02_MCC025_106324_20200623	HEK-SLC26A8-WTOE-Ct-R100155	2.56553	2.82326	8.92759	16.5389	12.4853	9.9389	9.93112	14.2615	20.0004	12.3832	8.01345		9.76562	18.4102	13.3347	8.01508	6.20176		8.43525	12.0482	9.664	13.9968	16.0903	9.25458	2.08911	7.91486	17.0434	13.8399	20.7513	10.2506	13.0145	8.33137	11.6741	11.0221	6.92665	6.38336	12.9506	15.4722	3.39304	8.93819	10.9912	8.24378	8.13088	12.7993	13.4051	10.1605	10.7348	6.51738
R100155_METAB02_MCC025_106325_20200623	HEK-SLC26A8-WTOE-Ct-R100155	0.281824	3.69932	9.39491	15.9327	12.6318	7.72681	10.5791	14.5594	20.123	13.2255	7.44669		9.97588	18.6774	13.2653	8.04747	4.9081		9.07713	12.3718	10.0752	14.796	15.8795	8.88998	2.32481	6.89903	15.9583	13.7167	19.9197	10.7017	13.1893	8.16671	12.2631	11.543	6.77482	7.23184	12.9516	15.2295	4.21648	8.80718	11.8677	8.43932	8.57289	11.9943	13.4193	10.1456	10.1033	6.0491
R100155_METAB02_MCC025_106326_20200623	HEK-SLC26A8-WTOE-Ct-R100155	2.74271	2.61836	8.5414	16.6054	12.5873	8.75725	10.0376	13.9589	20.1048	12.7051	6.81638		9.56482	18.6888	13.0979	6.08907	5.97562		8.89711	11.628	9.57744	14.6889	15.8203	9.46183	4.51404	8.00761	16.6887	13.9061	20.7702	10.2348	13.1324	7.55716	11.8982	11.2813	6.3245	5.0862	11.889	15.6108	0.893934	8.55886	10.947	9.01145	8.43568	12.7466	12.7919	10.0939	10.1092	6.29534
R100155_METAB02_MCC025_106327_20200623	HEK-SLC26A8-WTOE-Ct-R100155	1.64883	5.30267	9.07708	16.6689	12.7902	9.07999	10.1476	13.3139	20.1281	12.095	3.73666		9.96654	18.8548	13.127	7.31277	6.40167		8.42251	11.9503	10.1485	14.347	15.8614	9.41366	1.14575	8.30163	17.0288	13.8225	20.7065	10.3724	13.0713	7.77843	11.9007	11.3747	6.99581	5.29968	12.4419	15.7303	2.6782	8.08978	10.6889	9.46532	8.22167	12.6727	13.3774	10.4503	10.701	6.16285
R100155_METAB02_MCC025_106328_20200623	HEK-SLC26A8-WTOE-Ct-R100155	2.7717	3.15213	9.50684	16.301	12.8009	9.9206513180000009	10.2564	14.2611	19.7381	12.4476	6.60584		9.89779	18.6182	13.2398	7.26682	6.81132		9.01755	12.3334	10.1398	13.8493	15.8468	9.25134	2.42711	7.93363	16.3386	13.5418	20.4768	10.5068	12.9429	8.02579	11.9318	10.8178	6.32849	6.15423	12.4128	14.3781	1.83162	8.6461	10.8071	7.65224	8.59876	12.2972	13.4176	9.77345	10.4389	5.42891
R100155_METAB02_MCC025_106329_20200623	HEK-SLC25A47-WTOE-Ct-R100155	3.75269	1.51985	9.15142	16.429	12.7195	9.57403	10.0538	15.1534	19.3132	12.9697	6.76114		9.87082	18.601	13.1267	7.56657	5.33194		8.33509	12.1117	9.68603	14.3618	15.7532	9.1336	1.04494	8.07838	16.3233	13.7517	20.3912	10.5703	13.189	8.42391	11.9411	11.6752	7.04622	7.22486	13.8829	14.0275	2.58313	9.06076	10.9403	8.74409	9.14501	11.0361	13.539	10.0926	9.32436	5.9225
R100155_METAB02_MCC025_106330_20200623	HEK-SLC25A47-WTOE-Ct-R100155	1.87243	3.77764	8.45586	16.4923	13.053	9.28402	10.1022	15.0563	20.098	12.4976	6.96177		9.87004	18.9305	13.3339	7.66856	5.25359		8.82395	12.426	10.2037	14.8751	15.8734	9.28921	2.76159	6.90338	16.8471	14.3912	20.682025200000002	10.4614	13.4532	7.93198	12.1008	12.3389	7.61659	6.07078	14.3264	14.9856	3.76271	8.84397	11.7784	8.57434	8.63232	11.7506	14.3479	11.0184	10.439	6.13246
R100155_METAB02_MCC025_106331_20200623	HEK-SLC25A47-WTOE-Ct-R100155	3.80579	3.67332	8.24293	16.2895	13.0291	9.2116	10.1034	14.3477	19.9802	12.8514	8.13887		10.1397	18.8125	13.2528	5.70684	6.61981		8.79103	12.4469	9.87933	14.4033	15.8885	9.53195	1.54492	7.31642	16.8208	14.1803	20.7052	10.9235	13.1202	7.82629	12.2503	12.0394	7.63329	5.88441	13.7278	14.981	5.06934	8.5577	11.6365	8.04872	9.26118	11.9836	13.7215	10.7731	10.6823	5.50342
R100155_METAB02_MCC025_106332_20200623	HEK-SLC25A47-WTOE-Ct-R100155	3.03186	3.47968	8.70004	16.1413	13.0005	8.95856	9.33064	14.1497	19.0631	12.7315	8.66461		10.8792	18.3028	12.9929	5.74585	4.66889		8.67104	12.708	9.49838	14.3276	15.6499	9.61892	1.30145	7.78008	16.641	14.0244	20.9478	10.9199	12.7056	7.00464	12.2041	10.948	8.3861054330000009	5.82014	12.7384	13.7226	1.94069	8.73251	10.2976	6.73918	8.35454	10.9846	14.3508	9.8262	9.20629	6.4234
R100155_METAB02_MCC025_106333_20200623	HEK-SLC25A47-WTOE-Ct-R100155	3.37346	4.53211	8.99082	16.1836	12.8578	8.60031	9.32444	14.0873	20.398	12.7893	6.4509		9.50211	18.7555	13.3527	7.74985	6.31576		8.7588	12.2048	10.2362	14.9499	15.5719	9.51518	1.94125	7.16601	16.6334	14.6121	20.5229	10.2903	13.4846	8.03528	12.2732	12.3246	7.7186	5.78359	13.2781	16.0219	3.8343	8.48197	11.9975	9.3776	8.5032	12.6402	13.715	10.7521	11.0833	6.48174
R100155_METAB02_MCC025_106334_20200623	HEK-SLC25A47-WTOE-Ct-R100155	0.998785	3.12713	9.11742	15.9041	12.6831	8.52979	9.92623	13.9826	20.3569	13.004	5.4964		9.63776	18.7958	13.3426	7.58129	4.45928		8.65096	12.6044	10.0141	14.5662	15.5611	9.22987	1.8673	7.09845	16.6022	14.5489	20.613	10.7574	13.1103	7.46642	12.164	12.1815	7.82788	7.35454	13.097	15.7501	2.14295	8.73783	11.4735	8.79844	7.72674	12.4721	13.5257	10.4236	10.579	6.46536
R100155_METAB02_MCC025_106335_20200623	HEK-SLC25A47-WTOE-Ct-R100155	0.127655	1.37082	8.75246	15.8558	13.0072	8.51081	10.6858	14.9447	19.7399	12.3815	6.04431		9.92041	18.7769	13.4909	7.86011	3.74401		9.16713	12.405	9.7496	14.0292	15.6377	9.40696	1.9277	7.77701	16.6466	14.8659	20.666	10.511	13.1246	8.26407	12.1202	12.3485	7.36688	6.43239	13.5865	14.4599	3.55072	8.75925	12.3078	9.2169	9.14365	11.688	14.0487	10.5185	10.2857	5.84314
R100155_METAB02_MCC025_106336_20200623	HEK-SLC25A47-WTOE-Ct-R100155	3.24759		8.99939	16.1103	13.0377	8.38297	10.2263	13.2915	20.0907	13.5896	7.42223		10.0996	18.7707	13.31	8.23011	5.96315		9.12339	12.5096	9.86669	14.5235	15.5605	8.92158	4.36111	7.32705	16.8204	14.3382	20.887	10.8647	13.1463	7.74875	12.3704	11.8577	6.61229	7.93178	13.0686	15.2193	1.79996	9.04901	12.017	8.44652	8.51121	12.3399	14.1549	9.97505	10.6181	6.41685
R100155_METAB02_MCC025_106337_20200623	HEK-SLC4A10-WTOE-Ct-R100155	-0.599839	5.34591	8.48995	16.0935	13.0811	9.14345	10.9147	14.9386	19.9815	12.6465	7.79086		9.56318	18.3391	12.9522	8.49079	5.29077		8.52165	12.4204	10.1259	14.9912	16.2694	9.79633	1.97099	7.59647	17.1701	13.9602	20.4098	10.6463	13.1221	7.76319	12.3591	9.6729	7.37694	6.63637	14.2251	15.09	3.26977	8.98367	12.3264	10.328	8.78285	12.7586	13.8989	10.9778	10.7219	6.22538
R100155_METAB02_MCC025_106338_20200623	HEK-SLC4A10-WTOE-Ct-R100155
R100155_METAB02_MCC025_106339_20200623	HEK-SLC4A10-WTOE-Ct-R100155	3.50131	4.31271	7.91745	16.0474	11.9881	9.08014	10.8087	14.319	19.2815	13.1774	7.3098		10.0141	18.2294	13.0122	7.19766	6.03226		8.45113	12.3756	10.2744	14.9399	16.4263	10.7941	2.8677	9.29343	17.1674	13.9814	20.2567	10.7158	12.6124	7.29001	12.1575	9.51871	7.43348	5.64718	12.1891	12.4086	4.05345	9.21985	11.9757	9.97752	8.61654	12.2312	12.8658	10.3467	8.0631	4.37719
R100155_METAB02_MCC025_106340_20200623	HEK-SLC4A10-WTOE-Ct-R100155	3.60147	5.14558	9.13046	16.052	12.8538	9.70243	10.5611	13.897	19.4788	12.9671	8.32308		10.6824	18.2831	13.1065	8.14926	5.31224		8.88227	12.5364	10.2093	14.8446	16.4417	10.1699	1.87191	7.51975	16.7398	13.9453	20.222	10.997	12.8009	8.17529	12.2666	9.78622	8.04759	7.05393	12.3619	13.2566	3.31606	7.81491	11.4496	9.82953	8.73545	11.825	13.875	9.63438	8.75434	5.51406
R100155_METAB02_MCC025_106341_20200623	HEK-SLC4A10-WTOE-Ct-R100155	3.6724	1.04104	7.4434	15.6423	12.6158	8.57178	10.8318	13.96	20.136	13.1801	7.15096		9.55322	18.3915	12.9023	7.59096	6.65548		8.74077	12.4795	10.6239	14.7224	16.0545	10.3	2.12027	8.13475	16.0425	13.8615	20.0285	11.0481	12.3706	7.49468	12.2008	9.63348	8.19231	7.48525	12.7557	14.8022	3.10962	8.99437	12.5031	8.71946	9.05687	13.1976	13.0846	10.736	10.4232	6.33412
R100155_METAB02_MCC025_106342_20200623	HEK-SLC4A10-WTOE-Ct-R100155	1.60299	3.32842	8.93184	15.4888	12.8872	8.61735	9.94395	14.3329	20.0764	12.7089	4.38481		10.195	18.2561	13.1236	7.46337	4.30922		8.85835	12.7374	10.5693	15.6801	16.1493	9.85347	3.15494	8.37365	16.045	13.7934	20.1011	11.2107	12.5655	8.29669	12.2725	9.70304	7.06843	7.16421	12.897	15.1484	1.76174	8.34937	12.0792	9.91743	9.05554	13.0216	13.6156	9.92027	10.7751	5.96795
R100155_METAB02_MCC025_106343_20200623	HEK-SLC4A10-WTOE-Ct-R100155	2.6232208359999998	5.50623	8.48731	15.9442	12.7723	9.71098	11.0474	14.0176	19.8056	12.0116	6.66834		9.59437	18.6487	13.0323	6.96833	5.45828		8.79354	12.2618	10.6098	15.1536	16.2463	10.1431	3.61382	8.05253	16.8593	14.2164	19.8307	11.1004	12.5795	7.36479	12.0187	9.85245	7.3006	6.89398	12.5326	14.7334	1.74118	8.72437	11.9411	9.39768	8.26805	12.5108	13.4419	10.6245	10.2481	6.67111
R100155_METAB02_MCC025_106344_20200623	HEK-SLC4A10-WTOE-Ct-R100155	0.298031	2.94038	8.43073	15.7974	12.6832	9.62811	10.2418	14.1184	19.7789	13.1346	6.13315		9.70715	18.6315	13.1729	7.45325	4.76488		8.84529	12.4003	10.5043	15.2866	16.2169	10.3806	4.54894	7.83288	16.521	13.6786	19.7646	10.9997	12.5003	8.38969	12.0267	10.2589	7.00157	6.94821	12.5243	14.8209	2.50731	8.35622	11.9285	8.99079	8.47244	12.2392	13.099	10.0829	9.80778	6.15327
R100155_METAB02_MCC025_106353_20200623	HEK-SLC18A3-WTOE-Ct-R100155	3.39351	4.53443	8.95336	16.7567	12.7112	9.0473	10.0915	14.3993	19.8587	12.6989	7.29587		9.89586	18.1886	12.4435	6.63791	5.11601		9.01212	11.6042	9.52008	13.4245	16.4581	9.28577	2.2245	9.07196	16.9499	14.1216	21.1324	10.9263	13.4552	7.82207	12.5099	10.0781	6.68393	5.22876	13.7374	14.3019	3.33205	8.98715	10.9517	9.61273	8.79996	12.274	13.6166	10.1671	10.024	5.67282
R100155_METAB02_MCC025_106354_20200623	HEK-SLC18A3-WTOE-Ct-R100155	2.43685	3.79617	8.96009	16.8234	12.7502	9.30881	9.3479	13.3342	19.8981	12.3667	6.35755		10.1267	18.2787	12.5822	7.06175	4.59015		9.921	11.8233	9.42022	14.265	16.5244	10.2814	1.71256	8.8156736510000009	17.1147	14.0016	21.0873	11.358	13.6957	7.89553	12.452	10.0337	6.90857	6.15406	13.2539	13.9008	3.54842	8.76098	10.6523	8.99198	8.80622	12.0288	13.4002	9.70749	9.77262	5.98005
R100155_METAB02_MCC025_106355_20200623	HEK-SLC18A3-WTOE-Ct-R100155	4.79965	4.60941	8.43543	16.8192	12.9572	7.67339	9.94002	13.0164	19.1697	12.874	6.96414		10.1966	17.8841	12.1776	6.84717	5.96428		9.11411	11.959	8.84552	13.4133	16.3658	9.35159	2.51416	7.99326	16.6608	14.086	21.3066	11.2178	13.2214	7.79933	12.9818	9.64752	7.66874	5.17823	12.8073	12.893	4.5145	8.92052	10.5012	8.50588	7.66136	10.4478	13.8751	8.79581	8.77715	5.83261
R100155_METAB02_MCC025_106356_20200623	HEK-SLC18A3-WTOE-Ct-R100155	1.64732	3.41275	9.09357	16.7894	12.6923	8.98793	8.94632	13.2329	19.3869	11.8936	7.01688		9.87545	17.9625	12.2713	9.20901	5.04886		9.52124	12.0148	9.37893	14.1933	16.3988	9.49595	2.14965	8.6274	16.8099	13.7537	21.1922	10.9726	13.359	8.45498	12.8342	9.85957	7.44828	3.91257	12.9493	13.9035	1.63584	9.01211	10.8165	8.33257	7.34166	10.836	13.4151	8.54953	9.19485	5.59831
R100155_METAB02_MCC025_106357_20200623	HEK-SLC18A3-WTOE-Ct-R100155	1.96763	5.03917	9.63372	16.4941	12.5304	8.92107	10.0064	13.3556	20.043	12.6088	7.83292		9.6803	18.0498	12.1236	7.82483	1.86587		9.55675	11.6272	9.13199	14.3918	16.3035	9.05973	0.540553	8.31986	16.4951	13.8893	20.6712	11.0834	13.2538	7.71744	12.4828	10.1323	7.11691	5.6652	13.0911	14.5277	2.99949	9.15127	11.0822	9.07025	7.12777	11.7705	13.6431	9.52865	9.74838	4.6566
R100155_METAB02_MCC025_106358_20200623	HEK-SLC18A3-WTOE-Ct-R100155	3.13	2.53751	10.01	16.585	12.8655	9.1713	8.823	13.8962	20.0232	12.293	6.96975		10.419	18.0632	12.26	5.96015	4.24944		9.34284	11.5872	9.59241	14.8929	16.3869	9.27303	3.55037	7.79559	16.4525	13.7551	20.6135	11.1719	13.0282	7.31013	12.4982	10.3866	7.69841	5.33732	13.0035	13.8432	2.08151	6.69128	10.7622	8.63226	7.98755	11.6553	14.1373	9.61589	9.9531	4.41287
R100155_METAB02_MCC025_106359_20200623	HEK-SLC18A3-WTOE-Ct-R100155	1.9072	2.52703	8.94176	16.4527	12.5851	8.54209	9.7142	12.6477	20.0255	12.6794	6.99556		9.86682	17.8984	12.1092	7.77003	5.73652		9.44209	11.5004	9.30402	14.3174	16.3308	9.21228	2.88937	8.35618	16.562	13.5012	20.8057	11.0512	12.8307	7.45356	12.6386	10.2981	7.22251	5.31184	12.354	15.16	1.16813	8.5046	10.6776	8.87077	7.254	11.4981	13.9313	8.03172	9.28486	4.43164
R100155_METAB02_MCC025_106360_20200623	HEK-SLC18A3-WTOE-Ct-R100155	0.925738	3.27415	8.91048	16.4494	12.4363	8.61398	9.34686	12.8751	19.779	12.5922	7.10259		9.70271	17.8816	11.9557	7.69334	3.64774		9.57721	11.5766	8.96565	14.5336	16.2115	9.24742	4.39601	8.57071	16.3548	13.6201	20.6378	11.2367	13.0396	8.00234	12.4544	9.08698	7.15558	4.96311	12.412	14.8259	3.35216	8.27719	10.8343	9.66344	7.28596	11.0612	13.0478	7.64389	9.08684	3.73748
R100155_METAB02_MCC025_CAL3_20200623	#N/A	7.12683	3.87553	5.27032	17.619	9.21466	9.98125	2.81578	7.88587	0.981245	15.5676	10.8176		-7.00586	10.551	9.86785	4.9295845720000004	3.52924		3.41198	6.38097	-0.10405	2.18284	10.6178	5.6185	6.36827	1.55157	16.7904	5.36052	27.3466	11.7529	1.06604	6.27568	9.48367	-10.934	9.00965	1.96486	1.52239	6.17416	6.09995	10.6009	-9.08784	12.7483	6.82523	9.28517	9.39135	3.13143	8.96819	5.39237
R100155_METAB02_MCC025_CAL4_20200623	#N/A	13.22	6.80118	7.38282	21.6265	11.8909	12.6843	7.63816	11.4355	13.3105	18.1637	16.1832		-0.672073	13.0565	12.9837	10.0568	5.75188		7.4212	9.96052	4.57458	8.41427	13.0152	4.89579	8.83381	3.72857	21.1916	9.21848	32.6481	14.3419	6.73065	9.80798	11.9509	0.110975	11.2843	5.8682	9.09584	17.1472	7.53875	13.8689	-1.61582	19.1451	10.7386	19.7814	12.9582	6.54074	16.7044	8.34658
R100155_METAB02_MCC025_CAL5_20200623	#N/A	15.2277	9.10268	8.40316	23.2574	13.3304	14.1251	9.58635	13.0086	16.7749	19.6101	18.2716		-0.182271	14.5086	14.2973	11.9732	7.28543		8.95201	11.8857	6.11169	11.3369	14.0557	5.49692	10.6393	6.54834	22.6784	11.9024	35.1005	15.5794	8.76212	10.7584	13.0669	4.8474	12.3739	8.24252	12.4085	21.8764	8.39601	15.5783	2.97104	23.5633	11.8985	24.3376	14.8617	9.81264	19.8359	10.0898
R100155_METAB02_MCC025_CAL6_20200623	#N/A	18.2266	11.044	9.37383	25.415	15.3578	16.3085	11.981	15.162	19.9067	21.7938	21.3147		2.1596	16.424	16.0985	15.6562	9.95793		11.1782	13.7628	8.25077	14.4484	15.5205	5.68535	11.9351	7.58575	24.9589	14.8608	37.7189	17.081	11.9652	11.4383	14.6626	10.373	13.8463	11.2743	17.7666	24.8723	9.61644	17.0448	8.2763	29.7146	15.1109	29.0606	18.1196	13.4427	22.1032	12.1047
R100155_METAB02_MCC025_CAL7_20200623	#N/A	19.710285120000002	12.7476	11.6873	27.2976	17.0594	17.867	14.3588	16.9382	22.3557	23.4356	24.2109		4.39604	17.9712	17.4507	17.9412	10.8363		12.5516	15.3233	10.0284	16.8598	16.655	7.5471	12.7549	9.67092	26.7402	17.7452	40.531	18.2066	14.2874	8.65011	15.6825	14.7466	14.8818	12.9821	22.0151	26.0598	10.7373	16.9299	12.5734	34.995	17.1535	31.7473	21.1402	16.6205	23.2837	14.1228
R100155_METAB02_MCC025_CAL8_20200623	#N/A	20.4882	13.5808	12.0157	28.5618	18.0376	18.7823	15.9036	17.8856	24.0851	24.367	25.9285		5.61738	18.6726	18.2727	18.8845	11.8318		13.4142	16.1878	11.2447	18.6412	17.2677	8.65265	13.177	10.932	27.7911	19.4286	42.0599	18.9508	15.5791	8.29355	16.2411	17.4555	15.4215	14.332	23.9445	26.8988	11.0635	17.805	15.7212	38.4519	18.3074	33.2249	22.5734	18.2159	23.9302	15.3072
R100155_METAB02_MCC025_CAL9_20200623	#N/A	20.8911	14.1989	12.5552	29.2626	18.7201	19.3907	16.9377	18.6556	25.3938	24.985	27.3063		7.60926	19.1866	18.7898	19.6377	12.684		13.9061	16.8269	11.8335	19.9047	17.7641	8.91921	13.4254	12.0382	28.4691	20.5987	43.1508	19.5352	16.4084	4.35197	16.5814	19.1273	15.8345	15.5354	14.7841	27.6166	11.6422	18.4995	17.3432	41.5848	19.1747	34.2317	23.1279	19.5731	24.3485	16.1601
R100155_METAB02_MCC025_NIST1_20200623	#N/A	1.16046	3.01031	8.18987	10.2684	6.98196	6.89111	0.688046	4.42941	-16.6759	13.9985	5.49959		-3.12265	9.66304	3.22489	3.16953	0.892355		6.79213	7.47967	-1.32158	2.56086	7.47431	4.58274	0.437901	6.76097	18.4216	7.08191	15.5859	11.2471	-2.37281	10.1907	10.438	-34.6993	6.4237	-1.14763	-7.40471	-10.2035	2.06247	8.81313	-19.039	8.18408	5.66719	-2.70224	9.0472	-0.139077	3.08573	2.04447
R100155_METAB02_MCC025_NIST2_20200623	#N/A	-0.0423478	1.88411	7.48959	10.5902	7.96955	7.07928	-0.271115	6.8837	-16.1129	14.124	5.95174		0.752088	10.9569	3.34811	4.49678	-0.306234		6.1142	8.45775	-1.9731	3.30938	7.67966	5.2164	1.13151	6.96772	18.4246	6.56353	15.2998	11.4568	-3.25409	9.68201	10.6331	-33.5984	6.55434	-4.93151	-6.93984	-10.5111	2.7736	9.10347	-19.1385	9.58533	5.59158	-1.34438	9.11073	1.24919	2.54395	3.04474
R100155_METAB02_MCC025_NIST3_20200623	#N/A	3.50878	0.554107	8.01493	11.1957	7.4116	7.27401	0.432171	7.49666	-15.6454	14.0844	5.11985		-1.84674	9.91999	3.11703	3.31451	0.264759		6.9698	8.43853	-0.116026	3.51669	7.42496	4.42972	1.26611	7.23807	9.63716	6.62097	14.7156	11.2662	-2.94827	9.68738	10.6579	-32.1742	7.30056	-2.19348	-5.3154	-9.85939	-0.131589	8.97764	-16.3805	8.98062	5.56925	-2.8912	9.08381	-1.90451	2.04549	3.0569
R100155_METAB02_MCC025_NIST4_20200623	#N/A	0.819915	2.92214	7.34393	10.6466	7.52436	6.76813	-1.14164	7.93552	-14.3901	13.8969	4.23521		-1.19642	10.8291	2.88301	3.73931	0.40252		6.38407	8.32895	-2.34851	1.71687	7.62637	5.02881	0.598934	7.2414	11.3005	6.74001	15.1042	11.3711	-6.8121	9.494	10.6278	-33.4488	7.09816	-2.66215	-6.53156	-11.5812	-0.0314682	8.85272	-15.6709	9.72884	4.27446	-1.39752	9.27421	0.278082	1.99382	2.17758
R100155_METAB02_MCC025_NIST5_20200623	#N/A	0.717744	4.38704	7.48293	10.5143	7.59863	7.08159	-0.357228	7.65304	-15.1259	14.2293	5.56665		-1.98444	10.3857	3.16617	4.25528	-0.775012		7.56285	8.51767	11.1771	3.75454	7.70993	3.48238	1.6378	6.79117	5.52085	6.93445	15.1868	11.294	-2.37459	9.58732	10.7744	-28.4051	6.88585	-0.56488	-6.66716	-12.048	0.472533	8.71881	-16.815	10.0208	5.17431	-2.40378	9.83638	-0.546095	2.38583	3.15661
R100155_METAB02_MCC025_NIST6_20200623	#N/A	1.54512	2.08883	6.69908	11.5955	8.9261	7.45991	0.886429	7.95441	-15.2038	14.1703	5.95981		-0.837926	9.62607	3.13799	1.74187	-0.40208		6.38643	7.98162	11.0811	2.21778	7.53721	4.48354	1.48751	6.94141	18.3427	6.20049	13.5205	11.0988	-2.13057	9.47561	10.6049	-32.6557	7.1345	-1.82378	-7.14275	-10.4569	0.615992	8.60249	-16.8153	9.86385	5.09711	-1.56927	8.97399	-0.936612	2.02663	2.75119
R100155_METAB02_MCC025_NIST7_20200623	#N/A	5.44165	2.6782	7.43804	9.9601	8.20358	7.68348	0.498153	7.93299	-15.1774	13.879	7.68864		0.5419	10.0894	2.92539	3.36643	0.966842		6.65645	8.19195	11.3429	2.86525	7.37011	5.8131	1.2867	6.31137	18.3532	6.06152	14.2938	11.1269	-2.10116	9.6557	10.6774	-35.2696	6.66799	-5.08972	-6.53616	-11.5408	0.630844	9.00797	-18.7132	9.6967	5.02394	-2.54283	9.45828	0.496561	1.22553	1.81795
R100155_METAB02_MCC025_NIST8_20200623	#N/A	1.37534	3.07344	7.55462	10.3518	8.83085	6.92593	1.16015	8.47632	-13.9221	14.0974	5.86124		-3.42489	10.0403	2.89699	3.20531	2.43035		6.61825	7.97325	10.3468	2.44643	7.99842	2.71112	1.86917	6.88282	18.4017	6.90828	15.1149	11.1371	-5.64387	9.5406	10.6059	-30.9914	6.93319	-1.88602	-7.70117	-9.96606	0.135368	7.7699	-18.9342	10.7624	5.57853	-0.714287	9.16023	-1.6748	2.29848	3.69754
R100155_METAB02_MCC025_RSL_QC1_20200623	#N/A	1.14133	2.39543	7.04701	10.3049	7.39837	6.66149	-1.71216	4.2104	-16.9764	13.682	5.73862		-0.0259463	8.46215	4.62723	3.20058	1.19446		7.33869	8.96514	-1.68672	4.11875	10.6011	5.52999	2.23968	7.78688	18.4754	11.5208	15.5565	11.0215	-3.36678	9.23191	10.7482	-29.0942	2.74726	0.268343	-7.58351	-8.58063	0.581632	8.93293	-15.0759	9.00025	5.71082	-2.95934	9.25545	-0.151331	2.53794	3.81122
R100155_METAB02_MCC025_RSL_QC2_20200623	#N/A	1.96079	3.38976	7.94167	9.94948	7.47613	7.77586	1.15721	6.54041	-16.1927	13.9675	6.85151		-0.130258	8.56269	4.46996	3.60219	3.29719		6.51087	9.08569	0.160421	3.49	10.655	4.99232	1.97346	7.67902	10.0883	11.3404	14.6219	10.8864	-2.4383	9.76143	10.8028	-35.3774	4.07611	-2.03072	-8.15798	-9.50575	0.953582	9.17402	-17.151	9.46352	5.57117	-3.60239	9.46664	-0.893006	2.19687	2.50137
R100155_METAB02_MCC025_RSL_QC3_20200623	#N/A	2.23357	2.32648	7.82111	9.67333	8.77043	7.07166	-0.302628	6.71313	-14.575	13.9574	6.28819		-0.0196575	10.7845	3.89362	3.43175	1.51991		6.92168	8.57706	-1.44848	3.65974	10.6051	4.38578	0.435405	7.58249	18.3488	10.2782	14.3463	10.7842	-2.02941	9.50772	10.7911	-36.7071	2.48436	-2.28869	-7.02106	-7.3596	0.267623	9.02711	-17.2721	9.54226	5.03367	-1.46545	8.89615	-1.96542	3.02559	3.00318
R100174_METAB02_MCC025_107024_20200831	0	2.61149	3.39697	8.68157	16.2453	11.7655	7.60688	9.9924	14.4268	19.7559	13.1623	6.23232		10.0356	18.8915	13.2018	7.67294	3.91748		8.56379	11.884	9.28803	14.3573	14.758	9.42587	2.6557	8.20983	16.5593	14.6364	20.3655	10.8902	12.1851	8.15914	11.7019	9.84713	5.59531	5.87166	12.5676	13.9531	3.0443	7.70716	10.2877	6.53946	8.64111	11.8868	13.5012	9.95734	9.70306	5.56266
R100174_METAB02_MCC025_107025_20200831	0	1.26114	4.12253	9.10489	15.8817	11.6183	9.30831	9.81352	13.971	19.651	13.1627	6.5598		9.78127	18.8432	12.9404	7.51258	4.66746		9.39635	12.0427	9.12087	14.1935	14.6017	9.63912	1.67489	7.95531	16.5302	14.5439	20.6085	10.8511	12.1323	8.23739	11.8604	11.0263	5.65659	5.13044	12.0443	14.1731	4.16427	9.03116	10.1343	8.37341	8.45766	11.7745	13.0896	9.61525	9.82834	5.95934
R100174_METAB02_MCC025_107026_20200831	0	2.80127	4.14336	9.14271	16.2694	12.1083	9.64228	9.69938	14.2642	19.5572	13.4074	6.52937		9.72206	18.8557	12.9945	7.92735	4.18637		9.01527	11.994	9.15791	13.9283	14.7196	9.40933	1.96004	7.83891	16.5388	14.4984	20.3629	10.9475	12.1476	7.59274	11.8095	11.1865	6.07364	5.2474	12.2829	14.1438	3.32097	9.05535	10.2883	8.57946	8.38215	11.6121	12.8251	9.85797	9.71694	5.89957
R100174_METAB02_MCC025_107027_20200831	0		2.35624	8.9025	16.0347	12.1377	8.97544	9.56918	13.8936	19.5152	13.6337	7.00501		9.4636	18.775	12.8994	8.07899	4.90861		8.81999	12.1797	9.16714	14.237	14.6627	9.25872	4.0405	7.95749	16.3819	14.3871	20.3043	11.156	12.0217	8.4309	11.7635	11.9141	6.08993	5.75896	12.2826	14.1112	0.923815	8.87639	10.4786	8.87217	8.307	11.4572	12.954	9.68914	9.65917	5.14068
R100174_METAB02_MCC025_107028_20200831	0	2.48915	4.58942	8.59036	15.6784	12.6256	8.49716	9.88969	14.1191	19.698	13.3306	7.70617		10.2693	18.3926	12.9494	7.59573	2.90696		9.41449	11.8804	9.64961	14.0749	15.7734	9.65206	1.99197	7.86649	16.275	14.3225	20.2477	10.4102	12.2866	7.67992	11.7383	11.3068	5.67444	5.22622	12.2163	14.6412	2.07003	8.46269	10.4729	8.44498	8.48962	12.1051	13.0195	9.96342	10.0116	5.98451
R100174_METAB02_MCC025_107029_20200831	0	4.27388	4.03986	8.79943	15.8214	12.8942	9.6242	9.8098	13.8762	19.7961	13.0209	7.53602		9.94882	18.3848	13.0768	8.20558	4.87614		9.56119	12.1275	9.66208	14.3169	15.7834	9.4577	4.1232	8.01586	16.391	14.3849	20.318	10.647	12.3134	7.56048	11.768	11.0188	6.05758	4.72598	12.1278	14.9353	-0.640755	8.67619	10.1283	8.7699	8.74702	12.1367	12.9174	9.7876	10.2928	6.10657
R100174_METAB02_MCC025_107030_20200831	0	3.10539	2.43399	8.7644	15.8774	12.1373	8.55372	9.82114	14.0787	19.8229	12.7402	8.43381		9.86097	18.42	13.0135	7.96782	4.79243		9.32785	12.139	9.72837	14.042	15.9015	9.73713	2.93915	8.0344	16.4646	14.352	20.3253	10.6339	12.3397	8.11122	12.0024	9.71409	6.06633	5.92865	12.3771	14.9382	1.21683	8.97896	10.2331	8.79155	8.75527	12.2243	13.2428	10.045	10.2034	5.75766
R100174_METAB02_MCC025_107031_20200831	0	3.34638	4.68319	9.01583	15.8371	12.1427	8.84019	9.7125	14.0174	19.641	13.5469	6.89356		10.4073	18.1978	13.0135	8.68	4.33604		8.84096	12.3386	9.53544	14.2556	15.9093	9.26488	2.2516	7.84565	16.4899	14.2755	20.1476	10.7939	12.1124	7.72013	11.8192	10.6376	6.01591	6.16689	12.3603	14.7227	4.0597	7.78078	10.1136	8.2315	8.47338	11.8965	13.5954	9.88277	10.0372	5.70728
R100174_METAB02_MCC025_107032_20200831	0	2.84179	3.691	8.32649	16.2004	11.8743	9.96113	10.0302	13.896	19.7719	12.0631	6.80427		9.51055	18.0741	12.3158	7.20448	5.22925		8.69902	11.5906	9.60608	14.663	16.1051	9.71744	1.56455	7.80759	16.742	12.8982	20.4495	10.2559	12.3952	7.40022	11.6596	10.5041	5.78619	4.98223	12.3447	14.8757	2.04935	8.45087	10.0879	8.68307	8.69208	12.0002	12.9812	9.90396	10.147	5.76007
R100174_METAB02_MCC025_107033_20200831	0	1.13787	3.15362	9.17739	16.2186	11.6657	8.573	9.96383	14.0394	19.7638	12.565	7.44331		10.0831	18.0651	12.2151	7.89914	5.34693		8.20624	11.9204	9.68047	14.1763	16.0523	9.74449	1.90433	8.04115	16.6915	12.8275	20.5253	10.6257	12.2902	7.71266	11.8673	6.84906	6.29486	6.13786	12.4205	14.7038	3.98018	8.05213	10.0466	11.7573	8.40372	12.0178	13.1874	10.0193	10.056	6.24754
R100174_METAB02_MCC025_107034_20200831	0	2.78707	4.92894	9.15869	16.357	12.2988	9.05844	10.0651	13.0494	19.8536	12.4318	6.32789		10.0805	18.1807	12.4309	7.56684	3.2503		8.43311	11.8827	9.67145	14.2653	16.136	9.97728	1.95532	8.16769	16.8547	12.9808	20.6042	10.6603	12.4904	7.9015	11.8178	9.53091	5.69547	4.88982	12.3648	14.7923	2.02373	8.52235	10.1863	10.4326	8.19666	12.0211	13.6675	9.80039	10.2173	5.88823
R100174_METAB02_MCC025_107035_20200831	0	2.48932	5.31125	9.14327	16.2092	12.2455	8.83543	9.93455	13.3602	19.7435	12.3476	5.6929		9.89171	18.0041	12.3693	7.88675	3.63111		8.86266	12.226	9.62849	14.5693	16.1629	9.8257	2.3089	8.35233	16.8045	12.8914	20.5369	10.6854	12.4174	7.61448	12.0777	10.6048	5.80628	4.13859	12.3658	14.7683	4.1493	7.90614	10.01	8.55823	8.40063	11.8594	13.5959	10.0247	10.144	5.12978
R100174_METAB02_MCC025_107036_20200831	0	3.18677	4.73322	7.70085	16.4948	12.3615	9.36066	9.83841	13.9064	19.3942	13.3663	7.65534		9.14452	17.8023	12.5373	8.16503	5.3341		8.54326	11.6567	9.0011	13.783	15.4903	8.48958	0.978271	7.99611	16.7489	13.9516	20.3507	10.5301	11.9679	8.4186	11.6806	10.3941	5.91959	3.80858	12.4652	13.8597	3.20857	9.09822	10.1197	9.5776	8.19627	11.3442	13.3213	9.36323	9.39707	5.06521
R100174_METAB02_MCC025_107037_20200831	0	3.50138	4.28045	8.23564	15.9785	12.638	8.73149	10.0013	13.7309	19.4411	13.1562	6.47911		9.46542	17.8719	12.6237	7.61131	5.18992		8.74605	11.6405	9.00408	13.6295	15.5367	8.32458	2.08639	7.49607	16.3836	13.1903	20.3762	10.0333	12.1185	7.83595	11.5413	11.1664	5.7026	4.78962	12.398	14.0789	2.4905	8.39315	10.3534	10.7347	8.15302	11.4632	13.2186	9.36897	9.63638	5.76973
R100174_METAB02_MCC025_107038_20200831	0	0.951962	3.65808	8.41766	15.8163	12.1867	9.75368	9.73263	13.5921	19.3052	12.982	8.20219		9.79808	17.7033	12.4834	7.53999	5.12225		8.26323	11.8143	8.95196	13.4045	15.3478	7.51376	2.0891	7.36757	16.126	12.9938	20.0978	10.1181	11.9029	8.09635	11.1009	10.505	6.31242	4.61121	12.2488	13.769	3.23677	9.01475	10.052	8.72461	7.59377	11.2034	12.9234	8.84947	9.32389	4.70711
R100174_METAB02_MCC025_107039_20200831	0	2.79613	4.65244	8.42413	15.6709	12.365	9.85845	9.79041	13.3567	19.2698	13.171	8.08864		9.79106	17.6229	12.6044	8.35786	5.65453		8.1647	12.1426	9.04328	13.5983	15.5269	8.34956	3.88811	6.96413	16.1184	13.0044	20.2329	10.7123	12.0027	8.15628	11.6697	9.30786	5.74088	4.38615	12.4447	13.7709	3.33231	8.49002	10.0307	8.34782	7.78781	10.9796	13.6329	9.17305	9.48116	4.54171
R100174_METAB02_MCC025_107040_20200831	0	1.62356	3.54414	8.349	15.8336	11.9676	9.694	9.78827	13.8167	19.3209	12.6585	6.12483		9.291	17.6958	12.4944	7.79759	2.4622		9.42538	11.0852	9.07884	13.5579	15.3014	9.07386	1.92894	7.16052	16.0622	13.9222	19.9135	10.2374	12.4042	7.71459	11.5866	9.29321	6.50458	5.95372	12.4445	13.944	2.38246	8.74366	10.2845	10.2529	7.86963	11.4831	12.906	9.30086	9.53173	5.14784
R100174_METAB02_MCC025_107041_20200831	0	2.73515	3.36898	8.37688	15.4471	11.6718	7.59217	9.7169	13.5401	19.1458	13.3472	6.0304		9.35293	17.6723	12.2184	8.38177	4.83428		8.80684	11.4779	8.86203	13.6296	15.2289	8.96787	1.90195	7.07445	15.8916	13.7472	19.91	9.92343	12.1272	7.81158	11.608	10.036	7.10471	4.40501	12.4607	13.6905	3.14462	8.76945	10.1512	7.8639	8.19518	11.1557	12.7373	9.24802	9.42601	5.24412
R100174_METAB02_MCC025_107042_20200831	0	1.32398	2.35104	7.94226	15.2251	11.2816	9.54098	9.69795	13.7839	19.1074	13.6224	5.44624		9.10894	17.6311	12.1581	7.98923	3.83859		9.10321	10.9336	8.91388	13.0535	15.1339	8.4841	1.73249	6.67037	15.693	13.7067	19.4875	10.29	12.1093	8.17408	10.89	8.44439	6.84159	5.92961	12.1831	13.4882	0.823695	8.68118	9.86129	9.17162	8.00368	11.2618	12.8583	9.08461	9.17657	4.12502
R100174_METAB02_MCC025_107043_20200831	0	1.24371	4.29793	8.61625	15.305	12.0139	9.65812	9.6163	13.8249	19.2071	13.1485	6.54579		9.57019	17.5901	12.2698	8.53241	5.10941		8.4841	11.5296	9.07014	13.5882	15.3163	9.24275	2.43655	7.67859	15.7731	13.7394	19.7412	10.0772	12.1652	8.51677	11.321	9.83018	6.97327	5.48434	12.4202	13.663	2.89157	9.34688	10.0224	8.91688	7.92872	11.2773	13.1548	9.2159	9.31864	5.11373
R100174_METAB02_MCC025_107044_20200831	0	3.95814	2.39682	8.91847	15.8	12.9199	8.5695	10.3221	14.5917	19.9574	13.3124	7.4496		9.4158	17.7278	13.0532	6.67732	5.0799		8.61036	11.4771	9.89259	14.6034	16.2898	9.71021	2.91768	8.19882	16.4425	13.6798	20.5765	11.0493	12.7705	8.74997	11.7281	10.8948	7.05874	5.59493	12.6274	14.6747	0.913641	8.67454	10.2745	12.401	8.51699	12.2942	13.7205	9.74196	10.0446	4.44272
R100174_METAB02_MCC025_107045_20200831	0	2.06936	4.84191	8.57459	15.9241	13.2511	9.20044	10.3456	14.3761	19.8098	12.4892	6.40766		9.61865	17.7584	12.9017	7.22842	6.38086		8.75826	11.7138	9.71117	14.5352	16.2938	9.62418	3.40038	8.28432	16.4572	13.3679	20.3862	11.0899	12.9111	8.14488	11.9693	9.37337	5.81407	5.6994	12.796	14.9162	2.30983	9.09435	10.4306	9.42461	8.5234	12.1647	13.481	9.66234	10.332	4.62431
R100174_METAB02_MCC025_107046_20200831	0		3.80532	8.61581	16.2032	13.1836	9.81576	10.3848	14.2831	19.9039	13.0205	6.59697		9.89083	17.7997	13.12	7.29563	6.63815		7.97399	11.9593	9.80592	14.6129	16.387	9.569	1.81614	8.18649	16.6571	13.4853	20.455	11.1757	13.0343	8.32691	11.8895	11.2607	6.31594	5.27994	12.7583	15.1555	3.51315	8.77394	10.5051	5.78698	8.47745	12.3652	13.2504	9.73574	10.5592	5.51956
R100174_METAB02_MCC025_107047_20200831	0	1.07197	4.13882	9.01136	15.8701	13.1459	8.61876	10.4077	14.254068029999999	19.8534	13.946	7.17322		9.79078	17.7705	13.0874	7.24492	6.06405		8.81216	11.8983	9.80795	15.1157	16.4022	9.70372	1.6409	8.22416	16.6025	13.3633	20.4637	11.0423	12.9815	8.1886	12.0777	10.2651	5.84791	4.16311	12.7364	15.0647	2.8864	8.87356	10.2416	7.75014	8.49256	12.2367	13.351	9.36874	10.4872	4.99976
R100174_METAB02_MCC025_107048_20200831	0	1.11053	3.50986	9.00266	16.0752	12.0652	8.83251	9.72655	13.6917	19.4324	12.4169	7.34319		9.74751	18.2733	11.7652	7.14745	4.16203		8.18504	11.4602	9.44272	13.7043	15.8182	9.35788	0.865857	7.58305	16.3337	12.7275	20.1143	10.192	12.3072	7.78096	11.9061	7.32465	6.54841	6.29301	12.5441	14.0165	2.1907	8.42967	10.287	8.88759	8.0551	11.5601	13.1491	10.1298	9.60806	5.14606
R100174_METAB02_MCC025_107049_20200831	0	2.65414	4.38684	9.16686	16.4328	12.0382	9.46404	10.0346	13.5036	19.7376	12.5037	6.38093		9.84228	18.4361	12.2457	7.56646	5.90822		8.40762	12.1529	9.54896	13.7979	16.0674	9.79576	2.44404	7.95344	16.7645	13.0249	20.3943	10.6428	12.4441	7.83142	12.0453	8.6626	6.58276	5.13942	12.5057	14.4555	4.56203	9.01662	10.7584	6.62199	7.90035	11.9265	13.2805	10.4219	9.89639	5.51864
R100174_METAB02_MCC025_107050_20200831	0	1.61904	3.02485	8.92095	16.57	12.0227	8.6284	9.95111	13.3536	19.7855	12.3258	7.94596		10.1643	18.4295	12.3044	8.33244	3.9539		9.15014	12.3157	9.47229	14.3832	16.0934	9.70202	2.35712	7.90647	16.9208	12.8906	20.5963	10.3717	12.4402	7.18532	12.0388	10.2246	6.80714	6.43212	12.4567	14.5869	1.7781	7.92336	10.692	8.38255	8.27822	11.9774	13.3723	10.4237	10.0685	5.75131
R100174_METAB02_MCC025_107051_20200831	0	2.7434	3.59631	8.67289	16.3333	11.7809	8.75076	9.70375	13.6477	19.5956	12.4406	6.39385		10.0601	18.3474	12.1547	7.93469	4.10073		8.84961	12.0735	9.49012	14.0938	16.0567	9.61694	1.92628	7.51495	16.5976	12.8526	20.4894	10.5754	12.46	7.86691	11.9805	7.91955	6.89454	6.08049	12.5501	14.1851	0.407113	8.29949	10.4954	8.99933	7.84576	11.6685	13.0343	10.1869	9.77173	5.46026
R100174_METAB02_MCC025_107052_20200831	0	1.11728	4.25449	8.13741	15.9153	12.2959	9.4751	9.84833	12.8222	19.3786	12.9274	6.22795		9.72851	18.0032	12.6207	8.48879	4.94483		8.3509	12.2863	9.05931	13.6784	15.4707	8.28142	1.41905	8.20834	16.3	13.1845	20.3977	10.9802	11.9855	8.12498	11.5329	10.5071	7.72884	4.07311	12.3982	13.6523	2.96586	8.94874	10.5991	8.32491	7.93175	11.1774	13.4932	9.71737	9.30599	6.08142
R100174_METAB02_MCC025_107053_20200831	0	2.28435	2.09685	8.55064	16.0821	11.8431	8.8573	9.98992	13.0271	19.4521	12.848	6.91752		10.0098	18.0705	12.5791	7.78979	4.46425		8.46948	11.9207	9.06434	13.5509	15.422	8.37832	3.41206	7.51405	16.3646	13.1306	20.2779	10.407	12.05	7.94841	11.8414	10.5532	7.56232	6.33603	12.511	13.6939	-0.591289	8.76504	10.6623	8.26699	7.95943	11.3854	13.2531	9.74413	9.44868	5.91337
R100174_METAB02_MCC025_107054_20200831	0	3.39887	2.37175	8.67078	16.0414	11.9238	8.89229	9.9764	13.0438	19.3572	12.9013	6.59797		9.80067	18.0048	12.3316	8.40175	3.41404		8.56424	12.1269	8.90363	13.4962	15.4366	8.39011	2.6911	7.22785	16.3651	13.1334	20.1832	10.3019	12.0101	8.11704	11.758	9.58532	7.40454	6.99458	12.4052	13.3416	0.67395	9.13097	10.5474	8.38452	7.56712	11.2885	13.8354	9.55454	8.99494	6.04433
R100174_METAB02_MCC025_107055_20200831	0	3.1213	1.69867	8.27898	15.8431	12.3684	9.23964	9.84975	12.7808	19.2833	13.4376	6.83536		10.15	17.8859	12.518	8.27564	4.89544		8.66405	12.1924	8.97858	13.5498	15.4942	8.4118	2.80158	6.58442	16.2343	13.0011	20.2238	10.4751	11.8809	8.40603	11.7497	10.63	7.53344	5.5931	12.45	13.549	0.649525	8.52924	10.4499	8.80179	7.77585	11.1005	13.3581	9.55277	9.38767	5.88665
R100174_METAB02_MCC025_107056_20200831	HCT116-SLC16A3-KOOE-Ct-R100174	2.40871	3.24956	9.1783	16.8911	12.6525	9.15735	10.4023	13.7839	20.1272	11.5736	7.61671		10.0435	18.6169	12.7044	5.67239	6.61499		8.52985	11.5565	9.85405	14.6733	16.1724	9.91455	2.33588	8.54239	17.2458	13.51	20.841	10.9591	13.0585	7.16452	12.3176	9.25179	6.09869	6.3932	12.8731	15.1898	2.10422	8.65352	11.274	8.78001	8.56476	12.4386	12.9697	10.733	10.4929	6.06328
R100174_METAB02_MCC025_107057_20200831	HCT116-SLC16A3-KOOE-Ct-R100174	2.95346	3.21437	9.62912	17.0557	12.8217	9.15499	10.4083	13.0207	20.2732	12.5403	7.19255		10.3433	18.8118	13.0084	7.47762	4.85177		8.60173	12.5799	10.0159	14.9906	16.3621	10.0029	1.87025	8.80383	17.7405	13.5445	21.0604	11.4031	12.9118	7.54313	12.5723	9.76704	6.60304	6.42565	12.753	15.6089	3.67681	9.68455	11.4484	8.68622	8.49155	12.5274	13.819314930000001	10.9928	10.8106	5.58992
R100174_METAB02_MCC025_107058_20200831	HCT116-SLC16A3-KOOE-Ct-R100174	1.31423	2.95422	9.62948	17.1219	13.5523	8.66759	10.3777	13.8437	20.0903	11.9457	6.95664		10.3852	18.7827	12.9192	6.94093	5.65076		9.64829	12.2191		14.9028	10.529	10.0613	1.33888	8.69452	17.7218	13.7816	21.006	11.1101	13.0746	8.94129	12.7219	10.8348	6.77702	6.77478	12.4126	14.5026	4.4514	9.96999	11.3971	-1.98553	8.606	12.5181	13.8406	10.0348	9.65025	6.98274
R100174_METAB02_MCC025_107059_20200831	HCT116-SLC16A3-KOOE-Ct-R100174	1.50936	3.93793	9.31845	17.0969	12.1493	9.61714	10.421	13.5884	20.2922	11.7822	7.08251		10.4642	18.5441	13.0192	8.13116	5.04902		9.28403	12.5992	10.0405	14.7817	16.4298	10.1188	2.08912	8.93735	17.6395	13.531	21.0449	11.0244	12.8219	7.94117	12.205	10.8619	6.84347	6.64519	12.4846	15.2208	2.24775	9.37535	11.18	7.76821	8.29796	12.5711	13.6441	10.8408	10.5923	5.59818
R100174_METAB02_MCC025_107060_20200831	HCT116-SLC16A3-KOOE-Ct-R100174	1.63128	4.31072	9.24964	17.0276	13.3271	8.06786	10.3126	13.9131	20.1519	12.7121	6.27926		9.76319	18.5374	13.2934	7.44205	6.25873		9.28856	12.3198	9.79883	14.6764	15.9082	8.7438	2.23842	7.80149	17.5156	13.8906	20.9623	10.7944	13.0623	8.35908	12.4318	10.0281	6.58468	4.83833	12.9289	15.0845	0.650805	7.77485	10.8559	11.9262	8.90323	12.4616	13.9832	10.4809	10.5736	6.04392
R100174_METAB02_MCC025_107061_20200831	HCT116-SLC16A3-KOOE-Ct-R100174	4.05237	4.05707	9.03009	16.8977	12.6767	9.7549	10.2817	14.5621	20.0891	12.6972	7.4333		10.0198	18.5416	13.1494	6.49623	5.78276		8.98412	12.157	9.87636	14.513	15.8353	9.0815	2.95473	7.83563	17.4128	13.7784	20.8592	10.879	12.894	7.84606	12.2553	10.8625	6.84851	5.97004	12.9292	14.861	4.65137	8.56162	11.157	11.4812	8.89633	12.4674	13.5151	10.482	10.2359	6.06676
R100174_METAB02_MCC025_107062_20200831	HCT116-SLC16A3-KOOE-Ct-R100174	2.56034	1.53145	9.07195	17.2471	12.6	9.61242	10.3823	14.0471	20.2892	12.6612	6.94778		10.2044	18.4807	13.2622	7.54508	6.13008		8.50774	12.4367	9.69402	14.8824	15.9167	9.1943	1.88425	8.73013	17.5647	13.8539	20.9282	10.6992	13.0107	8.13353	12.362	11.2723	7.18024	6.5754	12.7245	15.1143	4.85598	8.41331	11.2273	8.81975	8.50434	12.6001	13.752044830000001	10.4156	10.6065	6.05209
R100174_METAB02_MCC025_107063_20200831	HCT116-SLC16A3-KOOE-Ct-R100174	2.84984	3.25617	9.43958	16.8648	12.6109	9.88362	10.2351	14.2564	20.1569	12.6129	6.97165		10.2165	18.3731	13.2061	7.07816	6.56419		9.22788	12.2023	9.72468	14.3342	15.9584	8.7145	1.74485	8.58419	17.3203	13.7676	20.9019	10.776	12.951	8.38713	12.3633	11.5179	7.11628	5.26809	12.7031	14.9619	3.07904	8.9847	11.2991	9.12805	8.59403	12.5081	13.8906	10.2946	10.5172	6.28571
R100174_METAB02_MCC025_107064_20200831	HCT116-SLC16A3-KOOE-Ct-R100174	3.2229	3.06445	9.14136	16.7529	12.8066	7.06856	10.2525	12.9654	20.0565	12.5655	7.93737		9.76935	18.6278	12.7929	6.32339	4.51199		8.22553	11.6344	9.79695	14.5707	16.1472	9.94573	3.21073	8.57509	16.8982	13.301	20.5293	10.5037	13.1544	8.03379	12.299	9.88653	6.68428	4.8634	12.7593	14.9895	2.87146	8.13293	11.0832	8.9045	7.85996	12.1757	13.5702	10.0861	10.4254	5.92812
R100174_METAB02_MCC025_107065_20200831	HCT116-SLC16A3-KOOE-Ct-R100174	1.43879	3.37488	9.39656	17.0433	12.5942	7.89301	10.4117	13.6866	20.4195	12.5511	6.99797		10.1588	18.9468	13.2075	6.67281	4.88717		9.02515	12.1211	9.96542	14.7209	16.4055	9.94019	3.20011	8.79162	17.3692	13.611	20.9593	10.9435	13.2736	8.06567	12.6146	10.4523	6.95875	6.06107	12.9897	15.6039	3.64583	8.60939	11.4968	8.8281	8.45078	12.5993	13.5951	10.6717	10.8651	5.88186
R100174_METAB02_MCC025_107066_20200831	HCT116-SLC16A3-KOOE-Ct-R100174		2.54668	9.35689	16.9835	12.7838	9.39061	10.3113	13.2411	20.4217	12.489528139999999	7.34823		10.1534	18.7981	13.2446	7.37277	6.26556		7.83951	12.3611	9.98671	14.8242	16.3343	10.0266	2.89607	8.90604	17.476	13.5876	20.9324	11.2148	13.0252	7.99172	12.3776	10.5287	7.12502	6.80744	12.6237	15.5431	2.27987	8.93525	11.634	8.6411	8.44451	12.5432	13.4956	10.6454	10.6944	5.6464
R100174_METAB02_MCC025_107067_20200831	HCT116-SLC16A3-KOOE-Ct-R100174	1.9887	3.15815	9.65213	16.7999	12.6684	9.07485	10.3731	13.9543	20.3211	12.3458	7.5495		10.1493	18.6905	13.2997	7.47679	3.61145		9.39686	12.6245	9.92589	14.7401	16.4036	10.0099	1.90665	8.64295	17.4164	13.5187	21.0083	11.4899	12.9348	8.0668	12.2617	10.3747	6.86821	5.62864	12.9792	15.4132	2.59033	8.89765	11.5502	6.56281	8.38607	12.5686	13.4395	10.4506	10.7784	5.07234
R100174_METAB02_MCC025_107068_20200831	HCT116-SLC16A3-KOOE-Ct-R100174	1.74531	3.03718	8.85966	16.709352290000002	12.7772	8.89191	10.4009	14.4027	20.1884	12.7858	8.07926		9.7446	18.5556	13.4085	6.91016	4.83796		8.65946	12.0536	9.85821	14.8787	15.7869	9.1139	1.99094	8.56694	17.1588	13.846	20.6192	10.8078	13.0707	7.90676	12.3259	11.4322	7.206	4.84221	13.0158	14.8945	-0.195027	8.47538	11.3744	8.05092	8.62993	12.3899	13.5926	9.97834	10.3536	5.65919
R100174_METAB02_MCC025_107069_20200831	HCT116-SLC16A3-KOOE-Ct-R100174		4.68427	9.28299	16.8226	12.8173	9.53969	10.4936	14.627	20.4077	12.8956	8.10074		9.85427	18.6641	13.7212	7.45076	6.66756		8.68186	12.2263	10.0388	14.9477	15.9285	9.18354	2.06413	8.80482	17.2903	13.8923	20.7878	11.1764	13.2044	8.13546	12.2703	10.2177	7.06342	6.28306	13.0919	15.1559	0.917745	8.73618	11.6049	8.00736	8.64067	12.5943	13.656	10.1933	10.552	5.40749
R100174_METAB02_MCC025_107070_20200831	HCT116-SLC16A3-KOOE-Ct-R100174	3.10125	3.29587	9.14412	16.7158	12.7135	8.87149	10.2665	14.3699	20.3305	12.9481	6.9723		9.81471	18.6787	13.584	7.77721	6.20975		8.91683	12.3171	9.9226	14.6037	15.8755	9.15731	2.11574	8.90795	17.2689	13.7967	20.7283	11.1081	13.1541	8.14172	12.3762	10.1421	7.63128	6.37109	13.0932	15.1015	4.05433	8.68468	11.5629	11.6933	8.52984	12.5419	13.2953	10.0797	10.6484	5.50709
R100174_METAB02_MCC025_107071_20200831	HCT116-SLC16A3-KOOE-Ct-R100174	2.24435	4.5006	8.53222	16.483	12.3988	8.44676	10.2176	14.7237	20.2096	12.7433	7.7576		9.7065	18.5088	13.486	6.92455	6.00225		8.51662	11.831	9.75652	14.6425	15.8337	8.70772	1.94715	8.22422	16.9423	13.5629	20.521	10.983	13.2181	8.19011	12.2814	11.7809	7.1748	6.40676	13.1812	14.6438	4.24138	8.63926	11.4341	8.72264	8.14233	12.3593	13.5442	9.77324	10.3131	5.60864
R100174_METAB02_MCC025_107072_20200831	0	3.51513		8.34081	15.1608	12.7642	8.61075	9.4228	14.2913	18.9839	12.6667	7.10771		9.34555	17.7606	12.1458	7.14243	4.44661		8.46671	10.7845	9.04219	13.222	15.2691	9.05064	1.29045	7.08094	15.5705	13.7392	19.3663	9.65205	12.3901	7.79566	11.3425	6.32213	6.87972	6.89193	13.3114	13.37	3.09751	7.51792	10.5266	9.6282	8.57285	11.1094	13.1702	9.84007	9.18147	6.15553
R100174_METAB02_MCC025_107073_20200831	0	3.24926	2.12078	8.01753	15.1212	11.6325	9.03615	9.59081	14.6213	19.1333	12.8897	6.5884		9.55855	17.8044	12.1352	8.10473	4.51899		8.96889	11.4711	9.05083	13.0562	15.2687	8.98849	1.41742	7.15259	15.687	13.8357	19.9868	10.3818	12.3338	8.37678	11.4046	10.0501	7.5574	6.47837	13.3056	13.49	3.24599	8.91128	10.5407	8.87787	8.60974	11.2567	13.2334	9.93175	8.97378	5.28066
R100174_METAB02_MCC025_107074_20200831	0	2.23701	3.52744	8.62258	15.0509	12.0243	9.825	9.48603	14.322	19.0034	13.6238	6.67338		9.42821	17.9095	12.0502	7.99889	4.58039		8.90183	11.3121	9.0002	13.1602	15.2265	9.19288	1.7239	6.79111	15.5074	13.7563	19.7481	10.0595	12.5071	8.60846	11.7011	10.0538	6.57057	5.36966	13.2027	13.2057	4.81027	8.93024	10.6442	8.96842	8.62999	11.0854	12.7196	9.90015	8.79595	6.07367
R100174_METAB02_MCC025_107075_20200831	0	1.46528	2.70024	8.39732	14.9705	11.828	11.2445	9.54249	14.2577	18.9992	13.3737	6.60432		9.42826	17.8519	12.0805	8.37628	4.28236		8.89867	11.3157	9.00913	13.6877	15.2612	8.8952	1.59147	7.33603	15.4782	13.6853	19.5678	9.94617	12.4645	8.23144	11.7514	9.6693	7.3525	6.17475	13.0842	13.1882	1.79791	8.8364	10.6659	9.19124	8.37956	11.0126	13.71	9.62917	8.43885	6.01147
R100174_METAB02_MCC025_107076_20200831	0	2.49478	3.50103	8.81174	15.8841	13.7376	9.42448	10.215	15.3177	19.7752	12.92	6.4513		9.6724	18.3691	12.7377	7.25761	5.63697		8.76615	11.8907	9.74305	14.418	16.0961	9.35155	2.07233	7.90898	16.3417	13.7099	20.4152	10.7278	13.0705	8.12039	12.1325	9.56529	7.29995	6.78684	13.5535	14.275	2.49971	8.47021	11.1386	8.74611	9.17255	12.1506	13.562	10.7895	9.85595	6.54136
R100174_METAB02_MCC025_107077_20200831	0	1.53694		8.95912	15.9961	13.0822	8.42821	10.282	15.7188	19.9337	12.7796	6.72559		10.028	18.3923	12.9565	7.83454	6.02817		8.60255	12.1204	9.71042	14.3366	16.196	9.74141	1.66168	7.82335	16.5735	13.6186	20.6915	11.1439	13.0499	7.75199	12.4109	9.96141	7.13971	6.6038	13.668764790000001	14.5643	1.8471	7.51577	11.4136	9.21977	9.51418	12.4223	13.3138	11.0434	9.96537	6.70133
R100174_METAB02_MCC025_107078_20200831	0	2.13574		9.21491	16.3889	13.0951	9.58814	10.2226	15.6375	19.9212	12.726499219999999	7.54506		9.83634	18.4169	12.9098	7.98106	5.89983		8.61198	12.2046	9.78662	14.6152	16.2219	9.59638	2.96261	7.99041	16.629	13.6126	20.5657	10.75	13.0089	8.01296	12.4389	10.2324	7.50813	7.43425	13.8332	14.4887	2.76607	8.18746	11.4504	8.42177	9.47635	12.2806	13.6523	10.9212	10.0363	6.79405
R100174_METAB02_MCC025_107079_20200831	0	3.35523	2.03349	8.40482	15.9368	13.0362	9.71352	10.0099	15.1508	19.8071	12.975	7.35968		10.1992	18.1929	12.7976	8.02512	5.27021		8.97619	12.2941	9.64144	14.5484	16.1808	9.49733	2.49084	7.61026	16.4312	13.4586	20.4759	11.0145	12.7846	7.84278	12.0146	9.37005	7.62503	6.5461	13.5883	14.338	2.27205	8.92429	11.2928	9.72715	9.05961	12.1041	13.3106	10.5391	9.92581	6.81718
R100174_METAB02_MCC025_107080_20200831	HCT116-MTCH1-KOOE-Ct-R100174	1.51321	2.75855	8.49043	15.3929	12.8661	8.99335	9.58101	14.6264	19.4545	13.129	7.07347		9.55325	18.0161	12.5745	7.1686	5.76745		9.33824	11.5482	9.2967	14.0785	15.533	9.03375	3.32576	7.26285	15.9392	14.0198	20.218	10.6031	12.8093	8.1819	11.9666	8.64741	7.29188	5.29287	13.286	13.8946	3.01708	8.87516	11.0397	12.0455	8.58722	11.7043	13.5226	10.2005	9.61105	4.97379
R100174_METAB02_MCC025_107081_20200831	HCT116-MTCH1-KOOE-Ct-R100174	3.06047	1.58832	8.47509	15.8653	12.5816	8.86901	9.93404	15.2852	19.6888	13.5981	6.75029		9.72661	18.1226	12.7185	8.36273	5.34492		9.17199	11.7821	9.31662	14.6147	15.6968	9.26124	1.70099	7.37293	16.3577	14.126	20.3194	10.5419	12.8755	7.82909	12.2817	9.0123	7.49735	6.98762	13.6804	14.1571	2.34484	8.65725	11.2428	8.32313	8.92317	11.9672	13.5897	10.6043	9.75586	6.21004
R100174_METAB02_MCC025_107082_20200831	HCT116-MTCH1-KOOE-Ct-R100174	3.20845	3.254	8.72234	16.013	12.9526	8.91711	9.92402	15.5018	19.6871	12.7929	6.79012		9.67095	18.3286	12.8109	7.96999	5.14791		9.50975	11.6689	9.3852	13.9465	15.7505	9.15965	2.10981	7.76687	16.294	14.1863	20.2233	10.9563	12.9371	8.12457	12.2653	9.03152	7.12017	7.25109	13.8512	14.2502	0.825584	8.5551	11.3004	8.35564	9.17037	12.0365	13.3866	10.6681	9.66028	6.9567
R100174_METAB02_MCC025_107083_20200831	HCT116-MTCH1-KOOE-Ct-R100174	1.03292	2.63093	8.52537	15.8282	13.3469	8.29343	9.89329	15.0475	19.6685	12.9899	6.77149		9.79339	18.1608	12.828	8.28393	5.10978		9.03335	11.8372	9.31311	14.276	15.7849	9.40459	1.64169	7.85334	16.2137	14.0833	20.3483	10.5945	12.8219	8.08939	11.9456	9.32272	7.60409	6.95567	13.5594	14.2733	3.6837	7.92136	11.2587	11.8819	8.88157	11.9948	13.2997	10.5642	9.73554	6.55942
R100174_METAB02_MCC025_107084_20200831	HCT116-MTCH1-KOOE-Ct-R100174	1.65703	2.39073	9.14969	16.4485	14.6589	9.07097	10.5042	16.3311	19.9306	12.7423	7.62461		10.1877	18.5863	13.2293	5.85668	7.40783		8.83693	12.2362	10.1188	15.2697	16.1229	10.1662	2.56566	8.41595	17.3899	14.1555	20.9243	11.5285	13.3061	7.63597	12.4169	10.9968	6.09932	6.6196	14.0393	14.9082	4.00015	9.39173	11.9117	8.20322	9.36204	12.2543	13.1456	11.1878	10.4023	7.26321
R100174_METAB02_MCC025_107085_20200831	HCT116-MTCH1-KOOE-Ct-R100174	3.72557	4.61318	9.5575	16.9265	13.6921	8.72034	10.6279	16.3809	20.3109	12.4449	7.49605		9.94541	18.7785	13.1672	6.05804	6.4516		8.88633	12.3725	10.0326	15.139	16.2044	10.1127	2.25135	8.0534	17.2746	14.1302	20.9537	11.5414	13.6016	7.18183	12.6504	9.99404	7.34773	7.99221	14.1696	14.951	4.28524	8.08677	11.8443	8.30808	9.59625	12.6576	13.1263	11.3282	10.3242	7.5038
R100174_METAB02_MCC025_107086_20200831	HCT116-MTCH1-KOOE-Ct-R100174	2.89142	4.43532	9.30676	16.9512	13.6813	9.66377	10.8186	16.4269	20.5601	12.8523	8.68333		10.3681	18.8159	13.4683	7.24511	7.18115		9.09152	12.6116	10.1872	15.4747	16.3184	10.1905	2.23681	9.09872	17.4852	14.3422	21.1815	11.5624	13.7055	7.47788	12.7734	10.9229	7.52098	7.20603	14.1558	15.3225	4.92179	9.25744	11.9322	7.92479	9.84295	12.933	13.6949	11.4322	10.7782	7.2982
R100174_METAB02_MCC025_107087_20200831	HCT116-MTCH1-KOOE-Ct-R100174	3.53518	4.35855	9.3831	16.8267	13.5727	8.52612	10.6083	15.8911	20.396492340000002	12.7344	8.69514		10.1288	18.4153	13.3884	7.0925	6.46687		8.54518	12.5948	10.1258	15.3318	16.319	10.1753	3.96858	8.59944	17.2533	14.1409	20.9746	11.4726	13.4695	7.33227	12.7066	9.04123	7.44612	6.21744	13.9287	15.2986	3.68328	8.39217	11.8056	7.50888	9.5141	12.7508	14.0926	11.0455	10.6665	6.86998
R100174_METAB02_MCC025_107088_20200831	HCT116-MTCH1-KOOE-Ct-R100174	1.16377	2.836	8.65982	15.4599	13.2629	8.35145	9.74914	14.8588	19.5277	12.6554	5.84643		9.3291	18.3393	12.9251	7.62192	5.81596		8.87913	11.6773	9.43477	13.7391	15.3332	8.90043	1.58019	8.11127	15.8766	14.0773	19.845	10.6451	12.6414	8.2021	11.9067	10.3526	7.26727	5.72178	13.4091	13.8833	3.44728	7.82824	11.1252	8.69909	8.97576	11.7293	14.2624	10.1432	9.42888	5.79581
R100174_METAB02_MCC025_107089_20200831	HCT116-MTCH1-KOOE-Ct-R100174	0.735511	2.39091	8.96191	15.6034	13.0115	8.45019	9.86007	15.571985249999999	19.7258	12.988	7.37044		9.94966	18.5431	13.0229	7.98129	5.01852		9.5414	11.8563	9.45619	14.0013	15.4914	9.36374	2.62504	8.04119	16.082	14.1573	19.8926	10.745	12.9861	7.89335	12.0548	9.12377	7.25673	6.99323	13.8707	14.1021	0.992618	8.83515	11.2328	8.89031	9.21395	11.9802	13.6269	10.4903	9.77894	6.59839
R100174_METAB02_MCC025_107090_20200831	HCT116-MTCH1-KOOE-Ct-R100174	3.18467	3.36342	8.24831	15.4392	12.5624	8.58695	9.67392	15.5522	19.6426	13.2136	6.60136		9.03822	18.622	12.9109	7.02638	5.18915		9.12193	11.289	9.3797	14.0334	15.4677	9.06105	1.04526	7.56823	15.8661	14.0611	19.6543	10.6658	13.0626	8.18546	12.0673	10.2758	7.50711	7.3146	13.8427	13.9589	0.97462	8.66672	11.2167	8.74207	8.94386	11.9028	13.7049	10.5141	9.65771	5.69754
R100174_METAB02_MCC025_107091_20200831	HCT116-MTCH1-KOOE-Ct-R100174	2.85093	3.30544	8.09378	15.455	12.8318	9.56694	9.88229	15.2313	19.7829	12.8876	6.12995		9.86311	18.4022	13.0348	7.96688	4.55261		9.31079	11.7101	9.55277	14.3814	15.495	9.06843	3.5813	7.15996	15.9872	14.1087	20.0271	11.0704	13.2096	7.7901	12.2733	10.4653	7.32377	5.95967	13.7673	14.1791	3.51566	8.95977	11.4006	9.92619	9.15794	11.9488	13.6208	10.3549	9.85331	6.10527
R100174_METAB02_MCC025_107092_20200831	HCT116-MTCH1-KOOE-Ct-R100174	3.09909	3.25492	9.07143	16.5579	14.2319	9.48684	10.7201	15.8693	20.4896	12.3837	6.61615		9.65916	18.7457	13.5146	5.70914	6.14215		8.9251	12.123933449999999	10.2433	15.3012	16.0795	10.2537	2.2905	9.09399	17.0396	14.2557	20.8551	11.4183	13.6091	7.60756	12.4481	10.5121	7.25761	6.82851	14.0242	15.4855	2.52946	8.5653	11.7758	7.97481	9.45006	12.8173	13.5629	10.8322	10.7642	6.64406
R100174_METAB02_MCC025_107093_20200831	HCT116-MTCH1-KOOE-Ct-R100174	1.46181	3.39521	9.08389	16.4015	13.5945	8.86359	10.6792	16.4855	20.4947	12.5563	6.3307		9.54701	18.841	13.5552	6.14198	4.60573		9.15387	12.1029	10.1908	15.1467	15.9619	10.4683	1.63285	8.97957	16.9407	14.293	20.8257	11.5231	13.7081	7.66118	12.5666	11.4333	7.21622	6.90596	14.3193	15.3681	1.52613	8.37119	11.7552	9.02744	9.33419	12.7777	14.0463	11.0268	10.6579	7.2436
R100174_METAB02_MCC025_107094_20200831	HCT116-MTCH1-KOOE-Ct-R100174	2.84297	4.11057	9.11197	16.3454	13.6432	9.84223	10.6922	16.1848	20.4284	12.457	7.63501		9.914	18.6175	13.5016	6.77163	6.63637		9.63157	12.2442	10.1911	15.2386	16.0105	10.073	2.26973	8.83831	16.9426	14.1586	20.8653	11.0943	13.6099	7.45666	12.5633	11.2401	7.48205	6.71714	14.2009	15.4262	1.91629	8.82624	11.7523	12.0854	9.53026	12.7647	13.7258	10.9079	10.7475	5.76661
R100174_METAB02_MCC025_107095_20200831	HCT116-MTCH1-KOOE-Ct-R100174	1.16114		9.48702	16.4258	13.6257	9.18594	10.6181	15.9836	20.5128	12.2803	7.78964		10.1177	18.5954	13.6605	7.11226	5.50267		9.22169	12.431	10.219	15.3208	16.2928	10.3608	2.87911	8.47934	16.9758	14.2773	20.8909	11.5817	13.748	7.39537	12.7531	9.85846	7.66179	6.93278	14.1604	15.3111	1.9217	8.69158	11.8741	8.28292	9.3179933170000009	12.863	13.1751	10.9376	10.7528	7.06907
R100174_METAB02_MCC025_CAL3_20200831	#N/A	5.17547	3.8559	4.97669	15.371	6.82703	15.1494	5.12709	7.21835	10.1148	13.1488	8.6177		0.0959945	13.7029	13.3566	1.50807	-0.699302		6.94147	3.85396	4.50698	3.22486	9.54571	6.08308	4.90435	0.64694	15.1406	9.16952	22.8101	10.6293	5.5076	3.9834	9.83012	13.9967	7.12512	4.4481	9.79686	9.00953	6.57342	9.16461	3.65431	10.6287	6.95143	8.23124	12.173	5.0294	6.94476	4.15393
R100174_METAB02_MCC025_CAL4_20200831	#N/A	7.26567	2.75832	6.82863	18.9213	9.68331	16.1202	6.86834	10.6405	16.247	16.1561	10.9228		1.86127	15.4503	16.963	5.56747	3.3344		8.47812	7.48308	5.35291	6.83637	12.1632	6.23701	7.71806	2.64109	18.1152	10.3204	25.5848	14.1471	9.14609	7.67778	12.5942	20.1574	8.89773	7.2106	12.1381	14.254	9.12171	12.1804	6.4599	13.9234	8.9575	13.1907	15.3713	7.13686	12.0923	7.89422
R100174_METAB02_MCC025_CAL5_20200831	#N/A	8.97654	4.59591	8.24195	20.3793	11.5389	16.801	8.35111	12.4046	17.8049	17.7212	11.9135		2.74887	16.251	18.5239	6.95167	5.71838		9.5684	8.93376	6.29133	8.30026	13.2784	7.23553	8.24945	4.39038	19.1718	11.3714	27.1481	15.4321	10.4056	9.34828	13.6849	22.7599	9.831	8.24738	13.311	16.3599	9.80978	13.7919	7.85601	15.7286	9.57188	15.2121	17.2012	8.82294	13.9262	9.15588
R100174_METAB02_MCC025_CAL6_20200831	#N/A	9.9626	6.58812	9.70516	22.3396	13.5465	18.1933	9.48079	14.7208	19.1453	20.442	13.2921		3.67802	17.3515	20.6523	9.65178	8.25595		11.4372	11.012	7.59685	10.311	14.8291	7.98856	9.33784	5.93225	20.5806	12.6231	28.5259	17.5029	12.2163	9.75556	15.3141	26.0974	10.9162	9.95312	14.8443	17.7526	11.6107	15.6874	9.79005	18.5883	10.978	17.0099	20.773	10.7539	15.2607	11.6379
R100174_METAB02_MCC025_CAL7_20200831	#N/A	10.2724	7.94822	11.1488	23.6423	15.1772	19.5506	10.6017	16.4506	19.931	22.4161	14.1514		6.92161	18.054	22.1944	11.2257	8.69205		12.7366	12.3858	8.33779	11.7051	15.9701	9.28759	10.0841	7.77975	21.5615	13.6837	29.9222	18.9289	13.4114	8.20847	16.2913	28.2751	11.7122	10.8857	16.0572	18.1794	12.7285	15.4914	11.099	21.0274	12.1862	18.083	23.1728	12.0098	15.8607	13.1378
R100174_METAB02_MCC025_CAL8_20200831	#N/A	10.5023	8.41973	10.9958	24.6877	16.259	20.3192	11.1166	17.4396	20.4558	23.4572	14.5154		7.29969	18.3517	23.1201	11.8652	10.4321		12.8781	12.8055	8.82831	12.7271	16.6334	9.69814	10.8326	8.46318	22.108	14.1752	30.5858	19.5317	14.0667	6.42094	16.6826	29.5608	12.1226	11.5318	16.7176	18.4369	13.2651	15.7778	11.9275	22.6336	12.7362	18.6487	24.5923	12.7634	16.1202	13.9415
R100174_METAB02_MCC025_CAL9_20200831	#N/A	10.8829	8.74458	11.0711	25.072	17.2274	20.9719	11.6496	18.1944	20.9843	24.405	14.8175		7.92421	18.621	23.8492	12.3659	10.7587		13.6124	13.4244	9.25614	13.5148	17.1798	10.3439	11.1283	9.36644	22.5317	14.5039	31.4712	20.2509	14.5167	6.19763	17.0895	30.7195	12.4496	12.1161	17.1732	18.7038	13.6754	16.2723	12.554987970000001	23.945	13.0927	19.1927	25.1663	13.5961	16.3506	14.7599
R100174_METAB02_MCC025_NIST1_20200831	#N/A	2.9352	1.80323	7.1719	10.8837	4.91409	8.30157	3.15567	4.29526	3.09737	12.7623	6.89036		1.27801	14.2121	5.73419	0.824794	-1.72154		8.39095	5.5489	3.67642	3.33666	6.5566	5.38177	1.47104	4.99899	11.4391	9.62407	15.7191	10.4209	1.88512	8.15322	11.0859	-10.1072	5.34163	2.66129	6.41492	2.93833	-0.666443	8.45277	1.09112	9.61665	6.0804	3.7435	10.871	4.4687	4.92779	0.576938
R100174_METAB02_MCC025_NIST2_20200831	#N/A	1.72615	1.09646	7.15968	11.1714	5.02076	7.52262	4.18957	6.0472	3.62678	12.935	6.05169		1.84217	14.246	6.99358	1.92103	-4.96286		7.37544	5.42467	3.97013	3.78063	6.44569	6.07507	0.498513	4.77086	11.3524	9.47091	15.5357	10.3207	1.93747	8.24187	11.239	-11.6665	4.90635	-0.141036	6.93091	2.98349	2.0113	8.59018	0.293637	9.14045	5.84797	3.7712	10.2921	3.99598	4.93648	0.81033
R100174_METAB02_MCC025_NIST3_20200831	#N/A	1.49794		7.15311	10.6506	5.05369	8.20411	3.64768	6.00727	3.67895	12.1831	4.97617		2.35352	14.0788	6.00258	1.12563	-8.40171		7.89634	5.62432	4.35029	3.70645	6.44416	6.0803	1.36349	5.44159	11.1107	9.44102	15.3752	10.385	1.53215	8.17153	11.0227	-4.88871	5.15736	3.47967	6.2021	1.98799	-0.343425	8.07819	1.56985	9.64273	5.54139	4.24629	10.8178	3.67195	4.43235	-2.88845
R100174_METAB02_MCC025_NIST4_20200831	#N/A	2.73264	2.76474	7.22424	10.7025	4.85811	9.61813	3.51333	6.09201	2.98972	12.5699	5.33443		1.73265	14.1027	5.27658	0.630914	-5.11081		8.00864	5.76395	3.42703	3.78971	6.52915	6.63291	1.71406	4.79879	11.106	9.55008	15.5153	10.136	0.0635753	8.44268	10.8731	-5.99354	5.32742	0.852974	6.16398	2.44245	3.41365	8.61082	0.211805	9.71056	5.23632	3.90474	11.0958	3.18429	5.06169	1.05106
R100174_METAB02_MCC025_NIST5_20200831	#N/A	0.715362	1.00689	7.68	10.6957	5.85238	7.89848	3.54558	6.17936	3.805	12.527427490000001	6.13448		0.221332	14.3389	5.02632	0.556468	-4.05498		8.13413	5.40534	3.99873	4.03964	6.548	5.37414	1.20054	5.27608	11.2917	9.65171	15.4674	10.2009	1.47095	7.9978	11.032	-3.85236	5.20644	-0.225863	7.19575	1.78529	-0.402028	8.15921	0.0814111	9.50415	5.69451	3.91284	11.0496	3.55878	4.62291	0.296413
R100174_METAB02_MCC025_NIST6_20200831	#N/A	2.71326	3.35904	7.13495	10.5652	4.60565	7.85793	4.19405	6.03097	2.72376	12.4227	6.01702		2.21194	14.0403	6.00731	0.115969	0.239606		7.28262	5.72953	4.94105	3.58425	6.56181	5.83896	2.1948	5.38133	11.0172	9.88009	15.222	10.216	1.44324	8.413	11.111	-0.880441	5.36791	0.165747	6.97909	3.07669	1.34263	8.46661	1.03246	9.3721	5.55131	4.45286	11.1193	3.41132	4.66169	-0.535436
R100174_METAB02_MCC025_NIST7_20200831	#N/A	2.34766	2.75805	7.23675	10.7585	4.54063	7.12884	3.69701	5.52681	3.34085	12.367	5.18202		2.7791	14.2474	5.6353705100000004	1.16048	-1.93761		7.88172	5.80845	4.03427	3.48675	6.37366	5.23276	1.43646	5.25012	11.2475	9.3944	15.3751	10.1414	1.6581	8.25	10.9509	-3.05783	4.8848	3.88535	7.3132	2.54991	0.398469	8.53977	1.76914	9.55789	5.37719	4.2524	11.0983	3.54571	4.55351	1.76646
R100174_METAB02_MCC025_NIST8_20200831	#N/A	1.17256	3.03915	7.24747	10.5103	5.54135	8.19095	4.05766	6.32797	3.17025	12.2246	6.7636		2.15273	14.1634	6.55955	1.22668	-9.46224		8.15811	5.63943	4.46647	3.66462	6.2554	6.15753	1.8648	5.50733	10.642	9.875	15.3608	10.1543	0.64104	8.14839	10.8092	-3.03445	5.38928	2.93107	7.26117	3.59681	-0.364625	8.66546	1.04154	9.38713	5.5787	4.23994	10.8754	3.68751	4.62389	-0.214516
R100174_METAB02_MCC025_RSL_QC1_20200831	#N/A	1.0869		7.01615	11.7849	4.74981	9.28221	3.36237	4.15071	3.18492	12.3069	6.30735		2.29101	14.0708	7.38747	1.70881	-2.48334		7.99908	6.55399	3.92054	4.28467	10.0082	6.20691	1.20399	5.23636	11.8756	11.0577	16.1412	10.227	2.17152	7.8093	11.4965	-11.4923	3.72218	2.36227	6.23088	2.99639	-0.0642716	8.46995	1.03218	9.53602	6.29857	3.46701	10.6845	4.03407	4.95641	-1.76008
R100174_METAB02_MCC025_RSL_QC2_20200831	#N/A	1.96379	0.977887	7.34753	10.4585	5.28423	8.0627	3.58543	5.10072	3.13848	12.5386	6.03257		2.97684	13.5883	6.30801	0.760845	-8.62591		7.48082	6.43222	3.88192	4.07792	9.85835	6.28286	1.78384	5.14964	11.3082	11.0814	15.7303	10.13	1.6329	8.04816	11.1716	-3.48018	3.42733	0.736396	6.38778	2.89336	-0.707723	8.53476	1.58862	9.91847	6.158	3.10662	10.855	3.96969	4.56195	0.070538
R100174_METAB02_MCC025_RSL_QC3_20200831	#N/A	2.63449	2.36264	7.11882	11.039	5.25339	7.5607	3.89526	5.9377	3.32415	13.0466	2.65905		3.67973	13.8129	7.16113	0.897761	-7.24506		6.7243	6.70351	4.74698	4.16933	9.98334	6.00166	1.38003	5.579	11.1907	11.1305	15.9406	10.0689	3.02754	8.09995	11.3769	-1.0635	1.84665	3.09929	6.77298	3.33649	-0.0632121	8.15335	1.0164	9.66941	6.03224	2.97982	11.5091	3.42504	5.02172	-1.21425
R100175_METAB02_MCC025_107096_20200908	0	3.16891	3.32656	9.08277	16.1548	11.0983	9.58194	10.0108	14.6901	19.7442	13.0475	5.78666		9.78888	18.8813	12.8622	7.65918	5.56647		9.25874	11.6072	8.85229	14.193	12.6899	8.96615	1.87132	7.89776	16.4895	14.304	20.4402	10.8625	12.5542	7.9971	11.8846	10.3537	6.26884	6.39901	12.4534	14.3224	3.43826	8.84181	10.6623	8.57495	8.58499	11.849	13.9612	9.97083	9.80489	6.10243
R100175_METAB02_MCC025_107097_20200908	0	4.30374	3.06552	8.9807	16.1089	11.1487	8.84077	9.93259	13.8804	19.7844	14.7192	7.36054		10.0517	18.9146	12.8578	8.41744	5.15041		9.33361	12.2712	8.91677	14.1576	12.8768	8.81223	1.93273	7.85862	16.4787	14.2961	20.3788	10.8521	12.3484	8.68973	12.0411	10.1281	5.62316	5.6361	11.9178	14.5322	2.69963	8.9499	10.4484	8.33761	8.63584	11.9542	13.7458	10.0575	9.95534	3.88303
R100175_METAB02_MCC025_107098_20200908	0	4.04658	2.79674	7.69931	15.6624	10.9417	9.40115	9.10315	12.8772	19.029	12.7732	7.37855		9.45458	18.5571	12.5188	7.70381	3.98677		8.93144	11.3758	8.34569	13.9133	11.4804	8.6252	0.980436	7.44466	15.971	13.9769	20.0015	10.4897	11.7496	8.61837	11.1477	9.56158	7.15525	3.86872	10.8403	13.4988	1.50674	8.70544	9.30479	9.00396	7.5537	10.7237	13.2442	9.44309	9.00495	4.42616
R100175_METAB02_MCC025_107099_20200908	0	2.6998	2.08605	8.47302	16.0363	11.2937	9.06426	9.71375	14.0463	19.5985	12.5816	6.10004		9.95805	18.7621	12.7761	8.21363	4.4724		9.30016	12.0622	8.75162	14.3013	12.5844	8.30656	4.02173	8.08026	16.3866	14.1947	20.274	10.6885	12.3015	8.00372	11.9485	10.4324	6.66959	6.15967	12.0231	14.2322	2.55456	8.99155	10.3312	8.32107	8.61911	11.6781	13.2401	9.77671	9.79117	5.61877
R100175_METAB02_MCC025_107100_20200908	0	2.81552	3.00596	9.24576	16.276	12.7748	9.93935	10.2624	15.2033	19.964	12.5473	7.43037		10.1842	18.6304	13.0061	7.43452	4.75894		9.16291	12.2491	10.0696	14.4064	15.3939	9.28476	2.18197	8.13184	16.7802	14.2936	20.548	10.8528	12.9039	8.05248	12.2487	10.1749	5.22169	5.69671	12.6036	15.1946	1.87261	8.20366	11.4604	7.57194	9.41714	12.3442	13.3609	10.5444	10.5159	5.72139
R100175_METAB02_MCC025_107101_20200908	0	3.41945	2.89527	9.20695	16.2651	12.889	8.98352	10.351	15.0602	20.0915	12.3745	7.31939		10.1166	18.709	13.0309	7.47924	3.3602		9.61141	12.0414	10.0286	14.5758	15.4394	9.33424	2.45904	8.67411	16.8075	14.3236	20.7052	10.9216	13.1369	7.40184	12.5709	10.6321	5.70954	5.26858	12.733	15.5188	1.74351	8.86694	11.4389	8.01344	9.3555	12.5431	14.0031	10.6377	10.7669	6.0071
R100175_METAB02_MCC025_107102_20200908	0	2.13704	4.52744	9.50423	16.2197	12.8354	8.85948	10.2621	15.0957	20.1326	12.8054	7.90759		10.2449	18.5977	13.0601	7.91371	4.96338		9.46943	12.2894	9.97489	14.3926	15.4751	9.33363	2.79562	8.01648	16.7463	14.3131	20.7387	10.7827	12.8499	7.70903	12.5682	10.4758	5.36492	5.26086	12.8174	15.3982	4.33707	8.73507	11.4549	12.0989	9.18272	12.6866	13.6951	10.6444	10.6462	5.76641
R100175_METAB02_MCC025_107103_20200908	0	3.84871	1.26824	9.29267	16.0944	12.616	8.96024	10.1349	15.1064	20.0724	12.5565	6.76715		9.93926	18.4691	12.9736	6.99091	4.50742		9.42977	11.9492	9.71695	14.4556	15.5036	9.23265	2.09387	8.33638	16.6044	14.2527	20.5629	10.7717	12.8556	7.91886	12.1111	10.4476	6.14139	4.86484	12.4967	15.156	2.98099	8.5063	11.0847	8.63019	9.39338	12.4993	13.6875	10.4493	10.3738	6.08049
R100175_METAB02_MCC025_107104_20200908	0	4.88468	3.95854	8.89079	16.2927	12.3149	9.77043	9.66347	14.3234	19.2088	13.2105	7.25076		9.62219	17.7425	12.2199	7.61696	3.15281		8.45884	11.581033680000001	9.30534	13.7567	15.8943	9.6587	1.55964	7.90779	16.6721	14.0011	20.0358	10.2675	12.1015	8.81738	11.3161	8.79848	3.64138	6.97404	12.4589	14.4167	2.36547	9.0447	9.69813	8.73947	7.99273	11.0796	13.3319	9.5906	9.77873	5.63722
R100175_METAB02_MCC025_107105_20200908	0	4.18444	4.47994	8.94354	15.4961	11.3179	9.55142	9.36455	13.743	19.3413	13.1602	6.45323		9.83957	17.7459	12.2086	7.73319	4.74089		8.56962	11.7445	9.23411	13.6568	15.6699	9.72968	2.10035	7.06457	15.8506	13.3651	20.0064	10.3376	12.3846	7.97219	12.0477	8.10361	7.12895	5.46772	12.1498	14.1947	3.29335	7.79388	9.6341	11.6067	7.59975	11.4376	13.1246	9.55455	9.64285	6.13579
R100175_METAB02_MCC025_107106_20200908	0	1.79056	4.09886	9.23844	15.4458	11.8186	10.5577	9.4763	13.7011	19.4259	12.5463	6.87075		9.82405	17.7467	12.225	7.99181	4.96613		8.55196	12.3291	9.30059	13.7339	15.8058	9.94774	1.54607	7.08321	15.7852	13.3174	20.1891	10.2238	12.1201	8.60201	11.5105	8.63434	7.17309	4.89009	12.1681	14.0727	2.1973	9.05532	9.6911	8.59824	7.86922	11.4339	13.3028	9.52679	9.62523	5.39241
R100175_METAB02_MCC025_107107_20200908	0	2.27087	0.140483	9.25077	15.4205	11.5643	8.67448	9.3682	13.5441	19.3778	12.3058	6.35492		9.59381	17.7464	12.2337	8.25312	4.09936		8.94398	11.7714	9.27711	13.6658	15.8828	9.89111	2.97815	7.48663	15.7222	13.2386	19.9749	10.3485	12.3645	8.00364	11.6215	7.80756	7.26444	5.01032	12.1551	13.9924	2.49319	8.89668	9.90438	8.34766	8.06268	11.3659	13.0838	9.53543	9.52665	4.77559
R100175_METAB02_MCC025_107108_20200908	0	3.02702	3.92163	8.05559	16.1277	12.551	8.86644	10.1408	13.8616	19.9919	14.1366	5.99556		9.70035	18.1831	13.0133	7.12006	5.71196		8.97877	11.4971	9.70733	14.8744	16.0395	8.56063	1.76357	8.2062	16.5775	13.7549	20.6099	10.8677	12.8464	8.11917	11.8516	10.4954	7.78626	5.58293	12.1344	14.8037	3.46632	8.69264	10.7257	8.86083	8.21071	12.2916	13.5217	10.1084	10.2444	5.26363
R100175_METAB02_MCC025_107109_20200908	0	3.44311	3.28541	8.36031	16.3847	12.8297	8.70422	10.1566	14.2487	20.1226	13.2916	7.3328		10.2816	18.3081	13.1176	9.61198	6.28352		9.18936	12.4191	9.88218	14.7582	16.2903	8.97686	2.31547	8.35105	16.8211	13.7991	20.7511	10.9908	12.9369	8.28581	12.2915	10.6425	6.53762	6.22811	12.6183	15.2325	4.44355	8.68467	10.8804	11.9268	8.93002	12.4876	14.1398	10.2595	10.5144	6.01405
R100175_METAB02_MCC025_107110_20200908	0	1.10408	3.69756	8.89044	16.34	12.5224	9.03033	10.0124	14.064	20.0428	12.6698	6.87117		9.83752	18.2274	13.0475	7.51912	5.84232		8.84657	12.0549	9.64744	14.5115	16.0053	8.93571	3.94376	8.14745	16.7234	13.731	20.6637	10.7931	13.0139	8.01905	12.028	10.3048	7.66374	4.58731	12.7957	15.0393	2.72614	8.94442	10.8741	9.1024	8.52134	12.4257	13.5031	10.227	10.3484	6.23264
R100175_METAB02_MCC025_107111_20200908	0		3.67939	7.97958	16.177	12.6469	8.72214	10.2499	14.2006	20.0513	12.9868	8.1646		9.97054	18.1804	13.074	8.01351	5.58323		8.46018	12.0614	9.72599	14.6006	16.5027	8.81274	1.83881	8.01344	16.7031	13.76	20.6175	10.7654	12.9781	8.58507	12.2326	10.3853	6.84096	5.10399	12.7075	15.0741	3.72577	9.29619	11.0068	7.66454	8.06953	12.4691	13.9615	10.1866	10.4034	5.54783
R100175_METAB02_MCC025_107112_20200908	0	1.82398	1.16388	8.52662	15.5407	12.0694	10.1616	9.33667	12.6757	19.105	13.5283	7.63816		9.60307	18.058	12.1012	6.68377	3.42545		8.5842	11.2405	8.93115	13.4905	15.6073	9.44522	1.29138	7.09786	15.8338	13.3873	19.824	10.3448	11.9599	8.489	11.2806	8.32559	6.5755	6.46775	11.4577	13.887576170000001	1.79012	8.68035	9.88422	9.02863	7.54344	11.0533	13.607	9.4521	9.35681	7.1937
R100175_METAB02_MCC025_107113_20200908	0	3.87944	3.23259	9.39536	15.6051	11.681	9.13879	9.69087	13.0225	19.1934	13.156	7.37842		9.64552	18.1525	12.1972	7.67817	4.0029		8.64069	11.7058	9.12553	13.5158	15.7106	9.58429	2.42632	7.48997	15.8099	13.2015	19.8005	10.2213	12.2367	8.13763	11.8264	8.77242	6.92294	5.40771	12.186	13.957	0.44971	8.26479	10.1505	8.94328	7.42044	11.2047	12.9756	9.57038	9.39008	5.79834
R100175_METAB02_MCC025_107114_20200908	0	2.00351	2.34877	8.74002	15.5439	11.5823	10.1641	9.55289	13.5823	19.3242	12.2839	7.24016		9.25926	18.0429	12.2087	7.56837	4.43297		8.81318	11.7898	9.1105	13.6775	15.7748	9.80629	2.58644	7.23274	15.7948	13.2153	20.0211	10.2653	12.3716	8.22625	11.8941	8.84248	7.39431	5.38437	12.7783	13.9173	1.14642	8.53701	10.1734	8.3916	8.00488	11.3166	12.8951	9.53586	9.42237	6.41557
R100175_METAB02_MCC025_107115_20200908	0	2.52756	3.08711	8.85728	15.5104	11.9667	10.9568	9.58691	13.0827	19.2528	12.4859	7.72866		9.88342	18.0696	12.2212	8.08813	3.95638		8.53483	12.2467	9.12048	13.7448	15.8588	9.79797	2.72909	7.17022	15.8309	13.2434	19.9324	10.239	12.2259	8.26907	11.6093	8.65688	7.23388	6.08062	12.3106	14.0281	3.7598	8.67562	10.0052	8.57225	7.81182	11.1904	13.4493	9.43192	9.35763	6.57524
R100175_METAB02_MCC025_107116_20200908	0	4.78223	3.70729	8.78509	16.3331	13.5776	9.71761	10.1032	13.401	19.7736	14.2971	7.23096		9.75196	18.5917	12.9679	7.5094	5.18409		9.28975	11.4762	9.70663	14.4903	16.0133	8.53289	1.19933	8.20001	16.5554	13.7131	20.4644	10.6713	12.8953	8.25689	11.9673	10.2822	5.443	3.68697	12.3983	14.6458	2.66356	8.9344	10.7872	9.09043	8.45005	12.075	13.4711	10.2859	10.0926	5.89602
R100175_METAB02_MCC025_107117_20200908	0	1.26292		9.04868	16.5389	12.8813	8.90486	10.3176	14.4526	19.9897	12.6642	5.2402		9.34972	18.7129	13.095	7.39603	5.08162		8.39134	12.0742	9.56934	14.4182	16.2172	8.81726	1.95064	7.97308	16.8239	13.7486	20.5907	10.7606	13.1527	7.82393	12.5328	10.3968	7.42674	6.28698	13.4053	14.8947	1.42546	8.56176	11.0644	8.60905	8.9618	12.3749	13.7374	10.4942	10.2712	6.51035
R100175_METAB02_MCC025_107118_20200908	0	1.70155	4.07576	7.67793	16.5213	12.8195	8.7188	10.1241	14.451	19.8611	12.912	5.60117		9.73516	18.5374	13.0054	8.03813	5.43519		9.18631	11.6716	9.57231	14.5491	16.1086	8.83705	1.27853	8.37198	16.6779	13.6811	20.519	10.7883	13.0502	8.0931	12.321	10.1156	7.61877	6.06094	13.1334	14.619	3.18885	8.44457	10.8917	12.4409	8.51905	12.22	13.4839	10.3797	10.156	6.04885
R100175_METAB02_MCC025_107119_20200908	0	2.70596		8.67134	16.4388	12.6167	8.81333	9.98284	14.1403	19.9402	12.6806	7.05712		10.1398	18.5163	12.9991	7.69624	5.87704		9.22165	11.9443	9.66568	14.6126	16.2672	8.70377	1.7615	8.21833	16.7637	13.7178	20.682	10.7848	13.253	7.99494	12.5502	10.5436	7.78726	6.93483	13.3998	14.8064	3.18273	9.40863	10.7654	11.8771	8.52292	12.3019	13.8081	10.2213	10.1654	6.06103
R100175_METAB02_MCC025_107120_20200908	HCT116-SLC15A4-KOOE-Ct-R100175	2.52048	3.30844	8.68932	15.6802	13.0772	9.02447	9.70847	13.7575	19.4505	11.886	6.81527		9.41558	18.0468	12.4022	7.18334	4.07718		8.67421	11.3414	9.63543	13.7376	15.7888	9.90863	2.12326	7.49877	15.893	13.3224	20.1058	10.2594	12.669	8.21136	11.4755	9.34831	6.56163	6.45893	12.7282	14.1954	1.29624	8.34689	10.772	8.74871	8.09854	11.6686	13.2839	9.64648	9.72252	6.1918
R100175_METAB02_MCC025_107121_20200908	HCT116-SLC15A4-KOOE-Ct-R100175	4.50106	2.51011	9.06814	15.8925	12.9229	8.84006	9.80487	14.4274	19.6365	12.3653	7.58665		9.8269973920000009	18.1465	12.5141	8.09807	4.92059		9.11441	12.2084	9.61615	13.8425	15.9352	9.9914	2.55894	7.23769	16.1247	13.3362	20.1563	10.3056	12.7085	8.21842	11.8348	9.00765	7.16818	7.72292	13.3775	14.3364	3.32216	9.9369	11.0691	9.24319	8.48321	11.834	13.4421	9.8548	9.56859	6.96034
R100175_METAB02_MCC025_107122_20200908	HCT116-SLC15A4-KOOE-Ct-R100175	2.94143	2.38174	9.15916	15.9345	12.563	8.82638	9.80644	14.1726	19.6981	12.5508	6.39036		10.0427	18.0872	12.4929	7.74462	4.41441		8.84401	11.9744	9.62069	13.9605	15.932	9.67031	1.32849	7.4281	16.2386	13.3673	20.3116	10.3263	12.7395	7.65304	11.7424	9.86634	6.98878	6.59412	13.2862	14.5264	2.69285	8.92328	10.8271	12.1381	8.59823	11.9294	12.9354	9.7993	9.89598	6.23617
R100175_METAB02_MCC025_107123_20200908	HCT116-SLC15A4-KOOE-Ct-R100175	2.19732	5.41107	9.66414	15.7235	12.7193	8.95649	9.765	13.1711	19.5313	13.1157	7.41586		9.68888	18.0832	12.4175	8.45607	4.74257		8.80051	12.5187	9.54416	13.7942	15.9402	9.90109	2.55743	6.9684	16.1115	13.3282	20.2779	10.4055	12.6261	7.7933	12.1755	9.89233	6.93036	6.08248	12.8599	14.3506	1.18774	7.99061	10.5449	8.49475	7.83689	11.6545	12.7213	9.58257	9.74426	6.44228
R100175_METAB02_MCC025_107124_20200908	HCT116-SLC15A4-KOOE-Ct-R100175	2.11967	4.82323	9.1502	16.9048	14.9033	9.08326	10.5904	15.1835	20.2949	12.9541	6.75727		9.77802	18.8186	13.2576	5.13244	5.87672		9.05898	12.1548	10.4492	14.9593	16.9031	9.589	3.94956	8.67565	17.399	14.0494	21.0538	11.0019	13.6886	7.7224	12.7387	11.0192	6.01535	7.10893	14.359	15.8016	3.51092	8.67701	11.5119	8.37055	8.90746	12.8046	13.4247	10.6603	11.0075	6.42757
R100175_METAB02_MCC025_107125_20200908	HCT116-SLC15A4-KOOE-Ct-R100175	2.63181	5.81803	9.32145	17.0182	14.9732	8.99185	10.7219	14.7468	20.2848	13.2061	8.25311		10.4794	18.7811	13.3163	6.6097	5.74173		8.42193	12.3239	10.4926	15.0278	16.9671	9.5457	3.76883	8.77969	17.4777	14.0336	21.0941	11.1042	13.6265	7.1803	12.8772	10.5614	5.65695	6.87432	13.8359	16.0058	4.65223	8.64264	11.8919	8.35613	8.65345	12.9736	13.7904	10.7646	11.144	6.89532
R100175_METAB02_MCC025_107126_20200908	HCT116-SLC15A4-KOOE-Ct-R100175	1.8585	3.96087	8.93017	16.9824	13.8896	9.92077	10.6461	15.0823	20.5346	13.0296	7.97005		10.3212	18.7227	13.295	6.68224	6.29812		9.24469	12.5583	10.4323	15.1056	17.0231	9.31984	0.986221	8.44212	17.4591	14.0945	21.2452	11.0437	13.6755	7.72658	12.8034	10.8657	7.44304	7.11728	14.037	15.7779	2.57721	8.51565	12.2634	8.67365	9.34085	13.0414	13.7589	10.6681	10.9806	5.85975
R100175_METAB02_MCC025_107127_20200908	HCT116-SLC15A4-KOOE-Ct-R100175	4.44375	3.44353	8.53886	16.8774	13.8408	10.2316	10.5791	14.8938	20.453	12.9345	8.1646		10.0488	18.6556	13.2066	6.30576	6.43379		8.7478	12.4804	10.2564	14.9158	16.9744	9.19177	2.08435	8.46176	17.4252	14.0569	21.0184	10.9659	13.4215	7.32577	12.175	10.6583	7.00079	7.5508	13.6184	15.7949	1.24822	8.1629	12.13	12.4659	9.06786	12.866	13.6893	10.5284	10.9763	6.17159
R100175_METAB02_MCC025_107128_20200908	HCT116-SLC15A4-KOOE-Ct-R100175	1.88416	1.94435	8.56938	15.5614	12.6605	10.244	9.84465	13.4924	19.6218	12.2295	6.51305		9.20956	18.1162	12.519	7.59421	5.16028		8.57753	11.6035	9.70465	13.8558	15.7741	9.51392	1.81904	7.74375	16.0647	13.4619	20.1394	10.4338	12.7847	7.9575	11.9555	9.72515	6.97467	4.95388	12.9057	14.4357	1.51592	8.2462	11.2193	9.35559	8.03529	11.8574	13.0568	9.43186	9.70556	4.55762
R100175_METAB02_MCC025_107129_20200908	HCT116-SLC15A4-KOOE-Ct-R100175	2.62117	4.70888	9.1177	15.8207	12.3584	8.83827	9.80305	13.9629	19.6719	12.6421	4.96735		9.44006	18.2416	12.552	7.79344	5.87331		8.62858	11.9771	9.70481	13.8622	15.6747	9.89921	2.34577	7.83627	16.1819	13.4475	20.2615	10.3305	12.7401	8.00105	11.6539	9.62807	6.62893	5.85746	12.7797	14.4543	1.65471	8.78658	10.7573	9.8242	8.53384	11.9826	12.6649	9.58131	9.86805	5.45613
R100175_METAB02_MCC025_107130_20200908	HCT116-SLC15A4-KOOE-Ct-R100175	1.53632	4.20829	8.39356	15.8432	12.4343	10.8764	9.70232	14.2404	19.5265	12.7413	6.52838		9.48725	18.1319	12.4634	7.35485	5.27896		8.35448	11.7627	9.52585	13.7523	15.4011	9.53154	1.73165	7.35187	16.0482	13.409	20.1083	10.2181	12.5838	7.83559	11.4648	8.76162	6.86818	6.73655	12.6749	14.3136	3.46166	8.30945	10.3329	9.09664	7.74518	11.7624	13.5001	9.4841	9.70859	5.20166
R100175_METAB02_MCC025_107131_20200908	HCT116-SLC15A4-KOOE-Ct-R100175	1.48339	2.93979	8.44177	15.6891	12.2657	8.8134	9.83383	13.9996	19.4331	13.2893	5.15193		9.5908	18.1071	12.4095	7.13203	4.90859		8.59878	11.6977	9.42776	13.6945	15.5456	9.69456	1.66015	7.2855	15.9782	13.4061	20.0788	10.2128	12.623	8.29731	11.4417	9.47506	6.33966	3.67853	12.7867	14.177	1.69231	8.24903	10.4127	12.1133	8.28187	11.6217	13.2427	9.45399	9.57573	5.69235
R100175_METAB02_MCC025_107132_20200908	HCT116-SLC15A4-KOOE-Ct-R100175	1.80386	4.20155	8.56664	16.8355	15.0042	9.83605	10.7396	15.2575	20.4196	12.9005	7.4516		9.70535	18.8747	13.3304	5.44808	6.8834		8.9432	12.1376	10.5643	15.0947	16.9932	9.76917	1.46359	8.47323	17.2369	14.0984	20.8384	11.108	13.6297	7.90654	12.1383	11.3487	5.61141	7.20574	13.8951	15.8119	2.93069	8.64669	11.8286	8.36684	8.66601	12.8012	14.1391	10.3432	10.9913	5.80422
R100175_METAB02_MCC025_107133_20200908	HCT116-SLC15A4-KOOE-Ct-R100175	1.89308	4.59472	9.48454	16.7055	14.2757	8.7746	10.7052	15.8714	20.5669	12.72	6.85366		10.197	18.9073	13.3628	5.28751	6.58923		8.71779	12.2308	10.5915	15.0136	16.8644	9.39885	3.35566	8.53805	17.2615	14.0751	20.9028	11.0275	13.6931	7.63004	12.434	10.8071	7.69283	6.79809	14.1739	15.8545	3.55897	8.60834	12.2919	9.31631	8.63648	12.9934	13.4413	10.4731	11.0023	5.87248
R100175_METAB02_MCC025_107134_20200908	HCT116-SLC15A4-KOOE-Ct-R100175	1.81058	1.80065	9.00581	16.7935	13.5519	9.07881	10.7587	15.6734	20.55	12.6126	5.3952		9.95282	18.8565	13.3244	4.32694	6.81788		8.9385	12.2999	10.3773	15.106	16.7325	9.40757	2.24862	8.70115	17.2283	14.0729	20.9589	10.9565	13.8333	7.12664	12.5945	10.5648	7.78421	6.35725	14.2377	15.7713	2.12005	9.08487	12.0362	8.66409	8.44481	12.9199	13.594	10.2684	10.9619	5.09235
R100175_METAB02_MCC025_107135_20200908	HCT116-SLC15A4-KOOE-Ct-R100175	1.54903	5.69716	8.48198	16.7074	13.6617	9.7404	10.563	14.9884	20.5111	13.1847	6.78455		10.1947	18.7856	13.2865	5.93749	6.03596		8.61519	12.553	10.3893	15.0141	16.8041	9.40635	0.998981	8.4594	17.1849	14.0482	20.8587	11.1311	13.4611	7.48903	12.0255	10.7629	7.92265	5.70977	13.5299	15.7007	3.89694	8.25953	11.8068	8.71633	8.71427	12.8018	13.3757	10.199	10.8371	5.46944
R100175_METAB02_MCC025_CAL3_20200908	#N/A	7.34363	2.90773	3.51923	15.9554	6.54557	9.14062	4.02336	4.22706	12.9212	13.0362	9.01072		0.458395	14.7887	12.9051	-0.627115	0.823914		7.63862	2.51544	2.43687	8.56832	1.1694	6.42429	4.42492	1.73778	15.6806	11.7186	22.2797	10.6014	6.32987	4.05936	10.193	11.3604	7.13713	4.08155	5.65631	11.4674	4.92815	9.2522	-3.524	9.48052	6.2071	9.76324	11.673416659999999	5.90517	9.30869	2.75824
R100175_METAB02_MCC025_CAL4_20200908	#N/A	11.7279	4.60184	6.19462	18.1939	10.0046	10.5626	6.52471	9.16429	16.8211	15.2036	12.3231		3.64453	16.256	14.4038	3.23817	4.29995		8.80845	6.65812	4.76643	10.401	7.12663	6.78215	7.21128	4.35277	17.7748	12.1208	24.1527	11.8866	9.74102	8.005	12.9517	13.2575	9.25474	7.39344	10.9301	14.926	7.00861	11.6971	2.49228	12.709	8.8872	13.3502	15.7805	7.64886	12.1556	8.4635
R100175_METAB02_MCC025_CAL5_20200908	#N/A	13.1567	5.89388	7.17665	19.2135	11.6379	11.3475	8.02156	11.5683	18.0233	16.8227	13.6958		3.45345	16.8555	15.0804	6.58631	5.6772		9.36431	8.2836	5.57277	11.2403	9.90501	6.59334	8.55268	5.45496	18.7005	12.497	25.0753	12.4545	10.9541	8.91922	14.102	14.1239	10.0355	9.02323	13.5013	16.1495	7.81447	12.8064	5.10257	14.5935	10.7015	15.2349	18.2741	8.77877	13.2414	11.3687
R100175_METAB02_MCC025_CAL6_20200908	#N/A	14.8082	7.57007	10.0577	20.4934	14.048	12.4682	9.6318	14.8249	18.94	19.0134	15.6204		5.70934	17.6868	15.9491	9.56749	7.3583		10.5513	10.7242	6.88328	12.1628	13.3033	8.29147	10.0067	6.97243	19.7865	13.114	26.1999	13.1519	12.5256	10.3021	15.6075	15.2247	11.1714	10.696	16.8347	17.0133	8.79008	14.412	8.39114	17.4016	13.193	16.693	21.8985	10.342	14.053	15.4856
R100175_METAB02_MCC025_CAL7_20200908	#N/A	15.601	9.50183	10.9229	21.5744	15.9783	13.3304	10.823	17.2624	19.6734	20.7714	17.3542		6.94799	18.1713	16.5684	11.5463	8.16286		10.9011	12.5315	7.84371	13.0352	15.9034	8.60901	10.6269	7.51379	20.5794	13.6006	27.2456	13.665	13.6916	9.66734	16.669	16.0363	11.9588	12.0474	19.4826	17.3567	9.46723	14.3559	10.8312	19.781	15.0018	17.7898	24.5344	11.498	14.509	18.6108
R100175_METAB02_MCC025_CAL8_20200908	#N/A	16.0641	10.6481	11.9916	22.0052	17.2668	13.8162	11.6967	18.8002	20.194	21.6528	19.0231		7.81654	18.4775	16.9986	12.4728	8.80976		11.5192	13.3713	8.58264	13.4268	17.6033	9.43152	11.1465	8.66545	21.0174	13.8383	27.9217	13.9881	14.1893	7.00327	17.1326	16.5025	12.4079	12.699	20.9281	17.6058	9.8657	14.7279	12.3161	21.3498	16.1774	18.4086	25.8846	12.3282	14.7493	20.593
R100175_METAB02_MCC025_CAL9_20200908	#N/A	16.3192	11.1031	12.1337	22.4247	18.0885	14.1358	12.2705	19.8737	20.5985	22.339	19.3794		8.23281	18.681	17.2549	12.9418	9.76333		11.7416	14.1732	9.02548	13.7629	18.67	9.60291	11.4329	9.20739	21.3373	14.0239	27.8847	14.2183	14.6799	4.79011	17.4327	16.7487	12.6438	13.1937	21.9218	17.8834	9.99507	15.2005	13.4021	22.1145	17.1591	18.8095	26.9081	12.8678	14.9095	21.6954
R100175_METAB02_MCC025_NIST1_20200908	#N/A	3.03088	2.19291	6.67275	12.7753	4.03035	7.96868	2.5551	0.223454	5.23325	11.3231	4.83569		2.08539	14.9368	9.73884	-3.86306	-5.7649		8.26539	3.98078	1.38923	8.83081	-6.04797	6.4132	1.56063	6.25235	12.5648	11.6431	17.7344	10.4121	3.89138	8.6182	11.0566	4.6406	5.48371	0.241964	-2.36726	3.8162	2.75882	8.41377	-6.16995	8.66134	4.73559	3.99187	10.6918	4.83574	5.18879	-4.07763
R100175_METAB02_MCC025_NIST2_20200908	#N/A	2.24057		5.96471	12.8345	4.55733	8.70469	2.94129	2.0315	5.41004	10.9688	5.32323		2.32472	15.0791	9.41608	-4.13414	-0.62422		8.22079	4.41813	0.968051	8.75211	-5.88644	6.27216	1.27303	6.24379	12.4085	11.5507	17.461	10.4246	2.98319	8.26186	11.1733	6.30253	4.47451	2.4721	-1.42236	4.84208	1.17923	8.36008	-11.0326	8.9853	4.2463	3.34358	10.28	4.39509	5.55602	-4.81745
R100175_METAB02_MCC025_NIST3_20200908	#N/A	0.869073	0.321619	6.95593	12.6539	4.46721	8.65572	4.10457	3.13371	5.50011	11.0284	5.38695		2.12501	15.1391	9.50166	-2.15439	-1.24448		8.2036	3.83395	1.99199	8.63349	-5.44582	5.56847	1.58573	6.0415	12.4303	11.584	17.4789	10.4796	2.94433	8.02582	11.1195	5.36674	4.81547	2.10845	-1.34204	4.55231	0.555945	8.27771	-7.87265	8.81176	4.56811	3.61825	10.7225	5.12561	5.24298	-7.87125
R100175_METAB02_MCC025_NIST4_20200908	#N/A	3.22691	-0.543796	6.6342	12.7324	3.51472	8.78097	2.8561	3.94084	5.84862	11.1673	5.00253		3.6938	14.9645	10.7687	-1.13361	-1.93531		8.32951	3.80274	2.01774	8.95922	-5.98061	6.19368	0.102959	6.52651	13.0613	10.0374	17.325	10.4875	2.65829	8.15402	11.1372	3.16301	5.02432	0.678591	-0.588577	4.64411	2.14818	8.42763	-9.11127	8.7432	4.38506	4.12683	10.5971	4.30944	4.72693	-4.61594
R100175_METAB02_MCC025_NIST5_20200908	#N/A	4.09782		7.73816	12.7546	4.39162	8.79372	3.94688	4.20839	6.1147	11.3544	3.95427		2.71888	14.9798	10.5528	-3.27334	-2.71285		8.49366	4.00985	2.14889	8.6671	-5.77305	6.22464	0.644808	6.24271	12.4661	11.4655	17.5151	10.4958	2.35845	7.98676	10.992	5.73211	5.32752	2.8322	-1.39344	4.34959	2.64845	8.68537	-6.93481	9.00816	4.45799	3.79427	10.1749	4.58881	5.17404	-3.63244
R100175_METAB02_MCC025_RSL_QC1_20200908	#N/A	4.49468	1.72493	5.796	12.9831	3.85743	8.00489	0.298269	-0.521821	4.92201	11.1428	5.10147		3.56063	14.4389	10.3417	-1.40106	-2.53241		8.18555	4.99815	1.8083	8.97264	1.55444	6.42136	1.78881	6.34053	12.989	12.4286	17.8295	10.36	3.0831	8.32676	11.293	5.581	2.84992	2.02997	-1.53718	3.26545	1.80795	8.46839	-8.35681	8.47918	3.88943	4.03445	10.2031	4.81579	5.64089	-9.41503
R100175_METAB02_MCC025_RSL_QC2_20200908	#N/A	2.14565	2.29049	5.79798	12.828	3.45192	8.53411	1.60083	2.55145	5.31991	11.4462	4.73597		2.94159	14.7592	10.0808	-2.35891	-0.821858		7.95346	4.66321	2.36698	8.90543	1.54037	5.95059	1.07643	6.32411	12.8162	12.4085	17.6308	10.4744	2.92602	7.65584	11.3995	6.89022	3.17185	-1.6417	-1.59715	4.86988	1.31808	8.49032	-6.36711	8.9158	2.77884	2.84588	10.0193	3.85156	5.32975	-3.08717
R100175_METAB02_MCC025_RSL_QC3_20200908	#N/A		2.34947	6.74876	12.8866	3.47017	8.60322	2.30649	2.00417	5.52353	10.9835	4.1013		3.39761	14.5148	10.1455	-2.74482	0.345755		8.72386	4.32768	2.34572	8.84497	1.19255	6.78026	0.692775	6.44993	12.7186	12.4004	17.5767	10.4589	2.86827	7.4897	11.4785	6.21761	3.04594	2.20631	-3.43853	4.29653	0.82782	8.54063	-8.41835	8.80914	4.95198	3.51619	10.9069	4.19043	6.1759	-8.09065
R100185_METAB02_MCC025_107678_20201106	HCT116-SLC1A3-KOOE-Ct-R100185	3.18074	3.54005	9.08201	16.2335	12.5866	8.30682	10.3082	14.198	19.7508	12.8448	6.80432		9.52732	18.5337	12.5493	7.84796	5.92371		8.45161	12.0057	9.575	14.3506	15.553	9.33858	1.25358	7.9345	16.5183	14.3878	20.4234	11.13	13.383	8.17075	12.5268	9.47585	6.63344	5.81324	11.9808	14.2939	3.97586	8.82791	10.5299	8.78059	8.76344	12.5143	12.7427	10.8115	9.90497	6.39227
R100185_METAB02_MCC025_107679_20201106	HCT116-SLC1A3-KOOE-Ct-R100185	2.80869	0.859178	8.89806	16.2718	12.5864	9.80066	10.3156	14.123	19.8116	13.1127	6.78934		9.87207	18.5594	12.558	8.08178	5.51315		8.96098	12.0928	9.59037	14.3742	15.5689	9.56461	1.91519	7.9924	16.5858	14.4419	20.4523	11.192	13.3941	7.55055	12.7271	9.63137	6.89217	6.07078	12.0218	14.8038	0.320691	8.3427	10.2995	8.30948	8.82946	12.6317	13.0716	10.8639	10.0277	6.44431
R100185_METAB02_MCC025_107680_20201106	HCT116-SLC1A3-KOOE-Ct-R100185	3.61146	3.76535	9.01759	16.317	12.6159	8.08195	10.1435	14.0946	19.7764	12.9717	6.35248		9.98278	18.5238	12.5515	8.47399	5.97989		8.97934	12.1768	9.57823	14.3194	15.569	9.57778	2.50351	7.98197	16.5896	14.4159	20.4757	11.1779	13.2907	7.37042	12.6313	9.48616	6.37002	5.6334	11.7705	14.4758	3.96546	8.11285	10.5194	8.24688	8.5202	12.5358	13.2762	10.8169	9.89556	6.35543
R100185_METAB02_MCC025_107681_20201106	HCT116-SLC1A3-KOOE-Ct-R100185	2.92218	4.87103	8.92243	16.2798	12.6449	9.05669	10.1133	14.1076	19.7332	12.0007	6.5767		10.0222	18.4578	12.5009	8.38005	5.8259		8.94514	12.0971	9.56668	14.3319	15.5578	9.38699	1.28415	7.95174	16.5556	14.4042	20.4433	11.1399	13.2232	7.67581	12.0334	9.37045	6.30561	6.12893	11.6988	14.3851	3.95779	8.74044	10.6688	8.2689	8.4781	12.3893	13.5041	10.756	9.85724	6.27265
R100185_METAB02_MCC025_107682_20201106	HCT116-SLC1A3-KOOE-Ct-R100185	1.01755	3.2232	8.83862	16.5622	12.7751	8.96413	10.5095	14.0292	19.93	12.799	8.08064		9.88954	18.6457	12.4688	7.58129	5.85052		8.57938	12.1037	9.64144	14.4481	15.5551	9.11178	1.79665	8.10185	16.8415	14.4611	20.6462	11.28	13.4557	7.93511	12.7322	9.50802	6.38764	5.20741	12.0477	15.5251	3.75304	8.4362	10.784	9.22632	9.05605	12.8467	13.2582	10.9084	10.5137	6.56768
R100185_METAB02_MCC025_107683_20201106	HCT116-SLC1A3-KOOE-Ct-R100185	3.75599	3.36525	9.02428	16.5373	12.8055	8.61898	10.5368	14.399	20.0117	12.4048	7.86859		9.97033	18.6865	12.6376	7.4299	5.90672		9.14048	12.0815	9.68007	14.439	15.582	9.32328	2.87537	8.11409	16.8746	14.4715	20.6721	11.3653	13.5776	7.67189	12.8613	9.38298	6.5363	6.04586	12.5995	15.7252	1.66221	8.27701	10.8577	8.29471	8.99962	12.9844	13.2357	11.0468	10.6803	6.45168
R100185_METAB02_MCC025_107684_20201106	HCT116-SLC1A3-KOOE-Ct-R100185	2.21922	1.49295	8.8365	16.5272	12.9057	8.52409	10.5928	14.3692	19.9478	13.0364	7.11036		9.8461	18.7137	12.6002	7.50297	5.99674		8.49645	11.9935	9.67744	14.4411	15.5327	9.21445	1.63764	8.16384	16.925	14.4687	20.6487	11.3064	13.5012	7.55066	12.6599	9.4386	6.40299	6.10435	12.2211	15.6607	3.87871	8.3977	10.6815	8.2742	9.14783	12.9126	13.5571	11.0146	10.6793	6.30803
R100185_METAB02_MCC025_107685_20201106	HCT116-SLC1A3-KOOE-Ct-R100185	2.66549	1.5007	8.91246	16.55	12.8545	8.66571	10.6129	14.399	20.0562	12.7673	6.45103		9.90215	18.663	12.5628	7.7874	6.15639		8.5899	12.1056	9.66723	14.4555	15.6357	9.36635	3.50397	8.17332	16.9517	14.4895	20.670576230000002	11.3591	13.6437	7.43217	13.0021	9.4112	6.43386	5.60953	12.6003	16.1298	2.04017	8.59745	10.8673	8.34959	9.05885	13.0207	13.5465	11.002	10.9989	6.46535
R100185_METAB02_MCC025_107686_20201106	HCT116-SLC1A3-KOOE-Ct-R100185	3.51172	3.1166	8.98277	16.1206	12.8656	9.82726	10.1645	13.9315	19.7882	12.2891	7.26112		9.80956	18.4114	12.9693	8.27801	6.19942		9.00636	12.1115	9.73689	14.3779	15.9254	9.40696	2.44739	7.96311	16.4534	14.3289	20.3487	11.2322	13.3302	7.89091	12.4276	9.75756	6.33573	5.51721	11.7554	14.8555	2.95298	8.6835	10.3362	9.10753	8.45638	12.5036	13.1536	10.6937	10.1346	6.06399
R100185_METAB02_MCC025_107687_20201106	HCT116-SLC1A3-KOOE-Ct-R100185	1.42038	4.35206	8.9015	16.1139	12.9103	9.50771	10.2686	14.0975	19.6703	12.5677	7.16286		9.56899	18.4106	12.876	8.22552	5.81298		8.34664	12.0177	9.692	14.3372	15.847	9.35602	2.4222	7.9021	16.4379	14.277	20.336	11.1975	13.292	8.13915	12.2325	9.63398	6.3453	5.50135	11.8559	14.3285	1.35669	8.66413	10.1621	9.22862	8.80685	12.4091	13.2488	10.7018	9.85303	5.81274
R100185_METAB02_MCC025_107688_20201106	HCT116-SLC1A3-KOOE-Ct-R100185	3.46725	0.464219	8.88134	16.099	12.8971	9.0473	10.3202	14.1969	19.8236	12.7881	6.28173		9.46307	18.3886	12.9799	8.17912	5.66024		8.54671	12.0167	9.70955	14.3486	15.9253	9.30895	2.87866	8.04782	16.449	14.2829	20.3511	11.153	13.3743	8.1094	12.3333	9.81127	6.52223	4.61457	11.891	14.9111	4.76438	8.49374	10.6264	8.28095	8.7188	12.5292	13.1482	10.7976	10.129	6.11356
R100185_METAB02_MCC025_107689_20201106	HCT116-SLC1A3-KOOE-Ct-R100185	1.18759	3.67163	8.77642	16.1252	12.688	8.13742	10.0375	14.1732	19.7108	12.7813	7.97458		9.57241	18.3399	12.9303	8.29175	5.63921		8.38261	12.0857	9.68956	14.3063	15.8885	9.16534	1.97524	7.91015	16.4143	14.2164	20.3366	11.0996	13.2928	7.56969	12.3785	9.65383	6.33777	5.77428	11.982	14.4307	1.11715	8.60213	10.5877	8.31408	8.69173	12.3654	13.4048	10.6924	10.1677	5.9483
R100185_METAB02_MCC025_107690_20201106	HCT116-SLC1A3-KOOE-Ct-R100185	3.87296	4.6143	8.86176	16.3983	12.9092	8.48686	10.6273	14.1866	19.9418	12.615	7.17773		9.76601	18.5362	13.251	7.65511	5.80656		7.86309	12.0071	9.77792	14.389	16.3328	9.24366	2.091	8.02441	16.7062	14.2361	20.5432	11.1671	13.4964	7.71827	12.667	9.85638	6.05451	5.92755	12.164	15.3336	0.636971	8.4881	10.9056	8.9411	8.56835	12.8749	13.3724	10.7433	10.5178	6.61892
R100185_METAB02_MCC025_107691_20201106	HCT116-SLC1A3-KOOE-Ct-R100185	3.8629	3.71821	8.91048	16.457	13.0579	8.47429	10.8648	14.361	20.1147	12.5259	7.62144		10.0704	18.6034	13.346	7.85122	5.87185		8.02579	12.0482	9.80078	14.4207	16.3825	9.29101	1.41689	8.19625	16.8091	14.2684	20.6218	11.3188	13.5443	7.48451	12.5529	9.88384	6.43535	5.75891	12.359	16.2508	1.50829	8.29831	10.8386	8.31092	8.92486	13.0602	13.5895	10.9892	11.0843	6.47815
R100185_METAB02_MCC025_107692_20201106	HCT116-SLC1A3-KOOE-Ct-R100185	1.74238	4.1127	8.96252	16.4175	13.0428	8.61639	10.863	14.285	20.0976	12.2774	5.62034		10.0092	18.5826	13.3181	7.8098	5.67377		8.60112	12.0955	9.81233	14.4083	16.3747	9.35916	2.08911	8.05668	16.7898	14.2743	20.6188	11.3276	13.5875	7.29804	12.8658	10.2285	6.4189	5.4544	12.6051	16.1641	3.56844	8.48583	10.9247	8.31476	8.7791	13.0727	13.373	10.8511	11.0049	6.45795
R100185_METAB02_MCC025_107693_20201106	HCT116-SLC1A3-KOOE-Ct-R100185	1.77331	3.68593	8.95553	16.4739	13.0099	8.85069	10.6303	14.6609	20.1071	12.9902	6.96414		9.65983	18.5997	13.4069	7.75863	6.08705		7.99947	12.0519	9.85359	14.4192	16.4207	9.21624	2.77274	8.10208	16.8013	14.2624	20.6005	11.3011	13.6436	7.71602	12.68	9.94856	6.52538	5.31342	12.7278	15.9801	1.93698	8.7467	11.0049	8.33028	9.0666	13.0412	13.2764	10.8922	10.9782	6.62262
R100185_METAB02_MCC025_107694_20201106	LS180-SLC2A9-KOOE-Ct-R100185	3.95183	3.76682	9.56791	16.4352	12.6318	9.58452	10.4066	15.5473	20.2451	13.3821	7.34512		10.0961	18.5801	12.8778	7.37128	5.03311		9.84745	12.1721	9.91429	14.5008	16.2774	10.2328	1.78977	8.11769	16.888	14.0011	20.7227	10.8611	12.9553	8.11656	11.9377	10.5154	7.22236	7.52698	14.1263	14.8794	3.30267	7.83412	10.6573	9.19841	9.00677	12.272	14.01	10.3877	10.2272	6.21993
R100185_METAB02_MCC025_107695_20201106	LS180-SLC2A9-KOOE-Ct-R100185	2.04442	3.85972	9.60098	16.4072	12.2918	9.53035	10.1437	15.0842	20.1504	13.9668	8.35055		10.3867	18.6076	12.8543	7.29099	4.7257		9.72008	12.2398	9.90566	14.455	16.184	10.381	2.04822	7.99326	16.9548	14.0427	20.7328	10.906	12.8596	7.77673	11.9373	10.4928	6.85506	7.45196	13.8378	14.6031	1.81945	8.8989	10.6946	9.1794	8.59279	12.155	14.1771	10.2983	10.147	5.88425
R100185_METAB02_MCC025_107696_20201106	LS180-SLC2A9-KOOE-Ct-R100185	2.02572	1.81239	9.62419	16.4235	12.2273	9.46918	10.1438	15.0772	20.1686	13.7857	7.00658		10.4771	18.5881	12.8655	7.60829	5.20934		9.56753	12.3216	9.91619	14.4714	16.2434	10.3417	1.42234	8.06002	16.9554	13.9547	20.744	10.843	12.8676	7.72509	12.0267	10.2966	7.00777	7.69104	13.7841	14.6216	2.94811	9.06658	10.6423	9.1837	8.66943	12.1676	14.0746	10.2158	10.5848	5.61244
R100185_METAB02_MCC025_107697_20201106	LS180-SLC2A9-KOOE-Ct-R100185	0.810539	4.53301	9.34748	16.2088	11.8302	9.26157	9.61162	15.0266	19.7702	13.334	7.21994		9.98474	18.3332	12.3939	7.80942	5.1455456999999996		8.68656	12.0922	9.61167	14.3268	16.4277	10.2212	2.23839	8.11249	16.6194	13.6786	20.5098	10.6472	12.4658	8.2025	11.5851	9.6227	6.65888	7.06242	13.3102	13.6303	3.74446	9.0318	10.598	9.17105	8.80513	11.8189	13.1883	9.98729	9.4021	5.86557
R100185_METAB02_MCC025_107698_20201106	LS180-SLC2A9-KOOE-Ct-R100185	3.06098	0.610715	9.38504	16.2076	11.9142	9.33155	9.94751	15.0452	19.7813	12.992	7.71354		10.3211	18.3961	12.4243	7.85442	4.94702		8.54361	12.1126	9.62464	14.347	16.4255	10.1286	1.80964	8.08158	16.6734	13.6903	20.5611	10.7392	12.4434	8.06661	11.7462	9.98668	6.5677	7.04475	13.3634	13.9308	2.98987	8.61969	10.6403	9.11997	8.48672	11.747	13.5061	10.1198	9.53432	5.84622
R100185_METAB02_MCC025_107699_20201106	LS180-SLC2A9-KOOE-Ct-R100185	1.54823	2.84251	9.40051	16.2255	11.7449	9.03862	9.85827	14.9814	19.9563	12.9793	6.36054		9.9745	18.4091	12.4095	7.81571	5.87789		8.62251	12.1069	9.64998	14.3454	16.4401	10.1026	1.87298	8.14405	16.6631	13.659076840000001	20.5726	10.717	12.4476	7.9966	11.8854	9.64353	6.48196	7.14809	13.4712	14.4467		8.58717	10.6514	8.27586	8.59492	12.0288	13.9141	9.95303	10.1534	6.14602
R100185_METAB02_MCC025_107700_20201106	LS180-SLC2A9-KOOE-Ct-R100185	1.9876	4.62481	9.46073	16.2356	11.615	8.56031	9.80915	15.1056	19.8925	13.229	6.99817		10.4036	18.3821	12.4774	8.12706	5.21189		9.23402	12.2426	9.66976	14.373	16.512	10.0438	2.3489	8.1047	16.7274	13.7517	20.6118	10.9362	12.4879	7.7302	11.9296	10.061	7.07702	7.3732999360000004	13.5175	13.9793	2.89584	9.0854	10.6756	8.27147	8.53327	11.9548	14.0074	10.0829	9.81231	5.77474
R100185_METAB02_MCC025_107701_20201106	LS180-SLC2A9-KOOE-Ct-R100185	1.10729	4.40068	9.46691	16.3614	12.7525	9.54519	10.2704	15.2803	20.1814	13.972	7.26321		10.1135	18.4646	12.8791	7.6701	5.11601		9.32894	12.182	9.91986	14.4699	16.4562	10.3442	1.32057	8.22382	16.8873	13.9111	20.6708	10.8129	12.802	8.17654	11.8231	10.4186	7.16849	7.38933	13.6585	14.8134	2.90419	8.9697	10.7174	9.2593	8.79835	12.2164	14.0971	10.2441	10.5471	5.99293
R100185_METAB02_MCC025_107702_20201106	LS180-SLC2A9-KOOE-Ct-R100185	3.67402	3.40484	9.53814	16.3293	12.6045	9.52547	10.2037	15.0458	20.1734	13.5945	7.50971		10.1504	18.5547	12.8074	7.56963	4.45734		9.54988	12.2067	9.9105	14.4495	16.2301	10.2885	2.50343	8.16183	16.8359	13.9701	20.6725	10.763	12.8343	8.23991	11.812	10.303	6.92665	7.89487	13.3096	14.8049	2.40254	9.08025	10.6697	9.28076	8.724	12.2582	13.7863	10.2519	10.5037	6.14831
R100185_METAB02_MCC025_107703_20201106	LS180-SLC2A9-KOOE-Ct-R100185	3.24856	4.12334	9.52383	16.229	12.772	7.93017	10.2035	14.8768	19.9994	13.7962	7.93841		10.116	18.5278	12.7689	7.42349	4.8886		9.46592	12.2542	9.90604	14.4511	16.1984	10.3093	1.95417	8.30974	16.7304	14.0289	20.6407	10.8155	12.907	8.33873	11.9344	10.3941	7.29949	7.51409	13.3613	13.5031	1.14451	8.63281	10.8071	9.17805	8.50756	12.1146	14.1914	10.0722	9.84476	6.16267
R100185_METAB02_MCC025_107704_20201106	LS180-SLC2A9-KOOE-Ct-R100185	4.29817	1.70143	9.56994	16.3348	12.7524	9.19656	10.2356	14.9237	20.2655	13.636	7.30249		10.3422	18.5037	12.915	7.62323	5.08389		9.66781	12.2967	9.95346	14.4639	16.3762	10.2217	2.82417	8.25355	16.8442	13.9795	20.7271	10.8836	12.8988	7.79284	12.0788	10.5436	7.07471	7.09106	13.5566	14.932	2.68704	8.80882	10.8529	9.18029	8.63907	12.3821	13.6371	10.1566	10.5616	6.13812
R100185_METAB02_MCC025_107705_20201106	LS180-SLC2A9-KOOE-Ct-R100185	1.16843	4.09537	9.37841	16.1235	12.8226	9.30649	9.96253	15.0605	19.7568	13.1502	6.98638		9.83945	18.2829	12.4762	7.63499	5.3999		8.56732	12.0487	9.63239	14.3779	16.5247	9.93213	1.90252	8.09009	16.5873	13.733	20.4784	10.7487	12.5288	8.36904	11.6409	10.0394	6.58607	7.11154	13.3359	13.3024	3.25239	8.60774	10.6355	8.86376	8.43279	11.7333	13.9616	9.85183	9.34991	5.78664
R100185_METAB02_MCC025_107706_20201106	LS180-SLC2A9-KOOE-Ct-R100185	1.55863	2.74636	9.37906	16.1413	12.5605	8.68004	9.92243	15.313	19.8444	13.2128	7.62995		9.58892	18.307	12.3854	7.52467	5.40151		8.51841	12.022	9.67273	14.3602	16.5062	10.1289	1.64629	8.09302	16.5664	13.6063	20.4782	10.6996	12.546	8.45626	11.8183	9.97268	6.82939	7.31355	13.7889	13.7414	2.66937	9.42987	10.6647	9.25086	8.53042	11.8835	13.8317	10.0457	9.56541	5.94637
R100185_METAB02_MCC025_107707_20201106	LS180-SLC2A9-KOOE-Ct-R100185	0.639989	0.847562	9.45591	16.1381	12.8142	9.05202	9.99684	15.1399	19.87	13.5977	7.35754		9.94433	18.3139	12.4595	7.84866	5.37248		8.96371	12.0584	9.66663	14.3724	16.5008	10.0456	1.84882	8.1405	16.606	13.6716	20.5033	10.6291	12.5269	8.54322	11.8259	9.99133	6.97452	6.40601	13.5305	14.271	2.43708	9.32075	10.7159	8.37407	8.25047	11.9306	13.6717	9.81874	10.0434	5.84352
R100185_METAB02_MCC025_107708_20201106	LS180-SLC2A9-KOOE-Ct-R100185	2.04975	2.06245	9.27321	16.1084	12.8687	10.0712	9.85433	15.1967	19.779	13.0332	6.66018		9.73141	18.2756	12.4054	7.59111	4.99389		9.01364	11.9672	9.65982	14.3264	16.507	10.1581	1.66019	8.21797	16.5549	13.6168	20.4484	10.6917	12.5581	8.51322	11.778	10.1058	6.74834	7.20967	13.6659	13.6178	1.95104	9.11683	10.6491	8.729	8.36846	11.7741	13.4518	9.84559	9.38771	5.94841
R100185_METAB02_MCC025_107725_20201106	1321N1-SLC22A4-KOOE-Ct-R100185	1.87056	1.25807	8.62742	15.5618	12.4807	9.60869	9.26589	13.8098	19.1689	12.5769	5.24409		9.14268	17.9009	13.1486	6.5789	4.30418		9.13061	11.4336	8.93595	13.4936	15.854	9.35626	1.62531	6.84458	16.014	13.5649	19.8552	10.072	12.8119	8.0607	12.1011	11.2764	7.68206	5.82473	12.8525	14.5756	0.745969	8.39453	11.8333	8.8164	8.29908	11.5013	13.4134	9.76127	9.60648	4.88903
R100185_METAB02_MCC025_107726_20201106	1321N1-SLC22A4-KOOE-Ct-R100185	2.61313	2.9359	8.4881	15.6144	11.8703	8.9255	9.59819	13.7972	19.3474	12.4021	7.157		9.60921	17.9686	13.1137	6.92616	3.76032		8.74892	11.5541	9.05925	13.5325	15.8805	9.4891	2.53751	7.02323	16.016	13.5666	20.0146	10.3706	12.7946	8.1402	11.9736	11.2045	7.9352	6.19881	12.9427	15.2324	3.26277	8.67868	11.9875	8.32263	8.05191	11.6607	13.376	9.92195	10.1354	5.19022
R100185_METAB02_MCC025_107727_20201106	1321N1-SLC22A4-KOOE-Ct-R100185	2.61146	2.91019	8.63295	15.6781	11.7165	8.82182	9.79159	13.822	19.3635	13.0898	6.30735		9.82552	17.945	13.1135	6.95154	4.31304		8.50206	11.6635	9.09062	13.5207	15.9071	9.57468	2.67839	7.00068	16.0017	13.6373	20.0151	10.3611	12.7985	7.70871	12.2674	11.1769	8.00577	6.65016	13.1239	15.4737	2.88668	8.88498	11.9729	8.97867	7.86459	11.7301	13.3858	9.96992	10.2003	5.63631
R100185_METAB02_MCC025_107728_20201106	1321N1-SLC22A4-KOOE-Ct-R100185	4.78392	3.10341	8.63616	15.6017	11.9754	9.14136	9.60909	13.8162	19.3641	12.5464	4.71167		9.53393	17.9195	13.1859	6.98851	4.1636		9.47935	11.5568	9.02226	13.5178	15.9191	9.50708	1.69742	7.17666	15.9389	13.5339	19.9608	10.2399	12.8156	8.03254	12.2573	11.2993	7.83565	6.61531	13.072	15.3131	1.84552	8.21704	11.9623	8.51817	7.99779	11.7785	13.5291	9.97214	10.2691	5.25571
R100185_METAB02_MCC025_107729_20201106	1321N1-SLC22A4-KOOE-Ct-R100185	3.75695	3.46684	8.72839	15.5893	12.7213	9.8142	9.92808	13.7372	19.0334	12.2287	5.85218		9.50083	17.8804	13.4857	6.64057	3.98139		8.37132	11.3805	8.90197	13.3381	15.7301	9.38302	3.59731	6.90938	15.9792	13.504	19.8589	10.6225	12.5407	8.32262	11.7018	11.0129	7.55347	5.51566	12.6408	13.8313	3.17577	8.83353	11.7936	8.74409	7.96561	11.3873	13.1281	9.93581	9.31688	5.26152
R100185_METAB02_MCC025_107730_20201106	1321N1-SLC22A4-KOOE-Ct-R100185	2.28937	3.17498	8.85042	15.5023	11.7198	9.23439	9.84375	13.5978	19.0947	12.443	6.58288		9.99642	17.9751	13.4698	6.98603	4.22004		8.94223	11.5906	8.93009	13.3332	15.7403	9.33528	2.28036	7.1377	16.0512	13.5976	20.1039	10.7084	12.4717	7.53439	12.0491	10.888	7.98016	6.64973	12.8541	13.9603	0.919943	8.58297	11.9638	8.23481	8.0116	11.4442	13.7863	10.0054	9.24893	5.30186
R100185_METAB02_MCC025_107731_20201106	1321N1-SLC22A4-KOOE-Ct-R100185	1.24517	4.79532	8.75846	15.5312	11.77	7.87909	9.64752	13.5616	19.0398	12.8458	6.29441		9.72464	17.9828	13.3963	6.46349	4.35518		8.59408	11.5177	8.96719	13.344	15.7334	9.35408	3.26644	7.19004	16.0249	13.551	20.0359	10.5193	12.5434	7.68767	11.9236	10.8946	7.86872	6.01508	12.5961	13.7663	3.84023	8.49022	11.9317	8.34681	8.12334	11.4116	13.5376	10.0142	8.90358	4.47781
R100185_METAB02_MCC025_107732_20201106	1321N1-SLC22A4-KOOE-Ct-R100185	2.58273	3.72363	8.59381	15.5295	11.5595	7.3357	9.6883	13.4995	18.9416	12.4091	6.25751		9.58452	17.8963	13.3404	7.32836	4.82254		9.13697	11.5118	8.7943	13.3577	15.7068	9.25282	3.29455	6.99396	16.0068	13.508	20.0142	10.6296	12.4724	8.04185	11.8126	10.8422	7.69673	5.95869	12.3248	13.6891	2.23627	9.07103	11.846617760000001	9.23137	8.1847	11.2445	13.6511	9.91605	8.92653	5.19896
R100185_METAB02_MCC025_107733_20201106	1321N1-SLC22A4-KOOE-Ct-R100185	2.52756	3.32059	8.31367	15.5037	11.8777	8.75143	9.69216	13.7006	19.1191	12.2949	5.35972		9.41077	17.771	13.0825	6.92434	4.04548		8.71242	11.3873	9.01443	13.5001	15.6818	9.45055	3.14857	7.18107	15.9138	13.5153	19.7748	10.13	12.7528	8.00234	11.8745	11.1335	7.62741	5.86101	12.4173	14.0546	1.15179	7.84976	11.7041	8.64552	8.11844	11.3927	13.1213	9.68784	9.52135	5.25798
R100185_METAB02_MCC025_107734_20201106	1321N1-SLC22A4-KOOE-Ct-R100185	2.06518		8.58482	15.426	11.6334	9.05638	9.541	13.7649	19.2776	12.533	6.35561		9.41038	17.9048	13.1264	7.09542	4.62828		9.06071	11.4977	8.98424	13.5438	15.7896	9.2215	1.59869	7.27305	16.0136	13.5687	19.8765	10.228	12.7653	8.09872	11.9864	11.2179	7.57058	6.66877	12.7515	15.0104	3.25072	9.05131	11.8485	9.17211	7.89198	11.6981	13.3399	9.97492	9.86505	5.6228
R100185_METAB02_MCC025_107735_20201106	1321N1-SLC22A4-KOOE-Ct-R100185	1.87466	3.44954	8.79567	15.5211	11.9275	9.08874	9.52504	13.8898	19.3139	12.5455	5.81699		9.67381	17.906	13.1248	6.69613	4.162		9.23859	11.5283	9.0651	13.5956	15.7736	9.43301	2.08334	7.20502	16.0201	13.5774	19.8791	10.091	12.8326	8.0306	12.1158	11.2978	7.74518	5.66841	12.8911	14.8764	0.60503	9.01604	11.8355	8.70929	8.11067	11.5897	13.0382	9.8321	9.93435	5.06285
R100185_METAB02_MCC025_107736_20201106	1321N1-SLC22A4-KOOE-Ct-R100185	2.56832	4.07652	8.79391	15.4767	11.646	9.57683	9.52333	13.8548	19.3356	11.9873	6.22024		9.64917	17.8553	13.181	6.98673	4.62954		9.20968	11.561	9.03697	13.5614	15.8153	9.40183	2.72827	7.23512	15.9759	13.5958	19.9894	10.2501	12.8098	7.65907	12.2777	11.2726	7.98821	5.99542	13.1176	14.9825	3.71346	8.20916	11.8915	8.24815	8.08185	11.6293	13.8917	9.73024	10.024	5.55917
R100185_METAB02_MCC025_107737_20201106	1321N1-SLC22A4-KOOE-Ct-R100185	3.01688	4.06545	8.58357	15.5117	12.6502	8.3914	9.62138	13.8256	19.0906	12.2215	7.03194		9.25496	17.8859	13.7707	6.3257	4.08791		8.8127	11.3169	8.89863	13.3969	15.7399	9.44161	3.00462	7.14675	15.9637	13.5831	19.8154	10.5941	12.7051	8.17815	11.8119	11.1535	7.4772	6.25791	12.7089	13.8792	0.915693	8.95498	11.7439	9.08765	7.97948	11.3465	13.6343	9.64277	9.22778	5.58587
R100185_METAB02_MCC025_107738_20201106	1321N1-SLC22A4-KOOE-Ct-R100185	3.23253	2.65239	8.69505	15.4853	12.8665	8.51362	9.76192	13.7054	19.1061	12.759	6.64441		9.56099	17.8868	13.5556	6.43978	4.6187		8.84529	11.4124	8.9179	13.2968	15.6653	9.24406	1.77132	7.23226	15.9627	13.5028	19.9064	10.6507	12.5855	8.04032	11.8635	11.0313	7.82399	5.66126	12.7426	14.1256	0.698438	9.0587	11.7776	8.35758	7.92775	11.4246	13.4602	9.75432	9.27395	5.35353
R100185_METAB02_MCC025_107739_20201106	1321N1-SLC22A4-KOOE-Ct-R100185	0.670059	2.68087	8.486	15.4491	12.4605	8.37811	9.6169	13.7782	19.0471	12.7018	5.44736		9.35857	17.883	13.4314	6.56754	4.14012		9.15742	11.4088	8.87436	13.3451	15.6516	9.2342	3.6039	7.16388	15.9198	13.422	19.8647	10.5811	12.5386	8.25203	11.766	10.9684	7.49242	5.49101	12.7557	13.9021	1.7304	9.05149	11.7048	8.98343	8.11096	11.2661	13.3541	9.80287	8.83843	5.73292
R100185_METAB02_MCC025_107740_20201106	1321N1-SLC22A4-KOOE-Ct-R100185	1.04671	0.859689	8.66957	15.4615	12.884	10.058431970000001	9.74785	13.8017	18.902	12.7893	4.90406		9.46327	17.8708	13.4573	6.34389	4.38716		8.70679	11.3717	8.88052	13.3373	15.6728	9.35073	2.65972	6.9872	16.0149	13.4243	19.8515	10.4967	12.5911	8	11.7495	11.0843	7.54141	5.83269	12.7701	13.7271	2.92124	8.77325	11.7158	8.88857	8.13711	11.3536	13.2243	9.79387	8.83635	5.12215
R100185_METAB02_MCC025_CAL3_20201106	#N/A	5.19342	3.64819	7.95259	16.2836	11.9464	12.6617	7.41388	12.0083	14.6866	12.3193	7.62032		4.00987	16.7259	12.5127	5.14368	3.98401		6.50264	10.1994	7.9226	12.8462	12.764	8.72342	3.7579	6.04341	16.2528	12.3056	21.1294	10.8972	10.1371	6.80312	10.355	10.0498	7.47072	4.50483	8.08251	5.85509	5.38293	9.9119	8.07388	9.26116	7.84201	10.9305	11.3392	8.28374	7.4191	5.90128
R100185_METAB02_MCC025_CAL4_20201106	#N/A	6.98524	4.23113	8.485	17.1104	12.8715	17.3024	8.46221	13.2289	17.6697	16.5546	11.3689		5.49258	17.4329	14.1576	5.9109	4.68985		8.35338	10.947	8.39099	13.2514	13.9232	8.35351	4.84726	6.71951	17.0603	12.9578	21.8917	12.0297	11.7844	8.55568	12.0421	11.6136	8.64529	6.09974	11.1448	13.9231	7.48137	13.7226	9.2013	9.60004	9.04006	13.6002	12.8228	9.11901	12.5148	7.18516
R100185_METAB02_MCC025_CAL5_20201106	#N/A	8.18728	5.07189	8.71859	17.4834	13.3445	19.8145	9.36844	13.8371	18.5619	19.3801	12.4906		5.85479	17.7804	14.9658	6.93363	5.94946		9.67519	11.2578	8.53849	13.506	14.4449	8.4832	5.38451	7.04364	17.5003	13.3667	22.2487	12.58	12.4342	9.35851	12.8414	12.4007	9.17033	7.33629	12.5537	18.4731	8.30086	15.9511	9.70259	9.80091	9.59268	14.8862	13.8672	10.0308	15.3019	7.76512
R100185_METAB02_MCC025_CAL6_20201106	#N/A	9.5591	7.58887	9.20925	17.9906	13.9386	23.4177	10.4324	14.6497	19.6332	23.8644	14.3162		6.71925	18.2705	16.0046	8.30535	6.688		11.6781	11.7673	8.88283	13.7674	15.1823	8.39731	6.11131	7.44239	18.1231	14.0077	22.7351	13.2485	13.2408	9.765	13.9297	13.3034	9.84132	8.32877	14.6621	21.7793	9.83997	18.3656	10.3474	10.0815	10.7516	16.1397	15.2316	10.8242	17.6002	8.79008
R100185_METAB02_MCC025_CAL7_20201106	#N/A	10.3909	9.75651	9.61911	18.3932	14.3453	26.1018	11.2911	15.2436	20.3862	27.2626	15.6454		7.27246	18.5986	16.7342	9.27701	7.21251		12.6755	12.0903	9.20215	13.9772	15.7081	9.15207	6.65648	8.01761	18.5692	14.5262	23.0863	13.8009	13.8052	9.12898	14.5777	13.8952	10.3227	9.01593	16.0252	22.9407	10.6133	18.2919	10.9248	10.2917	11.4898	16.9385	17.1923	11.5562	18.5868	9.45719
R100185_METAB02_MCC025_CAL8_20201106	#N/A	10.7898	10.3901	9.78923	18.5936	14.6568	27.8927	11.719	15.6823	20.8792	29.296	16.5536		8.13387	18.7543	17.185	9.68369	7.5553		13.5852	12.2167	9.34771	14.0751	16.0222	9.30832	7.1143	8.03487	18.8354	14.8515	23.2399	14.1171	14.1527	8.16591	14.9369	14.2293	10.5807	9.43133	17.0371	23.6367	11.2755	18.5944	11.2776	10.3991	11.9401	17.4596	18.0452	11.9658	19.1182	9.81272
R100185_METAB02_MCC025_CAL9_20201106	#N/A	11.1576	10.6457	9.89081	18.7261	14.8336	29.1496	12.1444	15.9303	21.2278	30.7729	17.25		8.16758	18.8258	17.473	9.92031	7.90613		13.9959	12.4237	9.45333	14.1962	16.2234	9.82342	7.25278	8.23444	19.0209	15.0823	23.4337	14.2099	14.4075	7.75294	15.2187	14.4823	10.7318	10.0777	17.9331	24.2054	11.671	19.5284	11.4556	10.3809	12.3342	17.8752	18.6787	12.2417	19.4504	9.75655
R100185_METAB02_MCC025_NIST1_2_20201106	#N/A	3.10362	3.27078	8.51718	15.6862	11.2377	9.90773	5.52379	11.3952	12.2887	10.0112	6.23549		4.4454327320000004	16.7402	8.76132	5.30274	2.40831		6.69669	10.5424	7.35519	12.9017	11.5731	8.17706	2.1665	7.36571	15.5566	12.4006	19.2828	10.6937	8.29109	8.77005	11.0501	5.83604	6.30583	0.747855	4.16247	-2.72301	-0.359101	8.53448	7.19529	9.16115	7.02443	9.54859	11.4161	7.85506	8.07535	4.82945
R100185_METAB02_MCC025_NIST1_2_after error_20201106	#N/A	3.19448	1.84187	8.59451	15.7186	11.4561	10.0509	4.38634	11.5536	12.3251	10.5759	5.73749		4.85818	16.699	9.2781	6.08889	3.3924		7.0164	10.5971	7.88286	12.8836	11.4437	8.79217	1.44956	7.42599	15.6024	12.63	19.2218	10.7753	8.08691	9.15518	11.2042	3.93612	6.53979	1.53597	4.97285	-3.35673	-0.0746135	9.54594	6.94021	9.21977	7.39409	9.4333	11.008	7.5509	8.0388	5.02576
R100185_METAB02_MCC025_NIST1_3_20201106	#N/A	3.22069	1.03297	8.7263	15.7112	11.364	10.8012	4.30688	11.374	12.273	10.1435	5.7583		4.88902	16.7122	8.84703	5.1786	3.79221		7.46766	10.598	7.96933	12.908	11.514	8.69884	1.80831	7.18707	15.6077	12.5394	19.2689	10.7868	9.30311	8.98932	11.2497	4.3101	6.41445	4.0357	5.02453	-4.81045	-0.702696	8.62438	7.16395	9.22315	7.5926	9.32572	11.4539	7.54532	8.16913	5.03559
R100185_METAB02_MCC025_NIST1_20201106	#N/A	1.60977	2.79888	8.65849	15.6894	11.1965	9.08348	5.28989	10.6542	12.1901	11.276	6.33917		4.93512	16.711	8.8471	5.22188	3.08033		7.16446	10.6309	7.86348	12.9318	11.4042	8.86861	1.50023	7.20296	15.6544	12.4483	19.3235	10.7434	8.48854	9.06999	11.0567	6.41448	6.41707	2.39221	4.71002	-3.25352	2.64841	8.60737	7.2357	9.14727	7.6649	9.14849	11.1035	7.42309	7.57616	4.01596
R100185_METAB02_MCC025_NIST2_2_20201106	#N/A	2.84124	2.44224	8.69545	15.5429	11.3041	9.75653	5.94182	11.2144	12.2078	9.65346	6.51239		4.38582	16.7571	8.8367	5.26889	3.63245		7.08151	10.565	7.83319	12.9046	11.3694	8.44912	1.95516	7.40267	15.6288	12.4822	19.2649	10.7204	9.4222	9.03174	11.0992	5.14942	6.47867	3.97891	4.30767	-2.3889	1.74824	8.6548	7.36218	9.23606	7.47232	9.43643	11.6011	7.55617	7.93353	4.84103
R100185_METAB02_MCC025_NIST2_3_20201106	#N/A	2.1117	0.191716	8.43415	15.838	11.3046	9.92535	5.06475	11.261	12.3065	10.8846	6.09093		5.81231	16.7226	9.14642	5.46145	2.80955		7.06988	10.5787	7.95128	12.8623	11.4993	8.48118	1.76792	7.26756	15.618	12.5335	19.2488	10.7122	8.2378	8.93127	11.1255	5.65053	6.3509	2.19559	4.76442	-4.81282	1.92628	8.60364	6.34259	9.21814	7.30108	9.46786	11.6356	7.61116	8.06133	4.9075
R100185_METAB02_MCC025_NIST2_20201106	#N/A	1.70579	1.27916	8.46165	15.6986	11.1828	9.20878	4.87659	10.9501	12.2461	10.0826	5.79816		5.39504	16.7291	8.99009	5.43436	3.54567		7.06285	10.4935	7.94461	12.8693	11.4884	8.71453	2.6425	7.43064	15.5927	12.5628	19.2737	10.7736	8.15198	8.90838	11.0624	5.09983	6.58888	3.69842	4.20511	-2.99458	0.45967	9.09403	6.69051	9.1435	7.33361	9.47035	11.1537	7.4728	8.1029	4.26383
R100185_METAB02_MCC025_NIST3_2_20201106	#N/A	1.27746	3.11906	8.61777	15.7345	11.7148	10.0979	4.52905	11.4714	12.3736	9.62361	6.48404		5.12397	16.6527	8.83235	5.01857	2.16495		6.67736	10.5861	7.78917	12.8724	11.5095	8.25654	2.09493	7.24497	15.6809	12.5437	19.2349	10.7667	7.61508	8.92117	11.0557	5.57404	6.37458	3.30764	4.57839	-4.59747	1.36744	9.06909	7.20456	9.19993	7.18982	9.11216	11.4787	7.50932	8.21387	5.13229
R100185_METAB02_MCC025_NIST3_20201106	#N/A	1.12925	0.803716	8.58666	15.689	11.4621	8.49397	5.19123	11.1746	12.2464	10.2922	6.27432		4.78091	16.6693	9.11131	5.07629	4.12045		6.73564	10.5433	8.05504	12.8949	11.4563	8.61499	1.62398	7.27329	15.5746	12.274	19.2522	10.7072	8.66706	8.94992	11.0386	5.73673	6.37354	3.01701	4.54668	-2.89431	2.05732	8.49699	7.461	9.15514	7.68945	9.49444	11.259	7.41289	8.13209	4.95762
R100185_METAB02_MCC025_RSL_QC1_20201106	#N/A	2.92732	2.29239	8.68263	15.5194	11.3059	8.74186	5.38953	10.597	12.2043	10.562	6.12127		5.1249	16.4566	9.10765	5.51574	3.7042		7.10347	10.6668	7.98879	12.8979	12.8725	8.66941	2.40061	7.44494	15.7075	13.1069	19.3695	10.6218	8.89309	8.93356	11.3111	5.40204	5.04189	3.02532	4.56977	-3.8126	0.267026	8.68207	7.61915	9.14471	7.31985	9.24185	11.2713	7.56957	8.07639	4.73076
R100185_METAB02_MCC025_RSL_QC2_20201106	#N/A	1.17341	0.293759	8.69126	15.8475	11.1711	8.83925	2.91998	11.2092	12.2852	10.3853	7.07982		4.63848	16.4593	9.32012	5.09186	3.13273		7.24771	10.6563	8.00498	12.9314	12.8965	8.46766	1.51075	7.47908	15.5286	13.1578	19.3593	10.6704	8.84835	8.82406	11.331	5.89861	5.10758	1.89846	4.05909	-3.95441	0.891392	8.81592	7.41013	9.18239	7.41688	9.46112	10.9815	7.60534	8.15186	4.94123
R100185_METAB02_MCC025_RSL_QC3_20201106	#N/A	3.19895	1.95902	8.26086	15.5645	11.2209	8.90585	4.14091	11.2888	12.3411	11.0135	6.00941		5.28749	16.4937	8.95318	5.35424	3.0126		6.47896	10.6346	7.91882	12.9462	12.9256	8.51624	1.65839	7.40279	15.534	13.1631	19.3201	10.6733	8.55258	8.96988	11.3893	6.11382	4.94276	1.93896	4.2087	-3.95033	1.32585	9.00319	7.26319	9.15362	7.68171	9.44645	11.0833	7.57496	7.59997	4.69807
R100188_METAB02_MCC025_107848_20201117	HCT116-SLC39A14-KOOE-Ct-R100188	0.832492	4.98751	8.54255	15.5818	12.029	6.17689	9.62053	12.0262	18.4716	12.5488	6.10752		9.16249	17.9018	10.3733	8.76021	3.58822		8.42834	11.4859	8.46646	13.4545	15.5505	8.93877	2.71497	6.85813	15.5814	13.308	19.112	10.5628	12.2196	7.80813	11.4238	9.15441	6.32774	5.63714	11.9901	13.5435	0.218586	8.26091	8.86258	8.32614	8.28853	11.5372	13.1468	10.1034	9.82356	5.24441
R100188_METAB02_MCC025_107849_20201117	HCT116-SLC39A14-KOOE-Ct-R100188	2.04738	3.44443	7.83218	15.5454	12.054	7.40866	9.46676	12.1956	18.3122	12.7241	7.21854		9.36637	17.8706	10.7359	9.04095	4.68116		8.3378	11.5617	8.43436	13.2766	15.5453	8.6198	2.50748	6.96829	15.6689	13.2899	19.255	10.5302	12.2104	7.66948	11.3354	8.6132	6.38633	5.52588	11.7215	13.6161	1.7727	8.85293	9.52727	8.58691	8.4574	11.5189	13.265	10.2689	9.33475	5.37094
R100188_METAB02_MCC025_107850_20201117	HCT116-SLC39A14-KOOE-Ct-R100188	1.21515	4.9508	6.61055	15.4904	11.6534	11.109	9.44638	11.867	18.6223	12.875	6.93342		9.52539	17.8322	10.677	8.71933	5.4819		8.52059	11.6022	8.43416	13.4087	15.5185	8.34865	2.75737	7.27464	15.6175	13.3148	19.1102	10.4516	12.2097	7.57277	10.8646	8.90259	5.94675	5.56505	12.1063	12.9067	3.0933	8.73535	10.5621	8.97875	8.46175	11.4565	12.9942	10.1508	9.35754	5.32739
R100188_METAB02_MCC025_107851_20201117	HCT116-SLC39A14-KOOE-Ct-R100188	4.5826	3.22865	8.37134	15.3531	11.7525	6.47289	9.50936	12.1659	18.012	13.0381	6.33898		9.92203	17.5877	10.8776	9.64508	4.47552		8.60514	12.5823	8.23243	13.2058	15.6086	8.83363	1.09277	6.84691	15.5834	13.2809	19.4669	10.5266	11.929	7.65803	11.6107	8.58782	7.30161	3.03991	11.375	13.6753	0.643155	8.82717	9.373	7.09137	7.60733	11.3522	13.0475	9.99879	9.16805	5.4223
R100188_METAB02_MCC025_107852_20201117	HCT116-SLC39A14-KOOE-Ct-R100188	1.95331	3.45963	9.666	16.1718	12.1746	7.17286	9.92484	13.3345	19.9392	12.7001	7.29255		9.76927	18.5327	12.8172	7.729	5.42323		8.57009	12.4229	9.60723	15.4691	16.1267	9.85135	4.67129	8.56927	16.6216	13.8398	20.7196	10.7979	12.8359	7.93208	12.1068	9.66405	6.25181	6.31961	11.4603	14.7896	1.85075	9.28514	9.84755	8.10665	8.73208	12.0872	13.4466	10.1078	10.5669	6.03023
R100188_METAB02_MCC025_107853_20201117	HCT116-SLC39A14-KOOE-Ct-R100188		3.60765	9.78638	16.1174	11.8625	8.93993	9.94982	13.3059	20.3056	12.7244	7.7141		10.1808	18.1709	12.386	8.01115	3.94985		8.7966	12.7139	9.54044	15.5486	15.9681	9.85094	3.22144	8.18405	16.5413	13.8924	20.7746	11.1518	12.9578	8.32133	12.0858	10.1898	7.84641	5.71213	11.2244	14.7037	3.61433	8.90769	8.54036	9.9594	8.83359	12.3042	13.1212	9.81661	10.6386	6.29538
R100188_METAB02_MCC025_107854_20201117	HCT116-SLC39A14-KOOE-Ct-R100188	1.94664	3.53755	9.55214	16.2594	11.4368	6.33664	10.055	10.1168	20.7949	12.3643	8.30424		9.96671	18.287	12.5717	7.94077	5.68266		9.18961	12.2043	9.56946	15.2566	15.9904	9.73775	2.47543	8.524	16.5169	13.9083	20.7307	10.833	13.1384	8.35481	11.9335	9.92446	5.77119	2.19239	9.99398	15.3712	2.36838	8.7245	9.45659	8.54107	9.35161	12.5316	13.0796	9.35297	10.7709	5.93648
R100188_METAB02_MCC025_107855_20201117	HCT116-SLC39A14-KOOE-Ct-R100188	4.51122	5.41074	8.69721	16.0903	12.0292	7.84658	9.83167	14.0783	19.7418	12.7667	7.42716		10.0956	17.8198	12.2029	7.65921	5.87343		8.5701	12.2817	9.54277	15.173043850000001	16.0959	9.82399	1.61183	8.71693	16.5463	13.7415	20.4001	10.8967	12.7457	8.1089	11.6507	8.59302	6.67296	5.93765	11.9312	14.7939	0.809536	7.70784	9.93321	8.28837	9.11189	12.0207	13.5056	10.0155	9.77662	6.20375
R100188_METAB02_MCC025_107856_20201117	HCT116-SLC39A14-KOOE-Ct-R100188	1.52749	4.47511	7.73695	15.3795	12.1612	8.75295	9.33456	12.1963	18.5185	12.7902	6.4634		9.13998	17.7017	10.8932	8.52679	4.6673		8.05394	11.519	8.30115	12.8489	15.4557	9.33485	1.00457	6.70352	15.2619	13.2324	18.8723	10.2331	12.3127	7.63695	11.9402	9.73117	6.36234	7.37163	12.5284	13.7538	1.5758	8.18165	10.8149	8.84044	8.22328	11.5419	13.321	9.97423	9.22291	5.07485
R100188_METAB02_MCC025_107857_20201117	HCT116-SLC39A14-KOOE-Ct-R100188	2.06178	2.98706	8.27677	15.4567	12.0357	8.6161	9.48066	12.2681	18.5428	12.3564	6.27521		9.31828	17.9344	10.7812	8.93376	4.4289		8.5611011950000009	11.4971	8.40185	12.8344	15.4023	9.04174	0.709274	6.8955	15.5017	13.2752	19.0499	10.4116	12.33	7.55113	11.653	9.70375	6.90403	5.05592	12.2645	13.7383	1.40718	7.94577	10.0251	9.17098	8.25681	11.6801	13.3109	9.99099	9.31715	5.00173
R100188_METAB02_MCC025_107858_20201117	HCT116-SLC39A14-KOOE-Ct-R100188	4.89833	6.38935	8.46978	15.4931	11.57	8.61393	9.42314	12.3292	18.6377	12.7872	6.82094		9.19456	17.9812	10.6367	8.75921	4.55357		8.5606	11.76	8.40155	12.5507	15.4352	9.14404	3.16229	6.96964	15.4921	13.253	19.1001	10.5274	12.3974	7.5074	11.891	9.22096	7.03965	6.4711	12.7491	12.9287	2.64421	7.76816	10.9738	8.5887	8.09318	11.6875	13.0933	10.051	9.31037	5.44224
R100188_METAB02_MCC025_107859_20201117	HCT116-SLC39A14-KOOE-Ct-R100188	1.88006		8.27574	15.3131	11.8737	7.57623	9.33164	12.062	18.1117	12.8873	5.84174		9.44715	17.6668	10.5337	9.169	4.46532		8.37847	12.1735	8.25043	12.6024	15.515	9.01814	1.92863	6.98509	15.4368	13.1807	19.0673	10.5002	12.2729	7.90491	11.5517	9.12215	6.27258	6.32916	12.0831	13.1292	0.794824	8.13504	10.5868	8.75285	8.07972	11.4453	13.2144	9.88719	9.17433	5.25341
R100188_METAB02_MCC025_107860_20201117	HCT116-SLC39A14-KOOE-Ct-R100188	2.89978	2.89007	9.28876	15.9504	12.5566	8.27575	10.0208	13.3764	20.1632	12.5241	7.41423		9.81887	18.5656	12.7541	7.86662	5.45339		8.38904	12.0626	9.6969	15.2592	16.1647	10.0391	1.79353	8.93334	16.3734	13.8603	20.5099	10.7439	12.9591	6.80926	12.5851	10.192	6.79057	4.58617	12.1083	15.0371	2.0888	8.608	10.209	9.92164	8.99506	12.1372	13.7406	9.9426	10.6365	6.25238
R100188_METAB02_MCC025_107861_20201117	HCT116-SLC39A14-KOOE-Ct-R100188	1.65039	5.19483	9.2858	16.1286	12.0202	9.07474	10.1867	14.3607	20.1576	12.4408	7.37051		9.79607	18.4892	13.0328	8.14048	5.52567		8.81169	12.4369	9.68066	15.2596	16.0612	9.73252	2.21899	8.32455	16.5898	13.8595	20.5627	10.7257	12.9867	7.67415	12.0028	10.4946	6.71695	6.4906	12.4702	15.0403	0.719829	8.67076	9.88783	9.54104	8.93962	12.2475	13.9933	9.67322	10.0682	6.27992
R100188_METAB02_MCC025_107862_20201117	HCT116-SLC39A14-KOOE-Ct-R100188	2.27907	3.23149	8.9733	16.1415	12.6145	9.37368	6.80312	13.4897	20.3128	12.5866	6.82778		9.86304	18.6724	12.7235	7.23423	4.99563		8.08556	12.177	9.5935	15.3997	16.0658	9.90994	2.08173	8.77352	16.6064	13.8219	20.5854	10.8755	13.0486	7.70343	12.3937	9.92668	6.94927	5.45736	11.9261	15.1873	4.51772	8.37476	10.1563	9.52916	8.62488	12.2117	12.7925	9.86997	10.6892	6.00671
R100188_METAB02_MCC025_107863_20201117	HCT116-SLC39A14-KOOE-Ct-R100188		0.994491	9.08314	16.0142	11.2473	8.65469	10.006	13.2326	20.1206	12.6646	7.82063		10.0723	18.1312	12.9107	8.01969	5.79842		8.52919	12.2265	9.4929	15.2699	16.1785	9.85033	1.48962	8.37705	16.3317	13.7878	20.4501	10.6461	13.0428	7.52628	11.828	10.5856	6.82903	5.73474	11.5848	14.7578	3.47216	8.19904	9.5446	8.58705	8.3845	12.2058	13.6582	9.44614	10.5584	5.67749
R100188_METAB02_MCC025_107864_20201117	HCT116-SLC16A7-KOOE-Ct-R100188	6.49655	1.27471	8.96299	16.3362	12.2636	9.63285	10.0764	14.199	19.427	12.8462	7.0689		10.0241	18.1791	13.0728	7.0876	5.0324		8.96928	11.9986	9.61696	15.2437	15.841	9.26758	1.64358	8.17263	16.7471	13.6281	20.7653	11.1832	12.7633	7.74352	11.8042	10.7509	6.86232	4.90823	12.5051	14.3915	0.971136	8.33461	10.118	8.4464	9.1582	11.9265	13.819	10.1041	9.83053	5.91264
R100188_METAB02_MCC025_107865_20201117	HCT116-SLC16A7-KOOE-Ct-R100188	2.19366	4.11921	8.07656	16.4161	12.644	9.25467	10.2301	13.0052	20.4612	13.0105	6.15785		10.0651	18.4356	13.2721	7.56436	5.81138		8.49032	12.068	9.74289	15.8989	15.8198	9.11835	1.85623	8.88441	16.9757	13.773	21.1571	11.1917	12.8532	7.88478	12.3979	10.217	7.40151	6.36259	12.5013	15.3862	1.46173	8.1844	10.7733	7.42988	9.33048	12.2643	13.3336	10.7786	10.1274	6.03163
R100188_METAB02_MCC025_107866_20201117	HCT116-SLC16A7-KOOE-Ct-R100188	1.50609	3.22028	9.0878	16.3337	12.6404	8.73109	10.0835	14.4291	19.5369	12.8587	7.51349		9.97415	18.3818	12.9397	7.02617	5.56858		8.47777	12.2681	9.40373	15.1059	15.7961	9.39066	4.49575	7.96697	16.8578	13.7029	20.931	11.1428	12.6532	8.05697	11.972	10.154	7.03666	5.89209	12.6473	14.5913	2.67401	8.37925	10.3181	9.4327	8.5756	11.9979	13.7357	10.2693	9.98499	6.18547
R100188_METAB02_MCC025_107867_20201117	HCT116-SLC16A7-KOOE-Ct-R100188	3.62559	2.75025	8.91428	16.393	12.6624	9.04704	9.87711	13.6451	19.7909	12.7884	7.7804		10.214	18.0641	12.8798	7.88074	5.2740200249999996		8.79451	12.6566	9.78329	15.2797	15.9159	8.93473	0.60962	8.44536	16.7889	13.633	21.0626	11.1058	12.7188	8.12306	11.6604	9.65625	6.51205	6.03338	12.103	14.6913	1.44466	8.56759	10.5925	8.76186	9.22164	12.0357	13.3784	10.1317	10.5354	6.22142
R100188_METAB02_MCC025_107868_20201117	HCT116-SLC16A7-KOOE-Ct-R100188	1.84648	4.22363	8.9266	16.3923	12.3576	8.79963	10.5159	14.323	20.1737	12.6549	7.37041		9.7335	18.8855	12.0089	6.9127	5.32085		9.20393	11.7951	9.76754	14.013	15.9968	9.61861	1.58355	8.32211	16.7614	13.9186	20.7743	11.0075	12.786	7.72076	12.0694	9.04302	6.80093	5.11093	12.9112	14.5698	3.63829	8.35583	10.0335	6.922	8.80475	12.2457	13.3106	10.3563	10.4005	6.48494
R100188_METAB02_MCC025_107869_20201117	HCT116-SLC16A7-KOOE-Ct-R100188	2.60351	3.52466	8.72149	16.3717	12.6282	8.97186	10.3777	14.3409	20.0543	12.53	7.23222		10.1307	19.0173	12.0839	6.48658	5.33793		8.37517	12.0315	9.52112	13.9911	15.7863	9.63478	3.79377	7.98772	16.7459	13.8769	20.7398	10.9434	12.7569	8.11406	12.3656	8.98384	6.52773	5.99751	12.4791	14.9077	1.12686	8.68661	10.4186	9.36583	8.38754	12.2648	13.3874	10.7435	10.5776	6.37749
R100188_METAB02_MCC025_107870_20201117	HCT116-SLC16A7-KOOE-Ct-R100188	2.75044	3.32565	8.90668	16.4007	12.0068	9.13873	10.5028	14.4713	20.2855	12.2189	6.10934		9.85119	18.8851	12.4322	7.39021	4.36637		8.76317	12.3059	9.62285	14.3658	15.8904	9.6019	1.28835	8.22301	16.8886	13.8718	20.8634	10.8528	12.8574	8.11224	12.3648	9.66967	6.29222	5.67302	12.783	14.9733	1.46322	8.48159	10.0003	7.2042	9.11172	12.312	13.7378	10.3043	10.5893	5.95533
R100188_METAB02_MCC025_107871_20201117	HCT116-SLC16A7-KOOE-Ct-R100188	2.79904	3.72371	8.86376	16.3643	10.5015	8.5765	10.3076	10.3438	20.6728	13.4974	7.99103		9.99728	18.4248	11.9409	6.77709	4.7891		8.59796	12.332	9.58864	13.9859	16.1552	9.00196	2.25047	7.67427	16.538	13.762	20.6356	11.0492	13.0947	8.03941	12.3561	9.91314	5.83284	5.06182	7.54235	15.2205	3.54257	8.80566	9.12831	7.12541	9.35106	12.5366	13.9844	9.9748	10.6577	5.6335
R100188_METAB02_MCC025_107872_20201117	HCT116-SLC16A7-KOOE-Ct-R100188	3.21319	2.72006	8.70872	16.3565	12.0787	9.83831	10.1481	14.1511	20.1351	12.8692	6.78769		9.82407	18.4007	13.0194	7.64875	5.90254		8.64457	11.67	9.55616	14.9436	15.8075	8.9541	1.92975	8.63422	16.7319	13.7742	20.8666	11.036	13.0255	7.67449	11.9055	10.7031	7.28429	5.88943	12.9591	15.042	2.7142	8.44221	10.3248	8.78955	9.38182	12.2041	13.0497	10.0563	9.97891	5.86452
R100188_METAB02_MCC025_107873_20201117	HCT116-SLC16A7-KOOE-Ct-R100188	1.6788	3.91165	9.05868	16.3682	12.938	8.88113	10.1936	13.3836	20.0623	13.0273	4.93122		9.82698	18.7387	13.2391	7.79299	4.77049		8.81359	11.9455	9.39039	14.6815	15.6533	9.58979	1.41394	8.37309	16.6897	13.762	20.7826	10.9416	12.9634	7.73874	12.9091	10.1916	6.80283	6.85784	12.488	15.0081	2.01547	8.36745	10.8046	8.80795	8.99439	12.2067	13.7167	10.5399	9.89136	5.57493
R100188_METAB02_MCC025_107874_20201117	HCT116-SLC16A7-KOOE-Ct-R100188	1.05731	2.66896	8.55604	16.1209	12.7178	9.44026	10.0884	13.9595	19.5887	12.913	7.34337		9.83137	18.4429	12.975	7.91502	5.47121		9.05266	11.8488	9.20021	14.9719	15.5752	9.11551	1.31068	7.7479	16.5074	13.6324	20.61	10.9304	12.924	7.87765	12.6362	10.3202	7.41422	7.40112	12.4151	14.8846	3.20729	8.42725	10.3684	9.19074	8.38028	11.9693	12.782	10.3665	10.5465	6.14926
R100188_METAB02_MCC025_107875_20201117	HCT116-SLC16A7-KOOE-Ct-R100188	3.17535	3.63648	9.05482	16.3027	12.2178	8.61874	10.1359	14.2653	20.0321	12.9926	6.66932		10.0647	18.4196	13.5722	8.13975	5.76319		8.87624	12.023	9.49027	15.1264	15.8866	9.21071	2.6762	8.3014	16.7235	13.6292	20.7777	10.9559	12.9109	7.8597	12.1193	10.1928	6.15935	6.69888	12.8463	14.9315	3.44992	8.70075	10.2445	8.78463	8.98034	12.18	13.3288	10.0987	10.6388	5.90398
R100188_METAB02_MCC025_107876_20201117	HCT116-SLC16A7-KOOE-Ct-R100188	3.86201		8.81092	16.0599	12.4956	10.1429	10.3088	14.4924	19.9353	12.2733	6.99487		9.51891	18.9468	12.5619	7.30298	5.78999		8.37127	11.293	9.79998	14.0664	15.9829	9.45627	1.59143	7.76486	16.4891	13.8191	20.3332	10.7666	12.8709	7.66872	12.0621	9.92561	5.42699	6.41979	12.8278	14.8838	3.1659	8.73962	10.401	9.40278	8.85847	12.0797	13.3247	10.3214	10.063	5.65076
R100188_METAB02_MCC025_107877_20201117	HCT116-SLC16A7-KOOE-Ct-R100188	1.81508	3.57164	9.14467	16.1905	11.7728	9.21943	10.4727	14.5919	20.2849	12.4645	7.46761		9.81055	18.9486	12.5962	6.94083	4.16942		8.91478	11.6266	9.8322	13.9719	15.9655	9.21681	1.962	7.9915	16.6036	13.8765	20.6656	10.8913	12.9966	7.92244	11.9567	10.24	5.78007		13.1888	15.14	1.34703	8.46599	9.80161	8.86497	8.93482	12.3839	13.5861	10.1528	10.6473	5.90576
R100188_METAB02_MCC025_107878_20201117	HCT116-SLC16A7-KOOE-Ct-R100188	1.53252	0.215622	8.64952	16.1619	12.1651	8.40389	10.3063	14.3398	20.067	12.5789	6.09132		9.55976	18.8795	12.4735	7.21258	5.45249		8.62518	11.4002	9.71398	14.3534	15.9869	9.25995	2.93297	8.17919	16.6275	13.8365	20.4512	10.7714	12.9645	7.85378	12.2409	9.53859	5.66144	5.99923	12.7639	14.8953	3.12916	8.41487	10.0582	9.35718	8.55108	12.237538259999999	13.5292	10.2594	10.4769	5.92608
R100188_METAB02_MCC025_107879_20201117	HCT116-SLC16A7-KOOE-Ct-R100188	4.98544	4.99589	8.82952	16.1415	12.8005	8.86578	10.3576	14.2508	20.0685	12.4359	7.45394		9.83365	18.7507	12.5113	6.80179	5.93213		8.51182	12.0096	9.88132	14.0163	16.1881	9.48656	2.20051	9.18878	16.6075	13.7719	20.4753	10.9338	12.992	8.71162	12.3858	9.66868	6.75405	5.11719	12.4986	14.937	1.80565	9.06349	10.7687	7.40713	8.70203	12.1581	13.5454	10.5251	10.4079	6.20746
R100188_METAB02_MCC025_107896_20201117	HCT116-SLC11A2-KOOE-Ct-R100188	1.29333	4.39534	8.77402	16.213	12.9056	9.89389	9.85369	14.1743	19.4339	12.7714	6.14024		9.53867	18.1834	13.1706	8.21172	5.20332		9.37358	12.2046	9.97439	14.869170950000001	15.801	8.59316	2.47639	7.25947	16.6492	13.6876	20.3701	10.7722	12.8204	8.22555	11.8129	10.1404	6.8933	6.95925	12.3152	14.4173	0.917531	9.08158	10.8097	8.27349	8.7384	11.9286	13.4739	10.4102	10.4865	6.29451
R100188_METAB02_MCC025_107897_20201117	HCT116-SLC11A2-KOOE-Ct-R100188	5.03781	2.51293	8.72151	16.3542	13.1523	8.17908	10.1005	14.2642	19.8914	12.7341	7.60768		9.74057	18.4824	13.4554	7.31985	5.02609		8.59203	12.203	9.99996	14.8158	15.7846	9.35373	2.17875	7.32988	16.8171	13.8304	20.5389	10.7698	12.9582	8.22063	12.2769	9.86214	7.05801	6.82751	12.4954	14.857	2.77922	8.88249	10.9724	8.6615	8.87944	12.0273	13.1127	10.4838	10.5536	6.17993
R100188_METAB02_MCC025_107898_20201117	HCT116-SLC11A2-KOOE-Ct-R100188	1.20278	1.38006	8.77144	16.2924	13.3403	8.97729	10.1455	13.2199	20.1898	12.7963	7.82169		9.50996	18.53	13.2235	8.51506	5.50291		9.02514	12.5406	9.90296	14.8973	15.7856	9.54529	2.81046	7.99094	16.7631	13.8039	20.6827	10.9309	13.0944	8.03212	12.9444	10.248384829999999	7.04353	7.4249	12.7733	14.6975	3.59624	8.69482	10.9306	8.68932	8.31047	12.1644	12.9363	10.5229	10.5627	6.045
R100188_METAB02_MCC025_107899_20201117	HCT116-SLC11A2-KOOE-Ct-R100188	1.64431	3.21767	8.75956	16.1411	12.8625	9.47078	10.0096	14.6933	19.4773	12.3613	7.23245		9.77482	18.1341	13.3038	7.59821	4.97304		8.76936	11.9836	9.83707	15.0309	15.8577	9.28249	2.34741	8.03507	16.6556	13.7217	20.4167	10.6805	12.7634	8.00098	12.1139	9.50464	6.67146	5.33622	12.9044	14.5814	4.56917	8.66001	10.8163	8.67424	8.71961	12.0303	13.7262	10.0671	9.67655	6.14978
R100188_METAB02_MCC025_107900_20201117	HCT116-SLC11A2-KOOE-Ct-R100188	3.65693	3.69705	8.87765	16.3466	12.5666	9.4553	9.36218	14.6489	19.3428	12.7692	7.10088		9.53157	18.3981	12.3324	7.24096	5.24366		8.97232	12.0371	9.60115	14.4695	15.2695	8.96056	1.85785	8.10059	16.7054	13.9679	20.5945	10.7377	12.8108	8.50154	12.1385	9.30803	7.43988	5.61198	12.7071	14.3209	1.43751	8.83283	10.6681	8.87127	8.57207	11.9819	13.2937	10.2354	10.4055	6.21427
R100188_METAB02_MCC025_107901_20201117	HCT116-SLC11A2-KOOE-Ct-R100188	1.91298	3.54481	9.19151	16.4139	12.4794	9.60322	10.0433	13.9831	20.0725	12.8622	6.59631		10.0528	18.4278	12.9194	6.78489	5.55717		9.61792	12.271	9.72065	14.3333	15.2585	9.05031	1.33893	8.49868	16.8108	14.0538	20.921	10.9515	12.9237	8.98674	12.0737	10.4664	6.1805	4.42592	12.1811	14.4379	2.95871	9.46681	10.9322	8.50137	8.93071	12.3174	13.1547	10.2652	10.4407	6.28019
R100188_METAB02_MCC025_107902_20201117	HCT116-SLC11A2-KOOE-Ct-R100188	2.12055	2.05865	8.6551	16.4676	13.1657	9.39083	10.0387	14.7805	19.9945	12.7562	7.96975		9.83636	18.8998	12.6339	7.76534	5.98194		9.81931	12.0592	9.78002	14.1502	15.2259	9.11982	2.19742	8.49267	16.9195	14.0766	20.8653	10.9058	12.8249	8.64023	12.2094	10.4045	6.44	3.64387	12.7358	14.6238	1.74532	9.54848	10.9532	8.50404	8.74789	12.2247	12.7983	10.4123	10.5906	5.98008
R100188_METAB02_MCC025_107903_20201117	HCT116-SLC11A2-KOOE-Ct-R100188	2.55285	3.87356	8.486	16.3947	12.895	9.59842	10.1835	14.9426	19.7672	12.7311	6.33347		10.038	18.7172	13.1639	6.84193	5.75486		9.54383	12.1723	9.99405	14.6235	15.4204	9.07518	1.41076	7.89967	16.8996	14.016061089999999	20.783	10.7081	12.9012	8.69668	12.1872	10.3897	7.33991	4.12814	12.9362	14.6537	3.35675	9.42398	10.8222	9.41247	8.5529	12.1546	13.691	10.3735	9.92975	6.06252
R100188_METAB02_MCC025_107904_20201117	HCT116-SLC11A2-KOOE-Ct-R100188	3.60284	3.78006	8.20739	16.1484	13.4088	10.0746	10.1163	13.6145	20.0246	13.1145	6.68374		9.76778	18.5638	13.4666	8.3037	5.24101		9.09433	12.2519	9.76097	14.6143	15.7823	9.42326	1.26255	8.08897	16.6854	13.8751	20.4534	10.9508	13.0239	8.34782	12.7274	10.6418	7.73728	6.07078	12.8712	14.8858	1.10926	8.95749	11.3476	9.65775	8.0776	12.0258	12.8901	10.2865	9.96507	5.95894
R100188_METAB02_MCC025_107905_20201117	HCT116-SLC11A2-KOOE-Ct-R100188	1.7902	-1.1306	8.7711	16.2371	13.3306	8.41622	10.1495	13.9837	19.8364	12.4421	7.92983		9.80942	18.6398	13.6078	7.63157	5.91882		9.15935	11.924	9.66003	14.3812	15.654	9.12238	2.43382	7.46383	16.7366	13.7977	20.39	10.7151	12.9915	8.89063	12.3742	10.7728	7.38886	6.84226	12.7659	14.7891	3.27713	9.12605	11.2062	8.63743	8.48611	12.0435	13.3038	10.4289	10.4299	5.83063
R100188_METAB02_MCC025_107906_20201117	HCT116-SLC11A2-KOOE-Ct-R100188		3.88341	8.59787	16.312	13.4505	7.87411	10.1358	13.3592	19.9557	12.7504	7.28759		9.32654	18.6845	13.5823	7.92743	5.19963		8.8653	12.2662	9.67235	13.8946	15.6836	9.13546	1.84299	7.8989	16.629	13.8359	20.4674	10.7638	12.8985	8.07402	12.3124	9.34397	7.49678	6.21764	13.6243	14.3676	3.40001	8.59733	12.2818	8.90649	9.0002	12.0688	13.5876	10.4604	9.85439	5.72067
R100188_METAB02_MCC025_107907_20201117	HCT116-SLC11A2-KOOE-Ct-R100188	2.99168		8.45384	16.2081	13.3831	8.93126	10.1644	12.495	20.393	12.4899	6.58787		9.87075	18.616	13.5072	7.92118	5.57178		9.44844	12.1161	9.80368	14.6313	15.8179	9.08134	2.28112	8.17765	16.5865	13.8221	20.3927	10.7642	13.2113	8.0037	13.1406	10.0256	7.64183	7.13119	13.8633	14.7108	2.75647	9.14896	11.794	7.99179	8.65447	12.1777	13.3409	10.2678	10.5295	6.10846
R100188_METAB02_MCC025_107908_20201117	HCT116-SLC11A2-KOOE-Ct-R100188	5.45516	2.7104	8.34299	16.3367	11.0665	8.92981	9.98766	14.3268	19.8894	12.7652	6.3063		9.72637	18.7103	13.0018	7.10593	5.47005		9.06838	11.6801	9.77867	14.3405	15.2921	9.36008	3.02776	7.99148	16.718	14.1307	20.6382	10.7622	12.9719	8.06862	12.0209	10.3609	6.76841	5.05854	12.7392	14.2236	2.87832	8.80569	9.23886	9.64289	8.42727	12.0868	12.9304	8.57954	10.3772	6.08211
R100188_METAB02_MCC025_107909_20201117	HCT116-SLC11A2-KOOE-Ct-R100188	2.81554	4.19833	9.01148	16.3667	12.1474	9.55296	10.0379	14.4462	19.8169	12.7806	6.83953		9.7952	18.7011	13.0816	6.80825	5.78971		9.02407	11.8731	9.80763	14.2534	15.2103	9.21651	2.52981	8.11638	16.764	14.1137	20.7569	10.8826	12.9006	8.53456	12.0325	10.4184	3.79144	6.017	12.4213	14.5405	3.77268	9.38837	11.1811	8.4995	8.45196	12.0913	13.2896	10.1983	9.84103	5.35977
R100188_METAB02_MCC025_107910_20201117	HCT116-SLC11A2-KOOE-Ct-R100188	1.95305		8.68866	16.4549	12.1812	9.98973	10.1789	14.7074	20.0804	12.683	6.52157		9.6545	18.9233	13.5077	7.33334	5.3581		9.3503	12.1623	9.90601	14.52	15.309	8.81839	2.16554	7.75097	16.9247	14.2156	20.9456	10.8842	13.0555	8.47914	12.3691	10.7216	6.63909	5.86351	12.7622	14.7705	2.68239	8.80762	11.1795	8.54456	8.42458	12.1678	13.2829	10.2374	10.5042	6.11872
R100188_METAB02_MCC025_107911_20201117	HCT116-SLC11A2-KOOE-Ct-R100188	5.78485	2.5755	8.6518	16.2902	13.6913	9.70168	10.0992	12.9846	20.207	12.8975	7.21944		9.5405	18.9658	13.3419	6.77969	5.22445		8.77937	11.8701	9.82266	14.3694	15.4183	8.80256	2.50758	7.12857	16.6845	14.1582	20.6525	10.8353	13.0841	8.44815	12.4937	10.5298	7.04991	6.59706	13.2874	14.6279	1.70369	8.75144	12.0339	8.42893	7.9409	12.1624	13.6233	10.2447	9.81294	5.91251
R100188_METAB02_MCC025_107912_20201117	LS180-SLCO1B3-KOOE-Ct-R100188	3.40512	4.68417	10.0318	15.5027	12.8732	9.99729	9.51234	14.9547	19.186	14.193	6.59991		9.90931	18.2493	12.6729	7.1564	4.13337		9.09255	12.212	10.2406	14.4234	16.7786	9.92069	2.0065	6.84037	15.9469	12.8052	20.0908	10.1881	11.7647	8.15862	11.3983	12.7094	8.30908	7.9429	14.3781	13.4524	1.15201	7.77916	11.2354	7.98446	8.18349	11.0252	13.8011	9.65062	9.46568	5.24291
R100188_METAB02_MCC025_107913_20201117	LS180-SLCO1B3-KOOE-Ct-R100188	2.09825	3.0211	9.64949	15.6721	12.6354	9.24393	9.65366	15.2295	19.4481	13.5164	7.65288		10.1965	18.3954	12.8877	6.98969	3.83205		9.30839	12.553	10.1553	14.1713	16.5613	10.1327	2.52458	7.78302	16.1878	12.92	20.4323	10.3637	11.6711	8.27352	11.7248	12.5383	7.93699	8.06589	14.0019	13.8671	3.14782	9.05649	11.1307	7.03339	8.81669	11.1588	13.8778	9.41983	9.65978	5.71404
R100188_METAB02_MCC025_107914_20201117	LS180-SLCO1B3-KOOE-Ct-R100188	1.54906		9.68928	15.5224	12.6477	9.18707	9.56553	14.8272	19.603	13.4122	7.86744		10.2211	18.3501	12.5173	7.9649	3.44797		9.17007	12.5412	10.0976	14.4406	16.6612	10.0738	3.22342	7.59115	16.0232	12.8309	20.2723	9.96789	11.7645	7.722	11.7175	12.7483	8.09659	8.43593	14.066	14.0001	1.73742	8.57186	11.160117230000001	7.30566	8.63504	11.1775	14.493	9.55388	10.3451	5.53535
R100188_METAB02_MCC025_107915_20201117	LS180-SLCO1B3-KOOE-Ct-R100188	2.52756	0.25241	9.64501	15.3516	12.8367	10.0174	9.58611	14.8657	19.3339	13.27	5.38454		10.3454	18.1265	12.585	7.61643	3.11487		9.40891	12.0986	10.0242	13.9507	16.8039	10.0056	1.63217	6.94854	15.8491	12.6915	20.1454	10.1003	11.6951	7.65955	11.6721	12.817	8.34219	8.49596	14.1533	13.8105	3.14769	8.9038	11.1691	8.9071	8.41581	11.0497	14.2856	9.38245	9.64788	5.32475
R100188_METAB02_MCC025_107916_20201117	LS180-SLCO1B3-KOOE-Ct-R100188	3.53706		9.158	15.6174	13.1264	9.0968	9.54159	13.8248	19.6116	13.3879	7.00536		9.93572	18.016	13.1615	7.63159	2.64292		8.68211	11.3582	8.69556	14.1271	17.0541	10.0749	1.08048	7.22166	16.0596	12.4075	20.2339	9.61061	12.1484	7.83934	11.6763	11.5782	7.14907	7.15317	13.6115	13.6349	3.03876	9.67732	11.6848	10.0291	7.99512	11.2088	14.0194	8.86948	9.5943	5.39114
R100188_METAB02_MCC025_107917_20201117	LS180-SLCO1B3-KOOE-Ct-R100188	1.40111	3.20587	9.8813	15.6177	13.0263	10.0354	9.58253	14.3933	19.4993	13.4497	6.49623		10.1916	18.0398	13.2023	7.02533	3.01746		9.24064	11.6755	8.65397	14.3165	16.7063	9.9674	2.3957059530000002	8.45621	16.0454	12.3612	20.1614	9.51963	12.2192	8.04276	12	11.4989	6.74805	6.32572	13.4056	13.9283	2.29765	9.22044	11.8764	8.33279	7.5664	11.2039	13.7302	9.11029	9.55038	5.23853
R100188_METAB02_MCC025_107918_20201117	LS180-SLCO1B3-KOOE-Ct-R100188	3.11219	4.94015	9.2992922750000009	15.6291	13.238	7.19765	9.58069	14.2482	19.4507	13.2623	6.27923		9.81205	18.0197	13.1038	7.74898	4.01895		8.99336	11.8796	8.82969	14.3095	16.7166	9.94321	1.27913	9.28443	15.9751	12.2894	20.1705	9.56074	12.1225	8.01292	12.1634	11.9048	8.31574	6.22189	13.4346	13.6733	3.68946	8.53141	11.8462	9.45683	7.51641	11.2314	13.5674	9.01426	10.1615	5.52529
R100188_METAB02_MCC025_107919_20201117	LS180-SLCO1B3-KOOE-Ct-R100188	2.33347	2.80125	9.41213	15.5776	13.0512	9.28495	9.64323	14.0575	19.2599	13.4449	6.13472		9.5759	17.7643	12.9203	7.23344	3.13494		9.08829	11.6827	8.64411	14.0627	16.9963	9.80968	-0.0525406	7.3478	15.9408	12.1225	20.05	9.69223	12.0919	7.70131	12.0497	11.5269	7.65398	7.72593	13.6605	13.698	3.00205	8.80664	11.7824	7.79096	7.48499	11.176	13.2427	9.12501	9.44436	4.86775
R100188_METAB02_MCC025_107920_20201117	LS180-SLCO1B3-KOOE-Ct-R100188	4.12374	3.20309	9.70409	15.3454	12.9782	17.4175	9.61228	15.0588	19.0122	13.3226	7.25406		9.92533	18.1312	12.6389	6.54374	3.71255		9.34745	11.9218	10.0595	14.0867	16.8874	9.9622	2.07724	7.4418	15.8229	12.865	19.9882	9.96049	11.5005	7.98639	11.3811	13.0013	8.58215	7.65434	14.4501	13.6186	3.1223	8.28139	12.1538	9.56054	8.12504	10.9996	13.9544	9.43338	9.55264	5.82091
R100188_METAB02_MCC025_107921_20201117	LS180-SLCO1B3-KOOE-Ct-R100188	2.57028	0.911859	9.66606	15.4714	13.1539	9.91742	9.50554	14.8855	19.6263	13.4051	6.4173		10.0937	18.3108	12.9505	7.42647	4.08421		9.27492	12.1534	10.0125	14.4528	16.6563	10.1686	2.18677	7.78322	16.0242	13.0399	20.1126	10.0347	11.7888	8.1651	11.6212	12.964497100000001	8.85341	8.74245	13.9581	13.9529	4.05708	8.54097	11.6278	9.50363	8.4148	11.1954	13.5791	9.18464	9.72693	5.10653
R100188_METAB02_MCC025_107922_20201117	LS180-SLCO1B3-KOOE-Ct-R100188	1.75883	2.45913	9.63863	15.4876	12.3641	9.81009	9.63273	15.4112	19.4269	13.633	6.69485		10.1823	18.0865	12.6803	7.3314343300000004	4.45461		9.01441	12.6544	10.0491	14.028	16.6305	9.88314	1.54916	8.20074	16.0602	13.1321	20.2857	10.3499	11.6956	8.2606	11.577	12.6044	8.6117	7.51054	13.9157	14.0805	3.09069	8.78142	11.1462	8.73533	8.48931	11.1671	13.6183	9.22137	9.64536	5.49458
R100188_METAB02_MCC025_107923_20201117	LS180-SLCO1B3-KOOE-Ct-R100188	2.20485	2.31445	9.86833	15.4745	12.8534	9.04755	9.35735	15.2045	19.2428	13.6119	8.06184		9.91929	18.0444	13.0226	6.95423	2.66348		9.36752	12.1549	10.1126	14.09	16.9236	10.096	2.35644	7.99502	15.9107	12.9461	20.0842	10.0454	11.6152	7.89414	11.5085	12.8001	8.89467	8.65814	13.9894	13.8406	4.10788	8.87873	11.5708	8.50743	7.9642	11.0649	14.3162	9.17818	9.72335	5.62401
R100188_METAB02_MCC025_107924_20201117	LS180-SLCO1B3-KOOE-Ct-R100188	2.71624	0.101128	9.43354	15.5252	12.9466	8.77512	9.56109	14.3683	19.3904	13.2877	6.54944		9.08607	17.5675	13.2307	7.37372	3.48842		8.82527	10.8369	8.78336	13.9799	17.2233	9.82405	0.791279	7.63304	15.8356	12.1772	19.9513	9.3915	12.1428	7.58812	11.6598	11.8045	7.94744	7.0617	13.2475	13.9952	1.93487	7.96605	11.6072	9.70879	7.42182	11.2194	13.5087	8.47995	9.6841	5.46467
R100188_METAB02_MCC025_107925_20201117	LS180-SLCO1B3-KOOE-Ct-R100188	3.79309	4.79189	9.12111	15.5698	13.0436	8.98156	9.62942	13.0701	19.5563	13.4655	5.60762		9.84525	17.7727	13.0168	7.03104	2.28956		9.19672	11.1141	8.71845	13.9028	17.0586	10.0534	1.56545	8.07419	15.8138	12.1706	19.9631	9.21189	12.1025	8.03357	12.0726	11.868	8.22829	6.57824	13.7003	13.727	2.81032	8.45182	11.9258	8.81418	7.43924	11.2318	13.4834	8.74554	9.65162	5.57603
R100188_METAB02_MCC025_107926_20201117	LS180-SLCO1B3-KOOE-Ct-R100188	2.56413	4.15517	9.0453	15.5934	13.1386	9.03352	9.64006	14.476	19.4736	13.5279	7.81714		9.66804	17.4462	13.0695	7.28053	1.87289		8.74329	11.1636	8.92512	14.0582	17.1682	9.85302	2.09649	8.84853	15.8233	12.1169	20.132	9.45245	12.1185	7.85444	11.7471	12.0995	7.70983	5.73658	13.1672	14.0465	1.53046	8.37075	11.8646	9.19224	7.22242	11.2169	13.6325	8.72508	9.76214	5.257
R100188_METAB02_MCC025_107927_20201117	LS180-SLCO1B3-KOOE-Ct-R100188	2.60427	2.96652	9.10831	15.5335	13.1448	9.35858	9.50806	14.2126	19.4052	13.4008	6.78337		9.48029	17.2848	13.2093	7.17701	3.43109		8.90868	11.3731	8.66259	14.03	17.3251	9.85561	2.11264	8.4291	15.864	12.0689	20.1084	9.41872	12.1878	8.01665	11.9001	11.6874	7.52468	5.34101	13.3749	13.7912	0.238462	8.29567	11.9157	9.23035	7.08111	11.2186	13.6751	8.4939	10.2357	4.80334
R100188_METAB02_MCC025_CAL3_20201117	#N/A	8.67596	1.72487	4.86971	15.1599	10.0064	10.8152	6.07958	8.58459	3.62274	12.5745	7.55092		0.465725	11.5011	11.9267	4.45978	2.70737		5.80502	0.0162845	0.994189	-3.7781	11.0092	8.17632	4.96169	-3.8212	13.9786	10.3966	22.9955	10.379	9.02093	5.41546	8.93226	11.3512	9.51593	4.52348	9.85297	8.2661	4.9449	9.48824	6.5484	9.7129	6.88305	9.78689	11.2397	7.24559	9.1118	4.67029
R100188_METAB02_MCC025_CAL4_20201117	#N/A	11.7159	2.51237	6.34882	16.8728	12.0552	15.7559	7.34737	10.7169	12.4271	14.7616	10.7517		2.24505	14.3173	19.1183	5.77932	3.8839		7.38505	4.9152	2.5515	0.711785	12.8839	8.17974	7.04808	-0.0178727	15.9849	11.2842	28.1942	12.0602	10.7579	7.86607	11.9216	14.7481	11.6232	7.24312	12.1788	13.0862	7.00378	12.9486	8.49724	10.4574	8.66876	12.6439	12.4979	7.33971	11.0964	6.25196
R100188_METAB02_MCC025_CAL5_20201117	#N/A	11.9352	6.14315	6.75241	17.8356	13.2649	18.7623	8.66131	11.7325	15.4021	15.9076	12.6216		2.01698	15.6144	22.6773	7.19867	4.22693		9.59429	7.22594	3.1718	3.88044	13.797	7.86763	8.86336	2.08207	17.184	11.9157	30.7996	12.8591	11.443	8.8388	13.4419	16.5224	12.7142	8.62268	13.3602	15.8712	8.30202	14.9005	9.61781	11.12	9.88629	13.9383	14.0892	9.24563	12.207	7.57031
R100188_METAB02_MCC025_CAL6_20201117	#N/A	15.7828	7.68712	8.90914	18.9666	14.5261	22.6957	9.34754	12.993	18.4097	17.6535	14.3779		2.92115	17.3111	27.0202	9.04873	5.6231		11.4912	9.68634	5.2786	6.5709	14.9698	8.3766	9.91221	4.00726	18.6919	12.6108	32.7319	13.8833	12.4212	9.83218	15.1292	18.2862	14.0622	9.87207	14.8183	17.9167	9.53988	17.1759	10.9623	11.957	11.3576	15.0209	16.3775	10.2659	13.0263	8.55644
R100188_METAB02_MCC025_CAL7_20201117	#N/A	16.7214	8.43168	10.3333	19.7561	15.6827	25.7988	10.4193	14.0668	21.0707	19.0466	15.9406		4.65667	18.3755	30.4915	10.1581	7.25982		13.1712	11.9015	6.59441	8.84646	15.8437	8.56203	11.3535	7.10409	19.9927	13.2541	33.7888	14.6309	13.275	9.22508	16.4553	20.0515	15.1712	10.7234	15.809	18.7069	10.5841	17.3807	11.9006	12.693	12.4645	15.8708	18.2411	11.2621	13.4187	9.39887
R100188_METAB02_MCC025_CAL8_20201117	#N/A	17.4085	11.3057	11.7957	20.2447	16.3575	28.1596	10.9409	14.7252	22.2856	19.8277	17.191		5.99735	18.8533	32.4352	10.8249	7.8405		13.3281	13.3655	7.49148	10.5028	16.3691	8.37084	12.4378	7.83059	20.6579	13.6401	37.0477	15.1559	13.5416	7.63241	17.0371	20.5662	15.6195	12.0617	16.6017	19.1923	11.1567	18.0799	12.5073	13.1928	13.3407	16.3816	19.5504	11.8512	13.6587	9.96543
R100188_METAB02_MCC025_CAL9_20201117	#N/A	18.494	11.6195	11.0075	20.5956	16.863	29.6401	11.2523	15.1833	23.4598	20.3997	17.7652		6.59076	19.0766	33.6692	11.0438	7.83987		14.5362	13.3377	8.03915	11.2848	16.7149	8.86808	12.0749	8.57009	21.2604	14.1433	41.7508	15.4008	13.8508	5.68549	17.5682	21.4928	16.1334	12.1958	16.9611	19.5094	11.616	17.807	12.8081	13.4545	13.654	16.7683	20.4097	12.2326	13.7965	10.2611
R100188_METAB02_MCC025_NIST1_2_20201117	#N/A	4.35224	1.37991	7.19789	11.9695	8.20999	9.83247	4.68605	8.09439	-5.47409	11.9512	5.43353		2.69775	12.1627	-2.28074	4.28259	2.09768		6.4676	3.07533	1.85236	-2.66561	8.92202	8.42735	0.750803	4.02985	16.2868	9.79098	10.8385	10.3955	6.79767	8.39465	10.5727	2.13681	7.20328	2.61859	7.08718	1.63978	-0.156655	7.77644	5.75311	9.68788	6.29057	8.24762	10.7398	5.72065	8.06626	3.94061
R100188_METAB02_MCC025_NIST1_3_20201117	#N/A	3.24609	0.903669	6.7324	12.2045	8.4437	9.26028	5.05343	8.40997	-5.39441	11.3905	5.11467		1.77737	12.1377	-1.10371	4.35904	0.963317		6.80545	3.47757	2.34344	-2.33887	8.93845	8.13547	1.76328	3.39486	16.2277	9.74035	10.9092	10.3261	6.89799	8.1709	10.6527	-1.17417	6.9905	4.40923	6.77919	1.49808	1.38803	8.11046	5.71853	9.82891	6.21099	8.20387	11.2087	6.38207	8.77663	4.37334
R100188_METAB02_MCC025_NIST1_20201117	#N/A	2.46299	4.40252	6.3852	11.6246	8.33387	6.74844	4.72313	6.89757	-6.73	12.1649	3.7754		2.18863	11.9416	-3.30588	4.4209	2.36734		6.64283	2.90121	-0.167725	-2.81013	9.01107	7.95488	1.87982	3.73465	16.3108	10.6493	11.1783	10.2832	7.02989	8.38096	10.4595	2.13649	7.18447	3.74401	6.94857	1.98672	1.65276	8.0557	6.44608	9.45652	6.30784	8.1671	9.71582	6.8045	8.82805	3.2297675790000002
R100188_METAB02_MCC025_NIST2_2_20201117	#N/A	4.93832	3.10745	6.19648	12.7988	9.06093	9.61805	4.37164	8.06743	-5.08572	11.8039	4.25372		0.974197	11.8646	-1.85468	4.45465	1.65981		7.86466	2.89986	0.719178	-3.15014	9.10259	8.25739	2.20668	3.63988	16.1598	9.67999	10.7647	10.3029	7.134	8.12052	10.5809	1.94711	7.49474	4.73942	7.65337	2.34351	1.73794	8.20622	5.19784	9.79196	6.60311	8.27448	10.71	5.89263	7.9066	3.2684
R100188_METAB02_MCC025_NIST2_3_20201117	#N/A	3.03846	1.69527	7.00522	13.1894	8.34335	9.62872	4.84197	8.42452	-5.30874	11.6508	5.12538		2.52765	12.1982	-3.55681	4.97293	1.74452		6.79334	3.54966	1.28369	-2.52193	9.05503	8.15847	0.388751	3.72518	16.2877	10.578	10.8991	10.2265	7.43897	8.14823	10.3924	-1.31211	7.33507	4.36394	6.56435	1.58785	0.498101	7.99608	5.76128	9.81478	5.5627	8.32965	10.786	5.9197	8.29812	5.14984
R100188_METAB02_MCC025_NIST2_20201117	#N/A	4.91979	2.74355	6.41373	13.6404	8.76245	8.22538	5.05906	7.72568	-5.90777	12.2228	5.45931		1.80242	12.1399	-2.54368	4.03412	1.71756		5.55266	3.26133	0.903023	-3.02163	9.03542	8.17734	1.08591	3.17201	16.214	9.60192	10.73	10.2275	7.44926	8.28599	10.2212	5.41302	7.1151	4.17041	7.39332	0.351093	0.958024	8.05982	5.6501	9.57091	5.9315	8.04957	10.8789	6.45109	8.8723	4.4321
R100188_METAB02_MCC025_NIST3_2_20201117	#N/A	3.53785	3.42317	6.59707	12.9778	8.35539	9.28442	5.03335	8.37922	-5.17123	11.9255	4.31512		2.50147	11.9674	-1.07414	4.34664	0.923809		6.3822	2.85161	0.736821	-2.36522	9.09293	8.20293	1.06616	3.98881	16.1822	10.4793	10.6683	10.2011	7.09779	8.05993	10.4273	1.27625	7.62427	5.1073	6.70434	0.314469	-0.734023	8.56045	5.67819	9.67691	5.58297	8.39261	11.4001	6.07291	8.67338	4.08133
R100188_METAB02_MCC025_NIST3_3_20201117	#N/A	2.2248	1.5617	6.22567	11.7837	9.00523	8.12889	4.49906	8.33845	-5.51439	11.7858	5.55291		1.74198	12.1387	-4.27167	4.25939	-0.145507		6.94174	2.4201	1.18262	-2.60662	8.82084	8.29536	0.716748	3.59554	16.2797	10.6451	10.6992	10.2234	7.4533	8.28421	10.2886	3.46775	7.33818	3.51287	6.55998	1.67513	0.484219	8.85952	6.22234	9.68166	5.84969	8.39937	10.8228	6.3385	8.29862	3.44626
R100188_METAB02_MCC025_NIST3_20201117	#N/A	6.17016	1.78691	7.41192	13.5912	8.2929	8.24324	4.91693	7.95093	-5.34943	11.9812	5.76683		0.890393	12.1028	-2.32804	4.83743	1.48299		6.05233	2.78329	1.17246	-3.52798	8.93673	7.83024	0.644667	3.24873	16.1561	10.4735	10.7318	10.2398	7.03568	8.03754	10.3273	-0.958334	6.73009	3.8609	6.64889	1.93484	-0.863134	8.10493	5.83748	9.64949	5.90668	8.13414	10.2552	6.20805	7.95247	3.86051
R100188_METAB02_MCC025_RSL_QC1_20201117	#N/A	2.75318	0.909179	6.85358	12.2732	8.22293	6.99646	5.41672	6.80133	-6.56165	12.3212	5.78861		1.45758	11.1755	-3.53175	4.89678	0.941934		6.70403	3.45344	1.99642	-2.32325	11.1649	8.24893	1.19131	3.94756	16.1431	11.516	11.2378	10.1227	7.04037	8.6015	10.4346	1.17553	4.31212	5.40151	7.07817	1.99456	1.97964	7.42972	5.57927	9.45081	6.15166	8.25894	11.0508	6.81469	8.39297	2.46496
R100188_METAB02_MCC025_RSL_QC2_20201117	#N/A	4.07629	3.01526	7.20775	11.9019	8.5356	8.22587	5.23927	8.24759	-5.15634	11.5397	5.61866		0.449023	10.993	-2.15108	5.11804	1.84786		6.7467	3.63342	1.38445	-2.37109	11.3306	8.36429	0.32778	3.84901	16.2619	11.4097	10.9676	10.0519	7.32371	8.19943	10.5914	-1.83716	4.15829	2.66126	6.31319	2.07151	1.25226	8.57671	5.61191	9.61977	6.12511	7.87522	10.7915	6.31564	9.03207	4.00099
R100188_METAB02_MCC025_RSL_QC3_20201117	#N/A	5.6784		6.94555	12.685	9.10372	9.45744	5.08709	8.4818	-5.53311	11.9045	5.94994		2.29312	11.2805	-2.4264	3.88761	1.37748		7.45514	3.52259	0.920618	-2.32773	11.3743	8.61708	0.489461	3.74308	16.3295	11.6425	11.1882	10.0876	7.41107	8.26268	10.7856	3.12739	5.01596	5.38016	7.43506	2.2196	0.399857	8.02105	4.70049	9.65722	6.2206	8.19759	11.4707	5.62084	8.98534	3.55737
R100226_METAB02_MCC025_109550_20210527	LS180-MFSD3-KOOE-Ct-R100226			8.32204	15.8045	11.729	7.87811	9.62685	14.6571	19.2309	12.9937	6.50677		9.67971	17.9353	12.6338	7.49458	5.56693	8.01556	9.13566	12.064811539999999	8.97068	13.791	15.9281	9.52383		7.58816	16.4752	13.5444	20.434	10.4274	12.3714	7.31078	11.8046	10.8536	7.66792	5.1816	11.7637	13.652		8.11071	10.1597	8.51955	8.11725	11.1312	13.2536	9.63869	9.20921	5.24472
R100226_METAB02_MCC025_109551_20210527	LS180-MFSD3-KOOE-Ct-R100226			8.92553	15.9519	11.4422	8.5547	9.66781	14.6657	19.3205	11.1818	7.75998		9.57998	17.9454	12.6373	7.70404	4.17756	8.35433	9.14794	11.8097	9.05888	14.1946	16.0218	9.69925		8.37513	16.3616	13.4769	20.4707	10.4021	12.2269	7.63438	11.8688	9.94866	7.2591	5.49891	12.2713	13.7949		8.21463	10.2132	8.02902	8.39777	11.3925	14.1397	9.71478	9.1922	4.60498
R100226_METAB02_MCC025_109552_20210527	LS180-MFSD3-KOOE-Ct-R100226			8.52389	15.8501	11.5367	8.24179	9.62654	14.8503	19.3146	13.3706	6.63051		10.0794	17.913	12.7157	7.99354	3.26705	8.03085	8.90603	12.3479	9.09367	14.2592	16.211	9.72985		7.34029	16.4844	13.5376	20.647	10.5453	12.3545	7.4655	11.9022	10.2896	8.39142	5.66402	11.8523	13.9334		8.16866	10.3495	9.11065	8.2953	11.2986	13.1787	9.82503	9.48849	5.03548
R100226_METAB02_MCC025_109553_20210527	LS180-MFSD3-KOOE-Ct-R100226			8.66287	15.8862	11.9584	9.55702	9.66525	15.2892	19.3189	13.1185	7.23636		10.3115	18.0975	13.1747	8.06672	5.74099	8.38111	8.87082	12.9511	9.207	13.9926	16.1265	9.53577		8.66252	16.5676	13.5658	20.8128	10.7421	12.3597	7.92644	11.8903	9.95102	6.82516	3.80521	11.5213	14.0952		8.93242	10.3388	9.34394	8.05994	11.3358	13.0888	9.70484	9.41291	4.26933
R100226_METAB02_MCC025_109554_20210527	LS180-MFSD3-KOOE-Ct-R100226			9.114	16.2627	12.0981	8.17121	9.75089	14.3291	19.8205	12.8724	8.28365		9.78086	18.1813	12.7531	7.1183	5.17591	7.95792	8.84048	12.3052	9.48866	14.2874	16.0847	10.2046		8.11475	16.874	13.6503	20.9022	10.5269	12.7378	7.26999	12.0147	11.0476	6.89925	6.48281	12.0858	14.253		8.68862	9.86923	9.29066	8.27772	11.8302	14.1154	9.82595	9.83244	5.95368
R100226_METAB02_MCC025_109555_20210527	LS180-MFSD3-KOOE-Ct-R100226			9.12751	16.3343	12.2777	9.3206	9.76568	14.3501	20.0035	13.1036	7.68844		10.2562	18.4032	12.956	7.94375	2.31999	8.22179	9.82311	12.5036	9.58032	14.271	16.0826	9.71272		8.90127	16.9388	13.695	21.0149	10.9131	12.7947	8.06524	12.0191	10.8021	7.68808	6.50017	12.5337	14.7559		9.04456	9.44865	7.27995	8.38073	12.0904	14.2937	10.0406	10.2134	5.91363
R100226_METAB02_MCC025_109556_20210527	LS180-MFSD3-KOOE-Ct-R100226			8.86784	16.2693	12.0194	9.73207	9.80984	14.4549	19.7865	13.1885	7.26486		10.0568	18.1902	12.5746	7.04239		8.45086	9.24616	12.2566	9.52239	14.0601	16.0605	10.2636		8.79568	16.8094	13.541	20.7627	10.5946	12.7272	7.74753	11.8082	11.5742	7.63165	5.21225	12.3575	14.3507		7.72934	9.57768	8.34281	8.37656	11.8904	13.8589	9.89739	9.72509	5.71734
R100226_METAB02_MCC025_109557_20210527	LS180-MFSD3-KOOE-Ct-R100226			8.76699	16.3377	11.8201	9.54068	9.75603	14.2468	19.9856	13.5297	7.66325		9.97648	18.2838	12.9187	7.64749	4.32137	8.81133	9.19494	12.6656	9.72746	14.4437	16.068	10.1705		8.43532	16.9025	13.7156	20.9978	10.8381	12.7635	7.1405	12.0831	10.7291	8.50111	7.75146	12.4076	14.6033		8.90691	10.3242	9.07593	7.88519	11.9847	13.9051	9.86751	10.0464	5.88816
R100226_METAB02_MCC025_109558_20210527	LS180-MFSD3-KOOE-Ct-R100226			8.72779	14.3105	11.9907	9.43181	9.63566	14.9016	19.0225	12.5449	6.00322		9.27074	18.0269	13.5178	7.11778	5.11601	8.14065	8.13341	11.4874	9.89874	13.4733	17.096	9.53157		7.06777	14.8603	13.974	19.392	10.2755	12.3006	8.50195	11.5835	10.4824	6.80399	5.04657	11.4022	13.7579		8.44485	9.26698	8.61189	7.75944	11.1285	13.5124	9.61515	8.9483	5.40371
R100226_METAB02_MCC025_109559_20210527	LS180-MFSD3-KOOE-Ct-R100226			9.21708	14.2564	11.9119	9.10905	9.80338	14.5435	19.1213	12.7833	5.45474		9.03266	18.0705	13.8056	7.00314	5.02125	7.58609	8.12826	11.5267	9.86158	13.7084	17.1113	9.40496		7.82625	14.7998	13.9641	19.2904	9.89814	12.1956	8.63064	11.5997	10.9305	6.87251	3.37447	11.8301	13.7918		8.72361	10.2397	8.76257	7.81565	11.2674	13.0218	9.5749	8.87646	5.25406
R100226_METAB02_MCC025_109560_20210527	LS180-MFSD3-KOOE-Ct-R100226			9.09139	14.7559	12.1756	8.52139	9.71321	15.2201	19.1779	12.7954	6.55783		9.50459	18.1922	13.9078	7.46731	5.29009	8.01381	8.70201	12.1904	9.90862	14.2147	17.1476	9.51137		7.1727	15.3438	14.046	19.7093	10.421	12.242	8.33592	11.7278	9.73948	6.89435	5.29053	11.774	13.7155		9.0644	9.88985	9.75189	7.93727	11.2358	13.0324	9.67224	8.8986	4.86297
R100226_METAB02_MCC025_109561_20210527	LS180-MFSD3-KOOE-Ct-R100226			8.88396	14.6321	11.7982	8.77448	9.61968	15.1142	19.2002	12.1548	5.80614		9.64128	18.1263	14.0433	7.2625	4.77089	7.60706	8.94328	11.88	10.0239	14.7067	17.2365	9.85765		7.91549	15.4405	14.0389	19.6733	10.0691	12.2359	8.15466	11.7397	11.9026	7.39043	5.44372	11.9531	13.882		8.43527	10.2312	9.76985	7.685	11.1742	13.2079	9.65719	8.86126	5.05061
R100226_METAB02_MCC025_109562_20210527	LS180-MFSD3-KOOE-Ct-R100226			9.37086	15.9999	12.2466	7.93625	9.62394	13.9147	19.8211	13.3427	7.40865		10.0587	18.1231	12.8007	7.14417	2.94582	8.45067	9.18047	11.9035	9.73261	14.1423	16.2003	10.2933		8.85377	16.5931	13.6391	20.6186	10.4583	12.804	7.99683	11.9182	11.4168	5.28281	6.46892	12.4706	14.3209		8.58689	10.6824	8.72561	7.87878	11.9337	13.0318	9.6827	9.86323	6.08573
R100226_METAB02_MCC025_109563_20210527	LS180-MFSD3-KOOE-Ct-R100226			9.52555	16.1075	12.2866	9.04985	9.80971	14.1438	19.9006	13.2373	7.7483		9.62932	18.0848	12.9336	7.01813	4.84767	8.1514	9.02793	11.8115	9.76873	14.0949	16.2666	10.2485		8.65248	16.5289	13.6418	20.5964	10.5408	12.722	8.09435	11.9639	10.4922	6.2405	6.58872	12.3033	14.4382		8.27345	10.6502	8.43777	7.91995	11.9365	13.6453	9.89782	10.0169	5.64572
R100226_METAB02_MCC025_109564_20210527	LS180-MFSD3-KOOE-Ct-R100226			8.49898	16.1328	12.3007	9.06834	10.1529	14.2738	20.0127	13.5391	7.53996		9.73181	18.1912	13.0727	7.33191	4.12005	9.9583	9.24745	12.0038	9.79025	14.6904	16.2445	9.8227		7.94941	16.9159	13.6689	20.8023	10.5945	12.7938	7.65527	11.991	10.9921	5.65979	6.66075	12.7618	14.777		8.37357	10.6687	8.9651	8.13226	12.0688	13.4929	9.93044	10.0465	5.19421
R100226_METAB02_MCC025_109565_20210527	LS180-MFSD3-KOOE-Ct-R100226			9.40067	16.2012	11.9134	9.52942	9.74086	14.265	19.9291	12.5297	7.60792		10.2004	18.1579	12.9562	7.78687	6.11596	8.15503	9.6412	12.6628	9.7582	14.3252	16.2953	10.0947		7.57581	16.8903	13.7204	20.8305	10.4531	12.8028	7.70894	11.9803	10.0145	6.50424	5.84346	12.4883	14.5479		8.92996	10.0812	8.89414	8.26496	11.8989	13.7638	9.78114	10.0311	5.76889
R100226_METAB02_MCC025_109566_20210527	LS180-SLC22A18-KOOE-Ct-R100226			9.27706	15.6155	12.0843	8.63786	9.81273	15.0607	19.311	12.7437	6.15354		9.77475	17.9571	12.1602	7.32194	5.54187	7.85794	9.227	11.9245	9.09706	13.7964	16.0389	9.1709		7.42313	16.2258	13.3419	20.3161	10.5104	12.4796	8.59152	11.9155	8.30507	8.18819	7.01743	12.2053	13.7809		8.654	10.0903	8.67366	8.47115	11.2901	13.8395	9.9612	9.35531	4.5255
R100226_METAB02_MCC025_109567_20210527	LS180-SLC22A18-KOOE-Ct-R100226			8.56977	15.7882	11.8881	8.63641	9.70544	15.1026	19.4906	12.9873	7.08607		9.71318	18.1169	12.3353	7.68587	5.87409	8.54581	8.44024	12.5659	8.96564	14.3687	15.9299	9.33024		7.8358	16.2651	13.4098	20.4883	10.7043	12.4512	7.96244	11.9425	11.9376	5.06759	6.04961	13.0108	14.1838		8.70575	10.4997	9.08177	8.48276	11.5029	13.8651	9.86402	9.64224	6.12083
R100226_METAB02_MCC025_109568_20210527	LS180-SLC22A18-KOOE-Ct-R100226			8.67933	15.6953	11.8178	9.18815	9.82999	15.0334	19.456	12.8757	7.64341		9.98529	18.1373	12.2538	8.04262	4.32682	8.26114	9.158	12.7819	9.13303	13.6201	15.8418	9.34646		8.27481	16.0755	13.4211	20.5977	10.8138	12.5321	8.02232	11.954	7.27871	5.92667	6.1409	12.6175	14.0949		8.66508	10.3177	9.1	8.28925	11.4525	13.0607	9.9295	9.66719	5.5153
R100226_METAB02_MCC025_109569_20210527	LS180-SLC22A18-KOOE-Ct-R100226			9.44684	15.5641	12.2161	8.48081	9.76673	15.4554	19.4738	13.5409	7.4994693120000004		10.37	18.0425	12.4977	8.0237	6.07539	7.91601	8.9056	12.6449	8.93228	14.2807	16.0845	9.50028		7.92939	16.4755	13.4509	20.6032	10.8549	12.4305	7.52107	11.9185	8.33432	7.50578	6.60484	12.7195	14.1656		8.2038	9.9905	8.95881	8.26879	11.563062650000001	13.3176	10.0018	9.78056	5.82627
R100226_METAB02_MCC025_109570_20210527	LS180-SLC22A18-KOOE-Ct-R100226			8.30992	15.6151	12.3144	7.94336	9.7244	14.0769	19.212	13.2887	6.82598		9.66625	17.8701	12.1663	7.66014	5.33137	8.5663	8.99294	11.6436	8.94151	13.0283	15.7539	9.16377		7.1999	16.0789	13.3308	19.9775	10.637	12.5925	7.88337	11.8254	6.83625	6.9523	5.4167	11.9845	13.3625		7.87877	10.6509	8.05064	8.07083	11.4086	13.3607	9.77672	9.23535	5.07073
R100226_METAB02_MCC025_109571_20210527	LS180-SLC22A18-KOOE-Ct-R100226			8.44321	15.3107	12.1302	8.39623	9.82423	14.0016	19.2919	13.3584	6.73893		9.90738	17.8591	12.2975	8.16635	5.85845	8.17089	7.73301	12.1018	8.92767	13.559828509999999	15.7716	9.42018		7.25716	15.8212	13.4172	20.1744	10.3007	12.5811	8.08992	11.9472	6.9887	7.8947	3.36902	12.1754	13.5455		8.71236	10.5345	8.82074	8.36734	11.4016	13.0454	9.90713	9.1712	5.50897
R100226_METAB02_MCC025_109572_20210527	LS180-SLC22A18-KOOE-Ct-R100226			8.17915	17.6058	12.7135	8.51467	10.4797	13.7126	20.308	11.9547	7.02805		9.98965	19.0425	13.3142	6.9941	4.77947	7.84306	8.55835	11.6814	10.2476	14.7684	15.5957	9.23183		8.34833	17.65	14.2786	20.8037	10.9494	13.454	7.08962	12.4817	9.83664	6.97909	4.78953	13.2837	15.8438		8.39005	11.5618	8.25089	8.85089	12.7628	13.0157	10.7546	10.8075	6.23404
R100226_METAB02_MCC025_109573_20210527	LS180-SLC22A18-KOOE-Ct-R100226			8.9232	15.6124	11.8645	8.28118	9.47876	14.1901	19.18	12.9792	6.74646		9.38352	17.8513	12.4344	8.15161	4.2238	8.3985	8.66152	12.3676	8.87119	13.5114	15.853	9.86919		7.82536	16.053	13.4055	20.3036	10.8238	12.5816	7.99951	11.9485	6.62083	6.09192	5.25712	11.9616	13.2795		8.86421	10.5493	8.90159	8.10292	11.3145	13.6046	9.7411	9.03771	4.55037
R100226_METAB02_MCC025_109574_20210527	LS180-SLC22A18-KOOE-Ct-R100226			8.10849	15.3437	12.2126	8.48263	9.89272	15.1452	19.5559	12.8767	6.97504		10.0553	18.1618	12.6455	7.39354	6.27686	7.72057	9.11313	12.2106	9.4068	13.95	16.5562	9.34106		8.00767	15.9942	13.4403	20.1686	10.4097	12.422	8.13417	11.8738	10.0342	6.86164	6.78103	13.9399	14.2852		8.44684	10.8339	8.52389	8.30857	11.566	13.3826	10.0521	9.53193	5.80153
R100226_METAB02_MCC025_109575_20210527	LS180-SLC22A18-KOOE-Ct-R100226			9.77592	15.2567	11.9933	8.9435	9.81825	15.0522	19.3893	13.1924	7.10734		9.85368	18.2073	12.6821	7.10817	5.85972	8.01522	8.89315	12.2882	9.31708	14.0405	16.4273	9.8725		7.92232	15.9675	13.4619	20.1527	10.7733	12.5042	8.31613	11.95	9.79702	7.14282	5.94528	13.0595	13.8698		8.77459	10.6876	8.87753	8.32388	11.3896	13.194	10.0447	9.47354	5.119
R100226_METAB02_MCC025_109576_20210527	LS180-SLC22A18-KOOE-Ct-R100226			8.66899	15.4071	12.1848	9.34767	9.65292	15.0936	19.5048	12.7297	6.5131		9.93795	18.1845	12.6448	7.73421	5.28249	7.7303	8.51282	12.179	9.40312	13.9584	16.3504	9.22264		8.55852	16.2221	13.5624	20.2991	10.8365	12.4325	7.93307	11.9766	11.1088	6.69482	6.68544	13.517	14.083		8.39837	10.7708	7.65526	8.08863	11.5296	13.4754	9.97873	9.53266	5.9136
R100226_METAB02_MCC025_109577_20210527	LS180-SLC22A18-KOOE-Ct-R100226			8.87189	15.486	12.0247	6.53054	9.81057	15.2091	19.5132	12.5894	6.82657		9.75629	18.1317	12.7599	7.57042	4.68568	7.82752	9.09955	12.1985	9.36298	14.1075	16.5645	9.33185		8.91202	16.092	13.5023	20.1935	10.5403	12.5635	8.42125	11.8817	10.4724	8.64443	5.30138	13.0928	14.095		8.68016	10.7115	9.86489	8.35862	11.5339	13.3353	9.90105	9.84657	5.53085
R100226_METAB02_MCC025_109578_20210527	LS180-SLC22A18-KOOE-Ct-R100226			8.79979	15.1706	12.4146	9.467	9.52941	14.0639	19.1773	12.9006	6.1356		9.36399	17.9467	12.3232	7.98352	5.93178	7.17718	8.80493	11.8221	8.98885	13.4607	15.8037	9.78967		7.95747	15.9861	13.3808	19.7835	10.5447	12.5936	8.20661	11.8364	7.54872	5.98233	5.36954	11.8617	13.353		9.20105	10.6676	7.22331	7.60281	11.3604	13.4588	9.72015	9.14829	5.63524
R100226_METAB02_MCC025_109579_20210527	LS180-SLC22A18-KOOE-Ct-R100226			8.78267	15.3259	12.2773	9.10528	9.52885	13.9614	19.2083	12.7616	6.30038		9.58483	17.9359	12.3684	7.64952	2.06549	7.87783	9.03185	11.2805	8.93658	13.1025	15.7914	9.76574		6.82712	15.8723	13.371	19.7341	10.3815	12.5443	8.42134	11.7575	5.98377	6.00708	5.76452	12.1655	13.4711		8.55756	10.9361	8.0886	8.00425	11.4251	12.7117	9.85042	9.25414	4.80763
R100226_METAB02_MCC025_109580_20210527	LS180-SLC22A18-KOOE-Ct-R100226			9.05565	15.1902	12.0796	7.60655	9.36233	13.9093	19.1627	12.6365	6.53977		9.54824	17.8297	12.4448	8.02182	4.35368	7.54022	8.8604	11.6412	8.83283	13.8548	15.7831	9.00515		7.20052	15.7688	13.3692	19.8355	10.5711	12.5944	7.89274	11.7818	7.53456	7.32196	5.39131	12.377	13.2128		7.96575	10.7972	7.96848	8.17639	11.2336	12.9575	9.70728	9.02912	5.23463
R100226_METAB02_MCC025_109581_20210527	LS180-SLC22A18-KOOE-Ct-R100226			8.1687	15.4074	11.7465	7.38748	9.34965	14.1832	19.2692	12.4298	6.74046		10.2966	17.8967	12.8154	8.64993	5.39232	8.25222	8.1578	12.969	8.79668	13.2929	15.8962	9.50466		8.27363	16.0843	13.627	20.5881	11.0838	12.5855	6.85941	12.0024	6.68102	7.40489	6.49758	12.7521	13.4613		7.97166	10.4961	8.63275	7.88593	11.3253	13.468	9.61293	8.97157	5.62771
R100226_METAB02_MCC025_109582_20210527	LS180-SLCO5A1-KOOE-Ct-R100226			9.51309	16.4827	12.7009	9.00456	10.0589	14.7554	20.0051	12.7019	8.16006		9.93105	18.7387	12.7574	7.00771	6.04802	8.38237	9.53583	11.9549	9.83599	14.6967	16.0359	9.66426		8.3802	17.1237	13.6255	20.7456	10.7222	13.0519	8.3426	12.0744	11.7476	6.27953	7.62593	12.8735	14.5345		9.47361	10.9711	8.28751	8.61102	12.2727	14.0095	10.2362	10.2675	5.98931
R100226_METAB02_MCC025_109583_20210527	LS180-SLCO5A1-KOOE-Ct-R100226			9.7241	16.3696	12.8222	9.2656	10.1242	14.4763	20.1261	13.244	7.7075		9.94052	18.7522	12.5299	7.03532	1.88056	8.12812	8.61676	11.9336	9.91857	14.4571	15.9515	10.2969		8.43178	16.9244	13.6615	20.6219	10.1877	13.015	8.27386	12.0343	8.28179	7.75815	7.64795	13.002	14.8761		8.81026	10.7394	8.95842	8.68356	12.2566	13.8239	10.2692	10.3953	6.00233
R100226_METAB02_MCC025_109584_20210527	LS180-SLCO5A1-KOOE-Ct-R100226			9.66069	16.3872	12.7742	8.82432	10.2177	14.4531	20.1703	12.3354	7.76423		9.94099	18.84	12.5322	6.81495	4.31972	7.77729	9.73713	11.879	9.90772	14.6109	15.7838	10.1838		8.99025	17.0345	13.7856	20.8171	10.4956	13.003	7.89373	12.1442	8.97629	6.75973	6.8763	12.6525	14.8735		8.6347	10.8171	9.9939	8.56351	12.2415	13.7416	10.2137	10.2781	5.95541
R100226_METAB02_MCC025_109585_20210527	LS180-SLCO5A1-KOOE-Ct-R100226			9.67986	16.3892	12.6621	8.91282	10.1477	14.6667	20.1475	13.3165	7.612		10.1851	18.719	12.8163	7.8643	5.25836	8.45281	9.58876	12.5326	9.70858	14.3087	16.071	10.1563		8.30355	17.034	13.7222	20.9989	10.7527	12.9592	7.52261	12.1551	10.3779	7.21074	7.64921	12.5325	14.948		9.17159	10.8512	8.39713	8.95307	12.3004	13.9145	10.2118	10.3877	5.45813
R100226_METAB02_MCC025_109586_20210527	LS180-SLCO5A1-KOOE-Ct-R100226			9.08218	15.9167	12.3304	9.23732	9.85305	15.3876	19.5988	12.8441	7.17457		10.0103	18.2327	12.8741	7.59745	5.13625	8.6584	9.25651	11.8648	9.25432	14.4368	16.1923	9.96035		7.23908	16.5021	13.4626	20.4888	10.5542	12.566	7.77604	11.8896	9.89132	6.7407	6.92933	14.3177	14.0897		8.51037	10.8558	7.60537	8.6787343280000009	11.6494	13.6675	10.1363	9.64427	6.14124
R100226_METAB02_MCC025_109587_20210527	LS180-SLCO5A1-KOOE-Ct-R100226			9.0683	15.8787	12.7312	9.42729	9.86803	15.5942	19.4715	12.8779	7.23154		9.6533	18.2448	12.7238	7.62395	5.61475	7.82459	9.29601	11.967	9.26025	13.6311	15.8808	9.93347		8.09531	16.5962	13.4761	20.3493	10.4806	12.7162	8.12092	11.8589	9.8455	7.6235	7.15524	13.0169	13.9935		8.26436	10.5053	9.05631	8.55763	11.5422	13.8074	10.1793	9.52826	5.62188
R100226_METAB02_MCC025_109588_20210527	LS180-SLCO5A1-KOOE-Ct-R100226			8.89776	15.7769	12.6963	9.1078	9.80999	15.3691	19.5599	12.0347	7.45067		9.93856	18.2433	12.6845	7.49322	4.40938	7.3736	9.03618	12.1873	9.20486	13.7285	15.7254	9.13262		7.77918	16.5804	13.5028	20.3213	10.4671	12.6284	7.98744	11.8957	10.3593	5.13801	6.74418	12.8434	14.1294		8.78228	10.077	9.39898	8.08437	11.6679	13.6069	10.0442	9.66594	5.87531
R100226_METAB02_MCC025_109589_20210527	LS180-SLCO5A1-KOOE-Ct-R100226			8.88642	16.0605	12.6527	9.37856	9.64368	15.2584	19.5168	12.8505	6.95325		9.77135	18.2356	12.8341	7.5712	4.91574	8.3697639680000009	8.73078	12.107	9.27796	13.711	15.8407	9.79237		7.85373	16.5496	13.3902	20.3732	10.5387	12.5956	8.03048	11.8448	10.6862	7.0841	6.84271	12.7592	14.0892		9.15503	10.2713	8.18684	8.66284	11.6022	13.5458	10.0624	9.5277	5.81895
R100226_METAB02_MCC025_109590_20210527	LS180-SLCO5A1-KOOE-Ct-R100226			9.25309	16.1498	12.5076	7.8951	10.2049	14.7804	20.1268	13.1349	7.58517		10.0575	18.6421	13.0488	6.9592	5.017	8.7168	8.94678	12.0534	9.7627	15.1795	17.0281	9.56085		8.78878	16.6712	13.6524	20.4175	10.5682	12.8272	8.11164	11.9986	11.7862	7.04261	6.91036	12.9961	14.7725		8.74882	10.6454	9.63977	8.30322	12.194155779999999	13.6896	10.2834	10.261	5.90853
R100226_METAB02_MCC025_109591_20210527	LS180-SLCO5A1-KOOE-Ct-R100226			9.74286	16.2983	12.7674	8.67663	10.1323	14.6946	20.0227	13.0376	7.84242		9.8406	18.6067	12.9452	6.52167	3.70979	8.93521	9.59581	11.432	9.62707	14.4901	16.6128	9.69223		8.185	16.5652	13.7813	20.2907	10.6216	12.8931	7.47678	12.0749	11.0115	7.0787	7.05236	13.1321	14.7567		8.18811	10.5675	7.93582	8.64284	12.0905	13.5341	10.0443	10.2616	6.198
R100226_METAB02_MCC025_109592_20210527	LS180-SLCO5A1-KOOE-Ct-R100226			9.10675	16.2205	12.5995	8.83013	9.98542	14.5907	20.1379	13.199	7.94823		9.94978	18.6062	13.0467	7.08938	6.1259	8.46965	9.1982	11.9999	9.63814	14.8063	16.5389	10.0081		7.84737	16.7277	13.9451	20.4955	10.5372	12.9131	7.4502	12.1207	10.8799	7.04456	7.45184	13.1849	14.9391		8.3338	11.0291	8.99707	8.24593	12.0941	14.0151	10.0523	10.2784	6.22455
R100226_METAB02_MCC025_109593_20210527	LS180-SLCO5A1-KOOE-Ct-R100226			9.10977	16.1558	12.3402	8.91889	10.1372	14.7399	20.0592	13.034	8.14361		10.3115	18.6941	13.0833	7.88433	4.54513	8.0489	8.79263	12.4765	9.68022	15.1667	16.5036	9.97834		8.45645	16.8774	14.0647	20.6853	10.6854	12.8821	7.58615	12.0512	10.0118	7.9488	7.33499	13.1752	14.7281		9.00129	10.96	9.49324	8.58443	11.9888	13.7375	10.1034	10.0816	6.04906
R100226_METAB02_MCC025_109594_20210527	LS180-SLCO5A1-KOOE-Ct-R100226			8.51956	15.7221	12.836	9.46387	9.98227	15.3709	19.5529	13.008	6.89476		9.55999	18.1235	12.8285	7.41106	4.00873	7.89264	8.72436	11.4391	9.38598	14.0847	16.3243	9.40895		8.3288	16.2947	13.4793	19.9974	10.2671	12.5435	8.45152	11.8281	9.98401	7.29845	6.32279	13.1189	14.1399		9.00008	10.6788	9.20131	8.24344	11.5731	13.2305	9.91323	9.6538	5.83037
R100226_METAB02_MCC025_109595_20210527	LS180-SLCO5A1-KOOE-Ct-R100226			8.88802	15.6737	12.4934	8.90163	9.91691	15.0097	19.5585	12.7693	6.14293		9.73413	18.1144	12.6739	7.30389	4.63855	8.00405	8.85009	11.7663	9.29566	13.9903	16.2373	9.45701		7.85139	16.3853	13.351	20.1086	10.4168	12.4911	8.10521	11.783	11.6954	7.35294	6.09195	13.4789	14.0943		8.61115	10.9251	8.58631	7.9921	11.6227	13.1531	9.96321	9.55045	5.73421
R100226_METAB02_MCC025_109596_20210527	LS180-SLCO5A1-KOOE-Ct-R100226			9.49332	15.894	12.701	9.26845	9.86611	15.4576	19.6334	12.9389	6.51806		9.42558	18.2003	12.9193	7.28063	5.29415	7.82153	8.55814	12.0808	9.45694	14.869	16.0825	9.33691		7.72303	16.4857	13.5523	20.2429	10.3688	12.5863	8.24976	11.9156	9.5335	6.88089	7.71717	13.1062	14.1972		8.82728	10.7073	7.04253	8.2573	11.5824	13.7153	9.84824	9.78293	5.86893
R100226_METAB02_MCC025_109597_20210527	LS180-SLCO5A1-KOOE-Ct-R100226			9.26745	15.7495	12.3103	8.28313	9.80685	14.9717	19.6196	13.6298	6.46794		9.88082	18.1065	12.8629	7.99509	5.07298	8.78621	9.06796	12.1874	9.40732	13.8851	16.0592	9.29567		7.41693	16.1619	13.5495	20.29	10.7443	12.5475	7.18836	11.793	10.2169	6.92218	7.0183	14.2266	14.0315		8.77862	11.172	8.23292	8.21831	11.5337	13.5542	9.98528	9.55165	5.5439
R100226_METAB02_MCC025_109598_20210527	HCT116-SLC16A10-KOOE-Ct-R100226			8.58825	16.6616	12.9769	8.87215	10.2781	13.3734	19.856	12.3681	7.17409		9.5517	18.4665	12.4334	8.16396	5.17798	8.11237	8.72472	11.9669	9.38754	15.0823	15.0374	9.24041		8.86943	16.87	14.1141	20.5005	11.1296	13.3338	8.35515	12.3726	9.93735	6.0588	4.80822	12.9035	15.1933		8.77391	10.9237	8.13254	9.10337	12.5914	13.2361	10.7975	10.3706	6.53116
R100226_METAB02_MCC025_109599_20210527	HCT116-SLC16A10-KOOE-Ct-R100226			9.07855	16.4554	13.0805	9.52276	10.3077	13.3014	19.6754	12.1582	6.7647		9.57824	18.374	12.4159	8.13302	4.36287	8.67368	8.83117	11.7808	9.28525	15.1424	14.9123	8.77879		7.98459	16.8634	13.9927	20.3656	10.9445	13.2521	8.42025	12.3443	10.7527	6.6685	4.21367	11.5985	15.0412		9.0383	9.47116	8.44302	8.72471	12.4163	13.3089	10.7479	10.2994	6.5589
R100226_METAB02_MCC025_109600_20210527	HCT116-SLC16A10-KOOE-Ct-R100226			8.23392	16.434	13.0038	8.01997	10.4461	13.3015	19.8404	12.2614	7.03169		9.56547	18.4934	12.3924	8.00694	5.82188	8.00421	8.72319	11.8034	9.51543	15.2291	14.8657	9.0464		7.4341	16.9954	14.0766	20.3599	11.0952	13.2949	7.65484	12.2736	9.71346	4.42717	5.69509	12.288	15.1069		9.50814	10.9757	9.0775	8.83385	12.5386	13.4614	10.8254	10.2541	6.5241
R100226_METAB02_MCC025_109601_20210527	HCT116-SLC16A10-KOOE-Ct-R100226			9.76664	16.6681	12.7694	8.36001	10.3179	13.2567	19.93	12.9371	7.51449		9.8266	18.5841	12.6709	8.76913	4.83154	8.28177	9.0797	12.9185	9.49238	14.6785	15.1515	8.60527		8.70503	17.0816	14.1409	20.7147	11.1677	13.2669	7.92944	12.3243	10.0128	5.17591	5.12294	12.2893	15.3065		8.67828	11.6038	9.03209	8.88019	12.5732	13.6596	10.8653	10.4233	6.14136
R100226_METAB02_MCC025_109602_20210527	HCT116-SLC16A10-KOOE-Ct-R100226			9.54473	17.5128	13.0131	8.19013	10.5758	13.6911	20.4336	12.4456	7.31998		10.0901	19.2242	13.2835	6.81418	5.06271	7.77078	8.22646	11.7614	10.3246	15.4114	15.679	8.75192		8.58277	17.9289	14.423	21.0691	11.3483	13.4722	8.05888	12.5599	11.0669	6.54163	6.60089	12.9491	16.1291		8.52375	11.662	9.61282	9.28888	13.036	13.4682	11.01	11.0617	6.3287
R100226_METAB02_MCC025_109603_20210527	HCT116-SLC16A10-KOOE-Ct-R100226			8.87504	17.3978	13.2812	9.57255	10.4622	13.817	20.2954	13.2857	7.39476		9.60047	19.1319	13.2165	6.66477	5.76847	8.02152	8.54721	11.839	10.1552	15.1621	15.5029	8.41689		8.43485	17.7754	14.3045	20.9421	11.2839	13.4002	8.01449	12.5124	10.6417	0.168102	4.72108	12.9896	15.9469		8.80373	11.9553	8.34873	9.30965	12.981	13.5875	10.9945	10.9963	6.64744
R100226_METAB02_MCC025_109604_20210527	HCT116-SLC16A10-KOOE-Ct-R100226			9.38439	17.4325	13.3002	9.60723	10.5113	13.7592	20.3356	12.3083	7.19835		10.0474	19.1289	13.2745	7.12977	5.45821	8.51142	5.90019	12.317	10.1876	15.0592	15.452144090000001	9.04298		8.73261	17.8466	14.3525	21.0285	11.334	13.4254	8.00517	12.5382	7.86709	3.50308	5.63202	12.668	16.0057		8.66875	11.5716	8.91851	9.18031	12.9414	13.6579	10.9542	10.8993	6.58507
R100226_METAB02_MCC025_109605_20210527	HCT116-SLC16A10-KOOE-Ct-R100226			8.98151	17.5334	13.1969	9.67101	10.513	13.6162	20.3342	12.9192	7.2884		9.7449973580000009	19.0841	13.0536	7.29249	2.66336	8.81096	8.4553	11.8309	10.1317	15.4751	15.5024	8.33167		8.6663358680000009	17.816	14.313	20.9579	11.083	13.4453	7.76344	12.5558	10.1342	6.05643	5.48848	12.5712	15.935		8.31656	11.7753	8.71335	9.11428	12.944	13.1649	10.8683	10.853	6.56235
R100226_METAB02_MCC025_109606_20210527	HCT116-SLC16A10-KOOE-Ct-R100226			8.66009	15.9809	12.6608	9.51318	10.1164	13.1457	19.5878	12.6188	6.2182		9.40812	18.4553	13.0555	7.93508	5.02387	8.46908	8.51283	11.7347	10.0622	14.413	15.5612	8.9611		7.27236	16.1656	13.9872	19.8136	10.9994	13.2734	7.95489	12.2941	11.6755	5.78901	5.07302	12.1955	14.6527		8.85727	10.5881	7.94616	8.77088	12.1355	13.0324	10.5573	9.95261	5.80061
R100226_METAB02_MCC025_109607_20210527	HCT116-SLC16A10-KOOE-Ct-R100226			8.79485	16.0905	12.611	9.35991	10.3423	13.2316	19.6895	12.1933	5.79381		9.27567	18.5343	13.4186	8.5264	5.0819	8.30876	8.53724	12.0889	10.1275	15.0712	15.6391	8.47462		7.14594	16.5353	14.0286	20.0297	11.1096	13.2736	7.91352	12.3113	10.9667	6.99209	4.67449	11.8586	14.8933		8.67909	11.214	7.79992	8.61018	12.1211	13.2757	10.6162	10.0455	5.25128
R100226_METAB02_MCC025_109608_20210527	HCT116-SLC16A10-KOOE-Ct-R100226			8.7403	16.006	12.6753	9.39345	10.0082	13.0938	19.6129	12.442	6.5382		9.44722	18.4443	13.2003	7.86315	6.00416	7.42345	8.62874	11.7153	10.1212	14.8798	15.5353	8.62839		7.70259	16.3643	13.9765	19.9339	10.8293	13.251	8.61766	12.3219	11.0022	7.45162	5.00812	12.134	14.6253		9.07493	11.1756	8.27573	8.40363	12.1651	13.2566	10.4821	9.9357	6.06843
R100226_METAB02_MCC025_109609_20210527	HCT116-SLC16A10-KOOE-Ct-R100226			8.77818	15.8202	12.7638	9.40799	10.0482	13.0254	19.5158	12.4952	6.54298		9.72509	18.4175	13.2406	8.41355	6.26039	8.24045	8.55687	12.2084	10.1536	14.6628	15.5484	8.64341		7.32026	16.3761	13.9783	20.0244	11.0942	13.1941	8.09289	12.3561	9.50086	7.00716	6.15007	11.8175	14.5274		8.40243	11.2803	6.66832	8.68311	11.9419	13.3386	10.513	9.66974	5.39828
R100226_METAB02_MCC025_109610_20210527	HCT116-SLC16A10-KOOE-Ct-R100226			8.6713	17.6337	13.2886	7.93255	10.5402	13.8966	20.478	12.5495	6.68253		9.54866	19.1331	13.6768	6.57833	5.08483	8.27585	8.54554	11.7385	10.3336	15.308	15.834	9.19089		8.10568	17.4781	14.363	20.8769	10.9191	13.5428	8.24541	12.6794	10.2969	2.90608	5.68591	14.24	16.0942		8.43663	12.0595	9.76361	8.90882	13.0027	12.818	10.868	11.0057	6.28669
R100226_METAB02_MCC025_109611_20210527	HCT116-SLC16A10-KOOE-Ct-R100226			9.01384	17.6027	13.2445	8.93554	10.4991	13.6817	20.4419	12.5356	6.92901		9.41078	19.1594	13.5222	6.46615	5.85425	7.71424	8.35718	11.7262	10.4075	15.1105	15.8196	8.58425		8.69376	17.9114	14.3761	20.8998	10.8868	13.4888	8.25553	12.6822	10.2699	5.10348	6.39348	13.7789	16.1335		9.00724	12.1332	8.96891	9.0242	12.9512	13.1837	10.8605	11.0541	6.25598
R100226_METAB02_MCC025_109612_20210527	HCT116-SLC16A10-KOOE-Ct-R100226			8.40033	15.5498	12.5386	8.87867	9.47433	14.5512	19.2205	13.0103	6.49334		9.84379	17.9869	12.4669	8.12118	5.62053	8.5009	9.07612	12.5555	8.88727	13.1465	15.7285	9.60591		8.09105	16.1622	13.3786	20.1873	10.8265	12.63	8.48662	11.8973	8.83934	6.54252	5.45445	12.2061	13.571		8.90529	10.7493	9.14535	8.14335	11.3737	13.0421	9.81735	9.46641	5.62813
R100226_METAB02_MCC025_109613_20210527	HCT116-SLC16A10-KOOE-Ct-R100226			7.78899	17.229	13.2596	9.04474	10.423	13.5238	20.2767	12.8271	6.72562		9.53338	18.9744	13.3041	6.49674	5.99744	8.74719	8.67061	11.4913	10.3109	14.7648	15.639	8.64457		8.47286	17.5424	14.2862	20.667	10.7061	13.4744	7.65054	12.6238	11.5463	6.93111	5.5668	13.4751	15.8068		7.99127	11.845	9.10782	8.76112	12.8113	13.3571	10.7618	10.8095	5.96854
R100226_METAB02_MCC025_109614_20210527	HCT116-SLC30A1-KOOE-Ct-R100226			9.24747	17.3464	13.4107	9.56315	10.7902	13.8949	20.3421	12.5399	7.4915		10.0115	19.0231	13.8509	7.33775	5.94077	7.92316	9.22241	12.0429	9.87497	15.5096	15.0039	10.0482		8.45604	17.5939	14.6321	21.0977	11.3744	13.4604	7.7767	12.5711	11.6282	6.63299	7.01694	14.1317	16.0594		8.30127	12.0958	9.39415	8.89301	12.7804	13.3517	10.7891	10.8773	6.67278
R100226_METAB02_MCC025_109615_20210527	HCT116-SLC30A1-KOOE-Ct-R100226			10.1697	17.4221	13.3503	9.4495	10.9223	13.369	20.4276	11.9779	7.10653		10.3274	19.1136	13.8432	7.50679	6.14819	8.36577	8.95588	12.4527	9.9682	15.2539	15.1035	9.83045		9.07183	17.8422	14.6448	21.2767	11.4666	13.4528	7.61728	12.6338	9.95921	6.99195	5.71987	14.0059	16.2733		8.64793	12.3628	8.48743	9.18458	12.9177	13.4591	10.8422	10.988	6.64255
R100226_METAB02_MCC025_109616_20210527	HCT116-SLC30A1-KOOE-Ct-R100226			9.66195	17.4597	13.3125	9.32837	10.7401	13.6679	20.2855	12.6527	6.0165		10.1178	19.1051	13.6052	6.72187	3.02647	8.48499	8.4922	11.8433	9.81094	14.7182	14.8193	9.52819		8.82544	17.6334	14.5625	20.9242	11.1372	13.444	8.2072	12.5953	10.761	4.6704	6.57251	14.0788	16.0055		8.93977	12.0701	8.12833	9.00978	12.7909	13.4352	10.7626	10.7848	6.55327
R100226_METAB02_MCC025_109617_20210527	HCT116-SLC30A1-KOOE-Ct-R100226			8.88233	17.4462	13.3261	9.85882	10.8097	13.7275	20.3568	13.2345	7.32188		10.2507	19.1461	13.8675	7.59872	4.19949	8.64862	9.36168	12.6895	10.1235	14.8757	14.9688	9.30313		8.6045	17.7875	14.6807	21.1871	11.4024	13.4312	7.98033	12.484	8.87476	7.30891	7.05088	13.5933	16.0549		8.65564	12.2653	7.61451	9.20209	12.7345	13.6522	10.7443	10.7993	6.94363
R100226_METAB02_MCC025_109618_20210527	HCT116-SLC30A1-KOOE-Ct-R100226			9.99737	18.0166	12.3494	8.97846	10.5193	9.29678	20.4018	13.5052	8.52859		11.6521	18.7755	14.0092	10.9843	6.61085	9.41399	9.62638	15.2414	9.64474	16.0368	15.8598	9.01192		7.02623	18.1423	14.6849	22.548556520000002	11.9711	13.3243	8.6446	12.4947	8.91946	8.60737	6.40062	5.4214	15.9101		9.64464	11.6255	6.40143	8.88163	12.9358	13.7959	10.8806	10.8642	6.59343
R100226_METAB02_MCC025_109619_20210527	HCT116-SLC30A1-KOOE-Ct-R100226			9.90259	16.6413	13.1362	9.52959	10.3155	14.0837	19.8576	12.604	6.68249		9.88049	18.669	12.6861	8.76768	4.08194	7.64591	9.16885	12.8263	9.29068	14.7192	14.8449	9.14679		7.69904	16.9432	14.2712	20.6662	11.236	13.2452	7.93536	12.3459	10.1519	7.07765	4.12974	11.8689	15.277		9.4232	11.2972	8.89998	9.03014	12.4713	13.5967	10.8606	10.4971	6.14159
R100226_METAB02_MCC025_109620_20210527	HCT116-SLC30A1-KOOE-Ct-R100226			8.73111	16.5039	13.1897	7.98645	10.2567	13.4465	19.5987	11.5348	5.85939		9.65555	18.6011	12.5772	7.56005	4.4917	8.05442	8.5359	11.3619	9.27241	13.7452	14.5749	8.09917		7.28862	16.454	14.0702	20.161	10.8598	13.3018	8.2678	12.4476	9.64646	6.96193	5.01827	12.6182	14.4218		8.78037	11.3244	9.19822	9.05851	12.3455	12.9131	10.6876	9.9646	5.67276
R100226_METAB02_MCC025_109621_20210527	HCT116-SLC30A1-KOOE-Ct-R100226			8.47248	16.5959	13.1301	7.78489	10.4287	13.7068	19.8641	11.9038	7.77954		9.92077	18.6305	12.9114	8.72566	4.79462	8.46185	9.06746	12.7342	9.34615	14.8697	14.9125	8.21444		8.12064	16.9076	14.2318	20.7612	11.2752	13.3005	7.23913	12.4958	9.19373	7.8284	6.12418	13.3843	15.1203		8.19696	11.8938	7.63706	8.90038	12.5034	13.4064	10.7379	10.4671	6.20895
R100226_METAB02_MCC025_109622_20210527	HCT116-SLC30A1-KOOE-Ct-R100226			10.1229	16.8756	13.2236	9.11284	10.7876	13.6557	20.2911	12.3742	6.33843		10.1967	18.8817	14.9741	7.59137	5.25728	8.64039	8.15409	12.9739	10.951	15.8041	16.6223	9.1469		8.02007	17.2687	14.4925	20.4705	11.618	13.4185	8.17247	12.5101	12.6319	7.74227	6.36226	13.85	16.0155		9.69539	11.9696	8.80837	8.75407	12.2832	13.7502	10.6099	10.5254	6.24931
R100226_METAB02_MCC025_109623_20210527	HCT116-SLC30A1-KOOE-Ct-R100226			9.35875	16.836	13.1652	8.20014	10.6533	14.0535	20.1392	12.4542	5.71059		10.0607	18.7644	14.7608	7.82875	5.78861	8.77607	8.74258	12.7534	10.7642	15.5142	16.4675	9.43969		8.00193	17.2461	14.4344	20.4243	11.5244	13.3856	7.94055	12.5106	10.3374	8.18173	6.18831	12.7797	15.9141		8.75386	11.93	9.07067	8.5637	12.24	13.6038	10.5924	10.4106	5.88034
R100226_METAB02_MCC025_109624_20210527	HCT116-SLC30A1-KOOE-Ct-R100226			9.22446	16.4787	13.0479	9.35926	10.7107	13.5625	20.167	11.4372	5.95621		9.82504	18.7825	14.516	7.30625	6.08209	8.85563	8.64569	12.3561	10.829	15.1657	16.4267	8.94943		7.57733	17.1103	14.4368	20.2457	11.2631	13.4	8.26561	12.4746	11.4868	6.30591	5.57368	12.9153	15.8558		8.72178	11.9219	8.986	8.67156	12.2291	13.5093	10.5363	10.4293	6.55159
R100226_METAB02_MCC025_109625_20210527	HCT116-SLC30A1-KOOE-Ct-R100226			9.01768	16.3128	13.2546	9.35823	10.5043	13.5344	20.0454	12.2363	6.04758		9.67203	18.6935	14.5685	7.14681	5.86515	8.15524	8.55088	12.2447	10.7632	14.8757	16.3069	9.25394		7.95623	16.7039	14.3948	19.9977	11.5027	13.3838	8.20485	12.476	11.4709	7.29443	6.37876	13.3316	15.6133		9.08063	12.0305	8.81547	8.58908	12.1279	13.5678	10.474	10.1969	5.91128
R100226_METAB02_MCC025_109626_20210527	HCT116-SLC30A1-KOOE-Ct-R100226			8.56375	16.0966	13.1002	9.88407	10.2405	13.5164	19.7812	12.4703	5.9999022890000004		9.826	18.6602	13.4989	7.47827	4.5886	8.36992	8.37874	11.6324	10.031665629999999	14.2325	15.1634	9.12017		7.42806	16.3056	14.1407	19.9912	11.0311	13.3654	7.99381	12.5867	9.65735	6.37165	6.56735	13.3767	14.9028		8.51123	11.7116	8.64154	8.96743	12.3516	12.9772	10.5736	10.214	6.15031
R100226_METAB02_MCC025_109627_20210527	HCT116-SLC30A1-KOOE-Ct-R100226			8.37435	16.2153	13.1135	9.75629	10.2881	13.5469	19.7768	12.763	7.33815		9.58947	18.7334	13.3572	8.09252	4.51237	8.66872	8.0466	11.9678	9.8905	14.2921	15.1083	8.92925		6.964	16.4101	14.2032	20.1982	11.0366	13.3267	7.80492	12.5162	10.0781	7.09941	5.30467	13.3763	14.9493		8.40026	11.7138	8.11765	8.97753	12.3771	13.4287	10.6837	10.2282	5.88996
R100226_METAB02_MCC025_109628_20210527	HCT116-SLC30A1-KOOE-Ct-R100226			8.63216	16.4372	13.1465	9.80099	10.2699	13.8362	19.8033	12.0733	6.30469		9.2915	18.7687	13.4002	7.70079	6.27523	7.49868	7.62499	11.46	9.9761	14.1466	15.1287	8.79652		7.38665	16.3686	14.1907	20.0173	11.0218	13.3778	8.09589	12.4161	10.2402	6.11804	5.56093	13.6874	14.994		8.56812	11.7404	8.32869	8.94816	12.4715	13.2016	10.7264	10.3298	5.81568
R100226_METAB02_MCC025_109629_20210527	HCT116-SLC30A1-KOOE-Ct-R100226			8.10462	16.1828	13.0865	9.49166	10.1739	13.5391	19.6692	12.9407	6.62769		9.63601	18.5908	13.2096	7.97594	6.05124	8.65528	8.12238	11.9564	9.75313	14.2309	15.0471	8.87299		7.339	16.1835	14.13	20.0909	11.2368	13.2595	8.01437	12.4724	10.6879	6.3078	5.28433	13.3659	14.8121		8.12196	11.805	9.38761	8.74924	12.3565	13.0682	10.6873	10.1335	6.37796
R100226_METAB02_MCC025_CAL3_20210527	#N/A			7.2429	16.1468	11.3875	11.0421	7.03304	11.8737	13.9579	12.1881	7.32772		3.73334	14.6251	12.4819	3.69901	4.1963	8.99809	6.44997	1.83772	4.28466	0.141276	7.98174	6.99876		2.7605	14.9074	11.9391	22.6243	10.754	12.0936	6.96279	11.2202	12.7095	9.07852	5.45584	10.9825	8.61888		7.33781	4.8903740000000004	14.8433	8.00378	10.9177	12.7105	8.97693	9.4199	4.91678
R100226_METAB02_MCC025_CAL4_20210527	#N/A			7.42476	19.1506	12.6785	13.4712	8.61298	14.1386	17.3047	14.4173	9.33104		3.92298	16.4553	16.5315	4.92349	4.59774	11.8182	8.13906	5.37991	5.42663	4.35232	10.4497	7.18855		5.61683	17.5259	12.4882	25.2648	12.3847	12.6981	8.13192	12.132	17.4485	12.5957	6.34182	14.9523	13.5197		11.1587	7.689	16.3984	9.29105	13.2817	13.1056	9.7024	11.6712	6.6996
R100226_METAB02_MCC025_CAL5_20210527	#N/A			8.5387	20.5616	13.3473	14.9226	9.48311	15.3056	18.2516	15.7587	10.3003		4.95415	17.3291	18.4762	6.0246	5.76421	13.0923	9.04743	6.57256	5.67639	6.54833	11.774	7.90557		5.6454	18.865	12.7364	26.2513	13.1873	12.9465	8.6335	12.5817	19.4623	13.8	6.82482	17.2181	15.8528		13.283	9.01304	18.3872	9.65278	14.3291	13.821	10.2125	13.277	7.79521
R100226_METAB02_MCC025_CAL6_20210527	#N/A			9.08454	22.442	14.2297	16.5309	10.3626	16.8691	19.3229	17.5313	11.6628		5.91646	18.2238	20.8725	7.14385	6.8744	15.0834	11.0655	8.68526	6.52377	9.06979	13.3623	7.68411		6.74741	20.5844	13.2461	28.2496	14.1987	13.2916	8.81748	13.123	22.2648	15.2788	8.74696	20.2489	17.7714		15.2924	10.6495	21.1438	10.5978	15.2858	15.2497	10.8383	14.5357	9.02294
R100226_METAB02_MCC025_CAL7_20210527	#N/A			11.0596	23.8323	14.7844	17.9184	11.0825	17.9681	20.0911	18.8714	12.6819		5.82779	18.706	22.5997	8.21996	7.13603	16.5164	11.8509	10.8559	7.4364	10.8604	14.5874	8.46409		7.28659	21.8519	13.4707	29.2572	14.9538	13.4897	8.54093	13.4799	24.3148	16.6841	9.35628	22.253	18.5926		16.7481	12.0471	23.6302	11.1157	15.8741	16.0217	11.2944	15.1178	9.89714
R100226_METAB02_MCC025_CAL8_20210527	#N/A			10.8907	24.2935	15.2684	18.6871	11.5213	18.6486	20.7161	19.6272	13.0384		7.70461	18.9626	23.6831	8.55949	8.32596	17.1967	12.7292	11.2805	7.73155	11.8764	15.3525	8.67899		7.71423	22.6612	13.7079	30.2529	15.4085	13.6566	6.81522	13.7526	25.0373	17.5849	10.0617	23.0709	19.0561		17.6494	12.7936	25.1942	11.5796	16.2635	16.6693	11.6008	15.4833	10.2558
R100226_METAB02_MCC025_CAL9_20210527	#N/A			11.0156	24.8712	15.5666	19.1637	11.8298	19.0263	21.146	20.2477	13.1383		7.47876	19.1033	24.3481	8.57645	8.02219	17.2516	13.0833	11.7299	7.99846	12.4773	15.7995	8.8046		9.16941	23.2273	13.869	30.8681	15.8423	13.7954	7.12457	13.9437	25.5433	17.99	10.2453	23.4466	19.4004		18.5083	13.3627	26.0115	11.8206	16.5345	16.9771	10.7778	15.6857	10.6347
R100226_METAB02_MCC025_NIST1_2_20210527	#N/A			8.13717	11.0746	11.1669	8.43418	4.89393	7.32153	8.57734	11.003	4.29745		4.79839	14.614	3.4733	4.488	1.06522	5.67062	6.49758	3.02054	4.1983	0.692817	4.71358	7.53932		4.90786	17.9631	11.8584	15.3357	10.5218	11.6219	8.25738	11.5936	-1.66116	5.44202	1.46712	1.08981	3.21666		7.19262	3.65922	13.8438	7.57509	8.36848	12.6949	8.42467	9.06987	4.6935
R100226_METAB02_MCC025_NIST1_3_20210527	#N/A			8.10708	10.7559	11.3005	8.52546	3.79539	7.22424	8.72867	11.1015	4.43143		3.08992	14.1314	3.81913	3.90149	4.10065	6.57629	5.8758	4.00212	4.14554	0.659923	5.05418	7.77092		5.24458	17.978	11.9418	15.3188	10.609	11.4163	8.21354	11.4783	-1.41538	3.79351	3.33516	1.29171	3.82884		7.04049	2.66399	15.0547	7.1391	8.35141	11.2634	8.21272	9.03544	4.62512
R100226_METAB02_MCC025_NIST1_20210527	#N/A			7.45833	10.9487	10.9073	8.69231	4.97217	6.78549	8.1967	11.0155	3.28272		4.43018	14.9373	3.62648	3.3288	0.944111	6.53145	6.63931	2.92585	4.25487	-0.157493	4.93251	8.11687		6.07571	17.9628	11.9741	15.9927	10.4957	11.2434	8.17603	11.4094	-6.69166	5.7459	4.41536	1.86207	2.92118		6.73213	4.60618	14.5629	7.74061	7.75844	11.0967	8.22679	8.32922	4.07716
R100226_METAB02_MCC025_NIST2_2_20210527	#N/A			8.15149	10.8648	10.7324	7.94934	6.04452	7.47973	8.49883	10.6345	5.2545		4.68836	14.6055	3.09308	3.71733	2.52372	6.63274	5.46817	3.78184	4.24342	0.346397	4.23049	7.17533		6.13442	17.8158	11.7581	15.1669	10.455	11.3795	8.1956	11.4025	-2.35416	5.16391	1.77392	0.356643	2.75181		6.73092	1.04782	14.0624	7.32636	7.89282	11.2619	7.9779	8.90198	4.09853
R100226_METAB02_MCC025_NIST2_20210527	#N/A			7.35378	10.5766	10.747	8.49581	5.51461	7.10828	8.52812	11.0354	2.80793		4.16231	13.9745	4.71939	3.36819	1.34075	6.35759	6.35858	2.6069	3.76297	0.0670636	4.44494	7.35007		6.25686	17.8358	11.7967	15.1812	10.2776	11.2186	8.20625	11.3859	-3.05819	4.53466	0.964419	1.37979	2.91843		7.13295	3.39826	14.0999	7.48554	7.97825	11.1722	7.97334	8.92149	3.97888
R100226_METAB02_MCC025_NIST3_2_20210527	#N/A			8.26205	10.9251	10.6725	8.30619	4.98593	7.14004	8.56031	10.6926	4.3273		4.38202	14.4434	3.3387	3.2094		5.9481	6.13148	3.5065	3.7181	0.153139	4.19361	7.7925		6.6205	17.84	11.7712	15.1799	10.3985	11.334	8.05804	11.4153	-0.665257	3.06321	1.39808	1.13329	3.10332		6.74845	4.01923	14.4454	7.54771	8.41332	11.0954	7.9847	9.24738	4.07656
R100226_METAB02_MCC025_NIST3_3_20210527	#N/A			8.00769	10.5195	10.7554	8.19757	4.00261	7.44268	8.72428	10.8698	1.65412		4.20524	14.337	4.34945	3.67823	3.7772	6.8927	6.34842	3.94263	4.47245	0.413444	4.76778	8.31279		5.37186	17.8338	11.8861	15.2585	10.3241	11.2276	8.29741	11.2279	-2.9704	4.44935	1.38988	0.381237	1.24925		7.31041	3.43066	14.6332	7.39129	8.15696	11.1065	8.26798	8.98986	4.08336
R100226_METAB02_MCC025_NIST3_20210527	#N/A			7.62297	10.6857	10.7294	8.2008	5.80904	7.21611	8.08429	9.9482	4.88199		3.26174	14.3966	3.09771	3.14707		5.80954	4.45945	3.68381	4.31382	0.291948	4.49011	7.54485		5.99407	17.7811	11.84	15.2258	10.5173	11.4006	8.0327	11.4136	-7.93528	2.80649	1.57532	0.948963	2.35962		6.75825	2.31886	13.288	7.48287	8.35354	11.301	8.37016	8.79463	3.33068
R100226_METAB02_MCC025_RSL_QC1_20210527	#N/A			7.49578	10.8865	10.8443	8.34496	5.14698	6.97723	8.11224	11.1735	4.58545		3.16205	14.4145	4.81137	3.62887	4.8192	5.68945	6.61898	2.8789	4.34321	1.2025	7.71154	8.09181		6.20697	17.8597	12.692	15.4004	10.3489	11.3581	8.11059	11.4592	-3.75437	0.886731	1.98025	1.05872	2.55782		6.95752	3.32485	14.2306	7.83631	7.67119	11.0962	8.20623	9.25425	4.7622
R100226_METAB02_MCC025_RSL_QC2_20210527	#N/A			7.54219	11.0592	10.3393	8.5967	5.67201	7.37717	8.52603	11.9009	4.29528		5.32387	14.7918	4.45987	3.19206	1.40249	5.73877	6.48753	4.40846	3.95027	0.312597	7.70629	7.24818		5.84568	17.9086	12.4464	15.3078	10.2298	11.1095	8.46092	11.4278	-2.02109	3.22406	0.821305	-0.483216	2.22373		7.10062	1.69039	14.421	7.35105	8.11804	11.2659	7.96219	9.18018	4.25182
R100226_METAB02_MCC025_RSL_QC3_20210527	#N/A			8.40721	10.6714	10.6562	8.30855	5.05412	7.37575	8.74264	11.2304	3.62215		3.16944	13.1941	4.70309	4.01237	2.34477	5.71827	6.49954	3.43696	4.01482	-0.394319	7.81023	7.11452		5.47023	17.8594	12.5175	15.3497	10.4248	11.1735	8.28154	11.4658	-3.40515	3.32876	1.29304	0.429608	3.32444		6.6958	2.77257	14.2244	7.79791	6.00551	13.3857	8.11517	8.9442	3.81355
R100232_METAB02_MCC025_109862_20210623	HEK-SPNS1-WTOE-Ct-R100232	3.4956		8.94033	16.4037	12.1342	9.06315	10.1142	13.7735	19.6244	12.8589	7.67575		9.80141	18.4598	12.761	7.42166	6.22632	8.15218	9.26584	11.6466	9.87477	14.589	15.9919	9.14911	1.4142	8.16357	16.6404	14.232	20.5155	10.7909	12.684	8.49257	11.9983	10.182	7.1567	5.47109	12.3161	14.0734	2.91353	8.36265	10.6041	8.81173	8.46927	11.7459	13.2938	10.044	9.73548	5.79538
R100232_METAB02_MCC025_109863_20210623	HEK-SPNS1-WTOE-Ct-R100232	2.9487	3.8819	8.88063	16.179	11.925	8.75935	9.86117	14.4234	19.5899	12.9362	6.14317		9.8738	18.4822	12.5355	7.23862	4.7946	8.97467	9.1646	12.6329	9.5058	14.7086	15.9064	9.1088	1.56076	7.16741	16.5582	14.2425	20.5473	11.02	12.4414	8.41096	11.818	9.92099	7.08658	6.4755	12.3574	14.2334	1.44878	9.11634	10.7346	8.56061	8.14738	11.7142	13.7367	10.1785	9.60872	6.01678
R100232_METAB02_MCC025_109864_20210623	HEK-SPNS1-WTOE-Ct-R100232			9.40687	16.0234	12.4736	8.97318	10.1303	14.9616	19.634	12.6573	6.82362		9.82552	17.9634	12.605	7.23085	5.40179	6.93565	8.70176	11.6183	9.1679	14.1329	15.8557	8.92712	1.47637	7.95227	16.1882	14.1504	20.3401	10.2191	12.5625	7.76726	12.0038	10.12	7.49257	5.47019	12.4218	14.5043	2.30004	8.62433	10.8797	8.71453	7.70189	12.2769	13.3844	9.6624	9.80172	6.04697
R100232_METAB02_MCC025_109865_20210623	HEK-SPNS1-WTOE-Ct-R100232	1.14358	3.23326	9.36362	16.0572	12.2185	9.55513	9.93037	13.2673	19.6701	13.281	7.80551		10.1441	18.1958	12.5814	7.15964	7.13715	8.64562	8.97823	12.7231	9.41792	14.4188	15.9255	9.29059	2.66315	7.09554	16.5746	14.232	20.6543	10.9206	12.4542	7.25288	11.9658	9.59546	6.34428	5.94526	12.5752	14.3956	3.64507	8.52685	10.6762	7.88285	8.734	11.6765	13.5684	9.70968	9.76043	5.85968
R100232_METAB02_MCC025_109866_20210623	HEK-SPNS1-WTOE-Ct-R100232	2.52756	2.90771	9.10981	16.3049	12.1157	9.60243	9.91883	14.7738	19.8203	13.7621	4.08416		9.47537	18.2194	12.6723	7.47254	6.38315	7.70154	8.55136	12.2189	9.94585	14.4126	15.8425	9.39707	2.57338	8.13858	16.2309	14.18	20.4183	10.5904	13.0692	7.78641	12.2668	10.3916	6.67592	6.23206	12.8277	14.6469	3.50954	9.08325	10.3076	8.49673	8.32161	11.82	13.449	10.0922	10.1441	6.58829
R100232_METAB02_MCC025_109867_20210623	HEK-SPNS1-WTOE-Ct-R100232	3.66811	2.45704	8.34564	16.1571	12.2316	8.87494	9.89685	13.802	19.5751	12.7538	7.54748		9.73546	18.041	12.3863	7.60959	6.06646	7.64913	8.72313	12.0385	9.73325	13.6986	15.6412	9.10743	1.12007	7.83425	16.6962	14.1095	20.3971	10.5866	12.555	8.25585	11.9255	9.60346	6.42641	7.25892	12.2825	14.4697	1.08535	8.3295	10.1244	7.8366	7.74481	11.6249	13.3568	10.0496	9.63556	6.66841
R100232_METAB02_MCC025_109868_20210623	HEK-SPNS1-WTOE-Ct-R100232			9.41529	16.3448	12.3931	9.75842	10.1564	14.2328	19.7377	12.4876	6.53184		10.06	18.4502	12.579	7.24723	6.34629	8.83922	8.87399	12.0578	10.0062	14.5855	15.7482	8.42544	0.495717	8.03425	16.7815	14.0936	20.4863	10.8927	12.8296	7.39372	12.2359	10.2461	7.72596	4.16829	12.5737	14.7094	2.01092	8.63282	10.648	8.65079	8.43154	11.8733	13.6334	10.1884	9.97868	6.72667
R100232_METAB02_MCC025_109869_20210623	HEK-SPNS1-WTOE-Ct-R100232	1.65518	3.99027	9.28481	16.0224	11.9204	9.64285	9.71537	14.1017	19.5413	13.1587	7.14137		9.43694	17.7145	12.4324	8.14427	4.95434	8.4521	8.80956	12.1498	9.33486	14.2179	15.6805	9.49198	2.78447	8.40516	16.5746	13.951	20.3688	10.5248	12.5992	7.7301598479999996	11.882	9.64855	7.09182	6.49246	12.3844	14.1741	0.90778	8.62535	10.1782	8.36365	7.57176	11.5068	13.4694	9.6127	9.57891	6.39083
R100232_METAB02_MCC025_109870_20210623	HEK-SLC16A4-WTOE-Ct-R100232	1.9053		8.77573	15.1885	12.1503	9.58256	9.5892	13.3638	19.6256	13.1628	7.92901		9.47255	16.9747	12.2322	6.03462	3.60346	8.58905	8.47543	11.8845	9.50985	13.7863	15.9325	9.26445	1.17112	7.49845	15.8125	13.7617	19.8813	10.6664	12.6723	7.72511	12.1363	9.17629	5.64762	7.20555	12.0507	14.1192	1.5009	8.4261	10.6328	8.17513	8.70175	11.5826	13.329	9.35547	9.44126	5.60292
R100232_METAB02_MCC025_109871_20210623	HEK-SLC16A4-WTOE-Ct-R100232	1.27971	1.6086	8.20531	15.1295	12.127	8.93555	9.50597	13.4414	19.5801	12.9818	6.70874		9.57783	17.0993	11.9361	6.80146	4.07966	7.76632	8.98845	11.8528	8.98826	13.2631	15.8187	8.21281	1.49732	6.29838	15.9044	13.4085	19.9285	10.0205	12.4226	8.18695	11.9664	8.5912	6.78083	4.81507	11.801	14.3036	2.17753	8.62677	10.344	8.43353	8.53203	11.6208	13.1963	9.84929	9.70011	5.35508
R100232_METAB02_MCC025_109872_20210623	HEK-SLC16A4-WTOE-Ct-R100232		4.99591	9.31518	14.9868	12.3273	7.46555	9.67956	12.3973	19.5113	13.0335	6.8657		9.37679	16.9769	12.0317	8.51176	5.42934	7.56166	8.91963	12.1411	8.81906	13.6779	15.8706	9.13055	1.71227	8.487	16.0195	13.391	19.9501	10.4614	12.5356	8.13116	12.0496	9.12661	7.48379	4.41395	11.9217	13.7541	1.66886	8.72455	10.2535	8.50935	7.51524	11.5261	13.553	9.26799	9.52347	5.66347
R100232_METAB02_MCC025_109873_20210623	HEK-SLC16A4-WTOE-Ct-R100232	3.03189	2.62755	8.80214	14.7616	11.945	8.43467	9.48466	13.5008	19.4105	12.8038	3.83663		9.64089	16.6421	11.8912	7.54065	5.12117	7.76304	9.12274	11.5868	8.72364	13.5129	15.8395	8.75451	1.04797	6.96218	15.4201	13.1003	19.8269	10.075	12.4843	7.81029	11.8442	8.3785	6.19644	5.83371	11.9663	13.4907	1.62248	8.06622	10.2455	8.23342	8.06654	11.3181	13.5907	9.54344	9.41969	4.83001
R100232_METAB02_MCC025_109874_20210623	HEK-SLC16A4-WTOE-Ct-R100232	3.14405	2.80046	8.84748	14.7144	12.8627	8.16247	9.85469	13.7929	19.6409	12.7101	7.09788		9.50197	16.7325	12.0414	8.79663	5.47359	8.19355	9.03946	11.8191	9.04117	13.8658	15.7868	8.66471	2.45048	8.24827	15.2812	13.3351	19.5753	10.4881	12.8714	8.02862	11.9961	8.78909	6.69813	5.66392	12.0126	14.0712	2.99816	7.91431	10.0629	8.29434	8.08628	11.6157	12.7948	9.66646	9.8822	5.13605
R100232_METAB02_MCC025_109875_20210623	HEK-SLC16A4-WTOE-Ct-R100232		5.26008	9.12837	14.6816	12.7055	8.20603	9.65512	13.4587	19.5914	12.408	5.23687		9.3183	16.8631	11.7386	7.75248	4.93253	8.58907	9.08637	11.5652	8.92228	13.3435	15.6692	8.68942	1.59273	5.91028	15.5021	13.2672	19.6607	10.3865	12.4973	8.34817	11.8711	8.36063	6.63615	6.259	12.0614	14.0138	3.2027	9.53263	9.9191	8.7356	8.08667	11.516	13.41	9.77824	9.70771	5.37224
R100232_METAB02_MCC025_109876_20210623	HEK-SLC16A4-WTOE-Ct-R100232	3.98955		8.97035	14.5795	12.7564	9.45844	9.58469	13.4465	19.5313	12.8728	2.28135		9.4034	16.6321	11.8067	8.12704	2.13072	7.88991	9.08562	11.3283	8.87946	13.3989	15.6995	9.3793	3.41948	8.24889	15.1642	13.1509	19.6929	10.39	12.5836	7.59744	11.9679	8.65266	6.44219	4.52088	11.9355	14.0079	1.39473	8.139	10.0572	9.12314	8.09163	11.6824	13.0583	9.27303	9.52537	5.58061
R100232_METAB02_MCC025_109877_20210623	HEK-SLC16A4-WTOE-Ct-R100232	3.23591	2.32452	8.78612	14.4392	12.1176	9.2647	9.48999	14.0063	19.6036	12.614	7.2547		9.21165	16.445	11.7578	7.45469	5.9506	7.19141	8.78291	11.6374	8.69087	13.2706	15.6793	8.53495	1.70286	6.9504	15.1451	13.0965	19.5316	10.3568	12.6978	8.34585	12.1249	8.59057	7.26878	4.0116	12.3465	13.76	2.69988	8.5765	9.95221	7.76655	7.95982	11.4074	13.0325	9.93937	9.61986	5.61077
R100232_METAB02_MCC025_109878_20210623	HEK-SLC16A6-WTOE-Ct-R100232	2.10808	4.23924	9.06328	15.9089	12.8973	9.07023	9.9897	14.95	20.0368	12.3096	7.52362		9.82553	18.4769	13.222	8.2173	4.30036	7.58783	8.38575	12.0347	9.37113	14.69	15.6574	9.1	1.95526	8.41503	16.2065	13.9659	20.1239	10.302	12.8066	8.07956	11.9855	11.4075	4.9651	4.51943	12.6836	15.0962	1.44207	8.90927	10.988	8.92842	8.22175	12.1941	13.4693	9.95369	10.4938	5.99637
R100232_METAB02_MCC025_109879_20210623	HEK-SLC16A6-WTOE-Ct-R100232	1.39277	2.45027	9.35338	15.8307	12.8105	8.9396	9.98459	13.7514	19.8963	12.6803	6.97181		9.53827	18.3908	12.9087	7.46882	4.61373	8.14666	8.23231	11.5173	9.41582	14.2814	15.5153	9.41685	0.854447	7.47211	16.3819	13.8643	20.1593	10.3097	12.8246	7.74787	11.9228	10.9035	6.27794	5.0929	12.3401	15.0794	3.92342	8.88032	10.8853	7.44949	8.96284	12.1832	13.1338	10.2821	10.0105	5.29159
R100232_METAB02_MCC025_109880_20210623	HEK-SLC16A6-WTOE-Ct-R100232	3.39022	2.75355	9.10695	15.7146	13.1311	9.47023	10.1478	13.6906	19.901	13.1328	6.50102		9.60135	18.252	12.9248	8.02394	4.16419	8.04015	8.03384	11.8537	9.32505	13.8176	15.5424	9.15099	2.54329	7.26137	16.3454	13.8127	20.1468	10.797408860000001	12.6588	8.32715	11.9052	10.8783	6.57852	5.95567	12.2987	15.1892	1.01823	8.25335	10.9611	8.91091	8.62134	12.2768	13.0042	10.5316	10.4449	5.10168
R100232_METAB02_MCC025_109881_20210623	HEK-SLC16A6-WTOE-Ct-R100232	1.272		8.34299	15.6707	12.6627	9.40444	9.81444	14.0569	19.6682	12.7749	6.90861		9.76612	17.9027	12.9188	7.55298	4.52699	7.99861	8.57588	12.1391	9.26221	13.882	15.4977	9.23676	1.71232	7.91468	16.2958	13.5367	20.0304	10.4916	12.5778	8.19441	11.8256	10.3553	7.95176	5.64996	12.3566	14.4094	2.71564	8.90954	10.5982	8.58759	8.50836	11.8744	13.1545	9.90967	9.86227	5.15542
R100232_METAB02_MCC025_109882_20210623	HEK-SLC16A6-WTOE-Ct-R100232	2.01151		8.72216	15.6893	12.9691	7.63397	9.92079	15.386	19.5548	12.9811	6.94337		9.85546	18.5992	13.5113	7.92747	5.14279	8.20762	7.92251	12.1921	9.67436	13.8382	15.5891	9.636	2.31828	7.59167	16.4767	13.7938	20.0371	10.5043	10.8812	8.04319	10.9841	10.3824	6.28822	6.72563	12.9677	14.1326	3.05009	7.73544	10.3336	8.67112	8.30999	11.6582	13.2296	9.95244	9.87251	5.41146
R100232_METAB02_MCC025_109883_20210623	HEK-SLC16A6-WTOE-Ct-R100232		3.25283	8.64496	15.6465	12.6009	9.06319	9.76986	15.4226	19.5606	12.109	3.22656		9.31199	18.3146	13.2008	7.33679	4.42458	8.46702	7.84356	11.743	9.51697	13.712	15.4801	9.83466	1.03841	7.54834	16.219	13.4648	19.9939	10.5876	10.7958	7.96478	10.9524	10.211	7.2131	5.30964	13.2486	14.2636	3.56375	7.64856	10.6058	8.81665	8.6981	11.6679	13.0701	10.1418	10.0375	5.5694
R100232_METAB02_MCC025_109884_20210623	HEK-SLC16A6-WTOE-Ct-R100232	4.28656	1.89191	8.77052	15.5944	12.4183	8.16439	9.73334	15.982	19.6309	12.1947	7.81783		9.85406	18.5488	13.0866	6.63444	5.11086	8.58842	8.22866	12.3523	9.23474	14.035	15.5151	9.57952	2.19065	8.37187	16.3071	13.5668	20.0505	10.4323	10.9689	7.74832	10.7418	10.4112	6.70583	5.93029	13.4062	14.4205	1.56013	8.53077	10.646	8.75258	9.20376	11.7086	13.4859	10.5837	10.1222	5.69978
R100232_METAB02_MCC025_109885_20210623	HEK-SLC16A6-WTOE-Ct-R100232	1.0829	3.82827	8.62357	15.3007	12.2736	9.26664	9.76343	15.2731	19.4744	12.508	7.42064		9.84398	18.1416	13.0912	6.79844	5.8301	8.43339	8.09261	12.3037	9.40038	13.7416	15.4555	9.0835	1.25162	7.6847978790000004	16.0303	13.6123	20.1731	10.9249	10.7991	7.42506	11.0212	9.73109	8.68936	3.9077	13.3056	14.3049	2.6782	8.05348	10.4964	7.85684	8.14771	11.4736	13.4887	9.96163	9.76658	5.08013
R100232_METAB02_MCC025_109902_20210623	HEK-SLC34A2-WTOE-Ct-R100232	3.761	3.33326	8.63812	16.72	15.5318	8.37484	10.9552	17.7244	20.2827	15.0476	4.35072		9.75968	18.4573	13.1643	8.31593	6.25232	8.1285	9.15083	11.8496	9.77297	15.6556	16.5638	10.2802	1.54176	7.91147	16.5994	12.6077	20.5096	10.542	14.012	8.03601	12.8767	11.8549	6.55869	8.22173	12.656	14.1573	2.96513	8.9792	11.002	7.31069	8.73503	12.4993	12.8846	9.46269	9.74969	6.95599
R100232_METAB02_MCC025_109903_20210623	HEK-SLC34A2-WTOE-Ct-R100232	4.47686	4.50737	8.46891	16.7254	13.1537	8.52221	10.5882	14.1891	20.1995	12.6544	7.15359		9.88602	18.636	13.1015	8.11432	5.05183	8.3386	8.55383	12.0002	9.76085	14.9018	16.517	9.17921	1.90048	9.39174	17.302	13.7122	20.6948	11.0728	13.5144	8.36433	12.3607	10.6602	7.58507	5.09645	12.9081	14.9054	1.62315	9.37829	11.4632	10.0575	9.33983	12.5699	13.3678	10.8895	10.1304	5.86407
R100232_METAB02_MCC025_109904_20210623	HEK-SLC34A2-WTOE-Ct-R100232	1.95983	3.43683	8.55123	16.5383	13.4489	8.50703	10.6714	16.3103	20.2313	12.3376	7.13797		9.92187	18.3864	12.8778	7.45262	5.54668	8.01895	8.47976	11.6467	10.0019	14.7014	16.4407	9.48448	1.65168	7.92083	16.9103	13.5738	20.6188	10.9177	13.2631	8.19924	12.2914	10.2692	6.99882	6.18846	13.2026	15.2211	2.58199	9.20856	11.8103	8.33404	9.38503	12.9391	13.4401	10.6158	10.6125	6.27657
R100232_METAB02_MCC025_109905_20210623	HEK-SLC34A2-WTOE-Ct-R100232	2.12564	4.83603	8.80538	16.3312	12.473	8.5659	10.004	15.72	20.1437	13.1533	4.84561		9.93856	18.2686	12.8921	8.2228	2.76301	8.16619	8.81659	12.0052	9.60852	14.6871	16.4286	10.5168	2.08911	8.54453	16.2255	13.4002	20.5321	10.7726	13.2736	7.77849	12.4876	9.71471	6.14622	7.04929	13.4944	14.8675		8.84894	11.2791	9.16433	8.79147	12.266	13.4511	10.417	10.3007	6.36629
R100232_METAB02_MCC025_109906_20210623	HEK-SLC34A2-WTOE-Ct-R100232	3.64612	3.96565	9.27647	16.3798	14.0476	9.29003	10.4514	15.5398	19.9859	13.237	8.1694		9.79419	18.0907	13.4251	7.88673	4.65617	8.31529	8.71156	11.9734	9.71375	14.0138	16.3686	9.88831	2.60854	8.11146	17.112237060000002	13.2282	20.5107	11.1358	13.138	8.19301	11.9317	9.92321	6.85828	7.13014	12.9592	14.7821	3.77303	8.79523	11.2075	9.68204	8.68757	12.4787	13.4185	10.2459	10.212	5.93371
R100232_METAB02_MCC025_109907_20210623	HEK-SLC34A2-WTOE-Ct-R100232	1.82296	4.66634	7.97903	16.5709	13.9703	8.96492	10.3403	15.0655	20.2846	17.274	6.9644		10.0133	18.4891	13.3105	7.95667	5.04282	8.29934	9.01436	12.2861	10.2309	14.066	16.4214	10.1355	2.19977	9.06768	16.856	13.5154	20.637	10.8224	13.4116	8.40027	12.5258	10.5187	6.99501	6.1859	13.319	15.6179	3.23553	9.01585	11.4494	8.78538	8.20514	13.0193	13.8323	10.0736	10.726	6.28933
R100232_METAB02_MCC025_109908_20210623	HEK-SLC34A2-WTOE-Ct-R100232	1.79087	2.96296	9.6469	16.3998	13.1731	9.53398	10.1583	14.2519	20.2276	13.3413	6.80307		9.944	18.4882	13.2324	8.41266	3.55583	8.87511	7.1208	11.6979	9.96945	14.4905	16.3543	9.5262		8.46977	17.0017	13.4533	20.5553	10.7534	13.2581	7.97607	12.3524	10.0598	7.51497	6.73908	12.986	15.4607	2.84282	8.60085	11.0069	9.61122	8.42917	12.4022	13.7482	10.0948	10.5786	6.12939
R100232_METAB02_MCC025_109909_20210623	HEK-SLC34A2-WTOE-Ct-R100232	3.1643	3.70915	9.37268	16.3838	13.3201	8.18132	10.5544	14.9321	20.1484	14.1676	6.96389		9.29957	18.5021	13.1644	7.42513	4.79045	8.19193	8.88936	12.1283	10.1344	14.6927	16.3109	9.56717	2.33375	8.95665	16.617	13.2227	20.5218	10.8779	13.1103	7.74503	12.3865	9.78459	7.70205	6.95526	13.077	15.2206	3.607	8.8021709950000009	11.459	8.87739	8.2784	12.6815	13.6081	9.50653	10.5027	6.20031
R100232_METAB02_MCC025_109910_20210623	HEK-SLC24A3-WTOE-Ct-R100232	3.02654	3.81833	9.3477	16.5986	11.2879	9.35088	10.3366	13.9633	20.3909	13.1689	7.81367		10.2885	19.7963	13.3723	8.25916	5.35	8.84867	9.33083	12.7136	10.4261	14.8352	16.4313	9.84157	2.24116	8.3788	17.6725	14.1793	20.738	11.3978	13.5691	7.87161	12.5261	11.9897	7.14309	5.74224	13.5698	15.4016	3.79803	9.04357	11.5436	8.82733	9.03829	12.5576	14.2686	11.4111	11.0719	5.90443
R100232_METAB02_MCC025_109911_20210623	HEK-SLC24A3-WTOE-Ct-R100232	1.41982	4.82196	8.79458	16.602876470000002	13.4186	9.56128	10.7455	14.3732	20.4134	12.3149	6.77425		10.4062	19.6897	13.3418	7.49259	6.54354	8.18544	8.73461	12.7525	10.4824	14.712	16.377	9.92462	3.4726	8.59989	17.421	14.1352	20.767	11.3735	13.4338	8.22006	12.5281	11.5204	6.41928	6.61937	13.5255	15.7666	3.68169	9.37549	11.5888	9.51573	8.8614	13.2639	14.0566	11.6874	11.2056	6.24325
R100232_METAB02_MCC025_109912_20210623	HEK-SLC24A3-WTOE-Ct-R100232	3.19943		9.14856	16.4134	13.6329	7.96468	10.4508	14.1841	20.3944	12.5178	8.12695		10.4244	18.9917	13.1463	6.50612	6.55801	8.87521	9.17702	12.6765	10.3823	15.1321	16.3148	9.81986	2.10335	8.11237	17.5768	13.9457	20.6888	11.2152	13.4391	7.58018	12.6141	11.5805	8.42641	7.26996	13.4363	15.5042	1.77035	9.11702	11.7313	9.49212	8.7644	12.9091	14.5157	11.6749	10.7662	6.34839
R100232_METAB02_MCC025_109913_20210623	HEK-SLC24A3-WTOE-Ct-R100232	1.53358	3.19184	9.17556	16.2219	12.7001	8.51785	10.2065	14.7044	20.3253	12.6531	6.35459		9.92668	19.3695	13.0454	6.97061	5.7896	8.60344	9.23096	12.6029	10.0851	15.0541	16.2821	10.8841	2.11109	7.62115	17.4486	14.1949	20.8665	11.1357	13.3961	7.48687	12.5892	11.203	8.52094	7.14077	13.9658	15.2192	2.30854	8.61553	11.646031260000001	9.67109	8.81764	12.392	14.253	11.7759	10.6239	6.58971
R100232_METAB02_MCC025_109914_20210623	HEK-SLC24A3-WTOE-Ct-R100232	2.97604		8.44142	16.4804	12.7012	9.03144	10.5833	14.2502	20.6737	12.1243	7.16842		10.6695	19.5855	13.3557	8.64643	3.94257	8.72843	9.59233	13.1174	10.637	15.1514	16.4594	10.5392	2.59776	8.47889	17.396	14.0862	20.835	11.5841	13.8043	8.14712	12.8426	12.3734	7.63235	5.89353	14.0655	15.7323	4.11197	9.00482	11.6052	9.36065	8.60159	12.7628	14.1061	11.7121	10.9636	6.22547
R100232_METAB02_MCC025_109915_20210623	HEK-SLC24A3-WTOE-Ct-R100232	4.00844	4.21491	8.3866	16.5836	12.508	9.24929	10.3914	13.2299	20.5521	12.5643	8.22778		10.2813	19.5114	13.2779	8.72002	4.75601	9.27764	9.43703	12.9239	10.7615	15.4262	16.3808	9.97011	2.59079	9.77342	17.6124	14.1937	20.8169	11.523	13.6988	8.24753	12.5483	11.9205	6.81792	7.78194	13.453	15.7323	3.48328	9.16836	11.7107	9.41386	9.65033	12.6949	14.725	11.7829	10.8442	5.86097
R100232_METAB02_MCC025_109916_20210623	HEK-SLC24A3-WTOE-Ct-R100232	1.60748	2.81557	9.85065	16.42	13.1152	9.63277	10.3104	13.9996	20.4774	12.8729	6.99304		10.1658	19.4675	13.0685	8.20661	6.06939	8.80005	9.13338	12.3504	10.1088	15.6642	16.3435	10.8594	2.43418	7.40736	17.5806	14.0023	20.749	11.5782	13.5574	7.45286	12.557	11.5909	6.18062	7.56681	13.4614	15.796	2.66646	8.96051	11.7318	10.0186	9.33734	12.7758	14.3642	11.7387	10.9016	5.96627
R100232_METAB02_MCC025_109917_20210623	HEK-SLC24A3-WTOE-Ct-R100232	2.03083		9.1714	16.1255	12.144	9.59767	10.2327	13.7986	20.3039	12.6017	6.35383		10.2368	18.7382	12.9113	8.10614	6.41537	8.25462	9.41038	12.8242	9.86757	14.5819	16.238	10.191	2.12569	7.15889	16.9755	13.7417	20.7296	11.2047	13.2808	7.95463	12.5253	10.9783	8.53075	6.67608	13.5857	15.4115	2.60825	8.61363	11.325	9.46689	9.38248	12.3452	14.3336	11.2078	10.9282	5.82466
R100232_METAB02_MCC025_CAL3_20210623	#N/A	3.67758		7.43325	16.2216	11.3444	11.6979	6.51645	8.52767	12.2558	12.9742	9.05948		1.54766	5.30501	9.5763	4.46616	3.36603	8.5941	6.22358	4.5912	-0.496804	5.65495	11.6383	3.58457	4.21971	-3.66338	15.1158	9.98656	21.7975	10.363	7.78317	7.43469	9.83968	-1.41685	8.78404	-0.838168	10.5702	2.6535	3.1233	8.06836	-0.0903201	15.0867	6.30713	7.82392	11.0881	1.44995	8.58793	3.75239
R100232_METAB02_MCC025_CAL4_20210623	#N/A	5.54016	4.56009	7.68866	18.331	13.3948	14.5415	8.31444	13.744	16.3134	15.1544	11.4029		4.74051	11.1648	12.3887	5.75424	5.54227	11.3538	8.11347	7.45124	1.09353	9.95048	13.1202	4.80288	4.91904	3.56912	17.4857	11.5526	23.3646	13.1229	9.58878	9.18736	11.416	3.61646	10.9792	5.50165	13.4494	10.7398	4.7398058260000004	10.9227	3.35974	17.4798	8.69354	13.5223	11.1882	6.29435	11.6206	6.3599
R100232_METAB02_MCC025_CAL5_20210623	#N/A	5.86247	4.5373	8.19479	19.4052	14.6338	16.2767	8.92675	16.2896	17.4837	16.5727	12.2874		4.74077	13.7889	13.7442	7.32031	5.42301	12.7119	8.71359	9.73469	1.38868	11.8484	13.8992	3.03229	5.87358	5.34211	18.5534	12.3205	24.0907	14.2754	10.6261	9.56044	12.1472	5.62074	11.8106	5.82804	14.9088	14.3926	5.57173	12.2971	5.22303	19.0389	10.7184	15.7325	12.1942	7.91631	13.921	7.37786
R100232_METAB02_MCC025_CAL6_20210623	#N/A	7.70879	6.90181	9.48675	20.7119	16.0267	18.2841	10.3138	19.6842	18.6815	18.3585	13.7717		6.25639	17.2627	15.3929	9.35082	7.1123	14.7392	9.53276	12.0231	4.12044	14.3022	14.8197	4.31859	6.81528	6.71786	20.0456	13.5705	24.9968	15.7994	11.7402	9.90786	13.0589	8.53517	13.0402	8.42482	16.9419	17.7759	6.3706	13.7514	7.73539	22.2494	12.6556	17.8577	13.5819	11.6642	16.2667	8.61038
R100232_METAB02_MCC025_CAL7_20210623	#N/A	8.89473	8.18947	9.78022	21.7236	17.1197	20.0217	11.2242	22.3856	19.5112	19.9103	14.6027		7.28396	19.2917	16.6637	10.4111	7.56056	16.297	10.5612	12.3051	6.95679	16.258	15.5751	4.93519	7.76236	8.24959	21.1278	14.6166	25.8091	16.9262	12.8103	8.33886	13.7316	10.7236	13.9133	10.1738	18.4445	19.1099	6.93765	14.517	9.79143	24.7496	14.5854	19.2068	15.0177	14.0453	17.2599	9.55084
R100232_METAB02_MCC025_CAL8_20210623	#N/A	9.38485	8.66337	9.48227	22.2888	17.7036	20.8352	11.5188	23.5505	19.9816	20.6203	15.0265		7.75521	19.6654	17.2068	11.0646	8.08675	17.0897	10.7104	14.0806	7.52559	16.6748	15.8585	5.52424	8.36994	8.59899	21.8635	14.8643	26.0576	17.4675	13.0716	8.35627	14.0505	11.516	14.2072	10.8525	18.9937	19.5817	7.47772	15.0853	10.6761	26.1766	15.2465	19.7174	15.3428	15.2467	17.62	9.97825
R100232_METAB02_MCC025_CAL9_20210623	#N/A	9.966	9.12953	10.404	22.6177	18.2586	21.7178	12.0513	24.5993	20.4003	21.2848	15.1729		7.79442	20.0305	17.7938	11.6914	8.31428	17.4175	10.7815	14.7597	8.58108	17.7518	16.1358	6.45568	8.45239	9.43184	22.2295	15.209	26.3841	17.9943	13.5491	7.84778	14.2598	12.2383	14.4913	11.8319	19.2879	20.0295	7.69033	15.5133	11.5219	27.2849	15.8983	20.4099	15.8038	16.4296	17.9759	10.3881
R100232_METAB02_MCC025_NIST1_2_20210623	#N/A	3.47791	3.97688	8.04316	12.2806	9.92694	7.80505	4.10458	-0.159783	8.72656	12.4252	5.84444		5.09296	2.7398	3.29169	5.20426	3.34805	6.67428	7.80115	5.38969	-1.54351	6.07816	9.54997	3.52882	1.00841	5.21626		10.7701	17.8577	10.2716	4.39908	8.62859	10.3556	-18.4194	6.95333	-1.66839	3.85533	-1.96227	0.970408	7.61556	-3.68319	15.2692	5.07212	4.28923	10.9285	0.394638	8.79349	3.07437
R100232_METAB02_MCC025_NIST1_3_20210623	#N/A			9.08918	12.4171	9.62806	8.13823	3.83539	-0.216823	8.89953	11.8066	5.21903		5.24202	6.27788	3.87972	4.48801	1.81962	5.83771	7.82195	6.56433	-2.13098	6.24386	9.74607	3.54646	0.709563	6.25056		10.6271	17.7106	10.3815	5.19978	9.54188	10.3343	-15.3229	7.05369	-1.52157	4.34724	-0.877892	0.608638	8.62289	-2.57618	15.5205	5.62836	3.19652	11.3395	-0.809811	9.33037	3.88875
R100232_METAB02_MCC025_NIST1_4_20210623	#N/A	1.55174		8.98701	12.5626	9.06747	7.50929	4.5807	-1.10017	9.11985	12.419	6.03828		5.10066	3.87465	3.24408	5.35059	2.47729	7.18824	7.77231	6.82264	-0.635318	6.0374	9.58794	4.9746	0.998981	5.55744		11.0934	17.99	10.1474	6.26236	9.36647	10.6088	-16.8398	6.4093	-4.51104	3.55257	-3.34548	0.180035	8.21393	-4.95329	15.907	4.6237	4.53117	11.0937	-2.20247	8.8354	2.74542
R100232_METAB02_MCC025_NIST1_5_20210623	#N/A	2.61527		9.0672	12.4741	8.38737	8.07073	3.07745	-1.68703	9.1346	12.9137	5.87336		5.15616	4.54435	3.54238	5.50328	4.41902	6.48761	8.09588	5.69805	-2.85487	6.75575	9.8887	4.43798	1.21493	6.55714		11.0746	17.9219	10.0384	4.96353	9.25161	10.3772	-18.7258	7.14351	-0.685114	3.85551	-2.18863	0.807303	7.2814	-4.92419	15.6707	6.05873	2.93687	11.4276	-1.95757	9.39335	3.57393
R100232_METAB02_MCC025_NIST1_20210623	#N/A	1.18381		7.3585	12.3217	9.73555	8.48212	5.11433	-1.03938	8.49111	11.0551	7.08997		4.40735	3.51056	2.98647	5.05176	1.70057	6.04943	7.58436	6.80013	-2.27324	5.60903	9.80206	3.99283	1.33224	6.60233		10.5421	18.1982	10.1434	5.21923	9.30218	10.3193	-17.1944	6.80675	-5.39527	4.12784	-4.10613	2.24398	7.9766	-4.80321	14.3255	5.8	3.94814	11.0162	0.353272	8.43614	3.20105
R100232_METAB02_MCC025_NIST2_2_20210623	#N/A	3.5482	3.85085	10.2821	12.4336	9.64659	7.63836	2.74762	-0.0335828	8.92649	11.9918	5.63491		4.31266	4.27978	3.65396	5.36716	2.13627	5.83546	7.95532	3.94494	-1.98526	6.28165	9.57948	4.60354	1.59315	5.60026		10.4512	17.6719	10.3476	4.90652	8.79458	10.277189570000001	-13.5882	6.33828	-2.55562	4.00009	-1.52374	2.23545	7.44931	-3.78401	14.6677	5.58412	4.55449	11.3059	0.114038	9.00963	3.18484
R100232_METAB02_MCC025_NIST2_3_20210623	#N/A	2.20344	1.53785	8.43153	12.6847	9.03411	7.86853	4.14533	-1.80507	9.05314	12.5397	4.91775		4.95179	2.65618	3.29083	5.09411	2.22109	6.64046	8.43971	5.80047	-0.557502	6.65585	9.71507	5.48292	0.439272	4.96974		10.1018	17.8485	10.1501	4.68533	8.97386	10.4505	-11.7486	5.98525		4.07916	-4.70244	0.590798	7.54528	-3.99846	15.5097	6.20056	3.58766	11.1876	-0.778958	9.63043	3.66575
R100232_METAB02_MCC025_NIST2_4_20210623	#N/A	1.91019		8.84081	12.4295	9.01342	8.79548	4.50475	-0.219373	8.95845	11.9565	6.68409		5.06746	3.57259	3.44951	5.61141	2.12688	6.29154	7.64052	4.57246	-2.2806	6.46163	9.74842	5.32283	1.24727	5.13812		11.0132	17.4977	10.0839	5.03118	8.81872	10.444	-12.5389	6.40116	-4.6742	4.04364	-3.57439	-0.481587	7.39373	-6.35444	15.8836	5.12554	4.7161	11.4267	-2.6183	9.31191	2.25232
R100232_METAB02_MCC025_NIST2_20210623	#N/A		1.77952	8.5936	12.2239	9.10991	8.50736	4.50134	-1.45509	8.79596	12.1894	6.55016		4.10838	3.74357	3.8846	4.75755	2.02247	6.71496	7.91295	6.70191	-0.93242	6.15713	9.7613	5.05052	0.625451	5.45839		10.623	17.7529	10.2986	4.71358	9.0383	10.1937	-14.3181	6.77605	-5.73641	3.97383	-3.47775	0.00303859	7.26774	-4.54074	14.3259	6.20464	-0.808016	10.9762	-0.662576	8.61738	3.79942
R100232_METAB02_MCC025_NIST3_2_20210623	#N/A	2.30666	1.91895	8.35597	12.2113	8.58883	7.91492	3.69854	-0.511757	8.84512	12.3763	5.84123		4.1961	3.33779	3.99358	4.92944	2.9281	5.59696	8.13107	5.78538	-1.23185	6.46813	9.76834	5.06766	1.64521	5.41169		10.7623	17.7325	10.2123	4.00574	8.95313	10.3249	-19.3557	7.06562	0.144389	3.82025	-3.27928	1.12613	7.40693	-4.07226	15.3689	4.81291	4.82791	10.8627	-1.42519	9.23794	2.13325
R100232_METAB02_MCC025_NIST3_3_20210623	#N/A	3.08779	2.87099	8.24849	12.2322	9.03045	7.12601	2.77321	-1.39797	8.98257	11.905	7.02579		4.43973	2.85474	3.78574	4.64345	1.7369	6.5919	7.22241	6.85153	-2.16584	6.05345	9.83227	5.1825	1.36863	5.95426		10.9672	17.4672	10.1091	6.18583	8.90462	10.295	-12.8687	7.44414	-4.37141	3.75256	-2.76674	-0.0277791	7.89881	-4.77619	15.3975	4.96698	4.4132	11.3165	-2.46593	9.43287	3.58421
R100232_METAB02_MCC025_NIST3_4_20210623	#N/A	2.07822	1.55092	8.77042	12.5504	8.7573	7.80646	3.99259	-2.03468	8.79347	12.1575	7.70956		5.01912	2.90069	4.46351	5.06344	1.65588	6.45958	8.38742	6.43838	-1.31022	5.66119	9.51377	2.40105	1.62152	5.35907		10.6782	17.5611	10.3974	6.1556	9.07054	10.1749	-11.8871	6.35004	-2.91439	3.58314	-3.44805	2.10208	8.60398	-2.7173	15.6153	5.79038	4.52504	11.1476	-0.798556	8.42863	2.13019
R100232_METAB02_MCC025_NIST3_20210623	#N/A	2.66737		10.5426	12.6359	9.71246	7.44093	2.89989	-2.08757	8.68389	11.7401	6.65904		4.33851	4.39346	3.63268	4.89895	3.0051	6.52534	8.22697	5.6185	-2.29024	5.61206	9.69865	4.07722	0.411749	5.31525		8.93498	17.6084	10.1312	4.70735	9.06448	10.4031	-14.9536	5.19616	-3.74956	4.35466	-1.81874	-0.314693	7.84627	-2.91051	14.5209	5.55233	4.39291	10.9844	-1.34406	8.70957	3.9600616300000002
R100232_METAB02_MCC025_RSL_QC1_20210623	#N/A	4.30768	2.71329	9.77216	12.5091	9.42724	8.39531	2.21991	-1.71719	8.50247	11.9049	5.47179		3.56619	2.19656	4.41472	4.77642	4.65561	6.02665	7.25056	6.33703	-2.75449	6.50995	11.642	5.45934	0.53535	5.59173		11.9839	17.9957	10.0953	4.82217	9.07222	10.3844	-15.6425	1.61055	-4.67857	3.54707	-2.1894		7.73987	-5.23048	14.1742	6.30992	3.54188	9.12176	-1.86823	8.44254	3.11974
R100232_METAB02_MCC025_RSL_QC2_20210623	#N/A	2.01111		9.9644	12.519	9.08803	7.86787	2.68863	-0.63779	8.68852	11.8591	6.52589		4.5609	1.83631	4.19794	5.39415	1.20715	5.9862	8.15585	6.26128	-2.04223	6.36861	11.6855	5.82523	0.892621	5.44795		12.0246	17.8051	9.74596	5.66101	8.18364	10.4374	-14.1196	1.68093	0.133191	4.25186	-2.57088	0.0130913	7.60382	-3.95799	14.719	5.80549	2.42161	11.1705	-2.18799	8.89228	4.24972
R100232_METAB02_MCC025_RSL_QC3_20210623	#N/A	3.65247	2.39391	9.70144	12.6754	9.41041	8.11542	3.11825	-0.520329	8.85179	12.3261	6.23266		5.18969	1.71948	4.08944	5.30187	2.74651	6.32575	7.64742	7.62246	-1.16201	5.67842	11.594	5.50764	2.41035	6.00608		12.1458	17.6119	9.90003	4.32597	10.2197	10.1294	-13.0178	2.41509	-0.666504	3.84432	-2.46292	1.67101	8.84516	-6.21967	14.4629	6.45468	4.85428	10.9994	-1.40068	8.9714	2.91094
R100236_METAB02_MCC025_109995_20210723	HCT116-SLC22A31-KOOE-Nt-R100236	1.80752	2.22027	9.00702	16.6451	10.5921	9.40292	9.94306	13.8293	19.9818	14.271	6.49157		10.1114	18.7125	12.8731	7.78764	4.61135	8.55042	8.64147	12.3783	9.7761	15.1797	16.0013	9.69778	2.11723	8.2331	16.667	14.3206	20.6467	11.1039	12.1371	7.91335	12.5488	9.5415	7.41199	7.78251	11.9012	13.7749	1.87566	9.01982	13.0557	9.02665	8.38369	11.9782	13.7201	11.0421	9.6324	5.864
R100236_METAB02_MCC025_109996_20210723	HCT116-SLC22A31-KOOE-Nt-R100236	2.61811	3.18549	8.91408	16.4302	11.0944	8.34656	9.81401	13.9561	19.7699	12.7429	6.71839		10.0206	18.6717	12.8882	8.03151	5.1027	8.92714	8.88062	12.6038	9.73871	14.9986	15.962	9.37034	1.99842	8.63809	16.6009	14.1899	20.6774	11.1341	11.7499	8.17207	12.0628	9.99051	7.52643	7.49122	11.636	13.8802	1.12601	8.61533	11.8051	8.85272	8.50609	11.8544	14.0306	11.0257	10.0282	6.20057
R100236_METAB02_MCC025_109997_20210723	HCT116-SLC22A31-KOOE-Nt-R100236	1.60806	2.64973	9.01086	16.4287	11.0245	8.6622	9.96643	14.2426	20.156	12.8814	6.30677		10.1075	18.7675	12.8746	8.46658	5.27074	8.36742	8.8442	12.4795	9.64144	14.7718	15.9852	9.14995	2.73985	7.99599	16.6927	14.3021	20.7076	11.3046	12.2368	7.94378	12.6412	8.74753	7.21734	5.53615	11.8577	14.6791	0.814649	8.41978	11.956	8.66253	8.81334	12.5104	13.9532	11.3445	9.84325	6.49934
R100236_METAB02_MCC025_109998_20210723	HCT116-SLC22A31-KOOE-Nt-R100236	2.8495755209999998	3.31048	8.91958	16.1144	11.1689	8.27696	10.1417	13.9392	20.0484	12.6255	7.36748		10.1591	18.4164	12.8812	9.08818	5.17682	8.29805	8.77558	12.5905	9.65816	14.7136	16.0223	9.17378	2.88637	7.57036	16.6966	14.3937	20.7427	11.4759	11.6896	8.03459	12.0583	8.71619	6.79209	7.45938	11.7094	14.8204	1.98416	8.61916	11.056	9.11255	8.70652	12.4062	14.0613	10.7725	10.2631	6.19656
R100236_METAB02_MCC025_109999_20210723	HCT116-SLC22A31-KOOE-Nt-R100236	3.16038	3.38498	8.65511	16.244	11.347	9.05812	9.90268	14.5026	19.8362	13.1588	6.70345		9.82428	18.369460019999998	12.9251	7.92947	4.02628	7.31294	8.23561	11.8932	9.60451	14.6092	15.7999	9.10062	1.87743	7.79255	16.5215	14.0869	20.4531	11.0956	12.0468	8.00661	11.8628	9.28537	7.54751	5.95643	11.936629720000001	14.2601	3.86066	8.66391	12.4964	7.54099	8.77301	12.411	13.6739	11.0965	9.87849	5.19354
R100236_METAB02_MCC025_110000_20210723	HCT116-SLC22A31-KOOE-Nt-R100236	1.16374	3.88809	8.91598	16.427	11.2532	9.28109	9.86907	14.3219	19.6878	12.4433	6.58488		9.91489	18.5105	12.8516	8.1147	5.66135	8.14464	9.17694	12.2035	9.38769	14.1642	15.7954	8.77402	1.82605	7.82241	16.6177	13.9867	20.559	10.7936	12.0697	8.1469	11.9644	9.60313	7.1424	5.62163	12.0365	14.5867	3.28396	8.2745	10.9454	7.88274	8.59862	12.6811	13.591311899999999	10.9619	10.3509	6.25714
R100236_METAB02_MCC025_110001_20210723	HCT116-SLC22A31-KOOE-Nt-R100236	2.92938	3.36239	8.84771	16.2928	11.3857	8.92215	9.8993	14.4809	19.6649	12.8677	7.24357		10.0947	18.5046	13.0047	8.23558	6.23074	8.78605	8.46645	12.3326	9.50382	14.2823	15.8702	9.08055	2.28929	7.11823	16.6115	14.0449	20.6115	11.0817	12.1449	8.17802	12.2684	10.5381	7.19371	7.39181	11.6273	14.2746	3.23934	8.95991	9.93735	8.21047	9.03824	12.4948	13.5247	11.1382	10.2139	6.08147
R100236_METAB02_MCC025_110002_20210723	HCT116-SLC22A31-KOOE-Nt-R100236	1.41626	2.99191	8.71016	16.1947	11.4726	8.69161	9.68538	14.7657	19.9878	12.6395	7.6618		10.1497	18.2637	12.9914	8.52298	5.81417	8.66989	8.64725	12.244	9.47836	14.4105	15.9218	8.64556	2.71029	8.21995	16.627	14.0666	20.6725	10.9468	12.0728	7.62188	12.4672	9.11424	7.01336	5.70683	12.0675	14.8413	1.76372	8.93071	10.1966	8.65612	8.65981	12.7995	13.7664	11.2331	10.6755	6.39914
R100236_METAB02_MCC025_110003_20210723	HCT116-SLC22A31-KOOE-Nt-R100236	2.91612	3.47539	9.01029	15.7292	11.8842	8.45887	9.97355	14.255185730000001	19.76	12.7623	7.39787		9.84023	19.0537	13.0559	7.92704	5.30859	7.97166	9.12783	12.446	9.8232	14.5041	15.7469	8.81572	2.03063	9.13249	16.3583	14.3331	20.347	11.0465	12.0356	7.38389	12.4679	10.5153	7.67174	6.59114	12.2045	14.6779	3.06833	8.83366	10.4752	7.94826	8.5343	12.328	13.6241	10.5697	10.4675	4.98021
R100236_METAB02_MCC025_110004_20210723	HCT116-SLC22A31-KOOE-Nt-R100236	0.919821	2.92609	8.63059	15.9561	11.7557	7.21567	10.3876	14.5979	19.9327	12.6765	7.12276		9.9442	19.1084	13.1085	8.4537	6.88781	8.46941	8.74735	12.3703	9.62251	14.2173	15.7491	9.57714	4.62095	6.473	16.5212	14.472	20.4514	11.0811	12.2548	8.04349	12.1482	8.32638	7.33513	6.60731	12.1787	14.8767	2.46452	8.33239	10.4786	8.93783	8.54518	12.3457	14.0537	10.5933	10.6443	6.50946
R100236_METAB02_MCC025_110005_20210723	HCT116-SLC22A31-KOOE-Nt-R100236	2.69814	2.26067	8.96009	15.7712	11.4039	8.29852	9.348	14.8579	19.6791	12.5988	6.67059		9.66969	19.0146	13.1504	7.89374	4.91919	8.75669	8.94209	12.0713	9.64741	14.0022	15.6177	9.1279	3.4555	6.63105	16.0622	14.1567	20.2147	10.8186	12.75	7.80715	12.2225	10.7142	6.44937	5.48017	13.0686	13.9365	1.41501	8.7749	12.2019	8.25265	8.9603	12.1344	13.4742	10.4377	9.7939	5.48125
R100236_METAB02_MCC025_110006_20210723	HCT116-SLC22A31-KOOE-Nt-R100236	2.60819	2.23882	8.90689	15.3498	11.5142	8.98627	9.43799	14.363	19.1596	12.4839	7.08994		9.94494	18.6051	13.0427	7.87576	7.13466	7.89789	9.22996	11.974	9.45856	13.741	15.6238	8.96172	0.916892	7.77092	15.7199	13.9069	20.1573	10.4612	12.6652	7.5642	11.8643	9.95744	6.92338	7.14669	12.5567	13.5966	2.99394	8.40706	12.7194	8.08489	8.28217	11.7201	13.4485	10.2851	9.40253	6.22907
R100236_METAB02_MCC025_110007_20210723	HCT116-SLC22A31-KOOE-Nt-R100236	0.829162	3.54896	8.49402	15.5878	12.402	8.74304	10.0519	14.3942	19.654	12.5389	7.04943		9.64377	18.7736	13.3537	7.461	6.12888	8.39409	8.4672	11.7848	9.87477	14.3145	15.5985	8.90229	2.48639	7.42531	16.0596	14.0487	20.0439	10.9167	12.7648	7.71513	11.9925	10.9787	6.65185	6.95569	12.0862	14.2605	1.33733	8.80835	10.639	8.93524	8.84624	12.2356	13.7803	10.6432	10.0198	5.44238
R100236_METAB02_MCC025_110008_20210723	HCT116-SLC22A31-KOOE-Nt-R100236	2.47241	3.38511	8.22796	15.4413	11.7062	6.5977	9.59705	14.3193	19.4887	12.7868	7.03924		9.50536	18.6874	13.0722	7.62747	4.30559	7.89878	8.70732	11.92	9.67792	14.0358	15.5507	9.5249	1.94532	8.3204	15.9706	13.9037	20.0617	10.8078	12.1648	7.71404	11.9131	10.2426	7.43808	6.31548	12.2719	14.2355	1.87739	8.40904	9.90089	8.18771	8.18242	11.9753	13.442	10.4904	10.0535	5.74292
R100236_METAB02_MCC025_110009_20210723	HCT116-SLC22A31-KOOE-Nt-R100236	2.29326	3.43853	8.61627	15.641	11.9941	8.93454	9.86506	14.7517	19.6795	12.3951	6.61934		9.97471	18.8388	13.2181	8.09719	5.11985	8.42901	8.51527	11.8936	9.75697	14.3884	15.5959	9.48665	3.45375	8.18515	16.1014	14.0365	20.1225	10.8333	12.7286	7.83881	12.3811	10.1956	7.50919	6.27501	12.8553	14.5644	2.07584	8.14879	10.4737	8.61103	8.9024	12.2431	13.5025	10.7004	10.3754	5.15894
R100236_METAB02_MCC025_110010_20210723	HCT116-SLC22A31-KOOE-Nt-R100236	1.84601	3.27776	8.40087	15.5199	11.8265	7.17197	9.19879	14.3965	19.4334	12.6353	6.96211		9.68539	18.4052	13.0394	7.9555	5.61348	8.19442	8.03186	12.1301	9.64822	14.2821	15.5917	9.2249	2.18591	7.97349	15.9782	13.9474	20.0579	10.9968	12.369	7.37999	12.4131	10.1132	6.95971	6.96529	12.2829	14.2721	0.918855	8.18623	9.74303	6.71403	8.40163	12.0852	13.4036	10.2487	10.1214	5.92339
R100236_METAB02_MCC025_110011_20210723	HCT116-SLC25A32-KOOE-Ct-R100236	2.62703	1.68276	9.04809	17.3164	11.7307	9.98599	11.144	12.6825	19.6211	14.9325	13.1132		9.76506	17.7106	12.8326	8.38137	4.06356	8.17521	8.94752	12.1863	9.56974	15.474	16.4713	8.77286	1.66476	8.75058	17.4246	14.0687	20.8682	11.5425	11.8459	8.37822	11.8259	10.5684	6.26066	5.19428	11.5793	15.1246	1.75147	8.19206	9.62981	7.65079	7.43907	11.3922	13.7528	10.0103	9.66635	5.40437
R100236_METAB02_MCC025_110012_20210723	HCT116-SLC25A32-KOOE-Ct-R100236	1.64196	1.54957	9.06611	17.2171	11.6752	9.06172	11.3711	13.9299	19.8774	12.706	13.1302		9.89367	17.8386	12.7453	8.16263	5.76566	8.13079	8.52079	12.3316	9.49164	15.1221	16.4597	8.42759	2.27606	8.38646	17.31	14.0507	20.9056	11.3813	12.1939	8.47128	12.03	10.5025	6.36239	6.77966	12.8052	15.4697	1.12967	9.09908	10.0842	8.55224	7.56651	12.0194	13.3339	9.76809	10.2521	5.88412
R100236_METAB02_MCC025_110013_20210723	HCT116-SLC25A32-KOOE-Ct-R100236	3.04714	2.97887	9.18365	17.3593	11.1887	9.91913	11.3698	14.1277	19.8273	12.5429	13.0563		9.81886	17.6811	12.7132	8.43539	3.16419	8.34833	8.17452	12.0482	9.43604	15.4382	16.4383	8.77157	2.05444	8.0215	17.2326	13.9149	20.8951	11.4878	12.3203	8.36908	12.0235	9.0581	6.29593	6.23797	12.5944	15.0925	2.70166	9.3661	10.4171	10.0078	7.62484	11.5735	13.4587	9.87073	9.93387	6.14752
R100236_METAB02_MCC025_110014_20210723	HCT116-SLC25A32-KOOE-Ct-R100236	2.79725	2.31026	8.97535	16.9738	11.6779	8.51507	10.932	12.9482	19.413	12.5975	13.2406		9.93258	17.3788	12.8215	8.77682	4.86258	8.27675	8.14212	12.493106300000001	9.42345	15.2067	16.4808	9.53127	2.62375	7.45718	17.2768	13.8777	20.8773	11.7	11.6064	8.46311	11.6601	10.3241	6.27094	6.86976	11.831	14.977	2.60131	8.9735	9.71274	8.67121	7.7167	11.4666	13.5841	9.52463	9.75372	5.78245
R100236_METAB02_MCC025_110015_20210723	HCT116-SLC25A32-KOOE-Ct-R100236	1.33739	3.42923	9.46368	16.9902	12.0563	9.59466	10.456	13.1813	19.849	13.283	13.7558		10.1437	18.5755	13.5291	7.79801	4.12282	8.23112	9.40756	12.4014	9.7056	15.0767	15.9314	9.50713	1.49688	9.0729	17.112	14.4101	20.7407	11.3433	12.6358	8.36215	12.3046	10.6716	6.04649	6.72115	12.4561	15.1132	4.188	9.1287	9.57941	8.40009	8.08377	11.9031	13.7146	10.397	9.60003	6.28573
R100236_METAB02_MCC025_110016_20210723	HCT116-SLC25A32-KOOE-Ct-R100236	0.768438	3.94945	8.71398	16.4153	11.8481	8.29203	10.1187	13.7728	19.4976	13.2396	13.5189		10.1289	18.1475	13.289	7.58729	4.56197	8.38971	8.46833	12.294	9.45543	14.646	15.7743	9.18704	1.55832	6.23865	16.7827	14.1307	20.5277	11.0702	12.5515	8.09991	11.9972	9.75869	5.92469	6.09812	12.7319	15.3038	1.52761	8.32033	9.4212	8.36198	8.19223	11.7291	13.5094	10.0469	9.70392	5.14019
R100236_METAB02_MCC025_110017_20210723	HCT116-SLC25A32-KOOE-Ct-R100236	2.19329	2.37605	8.15999	16.2461	11.7545	8.99998	10.4423	13.9568	19.3167	12.9395	13.2085		9.65415	18.0263	13.1343	7.0884	4.40555	8.29566	7.96673	11.8237	9.38473	14.6983	15.6937	9.82131	2.18074	9.13345	16.5763	13.9121	20.3633	10.7411	12.1334	7.98472	11.9964	9.23655	7.00569	5.37792	12.6693	14.9433	3.52791	8.54152	9.2135	8.88365	8.40292	11.6573	13.7435	9.96903	9.83956	6.22186
R100236_METAB02_MCC025_110018_20210723	HCT116-SLC25A32-KOOE-Ct-R100236	1.01849	1.88983	9.13208	16.1258	12.1177	9.9874	9.71971	13.7423	19.3131	12.5572	13.669		10.0052	17.7397	13.1904	8.08753	1.89336	8.33187	9.19264	12.3781	9.26495	14.3509	15.8187	9.10193	2.64425	9.11157	16.6204	13.9443	20.5022	11.2863	12.0078	8.22146	12.0161	11.1407	6.59404	4.20945	12.6249	15.0597	1.50296	8.71985	9.54773	8.8987	8.31232	11.4373	13.3489	10.3379	9.39018	6.51262
R100236_METAB02_MCC025_110019_20210723	HCT116-SLC25A32-KOOE-Ct-R100236	1.07348	3.42216	8.47027	16.4675	12.0174	9.3095	11.4595	14.6027	20.4415	12.7665	9.29674		9.80518	18.5001	13.2459	7.82964	4.89502	7.61279	8.74155	11.9358	9.55479	14.5827	16.164	9.19352	2.3116	8.84508	16.6045	13.7621	20.5964	11.1027	13.196	8.10662	12.761	10.6274	6.12868	6.25074	13.7305	15.0858	4.4806	8.914	11.895	8.8993	8.31725	12.2974	13.3244	10.0575	10.1133	6.04963
R100236_METAB02_MCC025_110020_20210723	HCT116-SLC25A32-KOOE-Ct-R100236	2.5611	3.98677	8.91807	16.3609	12.3644	10.4707	11.2977	14.9282	19.9354	12.5915	9.49934		9.46643	18.4326	12.9126	7.73237	5.02015	8.0663	8.7823	11.8968	9.51989	13.8339	16.0332	9.5656	2.10698	8.4062	16.5287	13.5807	20.4865	11.0078	12.6048	8.19787	12.193	11.0352	6.05661	5.36276	13.2268	14.6495	4.08709	8.44968	11.5274	8.94989	8.16331	12.2324	13.0553	10.0509	9.79522	6.02337
R100236_METAB02_MCC025_110021_20210723	HCT116-SLC25A32-KOOE-Ct-R100236	2.49274	2.36464	8.93317	16.3488	12.3133	9.36059	11.3116	14.1664	20.1374	12.6979	9.43655		9.72797	18.372	13.1283	8.02733	6.72696	8.13074	8.86949	12.0826	9.50225	14.4195	16.0306	8.91624	1.54653	8.78877	16.799	13.6425	20.5578	10.8903	12.8063	8.24783	12.1047	10.1336	6.45273	6.71884	12.7875	15.2318	3.25165	8.34905	10.1966	8.26855	8.69355	12.3836	13.5771	10.0515	10.5294	5.09387
R100236_METAB02_MCC025_110022_20210723	HCT116-SLC25A32-KOOE-Ct-R100236	1.62077	2.34472	8.99905	16.1026	12.4931	9.79121	11.2781	14.2904	19.9022	12.7412	9.38057		9.57093	17.9315	13.1466	7.51392	5.67812	8.36986	8.90566	12.0999	9.49836	14.2134	16.0805	9.51783	2.52049	9.30265	16.3743	13.4948	20.4908	10.8688	12.9239	8.14374	12.4977	10.0729	5.88553	7.17955	13.3429	14.6627	1.52086	8.66362	11.0625	8.60297	7.84076	11.9443	13.3942	9.74782	10.2439	5.86236
R100236_METAB02_MCC025_110023_20210723	HCT116-SLC25A32-KOOE-Ct-R100236	3.1627	2.95615	9.01028	14.344	13.9517	10.1551	10.6459	14.8123	19.9254	13.1407	9.05979		9.794	19.3067	13.6704	7.48184	5.34403	8.59437	8.23418	11.9849	10.1574	13.8817	15.3274	9.84782	1.60035	8.50964	15.335	14.5259	19.5426	10.9134	13.3988	8.27262	12.3303	10.523	6.62319	6.62503	13.2844	14.5113	1.87015	9.06414	11.6958	9.19535	8.18714	11.9216	13.4076	10.2149	9.54212	5.83596
R100236_METAB02_MCC025_110024_20210723	HCT116-SLC25A32-KOOE-Ct-R100236	2.71346	2.28473	8.54855	14.3025	12.5079	9.68322	10.1227	14.1626	19.7708	14.8456	9.51802		9.74654	19.1878	13.5027	7.31384	6.48358	8.61285	8.84637	11.9949	9.96926	14.2137	15.3411	9.77275	1.99474	7.77986	15.4782	14.2452	19.6643	10.7071	12.6969	7.74628	12.2883	10.4634	7.11281	6.57059	12.773	14.5436	1.3133	8.44494	10.0574	8.56313	8.12403	11.8345	13.4509	10.0616	10.085	4.31847
R100236_METAB02_MCC025_110025_20210723	HCT116-SLC25A32-KOOE-Ct-R100236	4.27967	4.11947	8.64381	14.2472	12.7722	8.77965	10.2441	14.4106	19.827	13.2321	9.37218		9.42307	19.3995	13.5659	7.14594	5.09662	8.04765	9.20351	11.7991	9.88772	14.162	15.2768	9.46085	3.19399	8.06873	15.2881	14.2587	19.5061	10.588	13.1642	7.99626	12.1245	9.62156	6.93241	6.18137	12.8133	14.0399	1.4158230489999999	9.0578	10.48	10.0991	8.33097	11.7196	13.0847	10.6021	9.36327	5.24239
R100236_METAB02_MCC025_110026_20210723	HCT116-SLC25A32-KOOE-Ct-R100236	3.10116	2.87724	7.83436	14.0682	12.5171	7.23268	9.99671	13.7169	19.413	13.1225	9.55347		9.82677	18.9904	13.3847	7.28628	4.48442	8.13306	8.67165	11.7677	9.86206	14.2151	15.2761	9.50551	1.38067	8.32398	15.2945	14.2137	19.5007	10.8085	12.6181	7.79927	11.7662	11.2038	6.29835	4.92923	11.997	14.2538	3.20443	8.09205	10.0796	8.70906	8.04147	11.6293	13.4617	10.1545	9.61131	5.18925
R100236_METAB02_MCC025_110027_20210723	HCT116-SLC25A43-KOOE-Ct-R100236	3.45497	3.72612	9.14289	16.7267	12.7519	9.60032	10.1765	12.8523	19.8067	12.7919	7.01567		10.0008	18.1775	12.5397	7.86297	6.23616	8.11155	9.3508	12.0581	9.30688	14.4246	16.0451	9.37631	2.69159	7.0605	17.0122	13.3873	20.7052	10.9001	13.2371	8.07715	12.6615	9.66209	7.57391	5.81768	12.6634	14.8683	1.58767	9.05699	10.8263	8.5313	8.75188	12.5689	13.4531	11.0547	10.4161	6.72013
R100236_METAB02_MCC025_110028_20210723	HCT116-SLC25A43-KOOE-Ct-R100236	1.26723	2.37118	8.5034	16.9742	12.6269	8.82787	10.1244	13.2802	19.9441	12.7244	6.92322		9.99029	18.1817	12.5387	7.34635	5.30002	9.23125	8.63339	12.1611	9.38825	13.8391	15.9725	9.65386	1.73206	7.5536	16.9395	13.4337	20.7464	10.7869	13.3481	8.07439	12.7856	10.2313	7.07271	5.25963	13.0546	15.0805	4.16886	9.08323	11.1474	8.53259	8.91458	12.7259	13.7174	11.1593	10.6624	5.12049
R100236_METAB02_MCC025_110029_20210723	HCT116-SLC25A43-KOOE-Ct-R100236	3.64077	5.01349	8.3	17.0512	12.55	9.03885	10.4656	13.1239	19.7804	12.264	7.09439		9.91227	18.0908	12.613	7.91256	5.8324	8.40925	8.96129	12.2103	9.53014	13.8148	15.9955	9.26828	2.41506	7.96267	17.1391	13.3424	20.7445	10.7167	13.2155	7.90022	12.4651	9.89465	6.85602	1.29753	12.1716	15.1129	2.59703	9.10006	10.7927	8.79867	8.56335	12.7358	13.6293	11.4298	10.5342	5.46504
R100236_METAB02_MCC025_110030_20210723	HCT116-SLC25A43-KOOE-Ct-R100236	3.37015	2.92024	8.59548	16.788	12.5597	9.15864	10.1346	13.3629	19.8741	12.7925	7.71588		10.0189	17.6942	12.522	8.02699	5.90716	7.967	9.10654	12.1621	9.36024	14.2451	16.0388	9.32133	1.62968	9.79445	16.9971	13.3633	20.7416	10.9758	12.9937	7.93798	12.1479	11.0662	6.71311	5.93541	13.07	15.1466	1.38516	8.45742	10.8718	8.8095	9.44341	12.6891	13.6601	11.4367	11.0158	5.66087
R100236_METAB02_MCC025_110031_20210723	HCT116-SLC25A43-KOOE-Ct-R100236	3.41928	2.62315	9.56393	16.719	13.0347	8.96118	10.7819	14.5126	20.2065	12.9939	6.42766		9.75623	20.1174	12.4262	7.63427	5.05017	6.70713	9.2503	11.9224	8.777	14.2967	15.2048	9.66733	2.4966	8.23002	16.5786	14.3245	20.4755	10.6633	13.6753	7.82091	12.421	8.60455	6.69978	5.21425	13.5698	12.6132	1.44423	10.468	11.6849	9.413	9.43036	13.0783	13.7314	10.4094	9.55633	6.49938
R100236_METAB02_MCC025_110032_20210723	HCT116-SLC25A43-KOOE-Ct-R100236	3.32644	4.44315	9.30627	16.5144	13.1746	8.32123	10.5989	13.6434	19.8254	12.6903	6.65282		9.57093	19.9926	12.2693	8.09407	4.73655	8.41403	9.63096	12.0076	8.54904	14.343	15.1021	9.5486	2.38458	7.13601	16.6053	13.9575	20.4439	10.6413	13.2419	8.1034	12.3707	9.56295	6.31475	5.94962	12.6884	12.4779	2.67104	8.98057	11.5686	9.29698	9.52447	12.8586	13.1273	10.3422	9.38709	5.95367
R100236_METAB02_MCC025_110033_20210723	HCT116-SLC25A43-KOOE-Ct-R100236	1.65471	3.16504	8.94617	16.6638	12.8429	7.64261	10.3148	13.6687	19.6861	12.386	6.83936		9.70263	19.868	12.1566	7.91257	4.61467	8.18772	8.68631	11.4772	8.49331	14.0642	15.035	9.49832	2.02588	6.99596	16.6315	13.7565	20.2999	10.5899	12.4697	7.90156	11.4565	9.12676	5.59866	5.61507	11.7876	12.534	3.12768	8.33531	10.906	7.46918	9.10456	12.8572	13.1614	10.4391	9.23545	6.632
R100236_METAB02_MCC025_110034_20210723	HCT116-SLC25A43-KOOE-Ct-R100236	2.52302	4.21628	9.41616	16.1942	12.815	9.55879	9.95537	14.2721	19.7604	12.5224	6.46064		9.84239	19.5646	12.3347	8.13035	4.18608	7.20494	8.85081	11.6371	8.69164	14.0899	15.132	8.79072	1.71986	7.90652	16.3806	13.8493	20.3061	10.9231	13.0051	8.00949	12.1045	9.17797	7.16279	5.89125	12.6628	12.5418	2.1775	8.84865	11.1395	7.70196	9.02308	12.8805	13.6794	9.97429	9.42488	5.42511
R100236_METAB02_MCC025_110035_20210723	HCT116-SLC25A43-KOOE-Ct-R100236	3.12535	3.38264	8.23732	16.3141	12.6367	6.79941	10.4382	13.8981	19.4771	13.1057	6.73876		9.80952	18.3253	12.8574	7.59767	5.24023	8.09376	8.74935	11.7655	9.61868	13.7899	15.7134	9.73262	1.84166	8.25482	16.3775	14.0673	20.3484	11.0031	13.348	7.52631	12.1829	10.5807	6.58042	5.86217	12.5323	13.7294	1.7932	8.65035	11.4287	9.9657	8.83971	12.2288	13.3499	11.207	9.56582	6.36256
R100236_METAB02_MCC025_110036_20210723	HCT116-SLC25A43-KOOE-Ct-R100236	1.38749	3.87441	8.43958	16.469	12.6233	9.6892	10.3432	14.063	19.8458	12.6104	6.67351		9.69187	18.6203	12.9174	7.73897	5.81091	7.97602	8.73803	11.8723	9.53388	13.9226	15.6937	10.2118	2.13473	7.46261	16.5745	13.7176	20.4254	10.7471	13.4634	8.0502	12.539	10.1938	6.60935	6.33766	13.0796	14.6693	3.61531	8.84696	11.3383	8.69252	9.24841	12.6694	13.2808	11.1659	10.4151	6.03737
R100236_METAB02_MCC025_110037_20210723	HCT116-SLC25A43-KOOE-Ct-R100236	2.5321	3.81917	8.22696	16.2179	12.6098	9.10735	10.35	12.861	19.2093	12.5317	6.52578		10.088	18.4338	12.519	7.52269	6.10284	8.30615	8.5333	11.9117	9.32396	13.7621	15.622	9.08205	2.38975	8.2823	16.5376	13.5342	20.3009	10.6077	12.6208	7.83475	12.1726	10.2144	6.69725	5.99494	12.1183	14.4067	1.64958	8.93945	10.6674	8.72547	8.8241	12.2755	13.273	11.0915	10.2385	6.07192
R100236_METAB02_MCC025_110038_20210723	HCT116-SLC25A43-KOOE-Ct-R100236	3.52785	4.42351	8.54564	16.205	12.4539	9.05574	10.1051	13.576	19.1643	13.0199	6.96617		9.91582	17.8065	12.6504	7.89398	4.83753	8.02885	8.50521	11.8148	9.70424	13.7462	15.6893	8.82716	1.81825	7.49	16.4282	13.5414	20.2878	10.5778	12.6702	7.90467	11.9274	10.8137	5.98139	1.08175	12.2823	14.1154	2.9926	9.60012	10.5855	8.92253	8.7199	12.0382	13.2087	10.8284	9.95874	5.35109
R100236_METAB02_MCC025_110039_20210723	HCT116-SLC25A43-KOOE-Ct-R100236	2.31213	4.37545	9.421	15.6233	13.0688	9.19857	10.4468	13.4838	19.864	12.8022	5.68558		9.58234	20.2969	12.8894	7.81758	5.53279	7.72148	8.90563	11.5271	9.00754	14.0496	14.9642	9.68533	3.41611	7.23915	15.9409	13.9467	20.0251	11.1098	13.768	8.0889	12.5532	8.81624	5.92229	5.92706	12.3292	12.3247	3.44011	8.61671	11.8155	9.26061	9.51265	13.0021	13.3277	9.93358	9.53086	5.99979
R100236_METAB02_MCC025_110040_20210723	HCT116-SLC25A43-KOOE-Ct-R100236	3.32873	2.81029	9.18296	15.5301	12.7987	9.43384	10.4214	14.2069	19.5254	12.408	6.03884		9.62966	20.222	12.642	7.12845	5.59252	7.8769	9.25772	11.3258	8.59224	13.8876	14.8544	9.25748	2.01399	7.29213	15.6719	13.8414	19.9786	10.6606	13.4001	7.92173	12.324	10.2257	5.94704	7.1661	12.8101	11.9522	3.48708	8.83396	11.6511	8.26027	9.13023	12.5774	13.0077	9.79065	8.91989	6.59654
R100236_METAB02_MCC025_110041_20210723	HCT116-SLC25A43-KOOE-Ct-R100236	1.35466	3.03632	9.18532	15.7443	12.8464	9.02037	10.352	14.1491	19.6446	13.3484	5.97385		9.44168	20.3291	12.5367	7.50618	5.28864	8.16705	8.53727	11.3926	8.88271	13.3587	14.8831	10.1196	0.877132	6.06908	15.9432	13.899	20.0059	10.7323	13.095	7.7544	12.0752	9.69083	6.92992	7.64452	12.8678	12.2292	1.40191	9.10066	11.4219	8.61398	9.33805	12.69	12.8833	10.4983	9.12406	5.74538
R100236_METAB02_MCC025_110042_20210723	HCT116-SLC25A43-KOOE-Ct-R100236	2.60609	2.01957	9.48936	15.6616	12.8026	8.97644	10.119	14.7242	19.7223	12.5234	6.38059		9.58071	19.8523	12.5304	7.38603	6.79932	7.87802	8.22963	11.5138	8.81607	14.1628	14.9161	9.26891	1.62339	7.99053	15.6334	13.6645	19.9233	10.5333	13.2809	7.81035	12.2185	10.163	6.57034	6.64241	13.0994	11.8461	2.35104	8.68538	11.4824	7.80113	9.26776	12.6136	13.0233	10.017	8.99125	5.58434
R100236_METAB02_MCC025_110043_20210723	HCT116-SLC25A46-KOOE-Nt-R100236	3.76304	3.61166	8.76785	16.5052	12.8789	10.1136	9.63313	14.313	20.1433	13.0467	6.35103		9.54923	19.0727	12.5015	7.68756	6.42559	7.83457	8.96274	11.7187	10.0832	14.9119	16.2599	9.30756	0.806356	8.08859	16.4921	14.0385	20.4015	10.8055	13.9113	7.99807	12.3226	10.1398	6.75508	3.52293	13.1991	14.8723	3.6709	8.76413	11.0436	9.14443	9.36639	13.0502	13.2591	11.0288	11.0289	5.96746
R100236_METAB02_MCC025_110044_20210723	HCT116-SLC25A46-KOOE-Nt-R100236	1.62394	3.73188	8.7615	16.2743	12.509	9.35303	8.94949	12.7187	19.6087	12.4717	7.25608		9.81045	18.6696	12.255	7.97575	5.37544	8.0401	8.70925	11.8623	9.94641	13.8414	16.1745	9.43761	1.76652	8.63661	16.4947	13.7469	20.3901	10.3162	13.2825	7.75034	12.036	10.1381	6.4071	6.02051	11.9478	14.6818	5.10733	8.6086	10.3004	7.91733	8.80944	12.6794	13.4458	10.356	10.8008	5.59506
R100236_METAB02_MCC025_110045_20210723	HCT116-SLC25A46-KOOE-Nt-R100236	3.27287	4.55275	8.83088	16.0821	12.7826	8.68016	9.38886	14.0422	19.4416	12.693	5.54806		9.6755	18.5214	12.1765	7.37195	5.94245	8.26425	8.77117	11.9841	9.82243	14.4519	16.1098	8.61089	1.94605	7.3657	16.3176	13.6211	20.2775	10.8102	13.4596	7.74654	11.8324	10.0858	7.06246	6.34763	12.1251	13.8483	1.26645	7.79425	10.5847	10.5811	9.31469	12.354	13.0959	10.2906	9.56932	5.79825
R100236_METAB02_MCC025_110046_20210723	HCT116-SLC25A46-KOOE-Nt-R100236	2.90602	3.73221	8.70697	16.1371	12.6481	8.17567	9.17105	13.6261	19.5433	17.5922	5.98094		9.75722	18.2917	12.3212	7.80901	6.67895	7.2916	9.21473	12.0599	9.90826	14.3805	16.1756	9.20831	1.65542	7.28466	16.4535	13.7063	20.3134	10.5756	13.3102	7.98433	11.9815	10.432	6.544	6.37445	12.184	14.3848	2.06158	8.91089	10.4868	8.60504	8.68479	12.5926	13.2821	10.2864	10.4755	5.59499
R100236_METAB02_MCC025_110047_20210723	HCT116-SLC25A46-KOOE-Nt-R100236	3.1151	3.44714	8.79208	16.2339	12.671	9.98479	9.32943	12.7014	19.065	13.2085	7.08131		9.74342	18.223	12.5476	7.59172	4.8546	8.33486	7.79997	12.0367	9.37509	14.3269	15.9068	8.76969	1.8621	8.05339	16.4225	13.6756	20.4175	10.4633	12.8248	7.63513	12.1138	9.60038	7.3533	6.43807	12.7383	14.1071	1.72006	8.65812	10.9398	8.56634	8.70857	12.0072	13.3724	9.98771	9.77449	6.25481
R100236_METAB02_MCC025_110048_20210723	HCT116-SLC25A46-KOOE-Nt-R100236	1.34579	3.68697	8.02804	16.6428	12.7343	8.93993	10.0373	13.2038	19.6571	12.5683	6.66184		9.68222	18.5108	12.5659	7.40631	5.14385	8.34414	8.1928	11.803	9.154	14.0895	15.8264	9.29457	3.50497	7.50038	16.529	13.4754	20.4388	11.1462	13.148	7.51254	11.7514	9.18925	5.51939	5.33708	12.9136	14.9232	2.04688	8.11049	10.9018	8.2722	8.41668	12.5596	13.2846	10.4344	10.2601	6.32263
R100236_METAB02_MCC025_110049_20210723	HCT116-SLC25A46-KOOE-Nt-R100236	3.6174	1.92747	8.55112	16.3617	12.6651	8.52687	10.0485	12.5171	19.401	12.5987	6.50019		9.73041	18.4336	12.4796	7.57174	6.35088	7.83502	8.68242	12.0481	9.26583	13.4742	15.8413	9.37402	1.28269	8.15805	16.4619	13.4647	20.4011	10.2942	12.9692	7.53862	11.7233	10.3815	7.84843	3.58005	12.6084	14.6365	2.68537	8.79813	10.6377	8.05453	9.11722	12.6726	13.3855	10.2095	10.4469	6.28871
R100236_METAB02_MCC025_110050_20210723	HCT116-SLC25A46-KOOE-Nt-R100236	3.86311	2.33088	8.22193	15.9479	12.4299	8.58137	9.7594	12.9949	18.7901	12.3332	6.22424		9.61612	17.5542	12.4055	7.26977	5.63336	7.74514	8.47195	11.4638	9.21254	13.64	15.7674	8.47356	0.802399	8.55928	16.0927	13.1087	20.1392	10.2879	12.6964	7.24167	11.4372	8.63793	5.98266	6.43012	12.3014	13.9228	4.03006	8.80419	10.8594	8.52052	8.31316	11.9748	13.4371	9.7549731220000009	9.57386	5.38882
R100236_METAB02_MCC025_110051_20210723	HCT116-SLC25A46-KOOE-Nt-R100236	1.13427	3.30269	8.48152	15.5512	12.6929	9.38878	9.09606	13.3563	19.7776	12.6577	6.94366		9.77802	18.7684	12.7009	6.79094	6.79923	7.94872	8.8136	11.8335	10.4217	14.6505	15.9854	8.8553	1.95	7.74416	15.7708	14.0865	19.8678	10.7638	13.6993	7.71026	12.2788	10.9416	6.61257	6.67842	13.1359	14.3942	3.298	8.81017	10.9451	8.45928	8.93025	12.2715	13.2998	10.052	10.2266	5.62706
R100236_METAB02_MCC025_110052_20210723	HCT116-SLC25A46-KOOE-Nt-R100236	0.602063	3.1731	8.02358	15.4657	12.8971	8.66174	9.17649	13.1551	19.3409	12.5639	6.13551		9.50763	18.8051	12.4547	7.06356	4.22633	7.28894	9.17721	11.5936	10.1628	14.3253	15.8422	9.18287	3.61521	9.15665	15.7697	13.7329	19.8542	10.3681	13.2115	7.46743	12.1231	10.4098	6.15661	4.40045	12.7934	14.1176	2.74786	8.66425	10.4522	9.04436	8.39941	12.1952	12.6377	10.0941	9.90971	5.50356
R100236_METAB02_MCC025_110053_20210723	HCT116-SLC25A46-KOOE-Nt-R100236	1.46512	3.26777	8.56038	15.5308	12.5487	9.15701	9.12358	13.5532	19.3683	12.2781	6.72661		9.57984	18.8514	12.5172	7.57528	5.19909	8.53569	8.77708	11.8897	10.2161	14.4118	15.8276	10.0341	0.924258	7.30292	15.8468	13.8109	19.9065	10.7632	13.4223	7.60143	11.9835	10.8548	6.89836	2.33059	12.9815	14.0855	3.81807	8.71372	10.6161	7.80845	9.01081	12.1955	12.7848	10.0137	9.96602	6.28531
R100236_METAB02_MCC025_110054_20210723	HCT116-SLC25A46-KOOE-Nt-R100236	1.16351	3.34951	7.75116	15.3183	12.6217	7.92032	8.53069	12.9535	18.8097	17.0291	5.33477		9.2135	18.3694	12.6058	7.02427	5.11218	7.7337	8.87666	11.5006	10.1673	13.9604	15.843	9.0835	1.48589	7.25586	15.8277	13.6104	19.7092	10.5134	12.637	6.75413	11.087	10.175	7.43357	3.27911	11.5599	13.8159	3.7031	8.339	9.91475	7.405	8.43313	11.8744	13.1589	9.83585	9.72181	4.86476
R100236_METAB02_MCC025_110055_20210723	HCT116-SLC25A46-KOOE-Nt-R100236	1.01196	3.51603	7.29497	15.2384	13.0592	7.51782	9.78853	14.6959	19.3342	12.8582	6.02888		9.43375	17.8022	12.9224	7.3583	6.16079		8.69769	11.5589	9.78722	14.0417	15.7573	9.64364	1.12973	6.4842	15.3746	13.7087	19.840829630000002	10.7597	13.2583	7.12153	11.7313	9.71559	7.16266	6.56672	12.8956	13.3386	2.63597	9.08631	12.8181	9.53218	8.59083	11.6592	13.3685	10.0717	9.1895	4.77361
R100236_METAB02_MCC025_110056_20210723	HCT116-SLC25A46-KOOE-Nt-R100236	3.43386	0.966371	8.79847	15.378	12.9813	8.87015	9.99998	13.9238	19.0545	12.4404	6.34277		9.38893	17.9316	12.8629	7.22576	5.25779	6.95585	8.25874	11.6166	9.60034	14.0208	15.6718	8.90179	3.01644	7.53106	15.6816	13.4423	19.8557	10.6523	12.856	7.49098	11.6592	9.43803	5.65625	7.03406	12.5587	13.6763	1.84564	9.00222	11.7162	8.33206	8.1855	11.8815	12.9606	10.0282	9.38223	6.05391
R100236_METAB02_MCC025_110057_20210723	HCT116-SLC25A46-KOOE-Nt-R100236	1.48123	2.82234	8.15682	15.3127	12.7324	8.7255	9.78864	13.5101	18.8266	12.4096	5.53231		9.39909	17.9272	12.6282	6.99329	3.39792	7.56705	8.61955	11.4586	9.42995	13.7307	15.5706	9.0228	1.72607	7.19676	15.4187	13.3096	19.6742	10.224	12.9859	6.92332	11.3296	9.09394	6.11728	5.71442	12.9313	13.6873	2.77451	8.54118	11.1263	8.91214	8.61014	11.7241	13.1385	9.80994	9.40802	5.58129
R100236_METAB02_MCC025_110058_20210723	HCT116-SLC25A46-KOOE-Nt-R100236	0.842862	3.30901	8.48631	15.1096	12.8957	8.54176	9.67522	12.9707	18.3288	12.5952	6.05648		9.43217	17.1592	12.5388	7.11959	4.31478	7.28014	8.74908	11.3885	9.46755	13.8482	15.5984	8.65525	1.6593	7.23679	15.6005	13.1935	19.6347	10.771	12.478	7.21715	11.2451	9.36412	6.46703	3.58003	12.4963	13.2362	2.87246	8.3235	10.905	8.67	8.35978	11.2961	13.1942	9.64486	8.87289	4.56172
R100236_METAB02_MCC025_110059_20210723	LS180-SPNS3-KOOE-Ct-R100236	3.20985	4.98241	9.49965	16.6055	13.2363	9.74512	10.3174	17.7352	21.5146	13.2488	7.08736		10.3067	18.4665	13.7556	6.09155	3.73065	6.17704	9.39562	12.6125	10.7164	15.6736	17.0702	11.2524	2.07124	7.95007	17.4441	13.0137	21.017	10.3417	13.3676	8.79358	11.6279	11.9043	7.96838	1.58951	13.0905	15.6103	3.79521	8.66641	10.4837	10.9843	8.78544	11.8493	14.1947	8.51367	11.0682	6.00224
R100236_METAB02_MCC025_110060_20210723	LS180-SPNS3-KOOE-Ct-R100236	1.7519	4.76889	9.58212	16.3926	12.9798	9.62203	10.2011	17.9789	21.4171	13.1641	7.23177		10.3407	18.3715	13.4458	6.59146	5.07112	8.82925	9.61643	12.4719	10.6667	15.2865	16.9692	10.9295	2.76353	9.09133	17.2807	12.5792	21.003	10.352	13.1047	8.78985	11.8189	11.3761	7.94492	1.74038	13.334	15.7474	4.07314	8.80009	10.1589	8.76271	8.07216	11.7525	14.3833	8.93905	11.097	5.87468
R100236_METAB02_MCC025_110061_20210723	LS180-SPNS3-KOOE-Ct-R100236	1.09794	4.89434	9.37338	16.2767	12.909	9.50402	9.87463	17.3147	21.2341	13.1817	7.28688		10.5646	18.1792	13.2723	6.52043	1.74717	8.80024	10.0076	12.6424	10.497	15.008	16.9728	10.9269	2.20449	9.13688	17.1451	12.4528	20.9766	10.1286	12.8667	8.34241	11.7044	11.2647	7.93157	3.64641	13.5282	15.4101	3.43156	8.35286	10.0303	9.58514	8.3725	11.6913	13.8825	8.78597	10.803	5.78503
R100236_METAB02_MCC025_110062_20210723	LS180-SPNS3-KOOE-Ct-R100236	2.43316	4.22328	9.40106	16.1166	12.7293	9.35609	10.2265	16.7015	21.2934	13.2621	7.2597		10.3026	18.1759	13.285	6.23881	3.85304	8.71027	9.49562	12.7081	10.6198	15.0149	16.9955	11.1989	2.73985	8.89546	17.1394	12.3044	20.9189	10.3706	12.7465	8.44256	11.5639	11.4647	7.36908	7.11135	14.9713	15.5334	3.02545	8.98657	10.3175	8.86899	8.285	11.5648	14.0162	8.9486	11.073	5.81683
R100236_METAB02_MCC025_110063_20210723	LS180-SPNS3-KOOE-Ct-R100236	3.65682	4.66315	9.80685	16.4988	12.8542	9.5821	9.9443	17.6982	21.2493	13.4613	7.72622		10.5532	18.2352	13.3414	6.40159	4.69738	9.01871	9.11045	12.6545	10.6364	15.524	17.0163	10.4602	2.66107	7.33089	17.241	12.5591	20.9614	10.2369	12.8344	8.67852	11.5325	10.299	8.07116	2.01657	14.2387	15.1805	1.84901	8.64698	10.2991	10.5657	7.92395	11.4293	13.5087	8.71971	10.3784	6.85581
R100236_METAB02_MCC025_110064_20210723	LS180-SPNS3-KOOE-Ct-R100236	3.47274	4.28579	9.24467	16.0808	12.8508	8.40012	9.93706	17.3648	21.0326	13.0819	7.41142		10.1526	18.348	13.2157	5.74373	2.44102	8.80465	9.71111	12.3157	10.4826	15.1151	16.8505	10.877	2.02939	7.65679	16.9078	12.0617	20.7819	9.921	12.4365	8.17059	11.539	12.0474	7.71085	7.72852	14.8802	15.0268	2.72356	8.06337	10.8185	10.0202	8.6596	11.456	13.9746	9.18005	10.5095	5.88438
R100236_METAB02_MCC025_110065_20210723	LS180-SPNS3-KOOE-Ct-R100236	3.92136	4.28113	9.36865	16.186	12.8806	9.76999	9.87401	16.9215	21.3161	13.4949	7.36626		10.4631	18.3438	13.1281	6.33402	4.55816	9.44533	9.73641	12.5855	10.3993	15.4142	16.8235	10.9524	2.62323	7.76454	17.1849	12.3911	20.8698	10.3289	12.8575	8.29607	11.6972	11.678	7.276	7.12832	14.6358	15.1742	1.43981	8.51549	10.034	9.41959	8.21818	11.5536	13.7733	8.40196	10.8725	5.58172
R100236_METAB02_MCC025_110066_20210723	LS180-SPNS3-KOOE-Ct-R100236	3.28407	5.07926	9.555	16.1009	12.9368	8.5295	9.73495	16.3301	20.9338	13.3052	7.6371		10.7036	18.0366	13.1418	6.1514	5.3428	8.75255	9.62558	12.7054	10.3846	15.3609	16.9408	11.0262	4.9175	7.91298	16.9381	12.1818	20.8635	10.7628	12.4929	8.43139	11.606	10.8886	8.2599	7.1935	14.7092	14.603	3.9089	9.1961	10.4888	10.3069	7.53315	11.1542	13.908	8.25633	10.1353	6.25796
R100236_METAB02_MCC025_110067_20210723	LS180-SPNS3-KOOE-Ct-R100236	3.6243	5.89773	9.5383	16.1455	13.1629	9.31167	10.3906	16.6906	21.2812	13.5715	7.38201		10.2742	18.1826	13.5031	6.03518	3.79059	8.94189	9.72704	12.4119	10.8947	15.1559	17.1065	11.0812	2.93627	8.03084	17.0019	13.1704	20.8793	9.93858	13.0695	8.77232	11.5841	11.1556	7.66243	5.95147	14.6126	15.2005	4.44645	8.50591	11.1122	10.4295	7.69414	11.42	14.119	8.67194	10.4995	5.54164
R100236_METAB02_MCC025_110068_20210723	LS180-SPNS3-KOOE-Ct-R100236	1.9375	4.42138	9.00874	15.8062	13.231	10.4151	9.8959	16.6587	21.309	13.3487	5.99421		10.475	18.1596	13.5347	5.98117	3.77919	8.44251	9.47329	12.3975	10.736	14.824	16.9107	11.1015	1.46115	8.50177	16.8197	12.3602	20.7323	10.0231	12.8733	8.46068	11.3713	11.4873	8.47022	6.04345	15.6907	15.145	3.71883	8.67198	11.5704	10.6291	8.2803	11.4644	13.7708	8.69574	10.7413	6.35634
R100236_METAB02_MCC025_110069_20210723	LS180-SPNS3-KOOE-Ct-R100236	1.60081	4.75571	9.25202	16.0129	13.0063	8.93615	9.91262	16.6212	21.4591	13.6152	6.59089		10.2309	18.2564	13.4587	5.82686	3.10238	7.98266	9.21916	12.6195	10.5976	15.1532	16.8989	11.0546	2.24101	8.30312	16.9497	12.5286	20.7843	9.82918	12.5892	8.41902	11.352707089999999	12.1119	8.28711	6.7673	15.2087	15.5135	4.16069	8.92497	11.0815	8.96882	7.89203	11.5735	14.3166	8.4415	10.9761	5.81022
R100236_METAB02_MCC025_110070_20210723	LS180-SPNS3-KOOE-Ct-R100236	2.84114	4.54757	8.83066	15.8757	13.0819	9.32585	9.97512	16.7576	21.2376	13.3649	6.91189		10.4121	17.9162	13.3219	6.67415	3.31323	8.89814	9.56479	12.4116	10.5916	14.9103	16.9672	10.5505	2.14364	8.32754	16.8008	12.2168	20.7491	10.2188	12.4005	8.10042	11.5586	11.4049	7.66007	7.7174	14.949	15.3313	2.87498	8.03964	10.7957	9.55411	8.34634	11.4296	14.1056	8.27358	10.7824	5.96138
R100236_METAB02_MCC025_110071_20210723	LS180-SPNS3-KOOE-Ct-R100236	2.23148	5.3857	9.53027	15.7612	13.2757	10.8294	9.99696	17.5593	20.758	13.4239	6.52697		9.94332	18.1652	13.4204	5.63953	2.9753	8.72164	9.88804	11.9781	10.6528	15.5723	17.0762	11.0736	1.59732	7.89234	16.6437	12.643	20.528	9.95075	13.3464	8.09977	11.3494	12.3863	8.33302	2.64601	15.5204	14.2328	4.20033	8.4881	11.6787	11.1038	8.37052	11.1657	13.5856	8.72211	9.90677	5.89804
R100236_METAB02_MCC025_110072_20210723	LS180-SPNS3-KOOE-Ct-R100236	2.09468	4.31136	8.95608	15.6406	13.1806	9.35881	9.66814	16.8629	20.9518	13.1754	6.34234		9.99322	18.1132	13.2927	5.73818	4.1767	8.92091	9.57623	12.2272	10.6217	15.0261	17.0176	11.0515	4.88396	8.3114081379999991	16.5583	11.8982	20.5705	10.0121	12.9146	8.53953	11.3039	12.4434	7.78355	5.55479	14.6291	14.9585	1.49984	8.76637	11.57	10.454	8.11795	11.5335	14.0771	8.90537	10.336	6.08079
R100236_METAB02_MCC025_110073_20210723	LS180-SPNS3-KOOE-Ct-R100236	1.95761	3.25039	8.87969	15.8637	14.2784	10.3919	9.82843	17.2364	20.679	13.06	7.09836		10.1836	18.1832	13.2509	5.63241	3.52215	7.17446	9.95512	12.2008		14.8624	17.0039	10.9785	2.21958	8.37387	17.0317	11.6025	20.666	10.0811	13.2746	8.05916	12.2768	12.3805	8.9327	6.47274	13.6979	14.079	3.447	8.29506	10.4716	8.89484	7.88705	11.3107	10.7432	7.70198	9.20682	6.09091
R100236_METAB02_MCC025_110074_20210723	LS180-SPNS3-KOOE-Ct-R100236	3.05599	4.63809	9.54181	15.7743	12.927556299999999	9.09214	9.48886	16.4027	20.4725	13.1922	6.46874		10.2451	17.8561	13.1507	6.81388	5.12728	8.45904	9.74681	12.6587	10.4878	15.2791	17.0821	10.7249	3.14513	8.07108	16.602	12.0012	20.7811	10.4028	12.4791	8.33133	11.2783	11.1845	8.11869	4.24756	14.0023	14.2666	2.13507	9.41971	10.5261	10.8324	8.13253	10.9203	13.7925	7.90214	9.72419	6.00406
R100236_METAB02_MCC025_CAL3_20210723	#N/A	4.46171	0.726883	6.56078	16.3672	10.758	14.8164	-0.255618	9.42269	-1.6338	12.4801	7.75963		2.9563	7.78932	12.8312	4.58877	3.1207	10.9311	5.31883	5.32521	3.43741	-0.723848	12.2752	7.43988	3.95944	-1.04661	14.9241	8.34038	22.5378	10.6371	1.48168	4.37758	6.84661	12.1755	8.65653	6.09549	11.1807	1.12629	4.1997	9.27825	6.48033	20.3756	7.23309	7.37346	10.173	2.95645	10.9825	5.16307
R100236_METAB02_MCC025_CAL4_20210723	#N/A	5.57261	4.91047	7.65288	20.1618	13.2553	18.8535	5.06413	15.8207	10.9835	14.5832	10.2176		4.77233	12.8606	16.7502	5.25384	4.97749	14.1252	7.61832	7.21924	5.25129	4.10105	13.8808	8.09967	7.35676	0.983657	18.317	10.4018	24.9952	13.9813	6.74745	6.69676	11.3106	15.5502	11.4254	8.01321	16.908	11.8434	5.53383	11.5914	10.0246	23.3396	9.25801	15.4004	12.4409	7.57481	15.1027	8.86979
R100236_METAB02_MCC025_CAL5_20210723	#N/A	6.13069	4.08808	7.93036	21.5582	14.2944	21.8435	6.08973	18.5746	14.1225	15.767	10.9139		5.8109	15.3849	18.4375	6.22125	5.27777	16.1275	9.02679	8.5026	4.33477	5.71746	14.5454	7.33401	7.30592	2.94633	19.7443	11.6158	26.1704	15.7137	9.45531	7.40423	13.5039	16.9482	12.4378	9.64908	19.9073	16.9405	6.48655	12.8279	11.2952	26.0384	11.5703	18.487	14.0468	9.34484	20.0208	10.4102
R100236_METAB02_MCC025_CAL6_20210723	#N/A	6.90685	6.40092	9.15556	23.8713	16.1349	23.084	9.86151	22.6414	17.5001	17.4895	12.2264		5.69469	18.2998	20.7336	7.74408	7.68291	18.4616	12.1702	9.45271	5.94346	8.69711	15.4197	8.48522	8.14487	5.57175	21.7399	13.3004	27.5422	17.8066	12.1668	7.19451	16.3995	18.7807	13.7546	10.4561	23.4809	21.5341	7.41381	13.5244	13.3796	30.1628	13.3355	22.1049	15.9713	11.8614	24.2889	12.7628
R100236_METAB02_MCC025_CAL7_20210723	#N/A	8.12338	7.6282	8.97348	25.5154	17.3705	24.9099	12.2588	25.6483	20.1678	18.8322	13.3223		7.44591	19.7051	22.3618	8.70091	8.54848	20.4027	13.3929	10.9127	7.42966	10.8512	16.0896	8.53932	10.3656	7.78894	23.3733	14.6522	28.6151	19.0595	14.5227	6.85057	18.4742	20.1818	14.8511	11.8788	25.9527	23.348	7.934	14.5763	14.9865	33.72	15.0868	24.002	17.3792	14.2362	26.0902	14.4426
R100236_METAB02_MCC025_CAL8_20210723	#N/A	8.37199	8.41175	10.2573	26.6926	18.1958	26.1436	14.084	27.4002	22.1037	19.6791	13.9226		7.45949	20.5135	23.3493	8.85436	9.00727	21.4932	14.8325	12.0651	8.07076	11.6532	16.5184	8.43058	10.5782	9.98018	24.415	15.4227	29.7675	20.0166	15.7773	5.8433	19.4399	20.9244	15.4034	12.6688	27.1453	24.1902	8.50334	15.173	16.081	36.3552	16.3258	25.1568	18.4154	15.7221	27.0724	15.5968
R100236_METAB02_MCC025_CAL9_20210723	#N/A	8.759	8.98088	10.4115	26.5868	18.7494	26.8418	14.7733	28.5237	23.3822	20.2116	14.2436		7.38328	20.6983	23.9729	9.14863	9.58052	21.7205	15.3075	12.0669	8.12293	12.9083	16.7524	9.35481	10.5853	10.4452	24.9946	15.611	29.6852	20.6555	16.8807	7.26978	20.1107	21.4689	15.8135	12.9018	27.476034339999998	24.6783	8.92747	15.513	16.7491	38.0592	17.1047	26.0209	18.6525	16.6589	27.5757	16.076
R100236_METAB02_MCC025_NIST1_2_20210723	#N/A	3.76255	1.43256	6.83305	9.81915	8.33826	9.17852	-5.97918	-4.22001	-15.8436	10.9182	2.00809		4.89625	6.87006	4.13216	3.87221	-1.49263	5.48367	6.59537	6.09744	2.97276	-1.69268	10.2528	7.43564	1.15165	4.7031		8.42679	15.7634	9.52286	-2.88076	6.38238	7.73759	1.17311	4.89813	4.72285	-1.13528	-8.91917	2.35891	8.45334	1.81592	19.8136	5.79446	1.33533	12.0899	-0.263287	10.532	4.14866
R100236_METAB02_MCC025_NIST1_3_20210723	#N/A	4.21471	0.206998	7.12776	10.1521	8.19546	9.53381	-9.66278	-2.75211	-15.0505	10.9469	-2.08892		2.59715	7.16966	3.62128	3.7803	0.69161	6.17196	7.61791	5.57691	3.15087	-0.996318	10.1858	7.5801	-0.145168	4.12354		8.43249	15.7335	9.42836	-2.38494	6.55234	8.28315	4.55989	4.84559	4.09728	-1.1461	-9.00391	1.23979	8.24005	2.17468	20.0393	5.59559	1.84345	12.1751	0.0307658	10.6609	0.487309
R100236_METAB02_MCC025_NIST1_20210723	#N/A	3.64225	-1.42702	7.67188	9.9921	7.36771	7.14189	-7.81438	-6.67723	-16.7405	11.0378	3.59425		4.70192	6.94924	4.10895	3.97614	-0.16903	6.12271	6.75922	6.47235	3.40817	-0.604152	10.3292	7.97281	0.3193	4.75342		8.78294	16.4891	9.41103	-4.65212	6.48327	8.23549	-0.460081	4.18346	3.42717	-1.31719	-8.8398	1.46422	8.72453	3.75871	18.6731	6.32155	0.975075	11.9868	1.45326	10.4812	3.15001
R100236_METAB02_MCC025_NIST2_2_20210723	#N/A	3.71531	-0.660828	7.60144	9.90326	7.43057	9.13678	-8.76161	-3.36992	-16.1807	11.1838	3.18541		4.60573	7.32813	4.91663	3.38206	-1.38499	5.38104	5.49591	5.99209	2.6385	-1.22142	10.2619	7.94042	1.06073	4.66944		7.85855	15.6138	9.52136	-4.12119	6.35967	8.10627	3.03653	5.95092	4.96093	-0.972285	-8.78177	0.75587	8.65313	2.53371	19.1513	6.01816	0.607549	12.1447	-1.30649	10.8729	1.27886
R100236_METAB02_MCC025_NIST2_3_20210723	#N/A	4.58231	1.72076	7.13903	10.3693	8.10282	9.70065	-6.15912	-2.66703	-14.8871	11.2305	3.77347		4.42645	6.89422	4.33162	3.93971	-0.654572	5.5136	6.65271	5.37159	2.28427	-2.00805	10.353	7.45899	0.333555	3.23523		8.28451	15.6928	9.4192	-3.16416	6.53324	8.24656	1.35841	6.21819	3.55729	0.0987209	-8.76342	0.798594	8.28784	2.25498	19.9587	5.55098	1.07421	12.415	0.562858	10.8631	2.61954
R100236_METAB02_MCC025_NIST2_20210723	#N/A	3.94584	-1.21003	7.47411	10.3993	8.2972	9.17755	-9.03473	-5.2161	-16.2622	11.2552	1.85321		3.66353	7.0962	5.15792	3.60541	-3.07639	5.6544	7.14756	5.84328	3.31316	-0.776995	10.2039	6.87071	1.04523	2.92591		8.01892	15.7391	9.34986	-3.90067	6.63006	8.25483	3.32706	5.46915	3.79948	-0.682958	-8.65637	0.735451	8.19109	1.39059	19.1668	5.39635	0.933451	12.0573	-0.312037	10.6569	2.95976
R100236_METAB02_MCC025_NIST3_2_20210723	#N/A	3.86015	-0.836021	6.8171	9.57083	7.94266	9.19993	-4.35703	-3.25487	-16.0823	10.92	2.36312		4.48048	6.37399	3.8874	4.32512	1.35395	6.82236	6.36131	5.8765	3.27263	-0.849202	10.1446	7.94597	0.49566	4.14494		7.971	15.4586	9.31703	-3.15731	6.34644	8.12105	-1.68434	5.18601	4.19363	-1.24035	-9.93234	0.692453	8.42239	1.45096	19.9313	6.0274	0.979555	12.0614	-0.187559	10.535	3.65951
R100236_METAB02_MCC025_NIST3_3_20210723	#N/A	3.24435	1.08826	7.00661	9.94736	8.25542	10.0489	-4.91504	-2.50325	-15.2961	10.9854	2.937		4.05022	6.60746	4.28508	4.51747	-1.28023	5.91166	6.64286	5.49027	3.22804	-1.4503	10.0408	7.99985	0.953041	4.2746		8.24307	15.2816	8.78416	-2.25739	6.37397	8.30403	3.83188	6.4025	1.87661	-1.87221	-8.98477	0.421962	8.54889	3.28703	20.2281	5.80326	1.49031	12.3206	0.46437	11.1932	2.15083
R100236_METAB02_MCC025_NIST3_20210723	#N/A	2.5831	0.893103	6.93648	9.43477	7.86454	8.95947	-6.33165	-3.39227	-16.2348	10.81	1.71522		3.96922	6.60558	4.28967	3.84236	0.641259	6.67033	5.55018	5.50855	2.83878	-1.59017	10.1198	8.4589	0.567146	3.05882		8.24242	15.4053	9.05729	-4.72622	6.40495	7.55601	3.37322	5.68274	4.66322	-1.53058	-9.08713	2.65025	8.61532	1.29305	18.5271	5.42695	0.500258	12.0747	0.507087	10.8333	3.21274
R100236_METAB02_MCC025_RSL_QC1_20210723	#N/A	2.77574	-1.57753	7.52819	10.0804	7.2844	8.24274	-5.58392	-5.68366	-16.0588	12.4289	3.12184		4.48459	5.84174	5.19374	4.46346	-1.73008	5.52095	6.01484	5.42793	3.23255	-0.362616	12.0933	7.95384	1.68147	4.85555		11.0509	16.0483	9.15883	-6.14795	6.60984	8.37195	4.26143	3.78642	3.59841	-1.39601	-7.67054	2.25022	8.55759	3.20027	19.1107	5.31633	1.12452	11.929	0.836671	10.4489	3.42309
R100236_METAB02_MCC025_RSL_QC2_20210723	#N/A	2.49854	1.23408	7.03865	10.2426	8.0695	6.54268	-9.97978	-3.73795	-16.484	10.966	4.06599		3.77048	6.07636	4.71138	4.01073	2.85485	6.47235	7.38651	4.23206	2.926	-1.36005	11.9925	7.18869	0.0191165	3.31106		10.1877	15.5513	8.75057	-3.35881	6.47202	7.99832	2.98796	4.18361	3.42545	-1.86556	-9.25728	2.05999	7.73876	2.29926	19.6415	5.62459	0.882012	12.0198	-0.353391	10.2709	2.68726
R100236_METAB02_MCC025_RSL_QC3_20210723	#N/A	3.51764	-0.873078	7.55211	9.97439	8.41795	7.66227	-7.60757	-2.4835	-14.8504	11.271	2.32434		4.59657	5.62277	5.12844	3.95775	1.96781	6.93479	7.2457	6.31014	3.23062	-0.867438	12.1854	7.34093	0.821529	4.35991		10.6381	16.0181	9.39932	-3.9706	6.82721	8.72425	0.13706	4.12487	1.17358	-2.04026	-8.0088	2.11625	7.71187	3.4584	19.7149	4.81103	2.46845	12.1754	0.315031	11.003	1.26186
R100240_METAB02_MCC025_110233_20210819	HEK-SLC1A2-WTOE-Ct-R100240	0.56782	3.95084	8.50221	15.4707	13.5306	9.07436	9.2636	14.1849	19.7635	12.1567	5.9073		9.08882	19.6626	13.6875	6.73862	3.60803	7.30195	9.35348	11.5416	9.21876	13.5087	16.0449	9.46706	1.07414	6.88679	16.1944	13.5807	19.9315	10.3301	12.8726	8.08238	12.5521	11.8281	5.7564	6.41993	12.8816	14.2847	3.00143	7.94577	12.0198	9.23577	8.80386	12.0801	13.3743	10.811	9.21245	5.9844
R100240_METAB02_MCC025_110234_20210819	HEK-SLC1A2-WTOE-Ct-R100240	2.98968	4.61054	8.29553	15.4828	13.8816	9.11306	9.69729	14.1281	19.7293	12.3276	5.95988		9.18549	19.6257	13.6648	7.36773	4.31138	7.63848	9.59312	11.5526	9.01712	13.5357	16.0466	9.3612	0.707917	7.55656	16.2399	13.633	19.9518	10.3458	12.8013	7.84809	12.6972	11.8055	6.64225	6.70652	12.8412	14.3918	2.49525	8.01951	11.8489	8.73231	8.7463	12.1502	13.5016	10.8255	9.48191	6.39383
R100240_METAB02_MCC025_110235_20210819	HEK-SLC1A2-WTOE-Ct-R100240	2.22175	3.25386	8.34747	15.5261	13.5346	8.65327	9.52222	14.1743	19.7333	15.5943	5.42559		9.12853	19.7678	13.7024	7.06419	3.94938	7.29854	9.69302	11.5218	9.0838	13.4847	16.0473	8.99908	1.93384	6.83444	16.2747	13.6535	19.9511	10.3921	12.8129	7.73267	12.5222	11.8481	6.28472	6.88518	12.8395	14.2771	5.64966	7.8784	12.0249	8.9619	8.2742	12.1868	13.3437	10.8445	8.91068	5.93058
R100240_METAB02_MCC025_110236_20210819	HEK-SLC1A2-WTOE-Ct-R100240	3.15385	3.34473	8.26726	15.4796	13.7613	8.89822	9.50058	14.155	19.6465	14.6226	5.92041		9.38421	19.7243	13.6737	6.81297	4.95345	7.37882	9.20961	11.5744	8.96368	13.5075	16.036	9.43035	0.890464	7.17237	16.2375	13.4623	19.9249	10.4055	12.7672	7.06484	12.6382	11.767	6.85724	6.8964	12.841	14.278	4.83714	7.87665	11.8423	8.3411	8.42762	12.0783	13.4667	10.7443	8.77292	5.99861
R100240_METAB02_MCC025_110237_20210819	HEK-SLC1A2-WTOE-Ct-R100240	0.907991	3.36979	8.32621	15.224	13.7601	8.95008	9.49115	14.0935	19.721	12.3071	6.21396		9.35585	19.5898	14.0595	7.21195	4.76074	7.64631	9.51809	11.5623	9.26298	13.4799	15.9988	9.40869	0.953302	7.00352	15.917	13.3346	19.8039	10.555	12.8947	7.62901	12.7586	11.9314	9.1969	7.18204	12.825	14.1141	2.04586	8.03619	11.8542	8.69395	8.108	12.0268	13.662	10.3143	9.31517	5.72086
R100240_METAB02_MCC025_110238_20210819	HEK-SLC1A2-WTOE-Ct-R100240	1.52419	4.26199	8.28147	15.262473870000001	13.7355	9.18573	9.52553	14.1058	19.7898	12.1771	5.96442		9.69892	19.6464	14.0546	6.75627	5.01941	7.89002	9.62475	11.6034	8.86435	13.5525	16.0057	8.8353	1.63119	7.35966	16.0738	13.3579	19.8353	10.4847	12.8451	7.56492	12.8079	11.9063	9.57103	7.16983	12.8193	14.3992	2.18106	7.68065	11.801	9.45428	7.77338	12.0425	13.752	10.3976	9.54341	4.89602
R100240_METAB02_MCC025_110239_20210819	HEK-SLC1A2-WTOE-Ct-R100240	2.89238	-0.186816	8.0639	15.2694	13.7614	9.1284	9.59773	14.1255	19.7609	14.2535	6.19293		9.34223	19.5159	14.0469	6.17191	4.47469	7.90713	9.26998	11.5504	9.23575	13.5207	15.9992	8.94049		6.18359	16.1592	13.2995	19.8204	10.52	12.7781	7.22679	12.51	11.8732	8.91381	7.10885	12.7627	14.4491	3.46518	7.37652	11.7148	8.4449	8.60285	12.0308	13.5636	10.4129	9.57085	5.27577
R100240_METAB02_MCC025_110240_20210819	HEK-SLC1A2-WTOE-Ct-R100240	2.01874	3.60945	8.2453216050000009	15.1649	13.7664	8.8272	9.42881	14.1046	19.6127	13.9004	5.94214		9.43328	19.1569	14.0243	6.80326	5.22655	7.72976	9.5774	11.5303	9.08785	13.5216	15.9742	8.93503	1.33034	7.40991	16.0143	13.2434	19.7617	10.4865	12.8183	7.30605	12.4829	11.8289	9.31865	6.65797	12.765	14.1137	3.75422	7.8748	11.7775	7.96536	7.9239	11.8179	13.6214	10.5851	9.144	5.67456
R100240_METAB02_MCC025_110241_20210819	HEK-SLC1A6-WTOE-Ct-R100240	3.47229	4.01323	8.33243	15.7759	14.001	9.50644	9.54891	14.1957	20.0747	12.0723	6.53158		9.626	20.3136	13.8063	7.04131	5.94142	7.85652	9.52834	11.6068	8.92081	13.5247	16.3706	9.93207	1.54733	8.06044	16.6991	13.5904	20.2025	10.5773	13.187	7.85027	13.2092	11.8397	5.61081	6.91002	12.9669	15.1147	2.43362	8.00407	11.863	8.55615	8.74996	12.3404	13.6807	10.8763	9.9023	5.90817
R100240_METAB02_MCC025_110242_20210819	HEK-SLC1A6-WTOE-Ct-R100240	1.79128	5.18448	8.3548	15.8843	13.9855	9.36687	9.84338	14.2005	20.2116	12.2854	5.96593		9.71956	20.5742	13.7987	6.3344	3.45375	7.5256	9.30689	11.6325	9.13722	13.5223	16.3671	9.71239		8.4625	16.7646	13.7477	20.2296	10.6426	13.1422	7.38364	13.4895	11.86	7.07329	7.07191	13.0492	15.4392	5.32868	7.85216	11.9286	9.01182	8.55035	12.5451	13.9338	10.9533	10.835	5.99476
R100240_METAB02_MCC025_110243_20210819	HEK-SLC1A6-WTOE-Ct-R100240	2.22208	3.20717	8.16144	15.7596	14.0254	9.02944	9.54228	14.175921840000001	20.0331	11.9829	5.5995		9.58534	20.4078	13.7538	7.02079	6.88821	7.61555	9.28668	11.5088	8.91778	13.4685	16.3447	9.60525	1.46734	7.98893	16.6666	13.4919	20.1679	10.4967	13.0757	7.30267	13.2344	11.7912	5.85036	7.05906	12.9556	15.1088	2.91959	8.059	11.8354	8.65535	8.63287	12.3439	13.8278	10.8727	10.156	5.5316
R100240_METAB02_MCC025_110244_20210819	HEK-SLC1A6-WTOE-Ct-R100240	2.7388	2.82463	8.22673	15.7231	13.9873	9.00116	9.53728	14.1375	20.0031	11.8528	5.68937		9.47016	20.1514	13.7314	6.69817	5.08283	7.8415	9.148	11.5078	8.9347	13.4432	16.3131	9.2657	0.397598	8.01956	16.5617	13.3213	20.1216	10.4608	13.0393	7.36116	13.1716	11.7253	5.80427	7.24504	12.9548	15.0136	2.23244	7.4892018910000004	11.8958	9.75682	8.51197	12.2572	13.5773	10.8264	9.99653	6.32179
R100240_METAB02_MCC025_110245_20210819	HEK-SLC1A6-WTOE-Ct-R100240	2.78038	4.61849	8.24187	15.5425	13.9965	8.58843	9.54289	14.1733	19.8487	12.5668	5.61845		9.12618	20.1909	13.7949	7.03611	5.32577	7.8131	9.51536	11.5241	9.01826	13.4536	16.3092	9.39135	1.37359	7.82732	16.4243	13.4365	20.035	10.4824	13.0287	7.6285	13.0662	11.8258	5.59583	7.11629	12.8902	14.6621	1.9622	8.03228	11.8306	8.36197	8.33617	12.1493	13.6845	10.7864	9.36167	5.32386
R100240_METAB02_MCC025_110246_20210819	HEK-SLC1A6-WTOE-Ct-R100240	0.822041	3.32374	8.24974	15.6145	14.0561	9.0938	9.64922	14.1883	20.0697	12.1288	6.00615		9.56189	20.5331	13.8419	6.51392	3.92166	8.12793	9.351	11.5662	8.83846	13.4634	16.3434	9.76496	0.892993	8.11789	16.5658	13.7261	20.0796	10.5963	13.095	7.21315	13.2691	11.842	4.58133	7.23017	12.9687	15.1152	4.04161	7.48558	11.8555	9.54578	8.09699	12.4132	13.7504	10.7359	10.2093	6.06829
R100240_METAB02_MCC025_110247_20210819	HEK-SLC1A6-WTOE-Ct-R100240	2.38459	5.38276	7.95768	15.673	13.9965	9.13298	9.6469	14.1994	20.0433	12.4074	5.41281		9.47745	20.5003	13.8248	6.75646	4.29175	7.92671	9.5687	11.5182	9.41482	13.4732	16.3359	9.22158	2.38166	7.58022	16.5528	14.1354	20.0743	10.6219	13.0351	6.91733	13.164	11.7717	7.27037	7.04953	12.9426	15.1943	2.55091	7.11137	11.8357	9.65473	8.97393	12.3699	13.7962	10.7124	10.3713	5.65816
R100240_METAB02_MCC025_110248_20210819	HEK-SLC1A6-WTOE-Ct-R100240	2.52756	1.85199	8.07934	15.568	13.9862	9.0622	9.5249	14.1628	19.9318	12.0281	5.83046		9.63704	20.0683	13.7692	6.44617	5.37168	8.10175	9.19715	11.4795	8.80639	13.4762	16.2973	9.69946	0.0345821	7.77924	16.457	13.2109	20.0201	10.5357	13.1073	7.55012	13.2144	11.8282	5.79283	6.96918	12.9423	14.934	4.70806	7.73955	11.9262	9.29765	7.87005	12.199	13.7219	10.7691	10.009	6.01168
R100240_METAB02_MCC025_110249_20210819	HuH7-SLC2A4-KOOE-Ct-R100240	1.97871	2.14007	8.46618	15.1947	13.333	9.78678	9.421	14.2334	18.57	14.63	6.33772		9.32078	17.9694	13.4513	7.05734	3.48147	8.01711	8.24941	11.4669	8.93548	12.9709	16.3917	7.5029	1.29179	6.65621	15.8436	13.4576	19.935	10.482	11.0239	7.7087	10.9799	11.1042	7.13281	6.6147	12.7694	12.0768	1.55387	8.72245	11.9066	8.23409	7.91325	10.5784	13.2927	10.0572	11.2366	3.98229
R100240_METAB02_MCC025_110250_20210819	HuH7-SLC2A4-KOOE-Ct-R100240	0.385502	3.04112	8.46539	15.1031	13.2769	9.04148	9.31215	14.2789	18.6565	12.907	6.5732		9.22701	17.9933	13.4704	6.57456	4.5295	7.8009	7.75256	11.4875	9.12497	12.9635	16.3926	7.07422	2.40356	6.6556	15.7424	13.2177	19.8333	10.4837	11.0172	7.72566	10.8279	11.0998	7.29318	6.52736	12.7899	12.1819	3.78058	8.3681	11.9133	7.70601	7.64443	10.3534	13.0738	9.96159	10.2037	5.7335686279999996
R100240_METAB02_MCC025_110251_20210819	HuH7-SLC2A4-KOOE-Ct-R100240	3.00582	3.00769	8.67813	15.1609	13.3893	9.41748	9.38645	14.2925	18.5599	17.3979	6.05406		9.54974	18.1011	13.4513	6.56332	2.0564	7.76628	7.91911	11.5038	9.13248	12.9811	16.3987	7.99408	0.973267	6.34849	15.8323	13.5155	19.9128	10.646	11.1229	8.0822	11.1017	11.1217	5.12372	6.97346	12.6695	12.0426	5.3226	8.62494	11.8794	7.98999	7.838	10.5868	13.09	10.0828	10.529	4.86606
R100240_METAB02_MCC025_110252_20210819	HuH7-SLC2A4-KOOE-Ct-R100240	3.22014	3.8076	8.40268	15.0742	13.384	9.38976	9.34847	14.1949	18.6295	12.7606	6.18422		9.35539	17.6832	13.4426	6.97266	4.14206	8.19206	7.74264	11.5425	8.94608	12.9149	16.3614	8.57718	1.5849	6.42035	15.7382	13.1949	19.9322	10.5451	10.8982	7.47992	11.0956	11.0349	8.2828	6.98443	12.791	11.9686	3.83312	7.7296	11.8988	8.13528	7.85153	10.286	13.193	9.85427	10.9942	4.69773
R100240_METAB02_MCC025_110253_20210819	HuH7-SLC2A4-KOOE-Ct-R100240	0.811689	2.70341	8.47363	15.2896	13.4773	9.12977	9.67645	14.3226	18.8672	12.9164	6.11944		9.32647	18.5729	13.4159	7.01206	4.90302	7.9045	8.98323	11.4456	8.95823	13.0755	16.2789	8.1938	2.15883	6.77916	15.9387	13.5764	19.8983	10.4973	11.1603	7.9999	11.1365	11.2069	5.56332	7.34786	12.7986	12.1724	3.36981	8.79441	11.924	8.73675	7.29798	10.4888	13.1247	10.2393	10.6059	5.57806
R100240_METAB02_MCC025_110254_20210819	HuH7-SLC2A4-KOOE-Ct-R100240	4.1262	1.68684	8.38221	15.3382	13.2202	9.95036	9.6899	14.3401	18.9194	12.9295	6.15759		9.5299	18.6674	13.4193	7.28278	4.34709	8.1814	8.26553	11.5084	9.48409	13.0862	16.2837	7.55133	1.10483	6.52926	15.8848	13.419	19.9867	10.5349	11.169	7.9458	11.1471	11.1913	6.46632	7.01122	12.9077	12.374	4.05511	8.34487	11.9473	9.42895	8.03998	10.6073	13.3836	10.2612	10.7834	5.73167
R100240_METAB02_MCC025_110255_20210819	HuH7-SLC2A4-KOOE-Ct-R100240	2.89297	3.47682	8.45126	15.3049	13.4399	9.345	9.55546	14.3271	18.7187	12.7928	5.46616		8.98882	18.5122	13.3913	6.74907	3.38719	7.86076	8.31025	11.4618	9.0251	13.0205	16.2689	7.87084	0.603142	5.95667	15.9316	13.2662	19.8508	10.5205	10.9537	7.74729	10.9149	11.1538	4.9744	7.1285	12.7905	11.9408	3.40962	8.41064	11.9372	7.68163	7.82063	10.3008	12.9222	10.2194	10.769	5.43295
R100240_METAB02_MCC025_110256_20210819	HuH7-SLC2A4-KOOE-Ct-R100240	2.60038	-0.231797	8.44764	15.333	13.4618	10.1308	9.49289	14.3027	18.7416	12.7706	6.24106		9.46116	18.5081	13.3716	7.11382	4.80978	7.61759	8.32004	11.5731	9.0026	13.05	16.2402	7.69254	2.16535	6.58715	16.0053	13.3798	19.9713	10.5308	11.0524	7.37021	11.039	11.1601	6.83047	7.04129	12.7865	12.2277	2.21391	7.82615	11.8969	8.59492	8.15073	10.3361	13.1422	10.2831	10.7048	4.66612
R100240_METAB02_MCC025_110257_20210819	HuH7-SLC2A4-KOOE-Ct-R100240	2.02471	3.19954	8.51255	15.1262	13.5931	8.52425	9.4636890910000009	14.3121	18.3741	13.1736	6.55328		9.07725	17.7866	13.42	6.6863	2.37656	7.5196	7.9817	11.3807	9.19831	12.952	16.3612	8.10392		6.73845	15.7545	13.5475	19.7224	10.4151	10.8074	8.01346	10.8659	11.0858	6.12245	6.81468	12.7192	11.6719	2.4091	8.27669	11.8643	9.19184	8.12318	10.527	12.7626	10.0174	10.6988	5.12211
R100240_METAB02_MCC025_110258_20210819	HuH7-SLC2A4-KOOE-Ct-R100240	3.58683	3.34022	8.59185	15.1907	13.4909	8.88152	9.40197	14.4373	18.3694	13.0717	5.84525		9.42168	18.149259700000002	13.4423	6.94846	3.29027	7.8687	8.22598	11.5417	8.98502	12.9878	16.3878	7.58273	2.13446	6.89129	15.8616	13.2888	19.884	10.499744249999999	11.0919	8.04657	10.9339	11.1153	5.24082	6.68181	12.6615	11.7756	2.21589	8.79121	11.8901	8.51022	7.97667	10.5249	13.2066	9.99789	10.8477	5.74992
R100240_METAB02_MCC025_110259_20210819	HuH7-SLC2A4-KOOE-Ct-R100240	4.10004	3.97193	8.37911	15.1229	13.3357	10.2261	9.42192	14.3212	18.6548	12.512	6.12185		9.48218	17.8245	13.4223	6.84966	5.7914	7.78249	7.66261	11.4763	9.24197	12.9923	16.364	7.43304	0.830564	6.34463	15.7561	13.1791	19.861	10.4844	11.0108	7.58579	10.946	11.0787	6.28711	7.21714	12.8569	11.9339	1.59586	8.22317	11.9339	8.8064	7.99792	10.3979	13.2708	10.0831	10.2803	5.53783
R100240_METAB02_MCC025_110260_20210819	HuH7-SLC2A4-KOOE-Ct-R100240	0.564549	3.78418	8.20174	14.998	13.2455	9.11175	9.31493	14.2525	18.4846	12.8118	5.59704		9.37963	17.6383	13.3898	6.55451	3.0956	7.69677	8.00583	11.4155	9.02649	12.9137	16.3208	7.91471	1.83332	6.69781	15.6248	12.9592	19.7869	10.4561	10.9496	7.34637	10.7721	10.9837	7.33923	7.05639	12.7965	11.7287	1.00227	8.12271	11.918	8.09101	7.97674	10.6001	13.0624	9.82048	11.4506	4.41514
R100240_METAB02_MCC025_110261_20210819	HuH7-SLC2A4-KOOE-Ct-R100240	1.90716	4.36829	8.39717	15.0215	13.3514	9.74417	9.68228	14.395	18.7724	12.6942	5.97118		9.12994	18.2888	13.4547	6.60369	3.81951	7.77543	8.75675	11.3681	8.99081	13.0255	16.2755	7.94693	0.398109	7.03925	15.7146	13.5351	19.6228	10.4862	11.3646	7.87606	10.6646	11.2472	5.08014	7.14771	12.846	11.7348	0.984469	7.718	11.9654	7.91295	7.57734	10.3796	12.8197	10.1848	10.598	5.26707
R100240_METAB02_MCC025_110262_20210819	HuH7-SLC2A4-KOOE-Ct-R100240	0.698888	3.19211	8.41957	15.097	13.3273	9.19746	9.61865	14.3885	18.7306	12.4468	5.97843		9.45298	18.5303	13.4272	6.78072	5.14237	7.77784	9.02466	11.3438	8.82042	13.0163	16.2747	7.86598	2.49864	6.64508	15.7453	13.3305	19.7194	10.4801	11.2596	8.08262	10.7709	11.1576	4.89609	7.27792	12.8129	11.6916	1.92866	8.67615	11.9587	9.67071	7.96737	10.7434	12.889	10.1809	10.5147	5.5263
R100240_METAB02_MCC025_110263_20210819	HuH7-SLC2A4-KOOE-Ct-R100240	1.33715	2.46604	8.54236	15.2381	13.5585	8.93398	9.64317	14.3949	18.6911	12.8406	6.09057		9.15033	18.5756	13.4135	6.87583	3.30584	7.63803	8.68436	11.5056	9.1388	13.031	16.2733	7.16621	1.23542	6.5544	15.8887	13.3779	19.8428	10.5079	11.2405	8.10362	10.7629	11.1768	4.95604	7.1288	12.7609	11.9569	0.692451	8.79328	11.9392	8.91741	7.87792	10.3142	13.0394	10.3242	10.483	4.16125
R100240_METAB02_MCC025_110264_20210819	HuH7-SLC2A4-KOOE-Ct-R100240	0.610527	3.14066	8.38762	15.2216	13.3881	9.33929	9.37323	14.3188	18.7936	12.7934	5.95907		9.69889	18.3193	13.3912	6.99315	2.00549	8.11806	8.69754	11.5127	9.22949	13.0288	16.235	8.19876	2.09605	7.25881	15.8601	13.4337	19.948	10.4911	11.1949	7.45467	11.0377	11.079	6.14262	7.26123	12.8282	12.2518	3.4558	7.90286	11.9491	7.33562	7.18532	10.4467	13.3961	10.1175	10.7069	4.74937
R100240_METAB02_MCC025_110277_20210819	LS180-SLCO3A1-KOOE-Ct-R100240	2.27963	3.58621	9.25328	16.2985	12.4929	9.32623	10.0106	14.5926	19.3914	16.6943	7.09331		10.0752	18.339	13.0143	7.79617	4.4659	8.09562	9.10807	12.1056	9.52771	14.377	16.2783	9.65666	3.25378	8.01643	17.2219	13.4931	20.751298039999998	10.5845	12.2774	8.47987	11.5268	10.506	6.65311	5.45741	12.9501	14.0016	2.58249	9.10273	10.522	8.80403	8.11881	11.8125	13.3665	10.1229	9.44037	5.76859
R100240_METAB02_MCC025_110278_20210819	LS180-SLCO3A1-KOOE-Ct-R100240	1.20444	5.05525	9.2003	16.2635	12.4546	9.55955	9.64997	14.5561	19.3504	13.0606	6.71154		9.96173	18.3116	13.0075	7.88231	3.73628	8.35574	9.29489	12.0277	9.58383	14.3578	16.2652	9.8181	2.17388	7.72927	17.2196	13.2784	20.725	10.6613	12.1581	8.61361	11.5036	10.3352	7.18322	5.62668	12.8399	14.3211	4.3404	8.8695	10.7033	8.56713	7.27922	11.2225	13.3556	10.0196	9.38286	5.61333
R100240_METAB02_MCC025_110279_20210819	LS180-SLCO3A1-KOOE-Ct-R100240	2.02161	5.47827	9.17268	16.3077	12.5444	9.7231	9.82681	14.5962	19.4616	13.0281	7.00861		10.0241	18.3502	13.0373	7.84112	5.21629	8.60304	8.64794	12.0759	9.58146	14.3947	16.2773	9.87855	2.9089149500000002	8.31751	17.3029	13.3856	20.7756	10.5299	12.2551	8.12756	11.4715	10.47	6.71132	5.8929	12.9727	14.2323	2.93418	8.7413	10.7599	9.22676	8.39469	11.4861	13.501	9.48777	8.87843	6.11882
R100240_METAB02_MCC025_110280_20210819	LS180-SLCO3A1-KOOE-Ct-R100240	1.62164	3.87031	9.15934	16.2021	12.4186	9.55172	9.7142	14.571	19.3404	13.0963	7.10561		10.0834	18.1976	12.9968	8.12151	3.27776	8.37777	9.06588	12.0618	9.61261	14.389	16.2656	9.24638	2.06333	8.43596	17.1738	13.1557	20.732	10.571	12.1849	8.22404	11.6927	10.5147	6.96007	6.06985	12.9367	14.1449	3.77293	8.67931	10.7584	8.91937	7.72554	11.4104	13.4742	9.64553	8.74295	5.77164
R100240_METAB02_MCC025_110281_20210819	LS180-SLCO3A1-KOOE-Ct-R100240	2.8415	0.454348	9.16976	16.495	12.5702	9.73845	10.0788	14.6708	19.9483	13.2799	7.31946		10.2109	18.5576	13.071	7.92057	5.44407	8.70203	9.42001	12.0514	9.77378	14.4078	16.2699	10.2134	1.62128	7.92979	17.6208	13.9969	20.9055	10.688	12.3664	8.129	11.768	10.443	7.95562	4.88792	12.9885	14.6156	3.37899	8.57324	10.6506	8.68674	8.52338	11.9911	13.8874	9.7407	9.49205	5.93335
R100240_METAB02_MCC025_110282_20210819	LS180-SLCO3A1-KOOE-Ct-R100240	2.47448	3.89182	9.0793	16.4497	12.4755	9.63206	9.98307	14.6747	19.9625	13.2744	7.40588		10.2605	18.5007	13.0055	7.87621	7.0282	8.85171	9.29488	12.0942	9.67283	14.4182	16.2347	10.2073	1.81259	8.02696	17.5881	13.8913	20.8951	10.6737	12.3362	8.09198	11.852	10.5065	6.93492	6.25897	13.0172	14.7023	4.13483	8.67805	10.6821	9.75614	8.60329	11.8049	13.7585	9.60774	9.61842	5.48218
R100240_METAB02_MCC025_110283_20210819	LS180-SLCO3A1-KOOE-Ct-R100240	3.20692	4.03733	9.29278	16.5188	12.5778	9.89684	10.0952	14.6845	19.9605	13.6496	7.44704		10.3088	18.5345	13.0395	8.00585	5.3422	8.55539	9.23719	12.1289	9.93342	14.4053	16.2374	10.7328	2.46961	8.00489	17.6449	13.9232	20.9184	10.6064	12.3109	7.63227	11.9042	10.5099	6.28587	6.07665	13.0118	14.692	3.26293	8.70886	10.723	7.9994	8.75277	12.024	13.5889	9.80307	9.12543	5.71758
R100240_METAB02_MCC025_110284_20210819	LS180-SLCO3A1-KOOE-Ct-R100240	1.65425	1.26598	9.27916	16.6425	12.437	9.51863	9.90003	14.631	20.0097	13.5901	7.64275		10.1694	18.6256	13.0222	7.97863	4.87885	9.04079	9.52358	12.1148	9.85398	14.4378	16.2758	10.0069	2.7394	8.12617	17.6722	13.8347	20.9151	10.6857	12.3436	7.86886	12.0299	10.4854	6.7533	6.29897	12.9642	14.8248	4.68232	8.78848	10.7734	7.98417	10.5185	12.1939	13.7895	9.90269	9.43318	6.2801
R100240_METAB02_MCC025_110285_20210819	LS180-SLCO3A1-KOOE-Ct-R100240	2.64443	4.53285	9.35761	16.2891	12.4922	9.8884	9.94504	14.6509	19.5061	13.015	7.01044		9.96342	18.2244	13.0191	7.91952	5.61802	8.4779890000000009	9.05711	12.0766	9.69769	14.3802	16.2609	9.58063	2.47394	8.28692	17.2732	13.3381	20.7524	10.5447	12.2763	8.13121	11.5805	10.4451	6.67627	6.03092	12.9928	14.2054	4.03518	8.66894	10.7031	9.518	8.51701	11.5556	13.6867	9.78727	8.61647	6.08144
R100240_METAB02_MCC025_110286_20210819	LS180-SLCO3A1-KOOE-Ct-R100240		3.43769	9.16721	16.2842	12.6766	9.62591	9.84227	14.6516	19.5248	13.0953	7.10294		10.0887	18.1164	13	8.02034	4.901	8.08729	8.85745	12.036	9.82182	14.3618	16.2499	9.58012	1.6862	7.71401	17.2571	13.3123	20.7202	10.5725	12.2157	8.18088	11.6824	10.2523	6.95125	5.20331	12.9899	14.1611	1.87868	8.85523	10.6218	8.78345	8.81236	11.674	13.5534	9.61595	8.52389	6.01079
R100240_METAB02_MCC025_110287_20210819	LS180-SLCO3A1-KOOE-Ct-R100240	2.43872	3.4063	9.15956	16.2974	12.4002	9.37901	9.92465	14.6764	19.2924	13.2833	6.84958		10.0345	18.108	13.0011	7.85748	5.08966	8.27507	8.84697	12.0731	9.8265	14.3524	16.2511	9.31627	2.42994	8.05612	17.2154	13.464	20.7318	10.5787	12.1652	8.44572	11.6484	10.4652	6.95109	5.80857	12.9558	13.5732	2.67501	9.0841	10.7164	9.55073	8.83248	11.6428	12.8972	9.49194	8.5336	5.28566
R100240_METAB02_MCC025_110288_20210819	LS180-SLCO3A1-KOOE-Ct-R100240	2.9248	6.446	8.89586	16.0623	12.6449	9.17964	9.64984	14.5965	19.0685	12.8564	7.03478		9.9536	17.9957	12.9613	7.60953	4.16006	8.0162	9.0157	11.9811	9.58423	14.3118	16.2367	9.40123	1.49137	8.01073	16.9114	13.0213	20.638	10.4781	12.0514	7.85718	11.4668	10.4184	6.81016	6.27127	12.7898	13.6949	2.8881	8.74755	10.6727	9.29738	7.52759	11.0767	13.2909	10.0368	8.94465	5.84734
R100240_METAB02_MCC025_110289_20210819	LS180-SLCO3A1-KOOE-Ct-R100240	0.583172	5.74761	8.95735	16.2693	13.1984	9.18971	9.96573	14.5454	19.8142	12.7895	7.15628		9.49711	18.5855	12.9987	7.79189	4.93389	8.37812	8.61975	12.0184	9.72736	14.4178	16.2717	10.0766		8.51923	17.2679	13.9174	20.7945	10.7137	12.2768	8.23149	11.5249	10.6422	8.59749	5.69339	13.0048	14.5001	2.69993	8.53279	11.3665	8.83412	8.0563	11.1662	13.6772	10.2298	9.33903	5.41817
R100240_METAB02_MCC025_110290_20210819	LS180-SLCO3A1-KOOE-Ct-R100240	2.44564	4.25927	9.02108	16.4306	12.4953	9.51796	10.0482	14.6777	19.8877	13.0219	6.84825		10.077	18.427	13.0314	7.97456	5.45504	8.5443	9.08973	12.0381	9.72564	14.3968	16.2572	10.0255	1.27137	7.5232	17.553	13.7825	20.8241	10.587	12.3533	7.91347	11.7198	10.5512	7.14376	4.71843	12.9917	14.4522	2.95513	8.75607	10.6648	9.20623	8.6589	11.831	13.6566	9.74711	8.80496	5.35942
R100240_METAB02_MCC025_110291_20210819	LS180-SLCO3A1-KOOE-Ct-R100240	2.45661	6.30059	9.04393	16.3568	12.7292	9.39921	9.81522	14.6531	19.8928	13.3056	7.10723		10.0878	18.5256	12.9671	8.05478	3.41444	8.38307	8.94847	12.0315	9.66432	14.4206	16.2597	10.1586	2.50882	8.02712	17.5351	13.6675	20.8087	10.7326	12.3165	8.29148	11.7294	10.5433	7.77069	5.59471	12.9702	14.5732	2.96688	8.54113	10.7281	8.35773	8.30542	11.7189	13.6765	9.60208	9.11725	5.10169
R100240_METAB02_MCC025_110292_20210819	LS180-SLCO3A1-KOOE-Ct-R100240	0.888264	3.75384	9.15142	16.6235	12.7702	9.25063	9.47065	14.6367	20.0265	13.9162	7.55922		10.2473	18.5631	13.0353	8.22212	5.19244	9.02095	9.20941	12.1195	9.88038	14.3647	16.2885	9.96249	2.63086	7.80505	17.4913	13.8635	20.8811	10.7486	12.2624	8.15568	12.0004	10.4369	7.34688	5.2512	12.9435	14.6639	1.56885	8.41562	10.8307	8.83479	10.8972	12.1826	13.7875	10.075	9.0956	5.74166
R100240_METAB02_MCC025_110293_20210819	HCT116-SLCO4A1-KOOE-Ct-R100240	4.54471	2.85313	8.99807	16.4904	12.4829	9.45264	10.3181	13.1542	19.9059	12.8291	7.17255		9.82471	18.9807	12.8534	7.3329	6.99326	8.4343	8.30064	12.1906	10.1923	14.4191	15.5649	9.55371	2.22496	8.61192	16.77	14.3031	20.654	11.2549	13.094	8.45201	12.0386	9.54777	7.46205	5.65986	11.8608	15.6292	3.61051	9.34124	10.6213	9.12434	8.40281	12.157	13.4725	10.0527	10.3049	6.07537
R100240_METAB02_MCC025_110294_20210819	HCT116-SLCO4A1-KOOE-Ct-R100240	2.99674	1.36125	8.89146	16.4838	12.2726	7.92445	10.3655	13.1273	19.984	12.8495	7.05017		9.86187	19.5632	12.8047	7.62849	5.80398	8.59737	8.78651	12.1284	10.125	14.4145	15.5255	9.36324		8.3355	16.8436	14.4173	20.6417	11.2962	13.0622	8.34578	12.196	10.0009	7.49152	6.08574	11.8356	15.7457	4.22243	8.73239	10.7691	9.15442	8.62872	11.9313	13.6913	9.84208	9.77584	5.94133
R100240_METAB02_MCC025_110295_20210819	HCT116-SLCO4A1-KOOE-Ct-R100240	3.45505	1.80045	8.95766	16.4388	12.5497	9.07483	10.3486	13.2761	19.9233	12.9265	7.50108		10.1021	17.4276	12.8688	7.90405	5.02417	8.64729	9.46362	12.1696	10.0843	14.4304	15.6339	8.96858	2.1817	8.51156	16.969	14.3693	20.6974	11.2422	13.0574	8.19728	11.9967	9.90717	7.07629	6.34459	11.9975	15.631	1.48753	8.92922	10.7812	8.91048	8.92495	12.3735	13.7545	9.87257	9.95575	5.352
R100240_METAB02_MCC025_110296_20210819	HCT116-SLCO4A1-KOOE-Ct-R100240	1.55905	1.14099	9.07336	16.5025	12.369	9.10777	10.2056	13.3462	19.9601	13.4347	7.4437		10.2209	17.9326	12.8303	8.06126	4.62154	8.73063	9.08614	12.1874	10.1811	14.395	15.7197	9.30785	2.67315	8.57624	17.0189	14.3717	20.7407	11.298	13.0342	7.69948	12.0677	9.97694	6.84001	5.71529	11.9284	15.6777	2.6814	8.65466	10.7876	9.03992	9.75754	12.4953	13.9638	9.85073	10.5764	6.63395
R100240_METAB02_MCC025_110297_20210819	HCT116-SLCO4A1-KOOE-Ct-R100240	2.78624	3.45186	9.37136	16.1274	12.33	8.97125	10.4408	13.2123	19.9487	14.1708	7.083		9.78324	19.4895	12.7085	7.41132	5.46168	8.37155	8.77733	12.0695	9.65215	14.3942	15.5244	9.48372	2.15988	8.0749	16.3418	14.2143	20.4309	10.963	12.9282	8.2638	12.0235	9.69324	6.75496	5.97776	11.8543	14.5138	2.04442	8.82357	10.7225	8.42921	8.79935	12.4169	13.1403	9.85769	10.39	6.51095
R100240_METAB02_MCC025_110298_20210819	HCT116-SLCO4A1-KOOE-Ct-R100240	3.38278	2.12563	9.2453	16.2366	12.4886	8.72645	10.4057	13.3082	20.0061	12.9264	7.36539		9.92388	17.4472	12.712	7.64227	5.58311	8.60868	8.85832	12.0599	9.79197	14.3959	15.601	9.7507	1.76784	7.33087	16.663	14.3007	20.4842	10.9292	12.8484	8.09625	11.8745	9.6494	5.78223	4.81163	11.83	14.6415	1.97456	8.58843	10.8481	9.07442	8.9004	12.946	13.2145	10.0057	10.127	6.02976
R100240_METAB02_MCC025_110299_20210819	HCT116-SLCO4A1-KOOE-Ct-R100240	1.20146	-1.3158	9.32369	16.2411	12.6488	8.05712	10.4592	13.1844	20.0124	12.4758	7.44034		9.85051	18.9296	12.7336	7.52647	6.10021	8.38667	8.5739	12.0127	9.88716	14.3673	15.597	9.86971		7.41242	16.567	14.1764	20.4807	10.9653	12.8953	7.5409	11.9585	9.64825	3.53627	6.12872	11.6991	14.677363829999999	2.39132	8.6673	10.734	8.99692	8.60884	12.737	13.5883	9.91928	10.0909	5.80979
R100240_METAB02_MCC025_110300_20210819	HCT116-SLCO4A1-KOOE-Ct-R100240	3.63197	4.08167	9.18973	16.1337	12.3942	7.82451	10.3324	13.9562	19.7059	14.1889	7.39457		9.8855	19.2354	12.6455	7.81756	5.984	8.44172	8.53082	12.0449	9.69488	14.3381	15.6012	9.18199	2.25463	7.35331	16.8374	13.9211	20.4471	10.9252	12.7172	7.80082	11.9806	9.66984	7.26105	4.66528	12.2755	14.3053	1.18699	8.69335	10.7373	7.98352	8.32425	12.0913	13.1164	9.82048	9.93969	5.65977
R100240_METAB02_MCC025_110301_20210819	HCT116-SLCO4A1-KOOE-Ct-R100240	3.45357	4.76694	9.27839	16.3363	12.3645	9.52918	10.2533	14.3927	19.677	12.9894	7.0034		10.0161	18.6624	12.8188	7.78324	5.28299	8.4288	8.90781	12.1954	10.0227	14.4312	15.596	9.24734	3.0618	8.52033	17.3374	14.8468	20.5706	11.1921	12.9254	8.4839	12.2878	9.7774	7.88383	6.22444	12.7504	15.2154	4.44808	9.1947	10.7347	7.62768	8.33746	11.4706	13.7686	10.7589	10.2722	6.01487
R100240_METAB02_MCC025_110302_20210819	HCT116-SLCO4A1-KOOE-Ct-R100240	2.68685	-0.279509	8.99712	16.253	12.6319	8.08979	10.3001	13.1881	20.0112	12.872	6.7374		9.72306	17.8052	12.8088	7.68576	5.70687	8.35711	8.90486	12.1559	10.0756	14.4513	15.5663	9.97312	2.02098	8.33541	16.5066	13.9691	20.5162	11.195	13.0434	8.18232	12.037	9.90825	7.09685	5.9036	11.8448	15.5407	2.57431	8.82049	10.6746	7.97207	9.04757	12.3126	13.558	9.90449	10.3479	6.56693
R100240_METAB02_MCC025_110303_20210819	HCT116-SLCO4A1-KOOE-Ct-R100240	1.3258	-0.931438	9.08033	16.3316	12.3905	9.23264	10.3464	13.2377	20.0846	12.8386	7.43524		9.90442	17.6466	12.8671	7.71628	5.83537	8.38794	8.84361	12.1704	9.93338	14.422	15.6577	9.50834	1.61235	8.28203	16.7863	14.0917	20.6025	11.1713	13.0142	8.23473	12.0455	9.84865	6.57213	6.5248	11.9233	15.6508	1.67669	8.94923	10.6614	8.25655	9.19193	12.6067	13.7567	10.1082	10.2657	6.72681
R100240_METAB02_MCC025_110304_20210819	HCT116-SLCO4A1-KOOE-Ct-R100240	3.90998	4.42904	8.83376	16.2167	12.4121	8.41492	10.163	13.2192	19.9218	12.8906	7.03391		9.91561	17.1131	12.7799	7.40427	5.65191	8.228	9.05104	12.1783	9.98847	14.3759	15.5995	9.38304	1.51045	8.23187	16.557	13.7183	20.5099	11.2237	13.0832	8.41285	12.0596	9.15466	6.59115	5.58095	11.8475	15.4822	1.63853	8.47218	10.7643	8.93387	9.37698	12.4716	13.5837	9.79935	10.336	6.36413
R100240_METAB02_MCC025_110305_20210819	HCT116-SLCO4A1-KOOE-Ct-R100240	4.12125	3.1675	9.14435	15.8755	12.7432	9.11674	10.1465	14.4273	19.5618	12.4273	6.83872		9.72595	18.4953	12.6535	7.35074	5.53684	8.22992	8.84282	12.0267	9.77642	14.344	15.4248	9.50635	1.35753	7.73087	16.772	14.0403	20.2346	10.9599	12.7165	7.8239	11.9977	9.846	6.91838	4.62588	12.6369	14.1409	2.00429	8.53169	10.913	9.07685	8.37603	11.8204	13.1016	10.7103	10.3196	6.06753
R100240_METAB02_MCC025_110306_20210819	HCT116-SLCO4A1-KOOE-Ct-R100240	3.68588	3.88256	9.30199	15.9143	12.8498	7.42308	10.0805	14.4245	19.6297	12.516	6.96546		9.84317	18.604	12.679	7.85195	4.99863	8.0028847849999991	8.36606	12.0926	9.774	14.341	15.4938	9.51073	2.49818	7.37396	16.8367	13.7082	20.2934	10.9968	12.7147	7.90098	12.0212	9.84498	6.82967	5.727	12.6322	14.3044	4.01064	8.59125	10.976	9.00935	8.91218	11.7871	13.2327	10.6974	9.71783	5.86033
R100240_METAB02_MCC025_110307_20210819	HCT116-SLCO4A1-KOOE-Ct-R100240	2.83991	0.53882	9.22226	15.9337	12.4917	7.57287	10.1801	13.2096	19.9244	12.7206	6.85532		9.94212	18.4702	12.6665	7.8398	5.47965	8.49067	8.38815	12.0678	9.67035	14.3228	15.5099	9.58031	4.38519	7.93757	16.1906	13.6588	20.2757	10.9508	12.9049	7.9503	12.0525	9.59188	6.57306	6.00087	11.7918	14.5524	1.94815	8.43386	10.8066	8.12978	8.85552	12.372	12.954	9.72365	9.68309	6.2561
R100240_METAB02_MCC025_110308_20210819	HCT116-SLCO4A1-KOOE-Ct-R100240	3.35832	1.6861755410000001	9.32311	15.8426	12.4105	8.07782	10.0429	13.3019	19.8433	12.6419	7.09001		9.95453	17.5827	12.6216	7.87597	5.85306	8.54077	8.62237	12.0597	9.77895	14.3126	15.5903	9.75717	2.03518	7.84412	16.1354	13.5073	20.3195	10.9245	12.9012	8.03089	11.9039	9.95064	6.51624	4.85099	11.8597	14.4446	2.37389	8.53129	10.8024	8.75143	8.71782	12.3212	13.1204	9.82594	10.2663	6.04661
R100240_METAB02_MCC025_110309_20210819	HCT116-SLC7A5-KOOE-Ct-R100240	1.74657	4.06296	8.8202	16.401	12.4867	8.29332	10.1087	14.1031	19.4568	12.5667	7.22746		9.91621	18.5839	12.7458	8.11055	5.76369	8.39631	8.62617	12.0191	9.15586	14.3355	15.7157	8.99326	2.48007	8.0193	16.9867	13.8097	20.6385	10.9601	12.6812	8.00478	12.0218	9.97773	6.99126	4.61916	12.4605	14.2809	2.27439	8.80416	10.7891	8.84243	8.3463	11.7766	13.1964	10.0878	9.79158	5.72513
R100240_METAB02_MCC025_110310_20210819	HCT116-SLC7A5-KOOE-Ct-R100240	3.62887	2.64547	8.88545	16.3816	12.3505	8.37771	10.093	13.2696	19.6956	12.9043	7.19646		9.82901	17.9012	12.7316	8.12451	5.83751	8.17788	8.47212	11.9953	9.4402	14.3008	15.7276	9.0056	4.77489	8.28588	16.5013	13.8372	20.6181	10.9301	12.8048	7.76815	11.9866	9.77249	6.20989	4.57833	11.7901	14.6651	2.03619	8.65352	10.6127	8.61699	9.21094	12.4853	13.0565	9.80829	9.79646	5.80448
R100240_METAB02_MCC025_110311_20210819	HCT116-SLC7A5-KOOE-Ct-R100240	3.1313	4.31057	8.95747	16.3984	12.3162	8.84134	10.1567	14.2692	19.359	12.624	6.94012		9.5538	18.4949	12.782	8.11139	4.81505	8.29572	8.52028	12.0344	9.32049	14.2819	15.7242	8.93292	5.3628	8.13747	17.1025	13.8365	20.6175	10.9076	12.6463	7.82458	11.9037	10.0047	4.26988	6.11537	12.5855	14.1375	3.20638	8.98947	10.7388	7.81263	8.50407	11.7113	12.8739	10.4925	9.69063	5.83373
R100240_METAB02_MCC025_110312_20210819	HCT116-SLC7A5-KOOE-Ct-R100240	2.8009	3.66822	8.91638	16.3207	11.9492	7.1327	10.034	13.2916	19.6731	12.7852	7.45273		9.91639	18.2091	12.7949	8.52015	5.71423	8.61118	8.40399	12.092	9.55252	14.2617	15.8028	8.87817	1.85527	8.02203	16.5437	13.9568	20.697	11.0002	12.7662	7.66745	11.9912	9.73789	6.58609	4.82967	11.8866	14.7129	2.05044	8.35556	10.7212	8.58513	8.64796	12.1939	13.3989	9.5844	9.95683	5.60811
R100240_METAB02_MCC025_110313_20210819	HCT116-SLC7A5-KOOE-Ct-R100240	2.16802	4.72591	8.89851	16.2164	13.0713	7.38502	10.1473	14.2258	19.7301	12.6524	7.1038		9.86272	19.3141	12.695	7.65176	6.88835	8.14994	8.89299	12.1019	9.66894	14.5071	15.4777	9.95535	4.94585	8.3821	17.1734	14.0314	20.4312	11.2937	12.9331	8.29959	12.5082	9.92821	8.72984	6.07172	12.9099	15.1663	4.22821	8.70876	11.254	8.80276	7.67396	11.6723	13.3318	10.677	9.84368	6.41478
R100240_METAB02_MCC025_110314_20210819	HCT116-SLC7A5-KOOE-Ct-R100240	0.596387	2.89039	9.04241	16.2129	12.1677	8.50151	10.2003	13.1627	20.0126	13.4776	7.34887		9.9321	17.3812	12.7194	7.96061	4.79966	8.62862	8.91545	12.1521	9.56735	14.414	15.6102	9.53575	2.30204	8.04362	16.3913	14.1528	20.4892	11.2777	12.9959	8.18353	12.0616	10.0158	7.07949	4.61805	11.903	15.4838	2.90072	8.9969	10.8016	8.76225	9.09946	12.4936	13.5388	9.97577	10.0165	6.56947
R100240_METAB02_MCC025_110315_20210819	HCT116-SLC7A5-KOOE-Ct-R100240	1.44674	3.20529	8.71421	16.2249	12.3611	8.17233	10.0759	13.099	19.9953	12.5292	6.959		9.90262	18.8216	12.6537	7.89352	3.43496	8.43956	8.81139	12.1009	9.48673	14.453	15.5399	9.26429	2.25003	7.4657	16.4251	14.009	20.4326	11.2705	12.9167	8.06949	12.0477	9.61602	6.82949	4.82141	11.8715	15.5037	4.35153	8.56675	10.7449	9.07351	8.54432	12.2679	13.3253	9.84029	10.1654	5.45508
R100240_METAB02_MCC025_110316_20210819	HCT116-SLC7A5-KOOE-Ct-R100240	2.78085	3.22925	8.93963	16.1489	12.4499	8.14434	10.2432	13.1588	20.0029	12.5567	7.17066		10.0917	17.6596	12.704	7.86147	6.0105	8.45004	8.71127	12.1616	9.48043	14.4325	15.6406	9.73967	2.36829	8.19444	16.4913	13.8904	20.5023	11.3093	13.0019	7.91495	12.0047	9.67872	7.55985	5.80314	11.8786	15.4795	2.92424	8.90861	10.6985	8.58719	8.26738	12.4035	13.3326	10.0264	9.91848	5.95063
R100240_METAB02_MCC025_110317_20210819	HCT116-SLC7A5-KOOE-Ct-R100240	2.91458	2.82932	8.66357	16.2388	13.3169	9.03141	9.98096	14.453	19.2473	15.1278	6.96283		9.67852	18.2824	12.7729	8.06244	5.30049	7.99329	8.43285	11.9719	9.60121	14.2453	15.6743	9.00279	1.93895	7.99759	16.9887	13.7004	20.4983	10.839	12.5772	7.95938	11.8178	9.95228	7.40074	5.01727	12.5699	13.8332	1.98446	8.70551	11.179198359999999	8.35058	8.79112	11.461	12.9956	11.0571	10.1778	5.19161
R100240_METAB02_MCC025_110318_20210819	HCT116-SLC7A5-KOOE-Ct-R100240	3.3222	3.37232	8.79408	16.2199	13.283	9.02373	9.98171	14.4321	19.2942	12.1995	6.7083		9.63546	18.2417	12.7545	8.11094	5.61322	8.0297	8.15734	11.9899	9.44032	14.2327	15.6701	8.83946		7.7284	17.0215	13.7359	20.511	10.7775	12.5501	7.77964	11.8411	9.47708	6.3754	5.3343	12.605	14.0389	4.19127	8.80488	11.1916	8.70308	8.5334	11.5644	12.9752	10.9606	9.74269	5.54548
R100240_METAB02_MCC025_110319_20210819	HCT116-SLC7A5-KOOE-Ct-R100240	1.45905	3.38504	8.91456	16.2711	12.6317	9.06927	9.96963	14.4419	19.3483	12.1169	7.12205		9.85571	18.347	12.8355	8.11392	4.29204	8.0717	8.34689	12.0367	9.63072	14.2477	15.7099	9.12678	3.11014	7.99771	17.056	13.7558	20.5406	10.8904	12.5547	8.30154	11.8047	9.8673	6.35206	5.29386	12.7269	13.9688	2.54154	8.69442	10.8075	8.88235	8.60858	11.6562	13.0862	10.6322	9.69162	5.92392
R100240_METAB02_MCC025_110320_20210819	HCT116-SLC7A5-KOOE-Ct-R100240	2.41348	3.82981	8.88034	16.2193	12.8287	8.94099	9.97416	14.478	19.2382	12.3146	7.23544		9.79821	18.1498	12.7576	8.04191	5.37682	8.16091	8.50382	12.0142	9.51661	14.2483	15.7196	9.21245	3.6629	7.83548	16.9797	13.5341	20.5204	10.8874	12.5239	8.36161	11.8633	9.72559	6.71841	4.71569	12.6929	13.8496	1.89092	8.59739	10.9273	7.89727	8.20397	11.4837	13.1309	11.0147	10.4278	4.94475
R100240_METAB02_MCC025_110321_20210819	HCT116-SLC7A5-KOOE-Ct-R100240	4.60086	5.29821	8.89838	15.8906	12.5141	7.83619	10.1453	13.2005	20.0646	12.4357	7.21629		9.81049	18.2216	12.6596	7.41146	4.50218	8.23232	9.10819	12.0965	9.90934	14.4257	15.4927	9.76608	1.71442	8.04614	16.112	13.8859	20.2719	11.1141	13.0188	8.43897	12.092	9.63079	7.29546	6.00247	11.8681	15.1085	1.75194	9.10468	10.6718	7.35897	8.31504	12.2639	13.6112	9.82181	10.3343	6.54079
R100240_METAB02_MCC025_110322_20210819	HCT116-SLC7A5-KOOE-Ct-R100240	2.40814	3.83786	9.12545	15.8811	12.5351	7.44663	10.0247	14.0298	19.7682	12.4292	7.0649		9.88065	18.2771	12.6742	7.45718	5.16601	8.07952	8.74871	12.1432	9.9069	14.3749	15.493	9.67274	2.08217	7.61753	16.6399	13.8205	20.2542	11.0889	12.9024	8.45969	12.0704	9.73836	7.3941	5.52361	12.3892	14.7975	2.14997	9.29451	10.7589	8.29669	8.64802	11.9034	13.528	10.1739	10.0315	5.35826
R100240_METAB02_MCC025_110323_20210819	HCT116-SLC7A5-KOOE-Ct-R100240	2.86978	3.76951	9.06229	15.8635	12.7287	9.12979	10.0221	14.4297	19.5352	13.5509	6.80779		9.7584	18.1951	12.6222	7.48041	5.78782	7.80665	8.92443	12.0574	9.90513	14.3691	15.4521	9.61652	5.64438	7.8481	16.7873	13.8034	20.2234	11.1102	12.8007	8.28475	12.0933	9.66543	7.31517	5.37612	12.6674	14.5779	2.4487	8.75517	10.8687	9.56209	8.53749	11.5298	13.4196	10.686	9.80536	6.27148
R100240_METAB02_MCC025_110324_20210819	HCT116-SLC7A5-KOOE-Ct-R100240	2.514	5.03012	8.95961	15.8697	13.5494	7.69705	10.0722	14.2528	19.6388	12.4508	7.1412		9.95182	18.1328	12.645	7.835	4.97736	7.97026	8.67184	12.0956	9.732	14.3783	15.538	9.40523	2.88819	7.70873	16.7804	13.8101	20.2908	11.1003	12.864	8.15103	12.3629	9.89816	7.47855	6.41548	12.7873	14.6983	2.00275	8.8961	11.3968	7.78709	8.65274	11.6902	13.2656	10.7341	10.1667	6.01705
R100240_METAB02_MCC025_110325_20210819	HCT116-SLC7A6-KOOE-Ct-R100240	2.98419	3.4227	9.09554	16.4121	12.5055	8.02854	10.404	13.2412	20.0989	12.5267	7.08959		10.1251	18.2902	12.8065	7.72893	3.67139	8.48475	8.908	12.1375	9.95376	14.399	15.6163	9.8539	2.6515	8.48196	16.6052	14.6654	20.5807	11.0959	13.1168	8.34139	12.1644	9.91657	8.05394	5.86193	11.7267	15.3764	2.48473	9.28809	10.7553	9.17849	8.14061	12.592998679999999	13.4538	9.80853	10.1904	6.35793
R100240_METAB02_MCC025_110326_20210819	HCT116-SLC7A6-KOOE-Ct-R100240	1.5424	3.82564	9.04454	16.3875	12.5903	8.0540613660000009	10.2561	13.1724	20.0288	12.6007	6.95002		9.9556	17.3337	12.8158	7.99824	6.2273	8.55229	8.95448	12.099	9.84461	14.3844	15.6387	9.23645	2.95177	8.43287	16.6634	14.5311	20.5912	11.1095	13.058	7.98902	12.2166	10.0245	7.15454	5.03651	11.8354	15.2704	2.63099	8.99327	10.7553	8.20733	9.19046	12.5529	13.6538	9.85363	10.01	6.85153
R100240_METAB02_MCC025_110327_20210819	HCT116-SLC7A6-KOOE-Ct-R100240	0.704693	3.35532	9.10206	16.3481	12.2539	9.02618	10.2634	13.1521	20.0047	12.4709	6.66501		9.89921	18.5518	12.7776	7.50233	5.0268	8.57326	9.03462	12.153	9.84697	14.4265	15.5811	9.56981	2.32298	8.5201	16.6513	14.6321	20.5547	11.0641	13.1395	8.44313	12.2454	9.79308	7.09425	5.87601	11.6645	15.1684	4.41182	8.81895	10.7843	7.32993	8.57751	12.5047	13.2763	9.89232	9.78517	7.0075
R100240_METAB02_MCC025_110328_20210819	HCT116-SLC7A6-KOOE-Ct-R100240	4.10606	5.03975	8.90641	16.2955	12.5922	7.52426	10.1401	13.0691	19.9483	12.4206	7.1693		9.77857	18.6854	12.8012	7.92845	6.05806	8.72295	8.88613	12.1131	9.94802	14.3499	15.5743	9.57835	1.69087	8.46142	16.5349	14.4849	20.5382	11.1071	13.0798	7.73073	12.2579	9.77134	7.3168	5.52534	11.8445	15.2492	3.05266	8.93368	10.7729	9.29399	8.27381	12.2394	13.5424	9.88429	9.91988	6.80768
R100240_METAB02_MCC025_110329_20210819	HCT116-SLC7A6-KOOE-Ct-R100240	3.69944		9.03223	16.4093	12.5805	8.46046	10.456	13.0949	20.0153	13.1564	6.98336		9.82634	18.6217	12.7783	7.57997	5.22858	8.64391	8.4338	12.1634	9.96744	14.4095	15.5818	9.07032	2.29093	8.52424	16.6321	14.5675	20.594	11.1447	13.1533	8.02152	12.1927	9.84537	7.99334	5.88166	11.9298	15.2266	3.72673	8.87669	10.9307	9.22867	8.90025	12.4181	13.49	10.1371	10.5606	6.42331
R100240_METAB02_MCC025_110330_20210819	HCT116-SLC7A6-KOOE-Ct-R100240	3.93046	4.39475	8.90146	16.4727	12.5358	9.3493	10.3582	13.9379	19.8244	12.6469	7.09703		10.0332	19.1857	12.7868	7.56562	6.3099	8.55313	8.35154	12.1433	10.0341	14.3761	15.5933	9.66606	1.97649	8.33422	17.2509	14.5756	20.6077	11.0722	12.9711	8.2379	12.2322	9.87934	8.1176	6.03753	12.3919	15.0703	4.23944	9.06785	10.711	8.34266	8.75704	11.9396	13.7648	10.976	10.4208	6.34257
R100240_METAB02_MCC025_110331_20210819	HCT116-SLC7A6-KOOE-Ct-R100240	0.553946	0.736238	8.96848	16.3828	12.5077	8.56491	10.5121	13.184	20.0066	12.7584	7.53272		10.014	17.1956	12.772	7.56358	4.92088	8.41331	8.67359	12.1116	9.92304	14.3875	15.6475	9.25607	1.97303	8.58475	16.8778	14.6065	20.6355	11.0384	13.0796	8.0588	12.2334	10.2047	6.53268	6.09978	11.8664	15.1567	3.2877	9.01543	10.8068	7.90888	9.21959	12.6002	13.6134	9.93914	10.6123	6.46054
R100240_METAB02_MCC025_110332_20210819	HCT116-SLC7A6-KOOE-Ct-R100240	3.78571	0.772817	8.94513	16.3839	12.4782	8.0852	10.4142	13.1323	19.9561	12.7892	7.49327		10.0862	17.4269	12.7602	7.60615	4.20435	8.69208	8.7882	12.0766	9.94043	14.4316	15.6353	9.13	2.02024	8.36652	16.7099	14.4443	20.5911	11.0802	13.0739	8.02995	12.2624	9.92623	7.80819	6.34793	11.8274	15.1425	2.93492	8.62033	10.7401	9.86902	8.84552	12.4402	13.6599	10.0219	10.3954	5.51608
R100240_METAB02_MCC025_110333_20210819	HCT116-SLC7A6-KOOE-Ct-R100240	1.51807	3.00558	9.12042	16.2043	12.0901	7.0186	10.245	13.1681	20.0987	12.2587	6.68125		9.90795	18.1714	12.7943	7.25684	6.15169	8.5601	8.36569	12.119	9.74888	14.3566	15.5882	10.3732	3.60624	8.79362	16.4719	14.3735	20.5031	11.0904	13.1294	8.19642	12.3927	9.71612	6.16212	6.3866	11.8303	15.2958	1.76087	8.94428	10.7699	9.39226	8.84035	12.5229	13.3367	9.84034	9.46527	6.56419
R100240_METAB02_MCC025_110334_20210819	HCT116-SLC7A6-KOOE-Ct-R100240	2.74647	1.47948	8.9197	16.23	12.4535	8.0104	10.3328	13.1795	20.1122	12.4435	7.0617		9.76071	18.2582	12.7628	7.60058	6.12243	8.44511	8.94901	12.0868	9.79624	14.361	15.5496	9.80458	1.70634	8.40598	16.5202	14.3057	20.4863	11.0022	13.1166	7.93069	12.3052	10.0184	7.54216	6.24643	11.8724	15.3288	2.54354	9.01482	10.8623	9.13474	9.14706	12.556	13.1067	9.73529	10.3047	5.98117
R100240_METAB02_MCC025_110335_20210819	HCT116-SLC7A6-KOOE-Ct-R100240	3.35959	1.31448	9.16465	16.2634	12.4891	9.35957	10.3526	13.1738	20.0787	12.4752	7.03428		9.88785	17.8811	12.8078	7.62265	6.07673	8.65918	9.06996	12.1511	9.92637	14.3855	15.613	9.95828	2.75966	8.72509	16.5347	14.3882	20.5212	11.045	13.0854	7.61138	12.3166	9.87179	6.78361	6.00741	11.7933	15.3535	4.39931	8.79525	10.7778	8.69582	8.75829	12.5565	13.7044	9.8046	9.73635	6.0971
R100240_METAB02_MCC025_110336_20210819	HCT116-SLC7A6-KOOE-Ct-R100240	3.09921	3.26757	9.01081	16.1259	12.7265	7.7634	10.1291	14.4948	19.256	12.8119	7.00191		9.83868	18.4419	12.7019	7.59472	5.61701	8.28215	8.79433	12.0594	9.81697	14.3357	15.5723	9.76758	4.24717	8.51306	16.8677	13.412	20.4575	11.1051	12.9969	8.33107	12.4667	9.7898	8.71743	5.15995	12.7732	13.7652	1.89646	8.89263	11.0451	9.96797	8.64844	11.2089	13.3546	10.7412	11.7244	6.52111
R100240_METAB02_MCC025_110337_20210819	HCT116-SLC7A6-KOOE-Ct-R100240	1.4398	1.88875	8.81198	16.074	12.4566	9.05311	10.1469	13.1941	20.0114	12.7059	6.40375		9.79349	18.171	12.7071	7.49282	5.77079	8.44025	8.22666	12.0917	9.81249	14.405	15.5312	9.47843	2.43727	8.10352	16.2907	14.3268	20.4105	11.1427	13.0844	8.16021	12.223	9.90616	7.68885	5.93738	11.8097	14.8986	2.6687	8.79955	10.7647	8.66521	8.55317	12.202	13.3344	10.657	10.9685	6.74467
R100240_METAB02_MCC025_110338_20210819	HCT116-SLC7A6-KOOE-Ct-R100240	1.90275	3.87429	8.71432	16.0842	12.4321	8.4986	10.1459	13.1788	20.07	12.7388	7.18902		9.72447	18.1891	12.6688	7.52492	6.11398	8.19057	8.72978	12.0712	9.96349	14.3939	15.5262	9.851	1.82555	8.27435	16.4248	14.3445	20.4094	11.1497	13.0716	7.91105	12.2881	9.61781	7.89883	5.76643	11.9107	15.1562	2.85156	8.65813	10.7873	9.25371	8.28064	12.2758	13.5573	10.7461	10.7361	6.62011
R100240_METAB02_MCC025_110339_20210819	HCT116-SLC7A6-KOOE-Ct-R100240	3.24691	4.74867	8.92265	16.0509	12.5042	7.96959	10.1904	13.3317	19.9024	12.7397	6.9119		9.74145	18.0934	12.6831	7.5826	4.5208	8.24422	8.58578	12.0656	9.75043	14.3198	15.5217	9.61282		7.86326	16.3428	14.199	20.3942	11.0587	12.9952	7.79278	12.1437	9.67648	7.71251	5.02781	11.8601	14.842	2.08852	8.95834	10.8052	8.29115	8.36604	12.1872	13.4916	10.7669	10.7818	6.178
R100240_METAB02_MCC025_110340_20210819	HCT116-SLC7A6-KOOE-Ct-R100240	2.36732	2.68786	8.78101	15.9985	12.3849	9.0336	10.1615	13.1964	19.9829	12.6055	7.19189		9.85827	17.3903	12.6673	7.50341	5.76007	8.24334	8.61187	12.1188	9.80985	14.3788	15.5455	9.40314	2.70546	7.96177	16.2036	14.1241	20.383	11.055	13.0642	8.09294	12.0543	9.0595	7.13194	5.19185	11.8405	15.026	4.19035	8.96131	10.9062	8.19892	8.28725	12.366	13.6164	10.1947	10.8268	5.98559
R100240_METAB02_MCC025_CAL3_20210819	#N/A	5.07735	2.47244	8.04501	16.5233	13.0403	10.9492	7.66262	13.9568	14.9994	12.7732	7.89335		7.1936	15.5666	13.1712	7.1542	3.60328	9.18212	7.06098	10.4352	9.99571	12.5661	14.8915	6.09512	3.94483	5.35861	16.3426	10.2401	21.4619	10.6298	10.9472	7.02436	10.7146	10.4183	8.14111	6.32038	12.7318	10.1958	5.32269	9.34238	11.0917	14.4062	8.13505	10.9874	11.5911	9.9734	12.1147	6.09759
R100240_METAB02_MCC025_CAL4_20210819	#N/A	5.59552	5.60832	8.62137	17.5124	13.5966	12.4773	8.77166	14.4123	17.8937	14.4525	8.9294		6.96994	17.9369	13.7717	6.86047	6.08525	10.845	8.13427	11.1716	10.7649	12.9875	15.387	7.09883	5.41873	6.70587	17.4304	11.9184	22.2332	11.2939	11.6893	8.43316	12.1038	10.8783	12.0706	6.74951	13.1903	13.482	7.39576	11.5053	11.4446	16.6235	9.12205	12.9655	12.4833	10.6454	12.1722	7.67237
R100240_METAB02_MCC025_CAL5_20210819	#N/A	6.47307	5.227	9.00055	18.0494	13.9203	13.345	9.23268	14.6424	18.5848	15.4691	9.4649		7.14263	19.4083	14.078	7.29293	6.79397	11.7896	9.23741	11.2165	11.2683	13.2118	15.6411	7.08675	8.59306	7.02335	18.094	12.8779	22.7161	11.6232	12.1322	8.9135	12.9706	11.1744	13.9866	7.18277	13.4287	15.3198	7.43989	12.4236	11.6587	17.3556	10.4895	14.2061	13.2472	11.0846	16.5224	9.00688
R100240_METAB02_MCC025_CAL6_20210819	#N/A	7.75922	5.96254	9.20516	18.5599	14.2867	14.3492	10.0187	14.9244	19.1392	16.7469	10.0793		7.29506	21.1135	14.4005	7.96934	6.32088	12.9739	11.0312	11.3965	11.5064	13.4472	15.9225	7.23379	8.99221	7.99395	18.8663	14.304	23.4648	11.9547	12.53	9.04719	13.8086	11.5007	16.1873	7.96947	13.7396	16.8582	9.39081	13.1853	11.8986	18.3821	11.199	15.2391	14.4902	11.704	20.3897	10.3062
R100240_METAB02_MCC025_CAL7_20210819	#N/A	9.0922	7.17276	9.76076	19.1538	14.6039	15.2866	10.722	15.1967	19.5791	17.9153	10.6403		8.21414	22.4261	14.6932	8.58043	7.09218	14.1764	11.3132	11.5898	11.823	13.7462	16.1994	7.75481	10.6253	8.17744	19.5292	15.2238	23.4632	12.2238	12.8792	8.87114	14.4472	11.6813	17.2067	8.33484	14.0054	17.5573	9.88798	14.2282	12.1173	19.5495	12.1267	15.9092	15.497	12.2884	22.3636	11.7941
R100240_METAB02_MCC025_CAL8_20210819	#N/A	9.7149	9.10111	9.24153	19.3652	14.81	15.7922	11.0828	15.355	19.93	18.6713	11.0343		8.42758	22.9525	14.8665	8.76283	7.3744	14.7125	11.7224	11.6092	11.978	13.8326	16.321	8.06012	8.14068	8.22718	19.9839	15.7636	23.7495	12.4074	13.063	7.61158	14.7859	11.7783	18.0767	8.62446	14.1239	17.8158	10.3839	14.3106	12.2441	20.2654	12.645	16.22	16.2576	12.6606	23.1916	12.6144
R100240_METAB02_MCC025_CAL9_20210819	#N/A	10.3379	9.8964	9.3378	19.5885	14.9901	16.279	11.3638	15.4685	20.2341	19.1284	11.2856		8.75297	23.0659	14.9994	8.92959	7.79924	14.638	12.24	11.7324	12.0722	13.9333	16.4265	8.84292	10.1124	8.98781	20.3129	15.9379	23.8751	12.5707	13.2181	7.30654	15.0768	11.8917	18.4868	8.96692	14.1756	18.0957	10.8338	15.0118	12.3347	21.0547	12.9949	16.5424	16.7019	12.89	23.8568	12.9993
R100240_METAB02_MCC025_NIST1_2_20210819	#N/A	1.98818	3.72224	8.49146	14.396	12.5574	7.74518	5.9341	12.9576	13.2413	11.5472	5.91739		6.67187	15.2739	11.8197	7.0319	3.78841	6.5533	7.08525	11.0318	8.97977	12.5949	14.2126	7.0129	1.7529	7.47732	17.5297	9.93881	19.0408	10.5775	10.5859	8.1709	11.2488	9.09812	1.00145	5.44044	11.6887	7.65702	0.830208	9.8694	10.663962100000001	13.4668	7.47099	9.69624	12.8739	9.50181	11.988	5.30886
R100240_METAB02_MCC025_NIST1_3_20210819	#N/A	2.12538	4.43668	8.58363	14.4194	12.5552	8.63481	6.65906	13.048	13.0151	11.5826	6.51807		6.94316	15.7008	11.7263	7.1253	3.86456	5.88948	7.1116	10.9913	8.71932	12.558	14.2064	7.78639	0.352075	7.09041	17.5226	10.124	19.0525	10.5391	10.7246	8.16668	11.2755	8.85398	3.86224	6.27775	11.5674	7.45054	1.5948	9.52432	10.5159	12.1929	7.49822	9.46347	12.8319	9.4171	11.5381	4.7173
R100240_METAB02_MCC025_NIST1_4_20210819	#N/A	2.58678	3.2523	8.69015	14.4362	12.4613	8.23452	6.86491	12.9311	13.23	11.5054	6.06993		6.3784	15.6907	11.6274	7.19557	3.1316	6.12779	7.432	11.0111	9.17788	12.5592	14.2125	7.11216	2.00601	7.23401	17.5737	9.79602	19.0075	10.478	10.7475	8.21988	11.3411	9.3145	4.79286	5.84464	11.5616	7.90085	3.03338	9.62139	10.4358	13.0941	7.49188	9.89511	12.7829	9.09493	11.7041	5.03935
R100240_METAB02_MCC025_NIST1_5_20210819	#N/A	3.52707	0.930336	8.38137	14.2328	12.5597	8.49301	7.28952	13.1301	13.2074	11.6741	6.06897		7.1186	15.5491	11.6167	6.89483	2.57884	6.69834	7.80064	10.8389	8.83448	12.5403	14.1672	6.13401	0.943416	7.13074	17.5576	9.92786	19.0168	10.4567	10.6068	8.06081	11.2176	8.61582	3.81138	5.64273	11.5896	7.68656	0.697182	9.24527	10.5916	13.5784	6.60168	9.59996	12.7488	9.01793	11.695	4.88214
R100240_METAB02_MCC025_NIST1_20210819	#N/A	2.48973	1.07066	8.57469	14.3727	12.58	8.3224	6.90842	12.9349	13.0457	11.5966	6.35954		7.36355	15.4148	11.675	7.0256	3.16623	6.52292	7.01098	10.9129	9.0365879670000009	12.5921	14.2312	7.61089	2.05126	7.36224	17.5238	9.94246	19.269	10.4849	10.3748	8.36081	11.1901	8.69999	2.94457	5.54779	11.7247	7.78899	0.0250511	9.65068	10.6356	13.2715	8.32171	9.92359	12.7779	9.46576	12.2572	5.4754
R100240_METAB02_MCC025_NIST2_2_20210819	#N/A	4.11972	1.40391	8.39418	14.3787	12.4505	7.9024	5.83478	12.9992	13.1473	11.5545	6.02816		6.07552	15.139	11.8794	6.96373	3.83945	6.6904	7.2227	10.8861	9.00968	12.5137	14.2258	6.65512	1.23467	7.32709	17.5083	9.90128	19.0545	10.4711	10.3216	8.26046	11.324	8.89981	3.10507	5.55917	11.525	7.40661	0.692091	9.78411	10.535	13.2417	6.97689	9.69226	12.7963	9.15639	11.8441	5.10688
R100240_METAB02_MCC025_NIST2_3_20210819	#N/A	3.3262	-0.565309	8.60777	14.3503	12.5137	8.4424	5.28236	12.9128	13.1264	11.4185	5.8678		6.78639	15.4531	11.8017	7.16835	3.88728	6.94373	7.3666	10.9649	8.73523	12.5192	14.1968	6.73817	1.50477	7.24303	17.5318	10.1212	19.03	10.4915	10.491	8.31637	11.2678	8.30919	3.70851	5.31451	11.5014	7.39621	0.339163	9.48107	10.6578	13.6424	7.25442	9.89635	12.7329	9.16515	11.6793	5.13272
R100240_METAB02_MCC025_NIST2_4_20210819	#N/A	1.06504	-1.71591	8.22101	14.3532	12.6113	8.07095	4.8031	12.9926	13.0846	11.6521	5.8023		6.19491	15.3913	11.8439	6.99666	1.77794	6.64372	7.44366	10.9581	9.11495	12.5739	14.2296	7.76719	2.0451	7.16325	17.514	9.91227	19.0276	10.4452	10.7031	8.17932	11.2817	8.55389	4.18696	5.76087	11.5974	7.52047	2.76343	9.73388	10.434	13.8891	7.48584	9.73368	12.8877	9.0895	11.5693	4.28364
R100240_METAB02_MCC025_NIST2_5_20210819	#N/A	3.57999	0.249078	8.48593	14.2965	12.5663	8.71188	6.12574	13.0152	13.2779	11.3235	5.8552		7.21126	15.2872	11.7658	6.89864	2.89842	6.13076	7.51066	10.9516	8.99618	12.521	14.1467	7.84225	2.11842	7.52006	17.5513	10.0645	18.999	10.4888	10.6983	8.30086	11.2464	8.32581	4.40346	5.43107	11.5194	8.05439	0.936942	9.52158	10.558	13.5118	7.38272	9.74679	12.8645	9.02129	11.7947	4.94581
R100240_METAB02_MCC025_NIST2_20210819	#N/A	4.86979	2.76283	7.65334	14.5019	12.8654	8.33582	6.40765	12.9096	13.4426	11.0004	6.07438		6.29089	15.4228	11.991	6.67681	4.44753	6.86132	7.95665	10.8646	8.64449	12.5863	14.2018	4.95223	1.39758	7.07361	18.0085	10.0046	19.0643	10.4751	10.5793	8.24136	11.5188	8.7492	4.34068	5.44625	11.4641	7.36252	0.472946	9.24176	10.238	14.6738	7.54795	10.0693	11.0558	9.25153	13.4285	3.67977
R100240_METAB02_MCC025_NIST3_2_20210819	#N/A	1.5327	0.190739	8.47039	14.3785	12.4132	7.97781	6.2185	12.8991	13.1327	11.5018	6.41584		6.43006	15.5032	11.792	7.161	1.2163	6.35506	7.71015	11.0117	9.08178	12.536	14.1376	7.1502	1.2057637940000001	7.46681	17.4783	9.81154	18.8927	10.3976	10.4523	7.9616	11.1824	8.86584	3.21307	5.41651	11.5245	7.16262	-0.0580697	9.63663	10.6609	12.7865	7.752	9.60045	12.851	9.35593	11.5587	4.92284
R100240_METAB02_MCC025_NIST3_4_20210819	#N/A	4.66285	3.32742	8.53065	14.2878	12.5383	8.25385	5.90441	13.08	13.1528	11.8376	6.01904		6.85855	15.171	11.793	6.87463	1.22952	6.4504	5.90521	10.8335	9.02413	12.4483	14.1143	7.70928	2.04324	7.04438	17.5075	9.89273	18.886	10.511	10.5822	8.10238	11.0681	9.06333	3.57379	5.27857	11.5859	7.57472	0.367092	9.67118	10.3185	13.1848	7.36485	9.48752	12.7954	9.15825	11.5191	4.60324
R100240_METAB02_MCC025_NIST3_20210819	#N/A	2.70517	3.77833	8.53746	14.3674	12.5153	7.46966	6.6812	12.98	13.0909	11.6395	6.21397		6.24575	15.1631	11.7965	7.07326	1.30122	6.46211	7.39655	10.9238	9.03463	12.4283	14.0961	7.57361	0.978095	6.96383	17.4576	9.74347	18.8919	10.4652	10.351	8.05996	10.984	8.4658	4.33118	5.61753	11.6314	7.68478	0.635238	9.369	10.6243	13.8784	7.249	9.56883	12.5849	9.40245	11.7201	5.16595
R100240_METAB02_MCC025_RSL_QC1_1_20210819	#N/A	3.52951	3.73447	8.39606	14.4136	12.3779	8.41864	6.24234	12.8688	13.2149	11.8582	6.0465		7.03965	15.3679	12.1397	6.99512	4.67782	7.004	7.2751	11.1253	8.93532	12.6477	14.873	7.2545147740000004	2.12038	7.3117	17.5401	11.6206	19.0426	10.4697	10.5694	8.15923	11.3464	9.15476	0.0996088	5.35242	11.5463	7.67347	0.216804	9.89118	10.5979	13.4665	7.43243	9.52735	12.7281	9.11035	11.7321	5.23881
R100240_METAB02_MCC025_RSL_QC1_20210819	#N/A	2.5867	4.19125	8.31407	14.6033	12.567	8.11987	5.70186	12.954	12.9384	11.6841	6.03484		7.08053	14.7596	12.0196	6.92923	4.1602	6.6906	7.17972	11.1373	8.79832	12.6142	14.8696	6.30598	1.24689	7.38351	17.4312	11.7214	19.1839	10.4756	10.3	8.12332	11.1148	8.65484	-1.16193	6.03634	11.6866	7.24495	0.759409	9.70093	10.5533	13.121	7.50906	9.47647	12.8167	9.50551	12.0964	4.69144
R100240_METAB02_MCC025_RSL_QC2_1_20210819	#N/A	2.35756	2.90216	8.25719	14.675	12.5422	8.54824	6.21675	13.0511	13.1182	11.3829	5.91275		6.28495	15.0311	12.1858	6.6628	3.13957	7.00613	7.35305	11.1315	8.76829	12.5695	14.85	7.93098	1.47158	7.33245	17.4846	11.6053	19.0024	10.4688	10.6863	8.28592	11.3683	9.37464	0.742334	6.35871	11.5726	7.34751	0.323	9.66392	10.5741	12.9492	7.151	9.58315	12.8386	9.32639	11.5188	5.94068
R100240_METAB02_MCC025_RSL_QC2_20210819	#N/A	0.711959	3.32828	8.20538	14.6989	12.4091	8.2176	5.8388	12.9558	13.0648	11.6903	5.87006		7.00008	14.8914	12.1233	6.61101	2.39031	6.43532	6.83099	11.126	9.04611	12.5934	14.8605	7.38431	2.53596	7.28329	17.4613	11.5039	19.0133	10.4613	10.3447	8.10984	11.3631	8.21561	1.67196	5.44358	11.407	7.62668	1.48401	9.72192	10.5577	13.5451	7.30093	9.71608	12.6278	8.92565	11.6411	5.24642
R100240_METAB02_MCC025_RSL_QC3_1_20210819	#N/A	3.8223	4.72144	8.48364	14.5393	12.4066	8.5887	7.05798	12.8931	13.0829	11.7658	5.4437		6.45714	15.157	12.1033	6.72791	1.28996	6.70378	7.14437	11.0237	9.21247	12.4984	14.7716	7.5623	2.55041	7.30829	17.4927	11.3119	18.8204	10.2896	10.8481	8.16079	11.2196	8.8647	0.746604	6.31105	11.4902	7.99132	2.51865	9.69974	10.5142	13.1368	7.03946	9.64195	12.6986	8.76522	11.684	5.57821
R100240_METAB02_MCC025_RSL_QC3_20210819	#N/A	1.63672	3.07427	8.31648	14.5597	12.5518	8.41013	6.19022	12.9504	13.1545	11.7896	5.88676		6.45176	15.0487	12.1261	6.42443	3.69981	6.44769	7.09282	11.0218	8.95198	12.5096	14.7634	7.30668	0.993687	7.62854	17.4602	11.3808	18.8243	10.3064	10.6069	7.95748	11.1733	8.82785	1.39333	5.02313	11.5862	7.02781	0.0498313	9.31975	10.4459	12.4188	6.87816	9.545	12.5879	9.27311	11.5237	4.48155
R100251_METAB02_MCC025_110745_20211021	HEK-SLC49A3-WTOE-Ct-R100251	3.84065	3.73838	9.52693	16.5308	11.5874	9.5815	10.0027	15.0101	20.138	12.9274	8.07088	10.9813	9.76034	18.3736	13.4649	7.94712	6.34799	8.4174	8.54107	12.2277	9.48992	13.8796	15.713	9.17577		7.15022	16.6658	13.9571	20.9547	10.5916	12.0465		11.4744	10.08	8.3633403650000009	4.79262	12.5645	14.4788	2.53049	8.85148	11.3762	8.3571	8.2936	12.005	13.4988	10.0221	10.7074	6.35408
R100251_METAB02_MCC025_110746_20211021	HEK-SLC49A3-WTOE-Ct-R100251	2.06092	3.07641	8.834	16.3804	11.9569	8.7806	9.59991	14.256	19.6178	12.8149	7.44569	10.5797	9.03998	18.4359	13.18	7.14205	5.87754	8.28929	8.23657	11.7731	8.35429	13.5521	15.759	8.65682		7.68842	16.7437	13.675	20.6367	10.4942	12.1144		11.4619	9.80048	6.90952	6.44694	11.8305	14.6994	1.53648	8.40458	10.4604	8.0941	7.59315	12.2036	13.4172	9.40688	10.671	5.33698
R100251_METAB02_MCC025_110747_20211021	HEK-SLC49A3-WTOE-Ct-R100251	1.94612	3.48085	9.35945	16.5283	11.7735	8.87975	10.1628	14.3359	20.2306	13.1517	7.06265	10.434	10.0107	18.5389	13.0997	8.2786	5.48372	7.34851	8.46722	12.2693	8.99221	13.7612	15.7679	8.29037		8.03857	16.873	14.0814	21.1204	10.6383	11.958		11.5876	9.46154	8.00697	8.00111	12.4312	14.7808	1.69907	9.40843	10.7839	8.00165	7.74759	12.1073	13.6847	10.4966	10.7344	6.24559
R100251_METAB02_MCC025_110748_20211021	HEK-SLC49A3-WTOE-Ct-R100251	3.66643	3.1119	8.50034	16.1651	11.5471	9.75932	10.0374	14.5804	19.8866	12.6766	7.52665	10.4389	9.78713	18.1863	13.0865	7.44604	4.54977	8.28068	8.16261	11.6731	9.22582	13.9111	15.6502	9.66059		7.63049	16.3074	13.7309	20.5014	10.2598	11.9985		11.4363	9.72739	7.22587	4.55776	12.4471	14.7455	2.43553	7.8482	10.9879	7.59416	7.5554	12.269	13.2876	10.1803	10.6666	4.83765
R100251_METAB02_MCC025_110749_20211021	HEK-SLC49A3-WTOE-Ct-R100251	2.42163	3.45149	8.56841	16.4401	11.9214	9.83707	10.1061	14.4923	20.3447	13.0692	8.13413	10.7673	10.1671	18.5825	13.6044	8.96971	5.22788	7.74987	9.06022	12.2433	9.69287	14.3289	15.6864	8.7587		8.03668	16.8094	14.0552	20.8519	10.885	12.8372		11.597	10.2664	6.81292	5.58883	12.5716	14.943	1.39343	8.8267	11.227	8.94926	8.88394	12.554	13.6567	10.5735	10.628	5.16611
R100251_METAB02_MCC025_110750_20211021	HEK-SLC49A3-WTOE-Ct-R100251	0.380895	3.42026	8.93574	16.595	11.9902	9.39521	10.1757	13.9524	20.3552	13.1097	7.34304	10.8417	10.2221	18.6447	13.2199	8.25454	4.8282	8.62345	8.67883	12.6013	8.89425	13.8854	15.4921	9.18219		8.29252	17.2768	14.2108	21.2206	11.0205	11.8681		11.6851	9.4652	6.86496	6.52847	12.3591	15.3237	3.43532	8.51668	10.6497	7.20779	8.4108	12.5735	13.8257	10.2125	10.7947	6.19428
R100251_METAB02_MCC025_110751_20211021	HEK-SLC49A3-WTOE-Ct-R100251	3.46589	4.03995	8.37229	16.3503	11.8697	9.75216	9.97279	14.1879	20.1602	12.8403	6.70639	10.8705	10.1677	18.4327	12.7896	7.82429	2.66555	8.05783	8.77345	12.120817539999999	10.3804	13.5212	15.3719	9.27725		8.13947	16.8052	13.8624	20.7327	10.9117	12.29		11.5389	10.136	7.00707	6.2299	12.5318	14.9144	1.55208	8.39887	10.4306	8.1907	8.0287	12.0712	13.8165	9.9317	10.2902	5.68626
R100251_METAB02_MCC025_110752_20211021	HEK-SLC49A3-WTOE-Ct-R100251	1.53435	1.87983	8.53378	16.1771	11.7568	8.58499	9.81653	14.4165	19.7775	12.5023	6.88852	10.3437	9.90521	18.0333	12.8577	7.29398	4.99938	8.39105	7.9076	11.8267	8.87114	13.3831	15.3453	9.61288		7.40248	16.5024	13.6278	20.5262	10.8155	12.1438		11.5027	9.47251	6.8794	6.38491	12.3785	14.3998	3.91567	8.02479	10.9827	8.01062	8.20037	12.0225	13.7241	10.4651	10.1028	5.63493
R100251_METAB02_MCC025_110753_20211021	HEK-UNC93A-WTOE-Ct-R100251	3.40307	3.87981	9.59097	15.9943	11.9768	8.55556	10.0321	14.2325	19.505	12.7466	7.39753	10.3527	10.1589	18.3737	13.9098	7.3833	4.34198	8.13889	8.7292	12.5987	10.03	14.846	15.8776	9.12056		6.89327	16.7259	13.7725	20.6269	10.7482	11.9563		11.6586	10.3421	6.88785	5.85042	11.8435	14.8108	3.1071	9.38932	10.7704	8.39904	8.06571	11.6558	13.6996	10.0551	10.1945	5.77702
R100251_METAB02_MCC025_110754_20211021	HEK-UNC93A-WTOE-Ct-R100251	0.783123	4.05333	8.14678	15.6417	11.9619	9.7363	9.87277	14.9024	19.4742	12.4961	5.82595	10.2631	9.80316	18.1223	13.4219	6.58181	3.20814	8.44694	8.07141	11.8564	8.83603	13.7314	15.6794	8.99562		7.96816	16.0734	13.4049	20.1162	10.5645	11.7522		11.5527	9.76327	6.89767	5.5942	12.6743	14.7599	3.8022	8.46475	10.9499	8.1052	8.59057	12.2454	13.0331	10.132	10.5954	5.20438
R100251_METAB02_MCC025_110755_20211021	HEK-UNC93A-WTOE-Ct-R100251	1.8325	2.52385	9.89651	16.0001	12.2141	8.61202	9.64104	14.2514	19.1688	12.7087	7.63044	10.6139	9.91065	18.3419	13.2094	7.58777	6.23878	7.96974	8.17834	12.5163	10.0913	14.2722	15.6334	8.55839		8.17166	16.5133	13.6281	20.4788	10.5389	11.6818		11.3682	9.46243	6.98308	5.23129	12.1864	14.104	2.25851	9.73962	10.583	8.74042	7.72964	11.7102	13.2469	10.2638	9.72695	6.01136
R100251_METAB02_MCC025_110756_20211021	HEK-UNC93A-WTOE-Ct-R100251	3.3508	3.12229	8.79618	15.6714	11.362	9.62758	9.47528	14.3725	19.3068	12.5756	6.95049	10.0543	9.53198	18.1133	13.196	8.29623	3.11171	8.74443	8.52431	11.6823	10.2574	14.2226	15.5696	9.04947		8.40307	15.7794	13.268	20.2593	10.8816	12.0459		11.6979	9.48367	7.58987	4.22407	12.7915	13.7734	4.75993	8.59145	11.3775	8.75928	7.99895	11.4519	13.2977	9.74803	9.67642	6.26613
R100251_METAB02_MCC025_110757_20211021	HEK-UNC93A-WTOE-Ct-R100251	4.38367	3.96416	9.00584	15.5472	11.9409	9.29128	10.0008	15.281	19.7805	12.4144	7.55622	10.2006	9.76031	18.098	13.7664	7.55541	4.34512	8.06998	7.89886	11.1651	9.6347	14.8502	15.6775	9.69195		7.80387	16.1163	13.3468	19.7321	10.2364	12.448		11.6536	10.8249	6.55509	6.06518	12.9155	13.9846	4.73993	8.56745	10.7664	9.04195	8.57412	12.1049	13.3768	10.2224	9.29009	5.9167
R100251_METAB02_MCC025_110758_20211021	HEK-UNC93A-WTOE-Ct-R100251	3.13766	2.25902	8.93683	15.5677	12.0387	9.4277	9.4858	14.1853	19.48	12.7184	6.42436	9.72308	9.52067	18.1965	13.1586	7.86153	6.88648	6.17554	8.18464	11.877	9.81608	14.2219	15.4426	8.97406		7.78722	16.059	13.355	20.019	10.2957	11.7407		11.6066	9.45768	6.918	6.53557	12.5143	14.2779	2.05663	8.5182	10.3253	8.74776	7.94832	11.9665	13.645	10.4065	10.0006	6.18471
R100251_METAB02_MCC025_110759_20211021	HEK-UNC93A-WTOE-Ct-R100251	4.07272	3.39411	8.77964	15.7244	11.9367	8.68664	9.69242	14.3471	19.4658	12.5499	5.92177	9.39317	9.45886	18.1798	13.1358	6.28824	6.67672	7.27031	7.71096	11.3873	9.39744	14.6949	15.4438	8.89809		8.64665	16.2676	13.3735	19.995	10.283	11.9442		11.3857	10.7035	5.63401	5.58132	12.5429	14.2298	2.47906	8.5725	10.1628	8.22505	8.68284	12.0976	13.5256	9.66824	9.53879	6.12918
R100251_METAB02_MCC025_110760_20211021	HEK-UNC93A-WTOE-Ct-R100251	3.47557	3.52185	9.26297	15.6984	11.816	7.78583	9.46294	14.153	18.9399	12.4644	6.76709	10.3792	9.64659	18.0222	12.9869	7.296	6.71988	8.22494	8.42511	11.6583	9.37331	13.856	15.3222	9.20458		7.43631	16.1713	13.2417	20.1232	10.7681	11.7837		11.5328	9.50408	5.69327	5.55945	12.0138	13.8553	0.769363	9.5124	10.2818	8.97538	7.99988	11.2065	13.2481	9.3935	9.16219	5.25828
R100251_METAB02_MCC025_110761_20211021	HEK-SLC12A2-WTOE-Nt-R100251	3.14644	1.81642	9.14841	15.8475	12.2738	8.87488	9.76479	14.6792	19.067	11.965	6.71303	10.0857	9.12132	17.7493	12.7006	7.42428	2.14795	7.25498	8.17697	11.8359	8.28241	13.6314	15.995	9.17773		7.98042	16.5588	13.5995	20.1107	10.6723	12.6691		11.6668	9.82436	5.99712	3.00297	12.0979	14.0552	2.50964	9.15699	11.0266	8.79622	8.35962	11.1283	13.284	9.7136	9.80756	5.75764
R100251_METAB02_MCC025_110762_20211021	HEK-SLC12A2-WTOE-Nt-R100251	0.40463	0.221984	8.19	15.9207	12.4907	8.94401	9.94263	14.7227	19.7196	12.0738	6.5377	10.8	9.06727	17.791	12.4353	7.80562	5.34479	7.60763	9.04734	11.6902	10.0541	13.169	15.986	8.81979		6.54789	16.574	13.6204	20.0914	10.4737	12.5609		11.6086	10.041	5.69139	6.07033	12.8851	14.7906	4.04682	8.35649	10.3913	8.18613	8.11174	11.9989	13.4477	10.1314	10.0361	5.94488
R100251_METAB02_MCC025_110763_20211021	HEK-SLC12A2-WTOE-Nt-R100251	4.35835	4.33696	9.23948	16.0279	11.8593	9.24676	9.66576	15.3294	19.9556	12.4565	6.91595	10.1493	9.8183	17.9281	12.5224	7.15653	6.319	8.18671	8.77101	11.7992	9.94275	12.8011	15.9631	9.81354		7.27456	16.3841	13.7901	20.2075	10.8085	12.8677		11.849	9.95608	6.62189	4.63563	13.2878	14.5341	4.21638	8.47743	11.0834	8.77998	8.47385	12.1932	13.1772	10.6571	10.3363	5.8298
R100251_METAB02_MCC025_110764_20211021	HEK-SLC12A2-WTOE-Nt-R100251	2.54082	3.15439	8.64767	15.7213	11.8565	9.70683	9.46278	14.9066	19.4799	11.9522	6.57479	10.2503	9.57753	17.5489	12.1924	8.28576	6.9496	8.17927	9.24976	11.5845	9.73607	12.6608	15.8187	9.55293		7.7881	16.1802	13.4427	20.0265	10.6918	12.4999		11.7434	9.65689	6.40581	5.56852	13.0128	14.0362	4.59071	8.20489	11.0809	8.24593	8.56905	11.7502	13.4281	9.97893	9.83912	5.33433
R100251_METAB02_MCC025_110765_20211021	HEK-SLC12A2-WTOE-Nt-R100251	1.25362	2.63006	9.18003	15.4097	12.8395	7.79405	9.71793	15.6967	19.0895	12.2829	6.69811	10.6538	9.49149	17.7636	12.6102	6.33842	6.40765	7.97202	8.38317	11.5097	9.51051	13.1597	15.9082	9.42155		7.58	16.0965	13.2255	19.3679	10.5939	12.9683		11.7364	10.7183	5.62687	4.05242	13.0294	13.1625	5.22105	9.18557	11.2579	9.53685	8.67033	11.1829	12.9347	10.4403	8.87731	5.51355
R100251_METAB02_MCC025_110766_20211021	HEK-SLC12A2-WTOE-Nt-R100251	2.28432	1.87686	9.01143	15.5684	12.4088	8.36905	9.56683	14.6267	19.4273	12.1389	7.05135	10.5692	9.51161	17.773858100000002	12.5864	7.62256	5.69075	8.43617	8.1966	11.9863	10.1243	13.0501	15.8275	9.8248		8.69404	16.3314	13.3712	19.8295	11.0295	12.8171		11.7624	9.96881	6.33822	3.31491	12.6772	13.9919	2.56472	8.78602	10.3041	8.98451	7.95366	11.414	13.3064	10.2239	9.43585	5.91132
R100251_METAB02_MCC025_110767_20211021	HEK-SLC12A2-WTOE-Nt-R100251	2.32176	2.94967	8.51691	15.6242	11.9786	9.09248	9.75042	15.4318	19.7237	12.058	8.0047	9.73789	10.1035	17.8482	12.6318	7.13465	3.55456	7.53313	8.84119	11.6583	9.33172	13.0364	15.9208	9.59233		7.00478	16.1937	13.5405	19.7722	10.3609	12.8009		12.0506	10.334	6.36508	6.43131	13.3601	13.9537	3.62882	8.53012	10.924	8.48578	8.59282	11.9354	13.4098	9.884	9.91313	5.29006
R100251_METAB02_MCC025_110768_20211021	HEK-SLC12A2-WTOE-Nt-R100251	2.55144	3.40449	8.42402	15.398	12.0857	9.48999	9.45657	14.7657	19.4588	11.8679	6.39989	10.0046	8.81478	17.5842	12.3864	7.01235	4.69404	7.51647	8.62965	11.7103	9.13096	13.1376	15.6693	9.18413		8.42393	16.1169	13.2434	19.9422	10.3628	12.7074		11.8842	8.46728	7.09699	6.54407	13.1454	13.7833	2.39698	8.0839	10.8422	7.91585	7.51642	11.5732	13.1841	9.13327	9.99016	5.41388
R100251_METAB02_MCC025_110769_20211021	HEK-SLC12A5-WTOE-Ct-R100251	4.01125	2.81152	9.49377	17.2205	12.9984	8.01353	10.5941	15.6598	20.5195	13.7027	7.41981	11.5585	10.1762	19.2568	13.814	6.4802	5.53286	8.48161	9.30642	12.7105	9.83906	15.4008	16.8664	10.2345		9.05294	18.1863	14.2328	21.4282	11.6345	13.1525		12.0127	10.9875	5.41219	5.98833	11.3974	15.7669	2.98686	9.35666	9.57489	9.10103	8.96549	13.4163	13.6221	10.6968	11.3831	5.97391
R100251_METAB02_MCC025_110770_20211021	HEK-SLC12A5-WTOE-Ct-R100251	0.0477652	5.576	9.45215	17.3663	12.9425	8.56079	10.9861	13.0272	21.3583	13.8525	7.60352	11.8947	10.3883	19.3558	13.6589	8.43035	5.13348	8.70161	9.45453	12.8589	10.4971	15.3694	16.8612	9.97933		8.63614	18.227	14.3878	21.5551	11.6473	13.2781		12.122	11.7337	6.65764	6.17142	12.1807	16.6255	3.74796	8.58734	10.1164	8.48564	9.23027	14.342	13.7922	12.4784	11.8472	5.8029
R100251_METAB02_MCC025_110771_20211021	HEK-SLC12A5-WTOE-Ct-R100251	2.81289	4.0461	8.36025	17.2941	13.0459	8.46107	10.8123	16.298	20.6433	13.5742	7.43875	11.4154	10.5244	19.2445	13.4189	8.56052	4.79979	7.94916	8.99768	12.5057	9.4143	15.3548	16.71	9.79845		7.30861	18.4674	14.4235	21.5559	11.0705	12.9865		11.9061	11.3289	3.77077	5.72284	11.8265	16.092	1.63027	8.48969	8.99274	8.20127	9.24915	13.3233	14.2987	10.3989	11.4938	6.14433
R100251_METAB02_MCC025_110772_20211021	HEK-SLC12A5-WTOE-Ct-R100251	1.92281	4.26079	8.73816	16.9301	12.8082	7.87173	10.4445	13.1387	20.933	13.464	7.46414	10.7047	10.3991	19.0153	13.4653	8.35256	1.8408	8.53976	8.9145	12.3842	10.0962	14.5188	16.6493	9.8116		6.87784	17.7255	14.1672	21.1601	11.1568	13.1536		11.9866	10.9464	6.42919	8.39882	12.4381	16.1307	1.50373	8.59798	9.98181	8.48007	9.06279	13.2317	14.4327	11.5998	11.4156	6.35219
R100251_METAB02_MCC025_110773_20211021	HEK-SLC12A5-WTOE-Ct-R100251	2.87424	4.09934	9.53828	16.8251	12.943	8.90903	10.3869	14.1649	21.213	13.7166	8.2233	11.7301	10.6766	19.3252	13.4056	8.60415	5.1378987800000004	8.80989	9.38947	12.736	9.42652	15.3546	16.6741	10.2242		8.4918	17.7967	14.1903	21.2151	11.5599	13.5853		12.2343	10.985	7.30512	5.91426	11.9486	16.1848	2.72587	8.82415	9.35556	9.21592	9.51348	13.4485	13.8071	11.1701	11.6677	6.51619
R100251_METAB02_MCC025_110774_20211021	HEK-SLC12A5-WTOE-Ct-R100251	1.44041	4.10176	8.87563	16.8288	13.0823	9.22614	10.5437	14.9857	20.7069	13.5849	8.19417	11.5868	10.0706	19.2118	12.8183	7.22534	3.54125	8.29332	9.19676	12.6638	10.3861	14.401	16.4509	9.93515		8.26413	17.8033	14.1091	21.3033	11.2514	13.1907		12.2275	10.2594	5.19181	6.10181	11.6644	15.9993	2.94379	8.26872	9.46526	8.12033	8.7944	13.089038650000001	14.0798	10.6985	11.3764	6.76784
R100251_METAB02_MCC025_110775_20211021	HEK-SLC12A5-WTOE-Ct-R100251	3.34893	5.13593	9.45627	16.75	13.0126	9.11812	10.6471	13.6495	20.8462	13.6333	7.01987	10.9552	10.4172	19.1325	12.885	8.1351	3.48529	9.5216	8.94636	12.6317	9.58749	14.5528	16.4367	9.84376		8.40026	17.6597	14.0961	20.963	11.1465	13.3085		12.1851	10.174	6.00365	6.5067	12.2916	15.9171	1.82895	8.58193	9.83454	8.47757	8.59944	12.8847	14.0701	10.6947	11.077	6.32392
R100251_METAB02_MCC025_110776_20211021	HEK-SLC12A5-WTOE-Ct-R100251	3.65117	3.56066	9.93465	16.6523	12.793	7.62515	10.5187	12.7031	20.9567	13.4398	7.39412	10.9279	10.3738	18.9726	12.7462	7.85339	5.09855	8.47278	8.84668	12.9968	9.8977	14.177	16.3996	10.1827		8.16291	17.4033	13.9513	21.167	11.0222	13.452		12.4148	10.2016	7.11264	4.64562	12.9838	15.8233	2.93643	9.65194	9.62132	8.40234	8.61383	12.9175	14.0658	11.2987	10.9398	6.15272
R100251_METAB02_MCC025_110777_20211021	HEK-UNC93B1-WTOE-Ct-R100251	3.72125	2.26856	9.63812	16.5262	12.9352	8.43254	10.3661	13.842	20.0923	12.9201	7.13223	10.873	9.81803	18.3807	12.8295	7.29951	5.69486	8.61094	9.51808	12.2362	10.0865	14.8194	16.8581	9.69576		7.68361	17.1493	13.4594	20.6464	10.9102	12.793		11.9561	10.7135	6.01188	5.4306	12.7198	14.6465	2.17222	9.20193	10.0744	9.61015	8.80708	12.1687	13.6669	10.525	10.1638	5.51142
R100251_METAB02_MCC025_110778_20211021	HEK-UNC93B1-WTOE-Ct-R100251	-1.05161	4.21712	9.1164576490000009	16.67	13.2583	9.14125	10.2541	14.6375	20.1854	12.9	6.65984	10.521	10.0693	18.4972	12.6723	5.70942	5.15572	8.44259	8.09731	12.0314	10.0979	14.3777	16.8331	10.2244		8.11765	17.5568	13.5306	20.7869	11.03	12.8203		12.0004	10.6502	5.27441	7.35762	12.5175	15.3145	3.17166	8.91473	9.57198	8.71013	8.652	12.3568	13.8711	10.6223	10.8697	6.10361
R100251_METAB02_MCC025_110779_20211021	HEK-UNC93B1-WTOE-Ct-R100251	1.39243	3.44356	9.09773	16.8254	13.0975	9.29005	10.2453	13.8974	20.2546	12.9223	7.82049	11.2784	10.1769	18.6637	12.8229	7.99381	5.29438	7.99222	8.8439	12.1112	10.5092	14.4053	16.9061	9.65014		7.63746	17.5333	13.6991	20.9503	11.4925	12.7166		12.0407	10.2712	7.12702	7.00171	12.2481	15.302	4.88646	9.39093	9.96628	8.5931	8.40717	12.5366	13.8383	10.8678	10.2476	6.1555
R100251_METAB02_MCC025_110780_20211021	HEK-UNC93B1-WTOE-Ct-R100251	3.60601	1.95762	8.4517	16.3966	9.98669	7.7159	9.31972	12.1647	19.983	12.7874	7.77002	10.9233	9.54512	18.8571	12.5692	7.89346	3.68657	8.25049	9.09644	11.801	10.3836	14.1743	16.6829	9.50719		9.1184	16.5139	13.3169	20.6359	11.5458	13.0686		11.1194	9.53373	4.147	6.1869	9.4654	14.6266	2.63054	8.54395	4.8719	7.84721	10.3029	15.1984	13.4086	5.87283	10.3921	5.71106
R100251_METAB02_MCC025_110781_20211021	HEK-UNC93B1-WTOE-Ct-R100251	2.0122	3.60969	9.38861	16.1641	12.5802	8.6954	9.76117	15.0077	19.473	12.4931	6.27899	10.7072	9.91253	18.1359	12.9767	6.6784	4.53775	7.87872	8.67806	12.3471	9.58561	13.8505	16.6187	8.80739		8.0216	16.8721	12.9937	20.3893	11.198	13.0266		11.9874	9.68329	5.71385	6.19303	12.3571	14.2093	3.06083	9.4959	9.76528	9.67124	8.406	11.3729	13.4687	9.69831	9.63077	5.4587
R100251_METAB02_MCC025_110782_20211021	HEK-UNC93B1-WTOE-Ct-R100251	2.96264	3.55554	8.64823	16.2976	12.8114	9.51245	9.94322	13.3091	20.2534	12.9831	7.23767	11.3423	10.0417	18.4284	12.5052	7.38905	4.55108	8.20066	8.83784	12.2502	9.78592	14.1389	16.4537	9.61943		8.61452	16.9696	13.1882	20.7425	11.5876	12.7406		12.1384	8.61857	6.32951	6.38396	13.3076	14.8084	2.59828	8.07904	9.80399	8.16286	8.28292	12.346	13.7384	9.8836	10.0644	6.1892
R100251_METAB02_MCC025_110783_20211021	HEK-UNC93B1-WTOE-Ct-R100251	2.4114773880000002	2.20846	9.62536	16.2837	12.6372	8.48097	9.78894	14.1983	19.542	12.5631	7.52846	10.8642	9.12958	18.2626	12.3196	8.17743	0.901268	8.41166	8.31899	12.5528	8.59944	13.6938	16.3926	9.01437		7.77372	16.9773	12.9927	20.526094959999998	11.0782	12.3186		11.7283	8.28748	6.28054	6.04341	11.7586	14.3065	1.80296	9.17411	9.10547	7.82314	8.1799	11.7439	13.2886	9.37075	9.92553	5.58037
R100251_METAB02_MCC025_110784_20211021	HEK-UNC93B1-WTOE-Ct-R100251	0.969192	3.34728	8.99868	16.218	12.6278	9.4252	9.99287	13.6733	19.7734	12.5896	6.66508	10.2985	9.97013	18.1754	12.5089	7.65474	6.20034	8.22566	8.992	12.3007	9.55455	14.4929	16.4313	9.39237		8.45751	16.8385	13.0476	20.569	10.7579	12.8518		11.8301	9.06305	6.44648	6.07123	12.593	14.3919	1.08606	8.62588	10.1021	8.71499	8.21996	11.9391	13.7572	10.7326	9.76932	6.33095
R100251_METAB02_MCC025_110785_20211021	HEK-LETMD1-WTOE-Ct-R100251	2.89549	3.18953	9.67808	15.773	12.5849	9.41814	9.53939	15.1475	18.966	12.3595	6.98356	10.8176	9.69979	17.8969	12.6882	7.26263	4.71234	7.414	9.26095	12.0309	9.3249	13.9613	16.1784	9.38625		7.07942	16.1545	13.4268	20.1385	10.5106	12.7652		11.986	9.97953	8.10343	4.98385	13.3444	13.1268	3.1951	9.15586	11.271	8.90929	8.69169	10.3476	12.9492	9.14525	9.14938	5.47502
R100251_METAB02_MCC025_110786_20211021	HEK-LETMD1-WTOE-Ct-R100251	1.90364	2.22708	8.95478	15.8337	12.6428	8.71764	9.60672	13.7921	19.2481	12.2544	5.03033	10.568	10.168	17.9904	12.4438	6.34631	4.6088	8.34889	8.53003	11.9549	9.88079	14.5631	16.0822	9.30211		8.99364	16.2049	13.4123	20.154	10.1964	12.4087		12.0967	9.81149	7.49317	6.51985	13.2221	14.0177	1.23829	8.58735	10.9612	8.23783	8.46111	10.9485	13.1718	9.25272	9.96558	5.64991
R100251_METAB02_MCC025_110787_20211021	HEK-LETMD1-WTOE-Ct-R100251	1.13863	2.20598	8.46783	16.1082	12.5365	9.65537	9.93901	14.1677	19.3964	12.5818	6.72751	10.2238	9.51049	18.0826	12.3954	7.66373	5.26518	7.95973	8.9382	11.9108	9.80935	13.906	16.0716	8.52186		8.51983	16.4365	13.5745	20.5396	10.3276	12.2641		12.2035	8.83551	7.83614	6.97961	13.4449	14.2383	2.78777	7.75921	11.1977	8.3528	8.32606	11.7186	13.5745	9.83712	9.58613	6.24486
R100251_METAB02_MCC025_110788_20211021	HEK-LETMD1-WTOE-Ct-R100251	2.3257	4.13909	9.35975	15.6176	12.2038	9.28644	9.50446	13.5461	18.5453	12.1193	6.09364	10.429	9.51785	17.6666	12.3536	6.90092	4.12344	7.65658	8.90841	11.9044	9.52535	14.0495	15.8994	9.32171		7.31133	16.1465	13.1246	19.9788	10.6567	12.0284		11.7563	9.00214	5.89097	4.40434	12.3859	12.9855	2.51014	9.01946	10.3369	9.37056	8.01814	10.3995	13.319	9.09535	9.34141	5.14468
R100251_METAB02_MCC025_110789_20211021	HEK-LETMD1-WTOE-Ct-R100251	-0.0447193	2.9943	8.23912	15.1919	12.2335	7.99019	9.6738	16.5392	19.5679	12.6883	7.47957	10.9996	9.78341	18.048	13.5187	7.93739	4.18988	8.26866	9.7431	11.1562	10.092	14.6236	15.6374	9.34097		7.52202	15.0459	13.1324	19.4777	10.8085	13.106		12.519	9.74963	7.07811	3.95134	13.8808	12.9192	4.05033	8.72765	12.1199	9.03287	7.80712	10.9603	12.8423	9.81102	8.82544	6.23776
R100251_METAB02_MCC025_110790_20211021	HEK-LETMD1-WTOE-Ct-R100251	3.68681	4.12704	8.62213	15.6546	12.3632	9.2057	9.68681	14.7622	19.5822	12.6838	4.89636	10.5883	10	18.1617	13.1758	7.11829	4.61529	7.60524	9.60728	12.042	10.0381	14.5176	15.6547	9.27456		8.16334	15.8761	13.5981	20.1514	10.5131	12.8059		12.3261	9.70648	8.06042	6.53873	13.7903	14.0117	3.79359	8.71043	11.4241	8.15078	8.51993	11.2187	13.6777	8.72704	9.59623	6.41411
R100251_METAB02_MCC025_110791_20211021	HEK-LETMD1-WTOE-Ct-R100251	2.83623	3.37598	8.93851	15.764	12.1472	9.68454	9.7202	14.314	19.5579	12.7312	6.93525	11.0366	9.79333	18.2396	13.1648	7.75824	5.17766	7.90201	8.8298	12.0734	10.3972	14.5954	15.6125	8.96284		8.49163	15.9139	13.5579	20.1273	10.454	12.8568		12.1513	10.2554	7.97623	5.2816	13.6818	13.8371	2.38575	8.76904	11.5631	9.04051	8.33187	11.2896	13.5142	9.66651	9.51267	5.61508
R100251_METAB02_MCC025_110792_20211021	HEK-LETMD1-WTOE-Ct-R100251	0.309644	2.54967	9.0116	15.6412	12.4192	8.49434	9.50932	12.6971	19.0867	12.4205	6.17786	10.6504	10.0087	17.9327	12.9231	8.14525	4.84632	8.23658	9.20613	12.4138	8.47737	14.7697	15.4288	8.47171		8.07114	16.2219	13.5392	20.5999	11.3811	12.4504		11.9709	8.89991	8.02215	6.3269	12.6523	13.6518	3.61706	8.74864	10.302	8.22411	6.99543	10.7221	13.4517	8.29514	8.92073	6.06243
R100251_METAB02_MCC025_110793_20211021	HEK-MFSD5-WTOE-Ct-R100251	2.16274	3.46011	9.28822	16.0734	12.8421	9.46586	10.135	13.7486	19.8933	13.2645	5.81958	11.1417	10.024	18.6603	13.5203	6.16591	5.34592	7.9633	9.45225	11.8104	9.71513	14.7063	15.6959	10.5565		8.31637	16.0896	14.1374	20.0657	10.469	12.9728		12.4013	12.2931	6.80577	7.40468	13.574	14.4755	3.09157	8.7492	11.8634	9.48348	7.96886	12.0351	13.0919	10.1984	9.65207	6.24892
R100251_METAB02_MCC025_110794_20211021	HEK-MFSD5-WTOE-Ct-R100251	4.89229	4.2182	8.86154	16.5254	13.3964	9.54836	10.2916	13.2596	19.6385	13.474	6.16436	11.2628	10.3596	18.9162	13.5009	7.68737	5.8018	8.66187	9.04662	12.1096	9.16951	15.343	15.8474	8.78737		7.34753	17.0681	14.2744	20.5991	10.8028	12.9687		12.2338	12.1575	6.74545	5.17468	12.3475	14.7998	4.53777	9.00889	11.3394	9.3531	8.03122	11.9261	13.9028	10.1669	10.3484	5.67213
R100251_METAB02_MCC025_110795_20211021	HEK-MFSD5-WTOE-Ct-R100251	0.495535	3.2078	8.59046	16.5718	12.9616	8.17238	10.5289	11.7024	19.8808	13.3079	5.76734	11.6022	9.84335	18.8364	13.4775	7.62864	5.44769	8.52517	9.75077	12.0852	9.26545	14.861	15.7122	9.18922		7.66068	16.9055	14.1127	20.5674	10.6662	13.0416		12.1914	11.9778	7.68331	6.11241	12.5797	14.8032	2.42918	8.40947	10.5931	8.85332	8.7617	12.0414	13.3168	10.3697	10.2254	5.49079
R100251_METAB02_MCC025_110796_20211021	HEK-MFSD5-WTOE-Ct-R100251	4.88118	4.11708	8.25178	16.3313	12.5905	9.93728	10.2025	13.3088	19.943	13.136	6.35652	11.6656	10.1379	18.5756	13.2664	7.04392	3.89528	8.3698	9.13341	11.6571	10.4021	14.9686	15.5325	9.19688		8.20155	16.1844	14.1606	20.4416	11.0521	13.3458		12.6034	11.3956	7.82327	6.995	13.7176	14.6066	2.84202	8.13674	11.6325	8.25122	8.14542	12.0026	13.8186	9.64758	10.0119	6.28888
R100251_METAB02_MCC025_110797_20211021	HEK-MFSD5-WTOE-Ct-R100251	0.814068	2.86041	9.20751	16.5975	12.8759	9.22542	9.85878	14.6813	18.9291	13.0533	5.836	11.2196	9.61009	18.7506	12.6838	8.28617	5.73777	7.62106	9.38775	11.5804	10.4159	14.8003	15.4051	9.9673		8.29691	16.7706	13.7806	20.3016	9.91974	13.328		12.1292	10.8846	7.44302	6.25603	14.2427	13.2803	3.88457	8.88163	10.8304	9.30557	9.14057	10.188	13.0897	9.93617	8.68328	5.88005
R100251_METAB02_MCC025_110798_20211021	HEK-MFSD5-WTOE-Ct-R100251	2.13087	1.4301	9.27194	16.666	12.9482	9.38129	10.1167	12.8549	19.3973	13.2282	8.36016	11.3271	9.83275	18.8249	12.2757	7.09239	1.40869	8.3078	9.07542	12.1325	9.57396	15.1946	15.2655	10.1434		7.68558	17.1073	14.1504	20.7707	10.5985	12.814		11.9591	10.1999	7.50883	6.5196	13.5776	14.0082	6.00228	8.63382	9.75853	8.32814	8.97434	10.8649	13.4464	10.5841	9.38526	4.9622
R100251_METAB02_MCC025_110799_20211021	HEK-MFSD5-WTOE-Ct-R100251	3.63772	3.29622	8.92815	16.8258	12.7489	10.1805	10.0191	14.4593	19.7261	13.214	5.98841	11.2622	9.99528	18.795	12.3491	7.4541	6.66209	9.01782	9.2768	11.4083	9.80474	14.9321	15.3398	9.95243		8.49753	16.6025	14.0365	20.6135	10.5932	13.2671		12.3461	10.5688	7.79239	6.61031	14.8827	13.9539	1.23502	8.31384	11.3201	8.5325	8.87196	11.2889	13.0018	9.75507	9.51466	5.50186
R100251_METAB02_MCC025_110800_20211021	HEK-MFSD5-WTOE-Ct-R100251	1.85645	3.58326	9.1187	16.7012	12.8131	9.87717	9.97734	13.3408	19.1616	12.9085	7.14242	10.8288	9.69853	18.5755	11.9391	6.36224	5.69367	8.6493	8.98893	11.8071	9.45776	14.4446	15.1588	9.4773		8.28659	16.7425	14.1281	20.7167	10.0559	12.9172		12.2548	9.59193	7.60578	6.33221	14.4157	13.527	2.81581	8.55974	10.4991	8.54798	8.52047	10.6582	13.3475	9.58779	9.04196	6.08025
R100251_METAB02_MCC025_110801_20211021	HEK-NIPAL3-WTOE-Ct-R100251	3.4081	2.84625	8.49133	16.2006	13.5667	8.52568	10.3069	14.726	19.9645	13.4625	8.03422	11.7201	9.90153	18.9037	13.5723	8.14761	5.57964	8.1482	8.47689	12.5038	9.19301	15.7081	16.3154	9.62772		6.27041	17.024	14.2444	20.463	11.3412	13.3411		12.3371	12.1512	7.06938	4.6836	12.0813	15.3076	2.41537	9.14154	10.4404	9.22056	8.78865	11.9578	13.9601	11.013	10.4303	6.33472
R100251_METAB02_MCC025_110802_20211021	HEK-NIPAL3-WTOE-Ct-R100251	3.3995	4.91223	8.73129	15.9808	13.2036	9.86833	10.3658	14.2693	20.1233	13.3287	8.2689	11.6972	10.0067	18.8087	13.1174	7.58351	5.55159	9.00459	8.62908	12.4601	9.83891	14.5088	16.1302	8.80012		7.06963	16.5494	14.0372	20.1707	10.3845	13.5493		12.538	11.2751	7.58399	6.13572	13.7194	15.1564	0.993389	9.2467	11.4192	8.9997	8.12257	12.227	13.6608	9.62662	10.4292	6.01224
R100251_METAB02_MCC025_110803_20211021	HEK-NIPAL3-WTOE-Ct-R100251	-1.8685	3.13358	8.99679	16.3103	13.2222	8.4071	10.4679	13.1943	20.1746	13.4229	6.66052	11.9175	9.91551	19.0135	13.1799	8.31714	4.97066	7.56893	8.93124	12.4439	10.4611	15.6751	16.2289	9.05942		8.45696	16.9854	14.191	20.4797	10.4678	13.192		12.1709	11.2677	6.82442	7.07838	12.3759	15.5163	3.08568	8.99771	9.91319	9.10118	9.08167	12.5476	13.5079	10.3991	10.6292	5.91783
R100251_METAB02_MCC025_110804_20211021	HEK-NIPAL3-WTOE-Ct-R100251	2.5143	4.85467	8.61657	16.1559	13.0385	7.80041	10.3959	11.7159	20.0395	13.1973	6.166	11.3141	9.52945	18.7431	12.907	7.45238	6.3316	7.78834	9.4365	11.9417	9.34062	14.8937	15.9717	9.58147		6.22015	16.4732	14.1937	20.3902	10.8587	13.3297		12.4015	11.2112	6.9353	4.86023	13.1387	15.057	3.14263	8.3195	10.7458	8.77516	8.9953	12.4853	13.8896	9.61691	10.4138	5.64406
R100251_METAB02_MCC025_110805_20211021	HEK-NIPAL3-WTOE-Ct-R100251	2.10952	4.32084	8.6761	15.8586	13.356	8.13147	10.0749	13.9929	19.4907	12.796	6.86786	11.6992	9.67397	18.5146	12.9022	7.57906	4.50427	8.38303	9.33958	11.9004	9.76114	14.2607	15.9109	10.0685		8.57923	16.4917	14.1349	19.9046	10.0355	13.7939		12.4248	11.1577	7.15972	8.09111	13.253	13.9726	3.37818	8.9042	11.0512	9.44929	8.72999	11.3872	12.7169	10.1108	8.94074	6.33107
R100251_METAB02_MCC025_110806_20211021	HEK-NIPAL3-WTOE-Ct-R100251	2.21253	3.79887	8.66443	16.0622	13.0562	9.16161	10.4842	12.9734	19.9733	13.0456	6.34576	11.3598	10.0844	18.7299	12.4961	7.85605	5.27071	9.09558	8.66735	11.9892	8.8948	14.3404	15.8287	9.44104		6.60838	16.6256	13.825	20.0919	9.9947	13.6568		12.4168	10.5058	6.82554	6.65536	13.2251	14.7502	1.88609	8.96083	10.997	8.89776	8.45635	12.2387	13.3458	10.3184	9.9342	5.88845
[truncated: 5,655 more rows]
[truncated: 141 more columns]
