# Supplementary material for: Metabolic mapping of the human solute carrier superfamily
Source: Mol Syst Biol. 2025 May 12;21(6):560–98. doi: 10.1038/s44320-025-00106-4 (PMC12130231; doi:10.1038/s44320-025-00106-4)
Supplement: Supplementary file 6 — Dataset EV2 [file 44320_2025_106_MOESM6_ESM.xlsx]

## Sheet: Legend
Header	Description
Cell line ID	RESOLUTE identifier for the cell line
cell line name	RESOLUTE full name for the cell line including parental cell line, type (wild-type overexpression or knockout overexpression, clone and transfection pool numbers etc
Target	SLC (or GFP control) to be overexpressed
Model	type of overexpression cell line (wild-type overexpression or knockout overexpression)
parental cell line	parental cell line from which this overexpression cell line was derived
Tag position	position of the Strep_HA tag relative to ORF of the SLC (N or C terminus)
parental KO	for KO-OE, RESOLUTE identifier for the parental KO cell line
KO sgRNA	for KO-OE, RESOLUTE identifier for the sgRNA used to generate the KO
KO sgRNA sequence	for KO-OE, sequence of the sgRNA used to generate the KO
Transcriptomics	was transcriptomics data acquired and analyzed for this cell line?
Metabolomics	was metabolomics data acquired and analyzed for this cell line?

## Sheet: Dataset EV2
Cell line ID	cell line name	Target	Model	parental cell line	Tag position	parental KO	KO sgRNA	KO sgRNA sequence	Transcriptomics	Metabolomics
CE00RW-R	LS180-MFSD3-KOOE-c6p1	MFSD3	KO-OE	LS180	Ct-Strep_HA	CE00PF-F	MFSD3_1	GCCTCTCGCTGACGCGCGTG	NO	YES
CE00RX-C	LS180-MFSD3-KOOE-c4p1	MFSD3	KO-OE	LS180	Ct-Strep_HA	CE00PE-T	MFSD3_1	GCCTCTCGCTGACGCGCGTG	NO	YES
CE00RZ-5	HCT116-SLC10A4-KOOE-c2p1	SLC10A4	KO-OE	HCT116	Ct-Strep_HA	CE00P4-4	SLC10A4_1	GGTGGACGTGAACCACTTCG	NO	YES
CE00S0-1	HCT116-SLC10A4-KOOE-c8p1	SLC10A4	KO-OE	HCT116	Ct-Strep_HA	CE00P6-8	SLC10A4_1	GGTGGACGTGAACCACTTCG	NO	YES
CE0436-U	HCT116-MTCH1-KOOE-c4p1	MTCH1	KO-OE	HCT116	Ct-Strep_HA	CE00ZE-C	MTCH1_1	CCATCCATCCTGCGGGCCGA	NO	YES
CE0437-0	HCT116-MTCH1-KOOE-c7p1	MTCH1	KO-OE	HCT116	Ct-Strep_HA	CE00ZF-5	MTCH1_1	CCATCCATCCTGCGGGCCGA	NO	YES
CE043A-4	HCT116-SLC25A15-KOOE-c6p1	SLC25A15	KO-OE	HCT116	Ct-Strep_HA	CE00VS-Y	SLC25A15_1	GCGATGTTGGCGATTAGTGC	NO	YES
CE043B-K	HCT116-SLC25A15-KOOE-c7p1	SLC25A15	KO-OE	HCT116	Ct-Strep_HA	CE00VT-3	SLC25A15_1	GCGATGTTGGCGATTAGTGC	NO	YES
CE043C-8	HCT116-SLC25A16-KOOE-c4p1	SLC25A16	KO-OE	HCT116	Ct-Strep_HA	CE00VV-M	SLC25A16_1	CAACCCGCAGAGACTTCTAC	NO	YES
CE043E-A	HCT116-SLC25A16-KOOE-c7p1	SLC25A16	KO-OE	HCT116	Ct-Strep_HA	CE00VZ-S	SLC25A16_1	CAACCCGCAGAGACTTCTAC	NO	YES
CE043M-M	HCT116-SLC25A23-KOOE-c2p1	SLC25A23	KO-OE	HCT116	Ct-Strep_HA	CE00W1-V	SLC25A23_1	ACGTGCACGAGTTGCGCCAG	NO	YES
CE043N-T	HCT116-SLC25A23-KOOE-c9p1	SLC25A23	KO-OE	HCT116	Ct-Strep_HA	CE00W3-H	SLC25A23_1	ACGTGCACGAGTTGCGCCAG	NO	YES
CE043P-F	HCT116-SLC25A24-KOOE-c3p1	SLC25A24	KO-OE	HCT116	Ct-Strep_HA	CE016V-T	SLC25A24_1	AAGAGGGTCTCGTAGCGCGT	NO	YES
CE043R-S	HCT116-SLC25A24-KOOE-c4p1	SLC25A24	KO-OE	HCT116	Ct-Strep_HA	CE016W-F	SLC25A24_1	AAGAGGGTCTCGTAGCGCGT	NO	YES
CE043S-9	HCT116-SLC25A27-KOOE-c2p1	SLC25A27	KO-OE	HCT116	Ct-Strep_HA	CE0174-P	SLC25A27_1	TGCGCACCATTCCCCTATAG	NO	YES
CE043T-V	HCT116-SLC25A27-KOOE-c3p1	SLC25A27	KO-OE	HCT116	Ct-Strep_HA	CE0175-R	SLC25A27_1	TGCGCACCATTCCCCTATAG	NO	YES
CE043V-N	HCT116-SLC25A32-KOOE-c1p1	SLC25A32	KO-OE	HCT116	Ct-Strep_HA	CE0177-5	SLC25A32_1	GCGGGCTCTTACCGGCGAAG	NO	YES
CE043W-H	HCT116-SLC25A32-KOOE-c5p1	SLC25A32	KO-OE	HCT116	Ct-Strep_HA	CE017A-E	SLC25A32_1	GCGGGCTCTTACCGGCGAAG	NO	YES
CE04NZ-4	HCT116-SLC16A3-KOOE-c5p1	SLC16A3	KO-OE	HCT116	Ct-Strep_HA	CE00V7-W	SLC16A3_0	AGTGTGTGCGTGAACCGCTT	NO	YES
CE04P0-K	HCT116-SLC16A3-KOOE-c9p1	SLC16A3	KO-OE	HCT116	Ct-Strep_HA	CE00ZN-7	SLC16A3_0	AGTGTGTGCGTGAACCGCTT	NO	YES
CE04P1-8	HCT116-SLC25A4-KOOE-c10p1	SLC25A4	KO-OE	HCT116	Ct-Strep_HA	CE00VC-U	SLC25A4_1	GGGGAAGTAACGGATCACGT	NO	YES
CE04P2-A	HCT116-SLC25A4-KOOE-c8p1	SLC25A4	KO-OE	HCT116	Ct-Strep_HA	CE015B-2	SLC25A4_1	GGGGAAGTAACGGATCACGT	NO	YES
CE04P3-X	HCT116-SLC1A1-KOOE-c6p1	SLC1A1	KO-OE	HCT116	Ct-Strep_HA	CE04CZ-1	SLC1A1_0	TCAGATGGCATAAACGTCCT	NO	YES
CE04P4-G	HCT116-SLC1A1-KOOE-c8p1	SLC1A1	KO-OE	HCT116	Ct-Strep_HA	CE04E0-W	SLC1A1_0	TCAGATGGCATAAACGTCCT	NO	YES
CE04P5-Y	HCT116-SLC25A36-KOOE-c8p1	SLC25A36	KO-OE	HCT116	Ct-Strep_HA	CE04EF-G	SLC25A36_1	GAGGTCCGGGAGACACTACT	NO	YES
CE04P6-3	HCT116-SLC25A36-KOOE-c10p1	SLC25A36	KO-OE	HCT116	Ct-Strep_HA	CE04EG-Y	SLC25A36_1	GAGGTCCGGGAGACACTACT	NO	YES
CE059C-B	1321N1-SLC16A11-KOOE-c17p1	SLC16A11	KO-OE	1321N1	Ct-Strep_HA	CE04FF-8	SLC16A11_0	GGACAGCCCGTTTATCGCGA	NO	YES
CE059E-7	1321N1-SLC16A11-KOOE-c8p1	SLC16A11	KO-OE	1321N1	Ct-Strep_HA	CE04FE-K	SLC16A11_0	GGACAGCCCGTTTATCGCGA	NO	YES
CE059F-Q	1321N1-SLC22A4-KOOE-c10p1	SLC22A4	KO-OE	1321N1	Ct-Strep_HA	CE04M6-V	SLC22A4_0	CTCTGGGATATCAGCCATCG	NO	YES
CE059G-U	1321N1-SLC22A4-KOOE-c11p1	SLC22A4	KO-OE	1321N1	Ct-Strep_HA	CE04M7-N	SLC22A4_0	CTCTGGGATATCAGCCATCG	NO	YES
CE059M-2	HCT116-SLC25A12-KOOE-c5p1	SLC25A12	KO-OE	HCT116	Ct-Strep_HA	CE04F3-W	SLC25A12_0	GGAGCAACCCCTATAAGTTG	NO	YES
CE059N-4	HCT116-SLC25A12-KOOE-c8p1	SLC25A12	KO-OE	HCT116	Ct-Strep_HA	CE04F5-B	SLC25A12_0	GGAGCAACCCCTATAAGTTG	NO	YES
CE059S-A	HCT116-SLC25A29-KOOE-c2p1	SLC25A29	KO-OE	HCT116	Ct-Strep_HA	CE04MC-C	SLC25A29_1	GAACACCAGCGCGTTGATGA	NO	YES
CE059T-X	HCT116-SLC25A29-KOOE-c8p1	SLC25A29	KO-OE	HCT116	Ct-Strep_HA	CE04EA-K	SLC25A29_1	GAACACCAGCGCGTTGATGA	NO	YES
CE059V-G	HCT116-SLC25A43-KOOE-c18p1	SLC25A43	KO-OE	HCT116	Ct-Strep_HA	CE04K1-S	SLC25A43_1	GCCTACCGCAAGTAAGAGCC	NO	YES
CE059W-Y	HCT116-SLC25A43-KOOE-c4p1	SLC25A43	KO-OE	HCT116	Ct-Strep_HA	CE042G-M	SLC25A43_1	GCCTACCGCAAGTAAGAGCC	NO	YES
CE059X-3	HCT116-SLC25A39-KOOE-c7p1	SLC25A39	KO-OE	HCT116	Ct-Strep_HA	CE04P9-F	SLC25A39_1	GTGCCTCACGATCTTCACGA	NO	YES
CE059Z-M	HCT116-SLC25A39-KOOE-c8p1	SLC25A39	KO-OE	HCT116	Ct-Strep_HA	CE04PA-S	SLC25A39_1	GTGCCTCACGATCTTCACGA	NO	YES
CE05A0-T	HCT116-MFSD10-KOOE-c18p1	MFSD10	KO-OE	HCT116	Ct-Strep_HA	CE04KB-1	MFSD10_1	CTCTATGGCTCCTGGCAGGG	NO	YES
CE05A1-F	HCT116-MFSD10-KOOE-c24p1	MFSD10	KO-OE	HCT116	Ct-Strep_HA	CE04KE-E	MFSD10_1	CTCTATGGCTCCTGGCAGGG	NO	YES
CE05A4-V	HCT116-SLC15A4-KOOE-c10p1	SLC15A4	KO-OE	HCT116	Ct-Strep_HA	CE0162-R	SLC15A4_1	CTACGGCATCACGTCCAACC	NO	YES
CE05A5-N	HCT116-SLC15A4-KOOE-c12p1	SLC15A4	KO-OE	HCT116	Ct-Strep_HA	CE0163-C	SLC15A4_1	CTACGGCATCACGTCCAACC	NO	YES
CE05A6-H	HCT116-SLC22A5-KOOE-c4p1	SLC22A5	KO-OE	HCT116	Ct-Strep_HA	CE00Z9-H	SLC22A5_1	TCCAGTCGTCCTCACACACC	NO	YES
CE05A7-Z	HCT116-SLC22A5-KOOE-c5p1	SLC22A5	KO-OE	HCT116	Ct-Strep_HA	CE00ZA-Z	SLC22A5_1	TCCAGTCGTCCTCACACACC	NO	YES
CE05A8-P	LS180-SLC10A6-KOOE-c3p1	SLC10A6	KO-OE	LS180	Ct-Strep_HA	CE04F7-Q	SLC10A6_1	TATGACAACCTGTTCCACCG	NO	YES
CE05A9-R	LS180-SLC10A6-KOOE-c8p1	SLC10A6	KO-OE	LS180	Ct-Strep_HA	CE04F9-0	SLC10A6_1	TATGACAACCTGTTCCACCG	NO	YES
CE05K5-B	HCT116-SLC2A6-KOOE-c6p1	SLC2A6	KO-OE	HCT116	Ct-Strep_HA	CE04S4-2	SLC2A6_1	ATTGCCGAGCACTGCGGCGA	NO	YES
CE05K6-7	HCT116-SLC2A6-KOOE-c8p1	SLC2A6	KO-OE	HCT116	Ct-Strep_HA	CE04S5-4	SLC2A6_1	ATTGCCGAGCACTGCGGCGA	NO	YES
CE05K7-Q	HCT116-SLC19A1-KOOE-c4p1	SLC19A1	KO-OE	HCT116	Ct-Strep_HA	CE0540-U	SLC19A1_0	CGACTACCTGCGCTACACGC	NO	YES
CE05K8-U	HCT116-SLC19A1-KOOE-c7p1	SLC19A1	KO-OE	HCT116	Ct-Strep_HA	CE0541-0	SLC19A1_0	CGACTACCTGCGCTACACGC	NO	YES
CE05K9-0	HCT116-SLC20A2-KOOE-c6p1	SLC20A2	KO-OE	HCT116	Ct-Strep_HA	CE0545-K	SLC20A2_0	AGAATACTGGGAGTGCCCGG	NO	YES
CE05KA-6	HCT116-SLC20A2-KOOE-c8p1	SLC20A2	KO-OE	HCT116	Ct-Strep_HA	CE0546-8	SLC20A2_0	AGAATACTGGGAGTGCCCGG	NO	YES
CE05KE-K	HCT116-MPC1-KOOE-c2p1	MPC1	KO-OE	HCT116	Ct-Strep_HA	CE042A-A	MPC1_1	CATGAGGTGACGAGCGCCGC	NO	YES
CE05KF-8	HCT116-MPC1-KOOE-c7p1	MPC1	KO-OE	HCT116	Ct-Strep_HA	CE042B-X	MPC1_1	CATGAGGTGACGAGCGCCGC	NO	YES
CE05KG-A	HCT116-NIPAL2-KOOE-c3p1	NIPAL2	KO-OE	HCT116	Ct-Strep_HA	CE015M-Y	NIPAL2_1	TTACTTACCGAGTAAGTCTG	NO	YES
CE05KH-X	HCT116-NIPAL2-KOOE-c5p1	NIPAL2	KO-OE	HCT116	Ct-Strep_HA	CE015N-3	NIPAL2_1	TTACTTACCGAGTAAGTCTG	NO	YES
CE05T6-3	HCT116-MFSD2B-KOOE-c17p1	MFSD2B	KO-OE	HCT116	Ct-Strep_HA	CE0526-M	MFSD2B_1	TCGTGTACCAGAGGCCTCGC	NO	YES
CE05T7-M	HCT116-MFSD2B-KOOE-c21p1	MFSD2B	KO-OE	HCT116	Ct-Strep_HA	CE0527-T	MFSD2B_1	TCGTGTACCAGAGGCCTCGC	NO	YES
CE05T8-T	HCT116-SLC23A2-KOOE-c4p1	SLC23A2	KO-OE	HCT116	Ct-Strep_HA	CE0547-A	SLC23A2_0	AAATCATGTCTGATCGCTGG	NO	YES
CE05T9-F	HCT116-SLC23A2-KOOE-c8p1	SLC23A2	KO-OE	HCT116	Ct-Strep_HA	CE0548-X	SLC23A2_0	AAATCATGTCTGATCGCTGG	NO	YES
CE05TA-S	HCT116-SLC16A1-KOOE-c6p1	SLC16A1	KO-OE	HCT116	Ct-Strep_HA	CE05CH-C	SLC16A1_0	ACAGACGTATAGTTGCTGTA	NO	YES
CE05TB-9	HCT116-SLC16A1-KOOE-c7p1	SLC16A1	KO-OE	HCT116	Ct-Strep_HA	CE05CK-5	SLC16A1_0	ACAGACGTATAGTTGCTGTA	NO	YES
CE05TH-P	HCT116-SLC16A5-KOOE-c4p1	SLC16A5	KO-OE	HCT116	Ct-Strep_HA	CE057N-Y	SLC16A5_0	GTTGTGCCGCAGGATGTCGA	NO	YES
CE05TK-R	HCT116-SLC16A5-KOOE-c10p1	SLC16A5	KO-OE	HCT116	Ct-Strep_HA	CE057R-M	SLC16A5_0	GTTGTGCCGCAGGATGTCGA	NO	YES
CE05TM-C	HCT116-SLC16A7-KOOE-c3p1	SLC16A7	KO-OE	HCT116	Ct-Strep_HA	CE05C9-9	SLC16A7_0	GGCCTCCTTTAGTAGCAGCG	NO	YES
CE05TN-5	HCT116-SLC16A7-KOOE-c7p1	SLC16A7	KO-OE	HCT116	Ct-Strep_HA	CE05CA-V	SLC16A7_0	GGCCTCCTTTAGTAGCAGCG	NO	YES
CE05TS-E	HCT116-SLC1A3-KOOE-c2p1	SLC1A3	KO-OE	HCT116	Ct-Strep_HA	CE0518-V	SLC1A3_1	GCGCTAGATAGTAAGGCATC	NO	YES
CE05TT-B	HCT116-SLC1A3-KOOE-c6p1	SLC1A3	KO-OE	HCT116	Ct-Strep_HA	CE058N-A	SLC1A3_1	GCGCTAGATAGTAAGGCATC	NO	YES
CE05TV-7	HCT116-SLC12A9-KOOE-c3p1	SLC12A9	KO-OE	HCT116	Ct-Strep_HA	CE05C6-T	SLC12A9_0	CCGGTGAAGTGGCCAAACCG	NO	YES
CE05TW-Q	HCT116-SLC12A9-KOOE-c5p1	SLC12A9	KO-OE	HCT116	Ct-Strep_HA	CE05C8-S	SLC12A9_0	CCGGTGAAGTGGCCAAACCG	NO	YES
CE05TX-U	HCT116-SLC26A11-KOOE-c3p1	SLC26A11	KO-OE	HCT116	Ct-Strep_HA	CE0583-R	SLC26A11_0	GCCCAGAGTCACATCCCGGG	NO	YES
CE05TZ-0	HCT116-SLC26A11-KOOE-c4p1	SLC26A11	KO-OE	HCT116	Ct-Strep_HA	CE0584-C	SLC26A11_0	GCCCAGAGTCACATCCCGGG	NO	YES
CE05V0-6	HCT116-SLC2A11-KOOE-c7p1	SLC2A11	KO-OE	HCT116	Ct-Strep_HA	CE058T-3	SLC2A11_1	TATCATCAATGCCCCGACCT	NO	YES
CE05V1-2	HCT116-SLC2A11-KOOE-c9p1	SLC2A11	KO-OE	HCT116	Ct-Strep_HA	CE058V-M	SLC2A11_1	TATCATCAATGCCCCGACCT	NO	YES
CE05V2-4	HCT116-SLC35A4-KOOE-c20p1	SLC35A4	KO-OE	HCT116	Ct-Strep_HA	CE05AM-U	SLC35A4_1	AGCAGGGCTGATAGTGCGAA	NO	YES
CE05V3-K	HCT116-SLC35A4-KOOE-c7p1	SLC35A4	KO-OE	HCT116	Ct-Strep_HA	CE04F2-1	SLC35A4_1	AGCAGGGCTGATAGTGCGAA	NO	YES
CE05V4-8	HCT116-SLC35A5-KOOE-c1p1	SLC35A5	KO-OE	HCT116	Ct-Strep_HA	CE04E7-6	SLC35A5_1	TTACTGGTTGAAGATAGGAC	NO	YES
CE05V5-A	HCT116-SLC35A5-KOOE-c9p1	SLC35A5	KO-OE	HCT116	Ct-Strep_HA	CE04E8-2	SLC35A5_1	TTACTGGTTGAAGATAGGAC	NO	YES
CE05V6-X	HCT116-SLC35F3-KOOE-c2p1	SLC35F3	KO-OE	HCT116	Ct-Strep_HA	CE0589-B	SLC35F3_0	TCTGAAATGGTCGCGCTCCG	NO	YES
CE05V7-G	HCT116-SLC35F3-KOOE-c3p1	SLC35F3	KO-OE	HCT116	Ct-Strep_HA	CE058A-7	SLC35F3_0	TCTGAAATGGTCGCGCTCCG	NO	YES
CE05V8-Y	HCT116-SLC39A3-KOOE-c2p1	SLC39A3	KO-OE	HCT116	Ct-Strep_HA	CE055B-X	SLC39A3_0	CAGCAGAGCGTTGAAGCACG	NO	YES
CE05V9-3	HCT116-SLC39A3-KOOE-c4p1	SLC39A3	KO-OE	HCT116	Ct-Strep_HA	CE055C-G	SLC39A3_0	CAGCAGAGCGTTGAAGCACG	NO	YES
CE05VA-M	HCT116-SLC38A7-KOOE-c1p1	SLC38A7	KO-OE	HCT116	Ct-Strep_HA	CE04PB-9	SLC38A7_1	AATCATCATTGGCGACCAGC	NO	YES
CE05VB-T	HCT116-SLC38A7-KOOE-c22p1	SLC38A7	KO-OE	HCT116	Ct-Strep_HA	CE053F-V	SLC38A7_1	AATCATCATTGGCGACCAGC	NO	YES
CE05VC-F	HCT116-SLC39A1-KOOE-c10p1	SLC39A1	KO-OE	HCT116	Ct-Strep_HA	CE055P-V	SLC39A1_0	TACCGCCAGCCCCTCGAACA	NO	YES
CE05VE-S	HCT116-SLC39A1-KOOE-c8p1	SLC39A1	KO-OE	HCT116	Ct-Strep_HA	CE055N-9	SLC39A1_0	TACCGCCAGCCCCTCGAACA	NO	YES
CE05VF-9	HCT116-SLC38A5-KOOE-c2p1	SLC38A5	KO-OE	HCT116	Ct-Strep_HA	CE056F-X	SLC38A5_0	CTATGCCATGGCCCACACGG	NO	YES
CE05VG-V	HCT116-SLC38A5-KOOE-c8p1	SLC38A5	KO-OE	HCT116	Ct-Strep_HA	CE056K-3	SLC38A5_0	CTATGCCATGGCCCACACGG	NO	YES
CE05VH-N	HCT116-SLC39A14-KOOE-c8p1	SLC39A14	KO-OE	HCT116	Ct-Strep_HA	CE0555-6	SLC39A14_0	CTTGGAGGGAAGCGACTCAG	NO	YES
CE05VK-H	HCT116-SLC39A14-KOOE-c9p1	SLC39A14	KO-OE	HCT116	Ct-Strep_HA	CE0556-2	SLC39A14_0	CTTGGAGGGAAGCGACTCAG	NO	YES
CE05VM-Z	HCT116-SLC8A2-KOOE-c4p1	SLC8A2	KO-OE	HCT116	Ct-Strep_HA	CE04R5-A	SLC8A2_1	TCTTGCGGCTCTCGCCGGCT	NO	YES
CE05VN-P	HCT116-SLC8A2-KOOE-c6p1	SLC8A2	KO-OE	HCT116	Ct-Strep_HA	CE04R6-X	SLC8A2_1	TCTTGCGGCTCTCGCCGGCT	NO	YES
CE05VS-5	HCT116-SLC19A2-KOOE-c5p1	SLC19A2	KO-OE	HCT116	Ct-Strep_HA	CE057S-T	SLC19A2_0	GAACAACAGGTTTATAACGG	NO	YES
CE05VT-1	HCT116-SLC19A2-KOOE-c8p1	SLC19A2	KO-OE	HCT116	Ct-Strep_HA	CE057V-S	SLC19A2_0	GAACAACAGGTTTATAACGG	NO	YES
CE05VV-W	HCT116-SLC44A2-KOOE-c1p1	SLC44A2	KO-OE	HCT116	Ct-Strep_HA	CE058E-0	SLC44A2_0	TGGGGTAGATCACCTTTCGA	NO	YES
CE05VW-E	HCT116-SLC44A2-KOOE-c2p1	SLC44A2	KO-OE	HCT116	Ct-Strep_HA	CE058F-6	SLC44A2_0	TGGGGTAGATCACCTTTCGA	NO	YES
CE05VX-B	HCT116-SLC45A1-KOOE-c2p1	SLC45A1	KO-OE	HCT116	Ct-Strep_HA	CE04PN-5	SLC45A1_1	ACGTGACCGGGAACCACAAG	NO	YES
CE05VZ-7	HCT116-SLC45A1-KOOE-c4p1	SLC45A1	KO-OE	HCT116	Ct-Strep_HA	CE04PP-1	SLC45A1_1	ACGTGACCGGGAACCACAAG	NO	YES
CE05W0-Q	HCT116-SLC46A1-KOOE-c11p1	SLC46A1	KO-OE	HCT116	Ct-Strep_HA	CE055S-H	SLC46A1_0	CGTTCATGTAGAGGGTCCAG	NO	YES
CE05W1-U	HCT116-SLC46A1-KOOE-c5p1	SLC46A1	KO-OE	HCT116	Ct-Strep_HA	CE055R-N	SLC46A1_0	CGTTCATGTAGAGGGTCCAG	NO	YES
CE05W2-0	HCT116-SLC52A3-KOOE-c5p1	SLC52A3	KO-OE	HCT116	Ct-Strep_HA	CE0558-K	SLC52A3_0	CCAGCTGGATGACCACCGTG	NO	YES
CE05W3-6	HCT116-SLC52A3-KOOE-c12p1	SLC52A3	KO-OE	HCT116	Ct-Strep_HA	CE0559-8	SLC52A3_0	CCAGCTGGATGACCACCGTG	NO	YES
CE05W4-2	HCT116-SLC39A6-KOOE-c12p1	SLC39A6	KO-OE	HCT116	Ct-Strep_HA	CE0590-9	SLC39A6_1	TTGTAGATGATATTGCCGTG	NO	YES
CE05W5-4	HCT116-SLC39A6-KOOE-c8p1	SLC39A6	KO-OE	HCT116	Ct-Strep_HA	CE058Z-S	SLC39A6_1	TTGTAGATGATATTGCCGTG	NO	YES
CE05W6-K	HCT116-SLC9A5-KOOE-c7p1	SLC9A5	KO-OE	HCT116	Ct-Strep_HA	CE04RB-T	SLC9A5_1	ATGCCGTGGTAGGCACACTC	NO	YES
CE05W7-8	HCT116-SLC9A5-KOOE-c8p1	SLC9A5	KO-OE	HCT116	Ct-Strep_HA	CE04RC-F	SLC9A5_1	ATGCCGTGGTAGGCACACTC	NO	YES
CE05W8-A	LS180-SLC22A18-KOOE-c3p1	SLC22A18	KO-OE	LS180	Ct-Strep_HA	CE0598-5	SLC22A18_1	GGTGGTTTGCAGGTAGCCGA	NO	YES
CE05W9-X	LS180-SLC22A18-KOOE-c5p1	SLC22A18	KO-OE	LS180	Ct-Strep_HA	CE0599-1	SLC22A18_1	GGTGGTTTGCAGGTAGCCGA	NO	YES
CE05WA-G	LS180-SLC28A2-KOOE-c1p1	SLC28A2	KO-OE	LS180	Ct-Strep_HA	CE054T-C	SLC28A2_0	GCTCATCCGTCCCTACCTTG	NO	YES
CE05WB-Y	LS180-SLC28A2-KOOE-c3p1	SLC28A2	KO-OE	LS180	Ct-Strep_HA	CE054V-5	SLC28A2_0	GCTCATCCGTCCCTACCTTG	NO	YES
CE05WC-3	LS180-SLC2A9-KOOE-c2p1	SLC2A9	KO-OE	LS180	Ct-Strep_HA	CE051A-H	SLC2A9_0	CTACGGCTACAACCTGTCGG	NO	YES
CE05WE-M	LS180-SLC2A9-KOOE-c3p1	SLC2A9	KO-OE	LS180	Ct-Strep_HA	CE051B-Z	SLC2A9_0	CTACGGCTACAACCTGTCGG	NO	YES
CE05WF-T	LS180-SLCO1B3-KOOE-c7p1	SLCO1B3	KO-OE	LS180	Ct-Strep_HA	CE00C0-5	SLCO1B3_0	GTCAGTGGGAACCAGTCTGT	NO	YES
CE05WG-F	LS180-SLCO1B3-KOOE-c10p1	SLCO1B3	KO-OE	LS180	Ct-Strep_HA	CE00C3-E	SLCO1B3_0	GTCAGTGGGAACCAGTCTGT	NO	YES
CE05WH-S	LS180-SLCO5A1-KOOE-c2p1	SLCO5A1	KO-OE	LS180	Ct-Strep_HA	CE0595-P	SLCO5A1_0	AATCCGTGAGGACCACGTAG	NO	YES
CE05WK-9	LS180-SLCO5A1-KOOE-c9p1	SLCO5A1	KO-OE	LS180	Ct-Strep_HA	CE0597-C	SLCO5A1_0	AATCCGTGAGGACCACGTAG	NO	YES
CE0602-C	LS180-SLCO3A1-KOOE-c7p1	SLCO3A1	KO-OE	LS180	Ct-Strep_HA	CE05FH-V	SLCO3A1_1	TGTTGGTAGCCGTCCGGTTG	NO	YES
CE0603-5	LS180-SLCO3A1-KOOE-c9p1	SLCO3A1	KO-OE	LS180	Ct-Strep_HA	CE05FK-N	SLCO3A1_1	TGTTGGTAGCCGTCCGGTTG	NO	YES
CE0604-1	LS180-SPNS3-KOOE-c3p1	SPNS3	KO-OE	LS180	Ct-Strep_HA	CE05FC-T	SPNS3_1	CAGCAAGATACCGAAGCTCA	NO	YES
CE0605-W	LS180-SPNS3-KOOE-c6p1	SPNS3	KO-OE	LS180	Ct-Strep_HA	CE05FE-F	SPNS3_1	CAGCAAGATACCGAAGCTCA	NO	YES
CE0606-E	1321N1-MFSD1-KOOE-c5p1	MFSD1	KO-OE	1321N1	Ct-Strep_HA	CE0578-Q	MFSD1_1	GTGGAACACTGTCAAGACGG	NO	YES
CE0607-B	1321N1-MFSD1-KOOE-c12p1	MFSD1	KO-OE	1321N1	Ct-Strep_HA	CE0579-U	MFSD1_1	GTGGAACACTGTCAAGACGG	NO	YES
CE0608-7	1321N1-SLC16A2-KOOE-c3p1	SLC16A2	KO-OE	1321N1	Ct-Strep_HA	CE05BE-C	SLC16A2_0	GCCGAATCACAGCAACCGCG	NO	YES
CE0609-Q	1321N1-SLC16A2-KOOE-c6p1	SLC16A2	KO-OE	1321N1	Ct-Strep_HA	CE05PB-1	SLC16A2_0	GCCGAATCACAGCAACCGCG	NO	YES
CE060A-U	1321N1-SLC26A2-KOOE-c3p1	SLC26A2	KO-OE	1321N1	Ct-Strep_HA	CE05BS-0	SLC26A2_0	GAGCCCACACCATTAGTCCG	NO	YES
CE060B-0	1321N1-SLC26A2-KOOE-c7p1	SLC26A2	KO-OE	1321N1	Ct-Strep_HA	CE05RF-1	SLC26A2_0	GAGCCCACACCATTAGTCCG	NO	YES
CE060C-6	1321N1-SLC2A10-KOOE-c6p1	SLC2A10	KO-OE	1321N1	Ct-Strep_HA	CE05RH-E	SLC2A10_0	AGGGCACGCGATAACATGCG	NO	YES
CE060E-2	1321N1-SLC2A10-KOOE-c11p1	SLC2A10	KO-OE	1321N1	Ct-Strep_HA	CE05BN-7	SLC2A10_0	AGGGCACGCGATAACATGCG	NO	YES
CE060F-4	1321N1-SLC35G2-KOOE-c11p1	SLC35G2	KO-OE	1321N1	Ct-Strep_HA	CE04SF-T	SLC35G2_1	GAGTCGTAATCTGTATCCAC	NO	YES
CE060G-K	1321N1-SLC35G2-KOOE-c13p1	SLC35G2	KO-OE	1321N1	Ct-Strep_HA	CE05RR-0	SLC35G2_1	GAGTCGTAATCTGTATCCAC	NO	YES
CE060H-8	1321N1-SLC43A3-KOOE-c3p1	SLC43A3	KO-OE	1321N1	Ct-Strep_HA	CE057B-6	SLC43A3_1	TGATGATGGTCGAACGGTGT	NO	YES
CE060K-A	1321N1-SLC43A3-KOOE-c6p1	SLC43A3	KO-OE	1321N1	Ct-Strep_HA	CE057E-4	SLC43A3_1	TGATGATGGTCGAACGGTGT	NO	YES
CE060M-X	1321N1-SLC6A9-KOOE-c3p1	SLC6A9	KO-OE	1321N1	Ct-Strep_HA	CE057H-A	SLC6A9_1	GCATGACTGCGCCGGTGTAC	NO	YES
CE060N-G	1321N1-SLC6A9-KOOE-c5p1	SLC6A9	KO-OE	1321N1	Ct-Strep_HA	CE057M-G	SLC6A9_1	GCATGACTGCGCCGGTGTAC	NO	YES
CE060P-Y	1321N1-SLC8A1-KOOE-c4p1	SLC8A1	KO-OE	1321N1	Ct-Strep_HA	CE05AV-8	SLC8A1_1	GTCTACAAGAGGTATCGAGC	NO	YES
CE060R-3	1321N1-SLC8A1-KOOE-c7p1	SLC8A1	KO-OE	1321N1	Ct-Strep_HA	CE05AW-A	SLC8A1_1	GTCTACAAGAGGTATCGAGC	NO	YES
CE060S-M	1321N1-SLC9A9-KOOE-c6p1	SLC9A9	KO-OE	1321N1	Ct-Strep_HA	CE05B0-Y	SLC9A9_1	CGCTTCTTGCATGAAACTGG	NO	YES
CE060T-T	1321N1-SLC9A9-KOOE-c10p1	SLC9A9	KO-OE	1321N1	Ct-Strep_HA	CE05AX-X	SLC9A9_1	CGCTTCTTGCATGAAACTGG	NO	YES
CE062B-W	HCT116-NIPA2-KOOE-c22p1	NIPA2	KO-OE	HCT116	Ct-Strep_HA	CE052S-B	NIPA2_1	CTCAGCGTGCTAGTAAGGTA	NO	YES
CE062C-E	HCT116-NIPA2-KOOE-c3p1	NIPA2	KO-OE	HCT116	Ct-Strep_HA	CE015G-A	NIPA2_1	CTCAGCGTGCTAGTAAGGTA	NO	YES
CE062E-B	HCT116-SFXN3-KOOE-c4p1	SFXN3	KO-OE	HCT116	Ct-Strep_HA	CE015V-9	SFXN3_1	GATTGGCCGCATGTCAGCCC	NO	YES
CE062F-7	HCT116-SFXN3-KOOE-c7p1	SFXN3	KO-OE	HCT116	Ct-Strep_HA	CE015X-N	SFXN3_1	GATTGGCCGCATGTCAGCCC	NO	YES
CE062G-Q	HCT116-SLC10A3-KOOE-c2p1	SLC10A3	KO-OE	HCT116	Ct-Strep_HA	CE05CC-H	SLC10A3_0	CACACCGTGCCACCGACTGG	NO	YES
CE062H-U	HCT116-SLC10A3-KOOE-c6p1	SLC10A3	KO-OE	HCT116	Ct-Strep_HA	CE05CE-Z	SLC10A3_0	CACACCGTGCCACCGACTGG	NO	YES
CE062K-0	HCT116-SLC11A2-KOOE-c5p1	SLC11A2	KO-OE	HCT116	Ct-Strep_HA	CE05BZ-8	SLC11A2_0	ATCAGCCACAGGATGACTCG	NO	YES
CE062M-6	HCT116-SLC11A2-KOOE-c6p1	SLC11A2	KO-OE	HCT116	Ct-Strep_HA	CE05C0-A	SLC11A2_0	ATCAGCCACAGGATGACTCG	NO	YES
CE062N-2	HCT116-SLC25A19-KOOE-c11p3	SLC25A19	KO-OE	HCT116	Ct-Strep_HA	CE0170-V	SLC25A19_1	GATGCCATGGTACTTTGCGC	NO	YES
CE062P-4	HCT116-SLC25A19-KOOE-c2p3	SLC25A19	KO-OE	HCT116	Ct-Strep_HA	CE0172-H	SLC25A19_1	GATGCCATGGTACTTTGCGC	NO	YES
CE062T-A	HCT116-SLC25A44-KOOE-c2p3	SLC25A44	KO-OE	HCT116	Ct-Strep_HA	CE00W9-1	SLC25A44_1	CTTGCAACCGGGTGCGGATG	NO	YES
CE062V-X	HCT116-SLC25A44-KOOE-c6p3	SLC25A44	KO-OE	HCT116	Ct-Strep_HA	CE00WA-W	SLC25A44_1	CTTGCAACCGGGTGCGGATG	NO	YES
CE062W-G	HCT116-SLC26A6-KOOE-c10p1	SLC26A6	KO-OE	HCT116	Ct-Strep_HA	CE05CZ-2	SLC26A6_0	CAGTCACGCACAGGATACCG	NO	YES
CE062X-Y	HCT116-SLC26A6-KOOE-c2p1	SLC26A6	KO-OE	HCT116	Ct-Strep_HA	CE05CW-0	SLC26A6_0	CAGTCACGCACAGGATACCG	NO	YES
CE062Z-3	HCT116-SLC27A1-KOOE-c1p1	SLC27A1	KO-OE	HCT116	Ct-Strep_HA	CE0586-1	SLC27A1_0	CAGGTTCACGTTGAGCAGCG	NO	YES
CE0630-M	HCT116-SLC27A1-KOOE-c3p1	SLC27A1	KO-OE	HCT116	Ct-Strep_HA	CE0587-W	SLC27A1_0	CAGGTTCACGTTGAGCAGCG	NO	YES
CE0631-T	HCT116-SLC27A4-KOOE-c1p1	SLC27A4	KO-OE	HCT116	Ct-Strep_HA	CE05CP-E	SLC27A4_0	GAGAACCGCAATGAGTTCGT	NO	YES
CE0632-F	HCT116-SLC27A4-KOOE-c4p1	SLC27A4	KO-OE	HCT116	Ct-Strep_HA	CE05CS-7	SLC27A4_0	GAGAACCGCAATGAGTTCGT	NO	YES
CE0633-S	HCT116-SLC27A5-KOOE-c12p1	SLC27A5	KO-OE	HCT116	Ct-Strep_HA	CE04E6-0	SLC27A5_1	TGGATCAACCCGCATGGCCG	NO	YES
CE0634-9	HCT116-SLC27A5-KOOE-c9p1	SLC27A5	KO-OE	HCT116	Ct-Strep_HA	CE04E4-Q	SLC27A5_1	TGGATCAACCCGCATGGCCG	NO	YES
CE0635-V	HCT116-SLC2A13-KOOE-c10p1	SLC2A13	KO-OE	HCT116	Ct-Strep_HA	CE05EA-F	SLC2A13_0	AGTGCCAGTGTACATTGCGG	NO	YES
CE0636-N	HCT116-SLC2A13-KOOE-c7p1	SLC2A13	KO-OE	HCT116	Ct-Strep_HA	CE05E8-M	SLC2A13_0	AGTGCCAGTGTACATTGCGG	NO	YES
CE0637-H	HCT116-SLC2A1-KOOE-c3p1	SLC2A1	KO-OE	HCT116	Ct-Strep_HA	CE05FT-5	SLC2A1_0	TGGCTCCGGTATCGTCAACA	NO	YES
CE0638-Z	HCT116-SLC2A1-KOOE-c4p1	SLC2A1	KO-OE	HCT116	Ct-Strep_HA	CE05FV-1	SLC2A1_0	TGGCTCCGGTATCGTCAACA	NO	YES
CE0639-P	HCT116-SLC30A3-KOOE-c14p1	SLC30A3	KO-OE	HCT116	Ct-Strep_HA	CE05AG-B	SLC30A3_1	CGCCGGGCCTTACCCCTGAG	NO	YES
CE063A-R	HCT116-SLC30A3-KOOE-c15p1	SLC30A3	KO-OE	HCT116	Ct-Strep_HA	CE05AH-7	SLC30A3_1	CGCCGGGCCTTACCCCTGAG	NO	YES
CE063B-C	HCT116-SLC35B3-KOOE-c11p1	SLC35B3	KO-OE	HCT116	Ct-Strep_HA	CE0167-E	SLC35B3_1	TAAGGTAAGGTACCAGCCAC	NO	YES
CE063C-5	HCT116-SLC35B3-KOOE-c9p1	SLC35B3	KO-OE	HCT116	Ct-Strep_HA	CE0166-W	SLC35B3_1	TAAGGTAAGGTACCAGCCAC	NO	YES
CE063E-1	HCT116-SLC35F2-KOOE-c2p1	SLC35F2	KO-OE	HCT116	Ct-Strep_HA	CE04CK-S	SLC35F2_1	GGTTAGAGTTGTGTACTGGT	NO	YES
CE063F-W	HCT116-SLC35F2-KOOE-c3p1	SLC35F2	KO-OE	HCT116	Ct-Strep_HA	CE04CM-9	SLC35F2_1	GGTTAGAGTTGTGTACTGGT	NO	YES
CE063G-E	HCT116-SLC36A1-KOOE-c1p1	SLC36A1	KO-OE	HCT116	Ct-Strep_HA	CE04E2-B	SLC36A1_1	CTCCGGAACCACGCACACTG	NO	YES
CE063H-B	HCT116-SLC36A1-KOOE-c11p1	SLC36A1	KO-OE	HCT116	Ct-Strep_HA	CE04E3-7	SLC36A1_1	CTCCGGAACCACGCACACTG	NO	YES
CE063K-7	HCT116-SLC39A8-KOOE-c6p1	SLC39A8	KO-OE	HCT116	Ct-Strep_HA	CE04PC-V	SLC39A8_1	TGCTTGGGCCGATCCTCACA	NO	YES
CE063M-Q	HCT116-SLC39A8-KOOE-c9p1	SLC39A8	KO-OE	HCT116	Ct-Strep_HA	CE04PE-N	SLC39A8_1	TGCTTGGGCCGATCCTCACA	NO	YES
CE063N-U	HCT116-SLC39A9-KOOE-c1p1	SLC39A9	KO-OE	HCT116	Ct-Strep_HA	CE04PG-Z	SLC39A9_1	CTGGCAGTCATCGTGCCTGA	NO	YES
CE063P-0	HCT116-SLC39A9-KOOE-c14p1	SLC39A9	KO-OE	HCT116	Ct-Strep_HA	CE053H-H	SLC39A9_1	CTGGCAGTCATCGTGCCTGA	NO	YES
CE063R-6	HCT116-SLC45A3-KOOE-c10p1	SLC45A3	KO-OE	HCT116	Ct-Strep_HA	CE04PX-U	SLC45A3_1	GGCCATAGCGTCCACGCCAG	NO	YES
CE063S-2	HCT116-SLC45A3-KOOE-c6p1	SLC45A3	KO-OE	HCT116	Ct-Strep_HA	CE04PW-Q	SLC45A3_1	GGCCATAGCGTCCACGCCAG	NO	YES
CE063T-4	HCT116-SLC45A4-KOOE-c7p1	SLC45A4	KO-OE	HCT116	Ct-Strep_HA	CE04PZ-0	SLC45A4_1	CCAGGCGGTCGAGTTCGAGG	NO	YES
CE063V-K	HCT116-SLC45A4-KOOE-c8p1	SLC45A4	KO-OE	HCT116	Ct-Strep_HA	CE04R0-6	SLC45A4_1	CCAGGCGGTCGAGTTCGAGG	NO	YES
CE063W-8	HCT116-SLC4A2-KOOE-c3p1	SLC4A2	KO-OE	HCT116	Ct-Strep_HA	CE0564-7	SLC4A2_0	GGATGACAGTGCTGACCGGA	NO	YES
CE063X-A	HCT116-SLC4A2-KOOE-c5p1	SLC4A2	KO-OE	HCT116	Ct-Strep_HA	CE0565-Q	SLC4A2_0	GGATGACAGTGCTGACCGGA	NO	YES
CE063Z-X	HCT116-SLC6A17-KOOE-c2p1	SLC6A17	KO-OE	HCT116	Ct-Strep_HA	CE0567-0	SLC6A17_0	TACCTACTTCTGGTACCGAG	NO	YES
CE0640-G	HCT116-SLC6A17-KOOE-c6p1	SLC6A17	KO-OE	HCT116	Ct-Strep_HA	CE0568-6	SLC6A17_0	TACCTACTTCTGGTACCGAG	NO	YES
CE067C-M	HuH7-SLC17A8-KOOE-c1p1	SLC17A8	KO-OE	HuH7	Ct-Strep_HA	CE054F-F	SLC17A8_0	TAGCAATGATGTAACGCTTG	NO	YES
CE067H-9	HuH7-SLC26A1-KOOE-c1p1	SLC26A1	KO-OE	HuH7	Ct-Strep_HA	CE054P-Z	SLC26A1_0	CCCGGTCATCAGCGTGAGGG	NO	YES
CE067K-V	HuH7-SLC26A1-KOOE-c2p1	SLC26A1	KO-OE	HuH7	Ct-Strep_HA	CE054R-P	SLC26A1_0	CCCGGTCATCAGCGTGAGGG	NO	YES
CE067M-N	HuH7-SLC26A3-KOOE-c3p1	SLC26A3	KO-OE	HuH7	Ct-Strep_HA	CE05EF-N	SLC26A3_0	CTCCACGTCAGGTGTAATAG	NO	YES
CE067N-H	HuH7-SLC26A3-KOOE-c6p1	SLC26A3	KO-OE	HuH7	Ct-Strep_HA	CE05EG-H	SLC26A3_0	CTCCACGTCAGGTGTAATAG	NO	YES
CE067P-Z	HuH7-SLC2A2-KOOE-c5p1	SLC2A2	KO-OE	HuH7	Ct-Strep_HA	CE05NG-0	SLC2A2_1	ATAGCTTTTCGGTCATCCAG	NO	YES
CE067R-P	HuH7-SLC2A2-KOOE-c7p1	SLC2A2	KO-OE	HuH7	Ct-Strep_HA	CE05NH-6	SLC2A2_1	ATAGCTTTTCGGTCATCCAG	NO	YES
CE067S-R	HuH7-SLC2A4-KOOE-c1p1	SLC2A4	KO-OE	HuH7	Ct-Strep_HA	CE05NM-4	SLC2A4_1	TACCTGAGTAGGCGCCAATG	NO	YES
CE067T-C	HuH7-SLC2A4-KOOE-c2p1	SLC2A4	KO-OE	HuH7	Ct-Strep_HA	CE05NN-K	SLC2A4_1	TACCTGAGTAGGCGCCAATG	NO	YES
CE067X-W	LS180-SLC27A3-KOOE-c1p1	SLC27A3	KO-OE	LS180	Ct-Strep_HA	CE05EZ-U	SLC27A3_1	GCGGCCCTAGGTTTTCGGAA	NO	YES
CE067Z-E	LS180-SLC27A3-KOOE-c6p1	SLC27A3	KO-OE	LS180	Ct-Strep_HA	CE05F0-0	SLC27A3_1	GCGGCCCTAGGTTTTCGGAA	NO	YES
CE0680-B	LS180-SLC2A12-KOOE-c3p1	SLC2A12	KO-OE	LS180	Ct-Strep_HA	CE0551-7	SLC2A12_0	TCCCACTATAAGAACCGTGT	NO	YES
CE0681-7	LS180-SLC2A12-KOOE-c4p1	SLC2A12	KO-OE	LS180	Ct-Strep_HA	CE0552-Q	SLC2A12_0	TCCCACTATAAGAACCGTGT	NO	YES
CE0682-Q	LS180-SLC2A5-KOOE-c6p1	SLC2A5	KO-OE	LS180	Ct-Strep_HA	CE05F6-A	SLC2A5_1	CTTCCAGTATGGGTACAACG	NO	YES
CE0683-U	LS180-SLC2A5-KOOE-c7p1	SLC2A5	KO-OE	LS180	Ct-Strep_HA	CE05F7-X	SLC2A5_1	CTTCCAGTATGGGTACAACG	NO	YES
CE0684-0	LS180-SLC5A1-KOOE-c4p1	SLC5A1	KO-OE	LS180	Ct-Strep_HA	CE05FA-3	SLC5A1_1	CCCCCGAGAAGATGTCTGCC	NO	YES
CE0685-6	LS180-SLC5A1-KOOE-c5p1	SLC5A1	KO-OE	LS180	Ct-Strep_HA	CE05FB-M	SLC5A1_1	CCCCCGAGAAGATGTCTGCC	NO	YES
CE0686-2	LS180-SLC7A4-KOOE-c3p1	SLC7A4	KO-OE	LS180	Ct-Strep_HA	CE05ER-1	SLC7A4_0	AACTTCACTGAGACCCACGT	NO	YES
CE0687-4	LS180-SLC7A4-KOOE-c4p1	SLC7A4	KO-OE	LS180	Ct-Strep_HA	CE05ES-W	SLC7A4_0	AACTTCACTGAGACCCACGT	NO	YES
CE069A-4	1321N1-UCP2-KOOE-c3p1	UCP2	KO-OE	1321N1	Ct-Strep_HA	CE05GA-X	UCP2_0	CTACAAGACCATTGCCCGAG	NO	YES
CE069B-K	1321N1-UCP2-KOOE-c5p1	UCP2	KO-OE	1321N1	Ct-Strep_HA	CE05GC-Y	UCP2_0	CTACAAGACCATTGCCCGAG	NO	YES
CE069C-8	1321N1-SLC37A2-KOOE-c3p1	SLC37A2	KO-OE	1321N1	Ct-Strep_HA	CE05H8-2	SLC37A2_0	GCTGAGAGGTAGTAACGGAG	NO	YES
CE069E-A	1321N1-SLC37A2-KOOE-c7p1	SLC37A2	KO-OE	1321N1	Ct-Strep_HA	CE05H9-4	SLC37A2_0	GCTGAGAGGTAGTAACGGAG	NO	YES
CE069M-M	HCT116-SLCO4A1-KOOE-c5p1	SLCO4A1	KO-OE	HCT116	Ct-Strep_HA	CE04RN-P	SLCO4A1_1	CGAGACGTACCGCACCTCAT	NO	YES
CE069N-T	HCT116-SLCO4A1-KOOE-c9p1	SLCO4A1	KO-OE	HCT116	Ct-Strep_HA	CE04RP-R	SLCO4A1_1	CGAGACGTACCGCACCTCAT	NO	YES
CE069P-F	HCT116-SLC44A3-KOOE-c2p1	SLC44A3	KO-OE	HCT116	Ct-Strep_HA	CE055Z-5	SLC44A3_0	AGGTACGCAGCTCAACCGCA	NO	YES
CE069R-S	HCT116-SLC44A3-KOOE-c8p1	SLC44A3	KO-OE	HCT116	Ct-Strep_HA	CE0560-1	SLC44A3_0	AGGTACGCAGCTCAACCGCA	NO	YES
CE069S-9	HCT116-SLC16A10-KOOE-c3p1	SLC16A10	KO-OE	HCT116	Ct-Strep_HA	CE05FN-Z	SLC16A10_0	TGTCGGAAAACAGCTGTCGT	NO	YES
CE069T-V	HCT116-SLC16A10-KOOE-c5p1	SLC16A10	KO-OE	HCT116	Ct-Strep_HA	CE05FP-P	SLC16A10_0	TGTCGGAAAACAGCTGTCGT	NO	YES
CE069V-N	HCT116-SLC18B1-KOOE-c3p1	SLC18B1	KO-OE	HCT116	Ct-Strep_HA	CE05PK-U	SLC18B1_0	GCTGAGTGAGTTGATGACGA	NO	YES
CE069W-H	HCT116-SLC18B1-KOOE-c4p1	SLC18B1	KO-OE	HCT116	Ct-Strep_HA	CE05PM-0	SLC18B1_0	GCTGAGTGAGTTGATGACGA	NO	YES
CE069X-Z	HCT116-SLC20A1-KOOE-c10p1	SLC20A1	KO-OE	HCT116	Ct-Strep_HA	CE05PS-K	SLC20A1_0	CAGGCCGGAATCCTTATGCA	NO	YES
CE069Z-P	HCT116-SLC20A1-KOOE-c11p1	SLC20A1	KO-OE	HCT116	Ct-Strep_HA	CE05PW-X	SLC20A1_0	CAGGCCGGAATCCTTATGCA	NO	YES
CE06A0-R	HCT116-SLC30A1-KOOE-c3p1	SLC30A1	KO-OE	HCT116	Ct-Strep_HA	CE05FX-E	SLC30A1_0	GGTGGTCCTTGGGGTCGGCG	NO	YES
CE06A1-C	HCT116-SLC30A1-KOOE-c4p1	SLC30A1	KO-OE	HCT116	Ct-Strep_HA	CE05FZ-B	SLC30A1_0	GGTGGTCCTTGGGGTCGGCG	NO	YES
CE06A2-5	HCT116-SLC17A5-KOOE-c3p1	SLC17A5	KO-OE	HCT116	Ct-Strep_HA	CE05GK-S	SLC17A5_1	GTTCATCATAATCAAACGGT	NO	YES
CE06A3-1	HCT116-SLC17A5-KOOE-c4p1	SLC17A5	KO-OE	HCT116	Ct-Strep_HA	CE05GM-9	SLC17A5_1	GTTCATCATAATCAAACGGT	NO	YES
CE06A4-W	HCT116-SLC25A10-KOOE-c2p1	SLC25A10	KO-OE	HCT116	Ct-Strep_HA	CE05GP-N	SLC25A10_1	CGTAGATGGCGAACCGAGTC	NO	YES
CE06A5-E	HCT116-SLC25A10-KOOE-c5p1	SLC25A10	KO-OE	HCT116	Ct-Strep_HA	CE05GR-H	SLC25A10_1	CGTAGATGGCGAACCGAGTC	NO	YES
CE06A6-B	HCT116-SLC35G1-KOOE-c3p1	SLC35G1	KO-OE	HCT116	Ct-Strep_HA	CE05H4-Q	SLC35G1_1	TGTTGCTCCCGCACCGAGCC	NO	YES
CE06A7-7	HCT116-SLC35G1-KOOE-c4p1	SLC35G1	KO-OE	HCT116	Ct-Strep_HA	CE05H5-U	SLC35G1_1	TGTTGCTCCCGCACCGAGCC	NO	YES
CE06A8-Q	HCT116-NIPA1-KOOE-c16p1	NIPA1	KO-OE	HCT116	Ct-Strep_HA	CE00PG-S	NIPA1_1	ACGGTACTCCAAGGGCGCCC	NO	YES
CE06A9-U	HCT116-NIPA1-KOOE-c22p1	NIPA1	KO-OE	HCT116	Ct-Strep_HA	CE052H-R	NIPA1_1	ACGGTACTCCAAGGGCGCCC	NO	YES
CE06AH-A	HCT116-SLC22A31-KOOE-c12p2	SLC22A31	KO-OE	HCT116	Nt-Strep_HA	CE05AP-6	SLC22A31_0	CCCAGTGGGGAGTGGTACCG	NO	YES
CE06AK-X	HCT116-SLC22A31-KOOE-c8p2	SLC22A31	KO-OE	HCT116	Nt-Strep_HA	CE05AR-2	SLC22A31_0	CCCAGTGGGGAGTGGTACCG	NO	YES
CE06AM-G	HCT116-SLC27A6-KOOE-c10p2	SLC27A6	KO-OE	HCT116	Nt-Strep_HA	CE05E0-4	SLC27A6_0	AGCCGGACTTCGTTCACGTG	NO	YES
CE06AN-Y	HCT116-SLC27A6-KOOE-c2p2	SLC27A6	KO-OE	HCT116	Nt-Strep_HA	CE05E3-A	SLC27A6_0	AGCCGGACTTCGTTCACGTG	NO	YES
CE06AS-T	HCT116-SLC25A46-KOOE-c11p2	SLC25A46	KO-OE	HCT116	Nt-Strep_HA	CE04ET-N	SLC25A46_1	CTTCAGCACCGGGTCGGACC	NO	YES
CE06AT-F	HCT116-SLC25A46-KOOE-c12p2	SLC25A46	KO-OE	HCT116	Nt-Strep_HA	CE04EV-H	SLC25A46_1	CTTCAGCACCGGGTCGGACC	NO	YES
CE06AV-S	HCT116-SLC25A30-KOOE-c10p2	SLC25A30	KO-OE	HCT116	Nt-Strep_HA	CE04KW-X	SLC25A30_0	GAATGTTGCACGCATTAGTG	NO	YES
CE06AW-9	HCT116-SLC25A30-KOOE-c9p2	SLC25A30	KO-OE	HCT116	Nt-Strep_HA	CE04M0-3	SLC25A30_0	GAATGTTGCACGCATTAGTG	NO	YES
CE06AX-V	HCT116-SLC25A14-KOOE-c10p2	SLC25A14	KO-OE	HCT116	Nt-Strep_HA	CE00VH-4	SLC25A14_1	TACAGATGCGAAACAGCGCA	NO	YES
CE06AZ-N	HCT116-SLC25A14-KOOE-c11p2	SLC25A14	KO-OE	HCT116	Nt-Strep_HA	CE00VK-K	SLC25A14_1	TACAGATGCGAAACAGCGCA	NO	YES
CE06B4-C	HCT116-SLC29A1-KOOE-c4p1	SLC29A1	KO-OE	HCT116	Ct-Strep_HA	CE04KK-U	SLC29A1_0	GCTCAAGCTTGAAGGACCCG	NO	YES
CE06B5-5	HCT116-SLC29A1-KOOE-c10p1	SLC29A1	KO-OE	HCT116	Ct-Strep_HA	CE04KH-Q	SLC29A1_0	GCTCAAGCTTGAAGGACCCG	NO	YES
CE06B6-1	HuH7-SLC22A9-KOOE-c4p1	SLC22A9	KO-OE	HuH7	Ct-Strep_HA	CE05R0-3	SLC22A9_1	ATGTCTGCGTCACTTGTGTT	NO	YES
CE06B7-W	HuH7-SLC22A9-KOOE-c5p1	SLC22A9	KO-OE	HuH7	Ct-Strep_HA	CE05PZ-Y	SLC22A9_1	ATGTCTGCGTCACTTGTGTT	NO	YES
CE06B8-E	HuH7-SLC19A3-KOOE-c2p1	SLC19A3	KO-OE	HuH7	Ct-Strep_HA	CE05PN-6	SLC19A3_1	AAAGTACGACATGTTCGCCA	NO	YES
CE06B9-B	HuH7-SLC19A3-KOOE-c6p1	SLC19A3	KO-OE	HuH7	Ct-Strep_HA	CE05PR-4	SLC19A3_1	AAAGTACGACATGTTCGCCA	NO	YES
CE06BA-7	HuH7-SLC23A1-KOOE-c3p1	SLC23A1	KO-OE	HuH7	Ct-Strep_HA	CE05R2-T	SLC23A1_1	GCGACCGAGCTGGCTCCCAC	NO	YES
CE06BB-Q	HuH7-SLC23A1-KOOE-c2p1	SLC23A1	KO-OE	HuH7	Ct-Strep_HA	CE05R1-M	SLC23A1_1	GCGACCGAGCTGGCTCCCAC	NO	YES
CE06BC-U	HuH7-SLCO2B1-KOOE-c2p1	SLCO2B1	KO-OE	HuH7	Ct-Strep_HA	CE05T3-X	SLCO2B1_1	GTAGCTTGAGCAGTTGCCAT	NO	YES
CE06BE-0	HuH7-SLCO2B1-KOOE-c3p1	SLCO2B1	KO-OE	HuH7	Ct-Strep_HA	CE05T4-G	SLCO2B1_1	GTAGCTTGAGCAGTTGCCAT	NO	YES
CE06BH-4	HuH7-SLC5A12-KOOE-c1p1	SLC5A12	KO-OE	HuH7	Ct-Strep_HA	CE05SE-P	SLC5A12_0	CTCAGCATTCACGGCATGTG	NO	YES
CE06BK-K	HuH7-SLC5A12-KOOE-c2p1	SLC5A12	KO-OE	HuH7	Ct-Strep_HA	CE05SF-R	SLC5A12_0	CTCAGCATTCACGGCATGTG	NO	YES
CE06BM-8	HuH7-SLC6A11-KOOE-c2p1	SLC6A11	KO-OE	HuH7	Ct-Strep_HA	CE05SK-1	SLC6A11_0	TCTGACGGGATCGAGCACAT	NO	YES
CE06BN-A	HuH7-SLC6A11-KOOE-c5p1	SLC6A11	KO-OE	HuH7	Ct-Strep_HA	CE05SM-W	SLC6A11_0	TCTGACGGGATCGAGCACAT	NO	YES
CE06BP-X	HuH7-SLC6A4-KOOE-c2p1	SLC6A4	KO-OE	HuH7	Ct-Strep_HA	CE05SS-Q	SLC6A4_0	AGTCCGGGCAAATATCCAAT	NO	YES
CE06BR-G	HuH7-SLC6A4-KOOE-c3p1	SLC6A4	KO-OE	HuH7	Ct-Strep_HA	CE05ST-U	SLC6A4_0	AGTCCGGGCAAATATCCAAT	NO	YES
CE06BS-Y	HuH7-SLC25A42-KOOE-c1p1	SLC25A42	KO-OE	HuH7	Ct-Strep_HA	CE05RA-P	SLC25A42_1	GAGAAATCCCTCGTTGAGGT	NO	YES
CE06BT-3	HuH7-SLC25A42-KOOE-c2p1	SLC25A42	KO-OE	HuH7	Ct-Strep_HA	CE05RB-R	SLC25A42_1	GAGAAATCCCTCGTTGAGGT	NO	YES
CE06BV-M	HuH7-SLC17A2-KOOE-c2p2	SLC17A2	KO-OE	HuH7	Nt-Strep_HA	CE0535-X	SLC17A2_1	CAGTATTATCCCATAGTTGA	NO	YES
CE06BW-T	HuH7-SLC17A2-KOOE-c3p2	SLC17A2	KO-OE	HuH7	Nt-Strep_HA	CE0536-G	SLC17A2_1	CAGTATTATCCCATAGTTGA	NO	YES
CE06BX-F	HuH7-SLC17A1-KOOE-c1p2	SLC17A1	KO-OE	HuH7	Nt-Strep_HA	CE054B-3	SLC17A1_0	TCACCATGACTACCATTGTG	NO	YES
CE06BZ-S	HuH7-SLC17A1-KOOE-c3p2	SLC17A1	KO-OE	HuH7	Nt-Strep_HA	CE054C-M	SLC17A1_0	TCACCATGACTACCATTGTG	NO	YES
CE06C0-9	HuH7-SLC37A4-KOOE-c5p2	SLC37A4	KO-OE	HuH7	Nt-Strep_HA	CE00C7-U	SLC37A4_0	ATATGTTGACCAGGCCAACC	NO	YES
CE06C1-V	HuH7-SLC37A4-KOOE-c6p2	SLC37A4	KO-OE	HuH7	Nt-Strep_HA	CE00C8-0	SLC37A4_0	ATATGTTGACCAGGCCAACC	NO	YES
CE06C2-N	LS180-SLC6A20-KOOE-c2p1	SLC6A20	KO-OE	LS180	Ct-Strep_HA	CE0591-V	SLC6A20_0	TAACCACACGGGCTACGATG	NO	YES
CE06C3-H	LS180-SLC6A20-KOOE-c4p1	SLC6A20	KO-OE	LS180	Ct-Strep_HA	CE0593-H	SLC6A20_0	TAACCACACGGGCTACGATG	NO	YES
CE06C6-R	SKMEL28-SLC13A3-KOOE-c3p1	SLC13A3	KO-OE	SKMEL28	Ct-Strep_HA	CE05P4-N	SLC13A3_0	GGCGGTGTACTGGTGCACGG	NO	YES
CE06C7-C	SKMEL28-SLC13A3-KOOE-c4p1	SLC13A3	KO-OE	SKMEL28	Ct-Strep_HA	CE05P5-H	SLC13A3_0	GGCGGTGTACTGGTGCACGG	NO	YES
CE06NN-F	1321N1-SLC17A7-KOOE-c13p1	SLC17A7	KO-OE	1321N1	Ct-Strep_HA	CE0619-E	SLC17A7_1	TAGTGGACGCGGGCAGCTGA	NO	YES
CE06NP-S	1321N1-SLC17A7-KOOE-c16p1	SLC17A7	KO-OE	1321N1	Ct-Strep_HA	CE061A-B	SLC17A7_1	TAGTGGACGCGGGCAGCTGA	NO	YES
CE06NR-9	1321N1-SLC35F5-KOOE-c10p1	SLC35F5	KO-OE	1321N1	Ct-Strep_HA	CE0570-R	SLC35F5_0	GAAGAATGGTTTGTTGTACT	NO	YES
CE06NS-V	1321N1-SLC35F5-KOOE-c11p1	SLC35F5	KO-OE	1321N1	Ct-Strep_HA	CE0571-C	SLC35F5_0	GAAGAATGGTTTGTTGTACT	NO	YES
CE06NT-N	HCT116-MAGT1-KOOE-c6p1	MAGT1	KO-OE	HCT116	Ct-Strep_HA	CE0667-Y	MAGT1_2	GCAAAAGGGAAACCCAAACG	NO	YES
CE06NV-H	HCT116-MAGT1-KOOE-c8p1	MAGT1	KO-OE	HCT116	Ct-Strep_HA	CE0668-3	MAGT1_2	GCAAAAGGGAAACCCAAACG	NO	YES
CE06NW-Z	HCT116-MFSD11-KOOE-c16p1	MFSD11	KO-OE	HCT116	Ct-Strep_HA	CE061E-U	MFSD11_1	CAATCATACGGTACAATACC	NO	YES
CE06NX-P	HCT116-MFSD11-KOOE-c17p1	MFSD11	KO-OE	HCT116	Ct-Strep_HA	CE061F-0	MFSD11_1	CAATCATACGGTACAATACC	NO	YES
CE06NZ-R	HCT116-MFSD9-KOOE-c12p1	MFSD9	KO-OE	HCT116	Ct-Strep_HA	CE066E-9	MFSD9_2	CAGGACAAACAGAAACACAT	NO	YES
CE06P0-C	HCT116-MFSD9-KOOE-c9p1	MFSD9	KO-OE	HCT116	Ct-Strep_HA	CE066F-V	MFSD9_2	CAGGACAAACAGAAACACAT	NO	YES
CE06P3-W	HCT116-SLC1A5-KOOE-c7p1	SLC1A5	KO-OE	HCT116	Ct-Strep_HA	CE0623-N	SLC1A5_0	GCCGCTGATGATGAAGTGCG	NO	YES
CE06P4-E	HCT116-SLC1A5-KOOE-c8p1	SLC1A5	KO-OE	HCT116	Ct-Strep_HA	CE0624-H	SLC1A5_0	GCCGCTGATGATGAAGTGCG	NO	YES
CE06P5-B	HCT116-SLC25A37-KOOE-c2p1	SLC25A37	KO-OE	HCT116	Ct-Strep_HA	CE04KV-A	SLC25A37_0	GCACTCGGTCATGTACCCGG	NO	YES
CE06P6-7	HCT116-SLC25A37-KOOE-c6p1	SLC25A37	KO-OE	HCT116	Ct-Strep_HA	CE066N-R	SLC25A37_2	CTGGATTCATTACCGCATCG	NO	YES
CE06P7-Q	HCT116-SLC25A40-KOOE-c3p1	SLC25A40	KO-OE	HCT116	Ct-Strep_HA	CE066P-C	SLC25A40_2	GCAGGTAAAATAAATAACTG	NO	YES
CE06P8-U	HCT116-SLC25A40-KOOE-c8p1	SLC25A40	KO-OE	HCT116	Ct-Strep_HA	CE066R-5	SLC25A40_2	GCAGGTAAAATAAATAACTG	NO	YES
CE06P9-0	HCT116-SLC25A53-KOOE-c2p1	SLC25A53	KO-OE	HCT116	Ct-Strep_HA	CE04EW-Z	SLC25A53_1	TTCAAAGGGGCTGAGTGCCA	NO	YES
CE06PA-6	HCT116-SLC25A53-KOOE-c30p1	SLC25A53	KO-OE	HCT116	Ct-Strep_HA	CE066S-1	SLC25A53_1	TTCAAAGGGGCTGAGTGCCA	NO	YES
CE06PE-K	HCT116-SLC30A4-KOOE-c10p1	SLC30A4	KO-OE	HCT116	Ct-Strep_HA	CE05EM-R	SLC30A4_0	GTCCAGTAAGGAATCATCGT	NO	YES
CE06PF-8	HCT116-SLC30A4-KOOE-c18p1	SLC30A4	KO-OE	HCT116	Ct-Strep_HA	CE060Z-V	SLC30A4_0	GTCCAGTAAGGAATCATCGT	NO	YES
CE06PG-A	HCT116-SLC30A6-KOOE-c1p1	SLC30A6	KO-OE	HCT116	Ct-Strep_HA	CE066Z-Q	SLC30A6_2	TATCCCATGAGTGTGTACAG	NO	YES
CE06PH-X	HCT116-SLC30A6-KOOE-c2p1	SLC30A6	KO-OE	HCT116	Ct-Strep_HA	CE0670-U	SLC30A6_2	TATCCCATGAGTGTGTACAG	NO	YES
CE06PK-G	HCT116-SLC35E4-KOOE-c4p1	SLC35E4	KO-OE	HCT116	Ct-Strep_HA	CE04S0-Q	SLC35E4_1	CTGCGGCAACGTGGGCCTAA	NO	YES
CE06PM-Y	HCT116-SLC35E4-KOOE-c8p1	SLC35E4	KO-OE	HCT116	Ct-Strep_HA	CE04S2-0	SLC35E4_1	CTGCGGCAACGTGGGCCTAA	NO	YES
CE06PN-3	HCT116-SLC44A1-KOOE-c14p1	SLC44A1	KO-OE	HCT116	Ct-Strep_HA	CE053K-Z	SLC44A1_1	CCAAACTACCAGTTCCAGCG	NO	YES
CE06PP-M	HCT116-SLC44A1-KOOE-c32p1	SLC44A1	KO-OE	HCT116	Ct-Strep_HA	CE0617-1	SLC44A1_1	CCAAACTACCAGTTCCAGCG	NO	YES
CE06PR-T	HCT116-SLC5A6-KOOE-c3p1	SLC5A6	KO-OE	HCT116	Ct-Strep_HA	CE055F-3	SLC5A6_0	GATGCAGGCGGTAGAAAACG	NO	YES
CE06PS-F	HCT116-SLC5A6-KOOE-c5p1	SLC5A6	KO-OE	HCT116	Ct-Strep_HA	CE055H-T	SLC5A6_0	GATGCAGGCGGTAGAAAACG	NO	YES
CE06PT-S	HCT116-SLC7A5-KOOE-c12p1	SLC7A5	KO-OE	HCT116	Ct-Strep_HA	CE051K-W	SLC7A5_0	CGACTACGCCTACATGCTGG	NO	YES
CE06PV-9	HCT116-SLC7A5-KOOE-c21p1	SLC7A5	KO-OE	HCT116	Ct-Strep_HA	CE051H-1	SLC7A5_0	CGACTACGCCTACATGCTGG	NO	YES
CE06PW-V	HCT116-SLC7A6-KOOE-c10p1	SLC7A6	KO-OE	HCT116	Ct-Strep_HA	CE056X-Z	SLC7A6_0	TGGGCAACATGATCGGCTCA	NO	YES
CE06PX-N	HCT116-SLC7A6-KOOE-c6p1	SLC7A6	KO-OE	HCT116	Ct-Strep_HA	CE056W-H	SLC7A6_0	TGGGCAACATGATCGGCTCA	NO	YES
CE06PZ-H	HCT116-SLC9A8-KOOE-c12p1	SLC9A8	KO-OE	HCT116	Ct-Strep_HA	CE0676-8	SLC9A8_1	AAACTGGCGAATTGGAAGGT	NO	YES
CE06R0-Z	HCT116-SLC9A8-KOOE-c2p1	SLC9A8	KO-OE	HCT116	Ct-Strep_HA	CE0674-4	SLC9A8_1	AAACTGGCGAATTGGAAGGT	NO	YES
CE06R1-P	HCT116-SLC31A1-KOOE-c12p1	SLC31A1	KO-OE	HCT116	Ct-Strep_HA	CE04MA-P	SLC31A1_0	TGACTTGTGACTTACGCAGC	NO	YES
CE06R2-R	HCT116-SLC31A1-KOOE-c35p1	SLC31A1	KO-OE	HCT116	Ct-Strep_HA	CE06HZ-U	SLC31A1_0	TGACTTGTGACTTACGCAGC	NO	YES
CE06R7-E	HuH7-SLC13A5-KOOE-c4p1	SLC13A5	KO-OE	HuH7	Ct-Strep_HA	CE05P8-R	SLC13A5_0	CAGCACGTTGATCTCCGCGA	NO	YES
CE06R8-B	HuH7-SLC13A5-KOOE-c5p1	SLC13A5	KO-OE	HuH7	Ct-Strep_HA	CE05P7-P	SLC13A5_0	CAGCACGTTGATCTCCGCGA	NO	YES
CE06TK-U	HCT116-SLC12A8-KOOE-c4p1	SLC12A8	KO-OE	HCT116	Ct-Strep_HA	CE05C2-G	SLC12A8_0	GCCAGACAGCACCGTGACGA	NO	YES
CE06TM-0	HCT116-SLC12A8-KOOE-c5p1	SLC12A8	KO-OE	HCT116	Ct-Strep_HA	CE05C3-Y	SLC12A8_0	GCCAGACAGCACCGTGACGA	NO	YES
CE06TN-6	HCT116-SLC7A1-KOOE-c3p1	SLC7A1	KO-OE	HCT116	Ct-Strep_HA	CE05G5-2	SLC7A1_0	TTTTGATCTGGTGGCCCTCG	NO	YES
CE06TP-2	HCT116-SLC7A1-KOOE-c5p1	SLC7A1	KO-OE	HCT116	Ct-Strep_HA	CE05G7-K	SLC7A1_0	TTTTGATCTGGTGGCCCTCG	NO	YES
CE06TT-8	HCT116-SLC25A33-KOOE-c25p1	SLC25A33	KO-OE	HCT116	Ct-Strep_HA	CE05R7-N	SLC25A33_1	CTTATTATTCAGGTCGATCT	NO	YES
CE06TW-X	HCT116-SLC25A33-KOOE-c7p1	SLC25A33	KO-OE	HCT116	Ct-Strep_HA	CE00VG-2	SLC25A33_1	CTTATTATTCAGGTCGATCT	NO	YES
CE06TX-G	HCT116-SLC30A7-KOOE-c4p1	SLC30A7	KO-OE	HCT116	Ct-Strep_HA	CE06HT-E	SLC30A7_0	GGCTATGGCAATGATCGACA	NO	YES
CE06TZ-Y	HCT116-SLC30A7-KOOE-c8p1	SLC30A7	KO-OE	HCT116	Ct-Strep_HA	CE06HV-B	SLC30A7_0	GGCTATGGCAATGATCGACA	NO	YES
CE06V0-3	HCT116-SLC35A2-KOOE-c2p1	SLC35A2	KO-OE	HCT116	Ct-Strep_HA	CE06K2-2	SLC35A2_0	TAGAGATGGCAACATACTGG	NO	YES
CE06V1-M	HCT116-SLC35A2-KOOE-c4p1	SLC35A2	KO-OE	HCT116	Ct-Strep_HA	CE06K3-4	SLC35A2_0	TAGAGATGGCAACATACTGG	NO	YES
CE06V2-T	HCT116-SLC35A3-KOOE-c5p1	SLC35A3	KO-OE	HCT116	Ct-Strep_HA	CE06K6-A	SLC35A3_0	GCTGTAGAAGATAGATAACG	NO	YES
CE06V3-F	HCT116-SLC35A3-KOOE-c7p1	SLC35A3	KO-OE	HCT116	Ct-Strep_HA	CE06K7-X	SLC35A3_0	GCTGTAGAAGATAGATAACG	NO	YES
CE06V4-S	HCT116-SLC35E1-KOOE-c4p1	SLC35E1	KO-OE	HCT116	Ct-Strep_HA	CE0672-6	SLC35E1_2	GGATCATAAAGAAGACGGCG	NO	YES
CE06V5-9	HCT116-SLC35E1-KOOE-c5p1	SLC35E1	KO-OE	HCT116	Ct-Strep_HA	CE0673-2	SLC35E1_2	GGATCATAAAGAAGACGGCG	NO	YES
CE06V6-V	HCT116-SLC35E3-KOOE-c7p1	SLC35E3	KO-OE	HCT116	Ct-Strep_HA	CE06KF-S	SLC35E3_1	GCCACTGGCGAATCGCCGCC	NO	YES
CE06V7-N	HCT116-SLC35E3-KOOE-c9p1	SLC35E3	KO-OE	HCT116	Ct-Strep_HA	CE06KG-9	SLC35E3_1	GCCACTGGCGAATCGCCGCC	NO	YES
CE06V8-H	HCT116-SLC43A2-KOOE-c7p1	SLC43A2	KO-OE	HCT116	Ct-Strep_HA	CE06KR-R	SLC43A2_0	ACTTGTCCATGACGATACCC	NO	YES
CE06V9-Z	HCT116-SLC43A2-KOOE-c9p1	SLC43A2	KO-OE	HCT116	Ct-Strep_HA	CE06KT-5	SLC43A2_0	ACTTGTCCATGACGATACCC	NO	YES
CE06VA-P	HCT116-SLC6A6-KOOE-c8p1	SLC6A6	KO-OE	HCT116	Ct-Strep_HA	CE056B-K	SLC6A6_0	GAGGGACACAATTACAACGG	NO	YES
CE06VB-R	HCT116-SLC6A6-KOOE-c9p1	SLC6A6	KO-OE	HCT116	Ct-Strep_HA	CE056C-8	SLC6A6_0	GAGGGACACAATTACAACGG	NO	YES
CE06VC-C	HCT116-SLC35B2-KOOE-c4p1	SLC35B2	KO-OE	HCT116	Ct-Strep_HA	CE06K9-Y	SLC35B2_0	CGGCAGAGACCACCCCGATG	NO	YES
CE06VE-5	HCT116-SLC35B2-KOOE-c5p1	SLC35B2	KO-OE	HCT116	Ct-Strep_HA	CE06KA-3	SLC35B2_0	CGGCAGAGACCACCCCGATG	NO	YES
CE06VH-E	HCT116-ANKH-KOOE-c3p1	ANKH	KO-OE	HCT116	Ct-Strep_HA	CE06G7-F	ANKH_2	AGGCCGACTGATTCTCTGTG	NO	YES
CE06VK-B	HCT116-ANKH-KOOE-c7p1	ANKH	KO-OE	HCT116	Ct-Strep_HA	CE06G6-T	ANKH_2	AGGCCGACTGATTCTCTGTG	NO	YES
CE06VM-7	HCT116-SLC4A3-KOOE-c12p1	SLC4A3	KO-OE	HCT116	Ct-Strep_HA	CE05S9-V	SLC4A3_0	CTAAGTGTCGCCGCACACCA	NO	YES
CE06VN-Q	HCT116-SLC4A3-KOOE-c8p1	SLC4A3	KO-OE	HCT116	Ct-Strep_HA	CE05S8-9	SLC4A3_0	CTAAGTGTCGCCGCACACCA	NO	YES
CE06VP-U	HCT116-LETM2-KOOE-c11p1	LETM2	KO-OE	HCT116	Ct-Strep_HA	CE06GH-C	LETM2_2	GGCCACAAAAGAAACTGGCA	NO	YES
CE06VR-0	HCT116-LETM2-KOOE-c2p1	LETM2	KO-OE	HCT116	Ct-Strep_HA	CE06GG-R	LETM2_2	GGCCACAAAAGAAACTGGCA	NO	YES
CE06VT-2	HuH7-SLCO2A1-KOOE-c2p1	SLCO2A1	KO-OE	HuH7	Ct-Strep_HA	CE05B8-N	SLCO2A1_1	TCTTGAAGTAGGCGCTGTAC	NO	YES
CE06VV-4	HuH7-SLCO2A1-KOOE-c3p1	SLCO2A1	KO-OE	HuH7	Ct-Strep_HA	CE05B9-H	SLCO2A1_1	TCTTGAAGTAGGCGCTGTAC	NO	YES
CE06VW-K	HuH7-SLC30A10-KOOE-c18p1	SLC30A10	KO-OE	HuH7	Ct-Strep_HA	CE066W-B	SLC30A10_1	GGTCATCGATGCGCTCGGGC	NO	YES
CE06VX-8	HuH7-SLC30A10-KOOE-c5p1	SLC30A10	KO-OE	HuH7	Ct-Strep_HA	CE05RM-7	SLC30A10_1	GGTCATCGATGCGCTCGGGC	NO	YES
CE06VZ-A	HuH7-SLCO1A2-KOOE-c4p1	SLCO1A2	KO-OE	HuH7	Ct-Strep_HA	CE053N-R	SLCO1A2_1	ATGTGGGTGTACGTCCTAGT	NO	YES
CE06W0-X	HuH7-SLCO1A2-KOOE-c5p1	SLCO1A2	KO-OE	HuH7	Ct-Strep_HA	CE053M-P	SLCO1A2_1	ATGTGGGTGTACGTCCTAGT	NO	YES
CE06W1-G	LS180-SLC1A4-KOOE-c6p1	SLC1A4	KO-OE	LS180	Ct-Strep_HA	CE05EW-7	SLC1A4_1	CATGCGGAGCAGCATCTCGC	NO	YES
CE06W2-Y	LS180-SLC1A4-KOOE-c9p1	SLC1A4	KO-OE	LS180	Ct-Strep_HA	CE05EX-Q	SLC1A4_1	CATGCGGAGCAGCATCTCGC	NO	YES
CE06W3-3	1321N1-SLC4A8-KOOE-c4p1	SLC4A8	KO-OE	1321N1	Ct-Strep_HA	CE0573-1	SLC4A8_0	GGAACTCATCAATCCCCGCC	NO	YES
CE06W4-M	1321N1-SLC4A8-KOOE-c6p1	SLC4A8	KO-OE	1321N1	Ct-Strep_HA	CE0574-W	SLC4A8_0	GGAACTCATCAATCCCCGCC	NO	YES
CE0736-E	HuH7-SLC2A14-KOOE-c2p1	SLC2A14	KO-OE	HuH7	Ct-Strep_HA	CE06X6-3	SLC2A14_0	AGAAGAGGCCAATAACCAAG	NO	YES
CE0737-B	HuH7-SLC2A14-KOOE-c4p1	SLC2A14	KO-OE	HuH7	Ct-Strep_HA	CE06X7-M	SLC2A14_0	AGAAGAGGCCAATAACCAAG	NO	YES
CE073F-4	HuH7-SLC44A5-KOOE-c3p1	SLC44A5	KO-OE	HuH7	Ct-Strep_HA	CE06SA-E	SLC44A5_0	CGACTCGGATTCGATTCCTG	NO	YES
CE073G-K	HuH7-SLC44A5-KOOE-c5p1	SLC44A5	KO-OE	HuH7	Ct-Strep_HA	CE06SB-B	SLC44A5_0	CGACTCGGATTCGATTCCTG	NO	YES
CE073K-A	HuH7-SLC17A8-KOOE-c4p1	SLC17A8	KO-OE	HuH7	Ct-Strep_HA	CE054G-S	SLC17A8_0	TAGCAATGATGTAACGCTTG	NO	YES
CE073M-X	HuH7-SLC22A15-KOOE-c7p1	SLC22A15	KO-OE	HuH7	Ct-Strep_HA	CE054K-V	SLC22A15_0	CACCAGCTGACTGGTTACCG	NO	YES
CE073N-G	HuH7-SLC22A15-KOOE-c8p1	SLC22A15	KO-OE	HuH7	Ct-Strep_HA	CE054M-N	SLC22A15_0	CACCAGCTGACTGGTTACCG	NO	YES
CE073R-3	LS180-NIPAL1-KOOE-c11p1	NIPAL1	KO-OE	LS180	Ct-Strep_HA	CE06GN-W	NIPAL1_1	TTCAGGTCCGTGTAGAGCAC	NO	YES
CE073S-M	LS180-NIPAL1-KOOE-c3p1	NIPAL1	KO-OE	LS180	Ct-Strep_HA	CE06GK-5	NIPAL1_1	TTCAGGTCCGTGTAGAGCAC	NO	YES
CE074E-U	HCT116-SLC39A4-KOOE-c16p1	SLC39A4	KO-OE	HCT116	Ct-Strep_HA	CE06RN-X	SLC39A4_2	GGAGCCGTACAGATACCCTG	NO	YES
CE074F-0	HCT116-SLC39A4-KOOE-c5p1	SLC39A4	KO-OE	HCT116	Ct-Strep_HA	CE06RK-8	SLC39A4_2	GGAGCCGTACAGATACCCTG	NO	YES
CE074G-6	HCT116-SLC48A1-KOOE-c10p1	SLC48A1	KO-OE	HCT116	Ct-Strep_HA	CE06M1-Q	SLC48A1_1	ACGGTGGTCTACCGACAGCC	NO	YES
CE074H-2	HCT116-SLC48A1-KOOE-c5p1	SLC48A1	KO-OE	HCT116	Ct-Strep_HA	CE06KZ-B	SLC48A1_1	ACGGTGGTCTACCGACAGCC	NO	YES
CE074N-8	HCT116-TMEM165-KOOE-c21p1	TMEM165	KO-OE	HCT116	Ct-Strep_HA	CE062A-1	TMEM165_1	CGGTGGCTAAGGTCTTCATC	NO	YES
CE074P-A	HCT116-TMEM165-KOOE-c36p1	TMEM165	KO-OE	HCT116	Ct-Strep_HA	CE06M7-K	TMEM165_1	CGGTGGCTAAGGTCTTCATC	NO	YES
CE075N-2	HCT116-SLC6A8-KOOE-c8p1	SLC6A8	KO-OE	HCT116	Ct-Strep_HA	CE06ZX-B	SLC6A8_3	GGAAACGGAAGTAGTAGG	NO	YES
CE075P-4	HCT116-SLC6A8-KOOE-c10p1	SLC6A8	KO-OE	HCT116	Ct-Strep_HA	CE0700-Q	SLC6A8_3	GGAAACGGAAGTAGTAGG	NO	YES
CE0767-H	HCT116-SLC5A3-KOOE-c6p1	SLC5A3	KO-OE	HCT116	Ct-Strep_HA	CE06ZG-V	SLC5A3_3	GTTAAGAGAAGGTACATGT	NO	YES
CE0768-Z	HCT116-SLC5A3-KOOE-c7p1	SLC5A3	KO-OE	HCT116	Ct-Strep_HA	CE06ZH-N	SLC5A3_3	GTTAAGAGAAGGTACATGT	NO	YES
CE076G-E	HCT116-SLC33A1-KOOE-c6p1	SLC33A1	KO-OE	HCT116	Ct-Strep_HA	CE06K0-0	SLC33A1_0	AGTTAACGCCCAACCATCGA	NO	YES
CE076H-B	HCT116-SLC33A1-KOOE-c9p1	SLC33A1	KO-OE	HCT116	Ct-Strep_HA	CE06K1-6	SLC33A1_0	AGTTAACGCCCAACCATCGA	NO	YES
CE07MN-W	HCT116-SLC25A25-KOOE-c11p1	SLC25A25	KO-OE	HCT116	Nt-Strep_HA	CE016Z-9	SLC25A25_1	TGCAGGACGCATTGACGCGC	NO	YES
CE00EG-K	HCT116-GFP_myr-WTOE-p1	GFP_myr	WT-OE	HCT116	Ct-Strep_HA	-	-	-	NO	YES
CE00EH-8	HCT116-GFP-WTOE-p1	GFP	WT-OE	HCT116	Ct-Strep_HA	-	-	-	NO	YES
CE00EP-Y	HEK-GFP-WTOE-p1	GFP	WT-OE	HEK	Ct-Strep_HA	-	-	-	YES	YES
CE00ER-3	HEK-GFP_myr-WTOE-p1	GFP_myr	WT-OE	HEK	Ct-Strep_HA	-	-	-	YES	NO
CE00TB-6	HEK-SLC12A5-WTOE-p1	SLC12A5	WT-OE	HEK	Ct-Strep_HA	-	-	-	YES	YES
CE00TC-2	HEK-SLC13A4-WTOE-p1	SLC13A4	WT-OE	HEK	Ct-Strep_HA	-	-	-	YES	YES
CE00TF-K	HEK-SLC16A3-WTOE-p1	SLC16A3	WT-OE	HEK	Ct-Strep_HA	-	-	-	YES	NO
CE00TG-8	HEK-SLC17A2-WTOE-p1	SLC17A2	WT-OE	HEK	Ct-Strep_HA	-	-	-	YES	NO
CE00TH-A	HEK-SLC17A5-WTOE-p1	SLC17A5	WT-OE	HEK	Ct-Strep_HA	-	-	-	YES	NO
CE00TK-X	HEK-SLC18B1-WTOE-p1	SLC18B1	WT-OE	HEK	Ct-Strep_HA	-	-	-	YES	NO
CE00TM-G	HEK-SLC1A5-WTOE-p1	SLC1A5	WT-OE	HEK	Ct-Strep_HA	-	-	-	YES	NO
CE00TS-T	HEK-SLC24A3-WTOE-p1	SLC24A3	WT-OE	HEK	Ct-Strep_HA	-	-	-	YES	YES
CE00TT-F	HEK-SLC25A14-WTOE-p1	SLC25A14	WT-OE	HEK	Ct-Strep_HA	-	-	-	YES	NO
CE00TX-V	HEK-SLC25A36-WTOE-p1	SLC25A36	WT-OE	HEK	Ct-Strep_HA	-	-	-	YES	NO
CE00TZ-N	HEK-SLC25A43-WTOE-p1	SLC25A43	WT-OE	HEK	Ct-Strep_HA	-	-	-	YES	NO
CE023V-U	HEK-ANKH-WTOE-p1	ANKH	WT-OE	HEK	Ct-Strep_HA	-	-	-	YES	NO
CE023W-0	HEK-MAGT1-WTOE-p1	MAGT1	WT-OE	HEK	Ct-Strep_HA	-	-	-	YES	NO
CE023Z-2	HEK-MFSD8-WTOE-p1	MFSD8	WT-OE	HEK	Ct-Strep_HA	-	-	-	YES	YES
CE0240-4	HEK-NIPA2-WTOE-p1	NIPA2	WT-OE	HEK	Ct-Strep_HA	-	-	-	YES	NO
CE0243-A	HEK-SLC11A2-WTOE-p1	SLC11A2	WT-OE	HEK	Ct-Strep_HA	-	-	-	YES	NO
CE0244-X	HEK-SLC12A8-WTOE-p1	SLC12A8	WT-OE	HEK	Ct-Strep_HA	-	-	-	YES	NO
CE0245-G	HEK-SLC14A2-WTOE-p1	SLC14A2	WT-OE	HEK	Ct-Strep_HA	-	-	-	YES	YES
CE0246-Y	HEK-SLC16A11-WTOE-p1	SLC16A11	WT-OE	HEK	Ct-Strep_HA	-	-	-	YES	NO
CE0247-3	HEK-SLC16A6-WTOE-p1	SLC16A6	WT-OE	HEK	Ct-Strep_HA	-	-	-	YES	YES
CE0249-T	HEK-MFSD1-WTOE-p1	MFSD1	WT-OE	HEK	Ct-Strep_HA	-	-	-	YES	NO
CE024A-F	HEK-MFSD2B-WTOE-p1	MFSD2B	WT-OE	HEK	Ct-Strep_HA	-	-	-	YES	NO
CE024B-S	HEK-MFSD9-WTOE-p1	MFSD9	WT-OE	HEK	Ct-Strep_HA	-	-	-	YES	NO
CE024C-9	HEK-NIPAL1-WTOE-p1	NIPAL1	WT-OE	HEK	Ct-Strep_HA	-	-	-	YES	NO
CE024E-V	HEK-RHBG-WTOE-p1	RHBG	WT-OE	HEK	Ct-Strep_HA	-	-	-	YES	NO
CE024F-N	HEK-SLC10A2-WTOE-p1	SLC10A2	WT-OE	HEK	Ct-Strep_HA	-	-	-	YES	YES
CE024G-H	HEK-SLC12A1-WTOE-p1	SLC12A1	WT-OE	HEK	Ct-Strep_HA	-	-	-	YES	YES
CE024H-Z	HEK-SLC12A9-WTOE-p1	SLC12A9	WT-OE	HEK	Ct-Strep_HA	-	-	-	YES	NO
CE024N-C	HEK-SLC16A7-WTOE-p1	SLC16A7	WT-OE	HEK	Ct-Strep_HA	-	-	-	YES	NO
CE024P-5	HEK-DIRC2-WTOE-p1	SLC49A4	WT-OE	HEK	Ct-Strep_HA	-	-	-	YES	YES
CE024R-1	HEK-MFSD10-WTOE-p1	MFSD10	WT-OE	HEK	Ct-Strep_HA	-	-	-	YES	NO
CE024S-W	HEK-MFSD3-WTOE-p1	MFSD3	WT-OE	HEK	Ct-Strep_HA	-	-	-	YES	NO
CE024T-E	HEK-MPC1-WTOE-p1	MPC1	WT-OE	HEK	Ct-Strep_HA	-	-	-	YES	NO
CE024V-B	HEK-NIPAL2-WTOE-p1	NIPAL2	WT-OE	HEK	Ct-Strep_HA	-	-	-	YES	NO
CE024W-7	HEK-RHCG-WTOE-p1	RHCG	WT-OE	HEK	Ct-Strep_HA	-	-	-	YES	YES
CE024X-Q	HEK-SLC10A3-WTOE-p1	SLC10A3	WT-OE	HEK	Ct-Strep_HA	-	-	-	YES	NO
CE0251-6	HEK-SLC15A2-WTOE-p1	SLC15A2	WT-OE	HEK	Ct-Strep_HA	-	-	-	YES	YES
CE0252-2	HEK-SLC16A13-WTOE-p1	SLC16A13	WT-OE	HEK	Ct-Strep_HA	-	-	-	YES	YES
CE0253-4	HEK-SLC16A8-WTOE-p1	SLC16A8	WT-OE	HEK	Ct-Strep_HA	-	-	-	YES	YES
CE0254-K	HEK-FLVCR1-WTOE-p1	FLVCR1	WT-OE	HEK	Ct-Strep_HA	-	-	-	YES	YES
CE0255-8	HEK-MFSD11-WTOE-p1	MFSD11	WT-OE	HEK	Ct-Strep_HA	-	-	-	YES	NO
CE0256-A	HEK-MFSD4A-WTOE-p1	MFSD4A	WT-OE	HEK	Ct-Strep_HA	-	-	-	YES	YES
CE0258-G	HEK-NIPAL3-WTOE-p1	NIPAL3	WT-OE	HEK	Ct-Strep_HA	-	-	-	YES	YES
CE0259-Y	HEK-SFXN1-WTOE-p1	SFXN1	WT-OE	HEK	Ct-Strep_HA	-	-	-	YES	NO
CE025B-M	HEK-SLC12A3-WTOE-p1	SLC12A3	WT-OE	HEK	Ct-Strep_HA	-	-	-	YES	YES
CE025E-F	HEK-SLC15A3-WTOE-p1	SLC15A3	WT-OE	HEK	Ct-Strep_HA	-	-	-	YES	YES
CE025G-9	HEK-SLC16A9-WTOE-p1	SLC16A9	WT-OE	HEK	Ct-Strep_HA	-	-	-	YES	YES
CE025H-V	HEK-FLVCR2-WTOE-p1	FLVCR2	WT-OE	HEK	Ct-Strep_HA	-	-	-	YES	YES
CE025K-N	HEK-MFSD12-WTOE-p1	MFSD12	WT-OE	HEK	Ct-Strep_HA	-	-	-	YES	YES
CE025N-Z	HEK-MPC2-WTOE-p1	MPC2	WT-OE	HEK	Ct-Strep_HA	-	-	-	YES	YES
CE025P-P	HEK-NIPAL4-WTOE-p1	NIPAL4	WT-OE	HEK	Ct-Strep_HA	-	-	-	YES	YES
CE025R-R	HEK-SFXN2-WTOE-p1	SFXN2	WT-OE	HEK	Ct-Strep_HA	-	-	-	YES	NO
CE025S-C	HEK-SLC10A5-WTOE-p1	SLC10A5	WT-OE	HEK	Ct-Strep_HA	-	-	-	YES	YES
CE025T-5	HEK-SLC12A4-WTOE-p1	SLC12A4	WT-OE	HEK	Ct-Strep_HA	-	-	-	YES	YES
CE025V-1	HEK-SLC13A3-WTOE-p1	SLC13A3	WT-OE	HEK	Ct-Strep_HA	-	-	-	YES	NO
CE025W-W	HEK-SLC15A4-WTOE-p1	SLC15A4	WT-OE	HEK	Ct-Strep_HA	-	-	-	YES	NO
CE025X-E	HEK-SLC16A2-WTOE-p1	SLC16A2	WT-OE	HEK	Ct-Strep_HA	-	-	-	YES	NO
CE025Z-B	HEK-SLC17A1-WTOE-p1	SLC17A1	WT-OE	HEK	Ct-Strep_HA	-	-	-	YES	NO
CE0260-7	HEK-LETM1-WTOE-p1	LETM1	WT-OE	HEK	Ct-Strep_HA	-	-	-	YES	YES
CE0261-Q	HEK-MFSD13A-WTOE-p1	MFSD13A	WT-OE	HEK	Ct-Strep_HA	-	-	-	YES	YES
CE0262-U	HEK-MFSD5-WTOE-p1	MFSD5	WT-OE	HEK	Ct-Strep_HA	-	-	-	YES	YES
CE0263-0	HEK-MTCH1-WTOE-p1	MTCH1	WT-OE	HEK	Ct-Strep_HA	-	-	-	YES	NO
CE0264-6	HEK-NPC1-WTOE-p1	NPC1	WT-OE	HEK	Ct-Strep_HA	-	-	-	YES	YES
CE0265-2	HEK-SFXN3-WTOE-p1	SFXN3	WT-OE	HEK	Ct-Strep_HA	-	-	-	YES	NO
CE026C-Y	HEK-LETM2-WTOE-p1	LETM2	WT-OE	HEK	Ct-Strep_HA	-	-	-	YES	NO
CE026E-3	HEK-MFSD14A-WTOE-p1	MFSD14A	WT-OE	HEK	Ct-Strep_HA	-	-	-	YES	NO
CE026F-M	HEK-MFSD6-WTOE-p1	MFSD6	WT-OE	HEK	Ct-Strep_HA	-	-	-	YES	YES
CE026G-T	HEK-MTCH2-WTOE-p1	MTCH2	WT-OE	HEK	Ct-Strep_HA	-	-	-	YES	YES
CE026H-F	HEK-NPC1L1-WTOE-p1	NPC1L1	WT-OE	HEK	Ct-Strep_HA	-	-	-	YES	YES
CE026M-9	HEK-SLC10A7-WTOE-p1	SLC10A7	WT-OE	HEK	Ct-Strep_HA	-	-	-	YES	YES
CE026N-V	HEK-SLC12A6-WTOE-p1	SLC12A6	WT-OE	HEK	Ct-Strep_HA	-	-	-	YES	YES
CE026P-N	HEK-SLC13A5-WTOE-p1	SLC13A5	WT-OE	HEK	Ct-Strep_HA	-	-	-	YES	NO
CE026R-H	HEK-SLC16A1-WTOE-p1	SLC16A1	WT-OE	HEK	Ct-Strep_HA	-	-	-	YES	NO
CE026S-Z	HEK-SLC16A4-WTOE-p1	SLC16A4	WT-OE	HEK	Ct-Strep_HA	-	-	-	YES	YES
CE026T-P	HEK-SLC17A3-WTOE-p1	SLC17A3	WT-OE	HEK	Ct-Strep_HA	-	-	-	YES	YES
CE026V-R	HEK-LETMD1-WTOE-p1	LETMD1	WT-OE	HEK	Ct-Strep_HA	-	-	-	YES	YES
CE0270-W	HEK-OCA2-WTOE-p1	OCA2	WT-OE	HEK	Ct-Strep_HA	-	-	-	YES	YES
CE0271-E	HEK-SFXN5-WTOE-p1	SFXN5	WT-OE	HEK	Ct-Strep_HA	-	-	-	YES	YES
CE0272-B	HEK-SLC11A1-WTOE-p1	SLC11A1	WT-OE	HEK	Ct-Strep_HA	-	-	-	YES	YES
CE0274-Q	HEK-SLC14A1-WTOE-p1	SLC14A1	WT-OE	HEK	Ct-Strep_HA	-	-	-	YES	YES
CE0275-U	HEK-SLC16A10-WTOE-p1	SLC16A10	WT-OE	HEK	Ct-Strep_HA	-	-	-	YES	NO
CE0276-0	HEK-SLC16A5-WTOE-p1	SLC16A5	WT-OE	HEK	Ct-Strep_HA	-	-	-	YES	NO
CE0277-6	HEK-SLC17A4-WTOE-p1	SLC17A4	WT-OE	HEK	Ct-Strep_HA	-	-	-	YES	YES
CE027P-S	HEK-SLC17A6-WTOE-p1	SLC17A6	WT-OE	HEK	Ct-Strep_HA	-	-	-	YES	YES
CE027S-V	HEK-SLC1A6-WTOE-p1	SLC1A6	WT-OE	HEK	Ct-Strep_HA	-	-	-	YES	YES
CE027T-N	HEK-SLC22A13-WTOE-p1	SLC22A13	WT-OE	HEK	Ct-Strep_HA	-	-	-	YES	YES
CE027V-H	HEK-SLC22A24-WTOE-p1	SLC22A24	WT-OE	HEK	Ct-Strep_HA	-	-	-	YES	YES
CE027W-Z	HEK-SLC22A8-WTOE-p1	SLC22A8	WT-OE	HEK	Ct-Strep_HA	-	-	-	YES	YES
CE027Z-R	HEK-SLC25A15-WTOE-p1	SLC25A15	WT-OE	HEK	Ct-Strep_HA	-	-	-	YES	NO
CE0284-E	HEK-SLC17A7-WTOE-p1	SLC17A7	WT-OE	HEK	Ct-Strep_HA	-	-	-	YES	NO
CE0285-B	HEK-SLC19A2-WTOE-p1	SLC19A2	WT-OE	HEK	Ct-Strep_HA	-	-	-	YES	NO
CE0286-7	HEK-SLC1A7-WTOE-p1	SLC1A7	WT-OE	HEK	Ct-Strep_HA	-	-	-	YES	YES
CE0287-Q	HEK-SLC22A14-WTOE-p1	SLC22A14	WT-OE	HEK	Ct-Strep_HA	-	-	-	YES	YES
CE0288-U	HEK-SLC22A25-WTOE-p1	SLC22A25	WT-OE	HEK	Ct-Strep_HA	-	-	-	YES	YES
CE028B-2	HEK-SLC25A16-WTOE-p1	SLC25A16	WT-OE	HEK	Ct-Strep_HA	-	-	-	YES	NO
CE028C-4	HEK-SLC25A23-WTOE-p1	SLC25A23	WT-OE	HEK	Ct-Strep_HA	-	-	-	YES	NO
CE028H-X	HEK-SLC17A8-WTOE-p1	SLC17A8	WT-OE	HEK	Ct-Strep_HA	-	-	-	YES	NO
CE028K-G	HEK-SLC19A3-WTOE-p1	SLC19A3	WT-OE	HEK	Ct-Strep_HA	-	-	-	YES	NO
CE028M-Y	HEK-SLC20A1-WTOE-p1	SLC20A1	WT-OE	HEK	Ct-Strep_HA	-	-	-	YES	NO
CE028P-M	HEK-SLC22A3-WTOE-p1	SLC22A3	WT-OE	HEK	Ct-Strep_HA	-	-	-	YES	YES
CE028R-T	HEK-SLC23A1-WTOE-p1	SLC23A1	WT-OE	HEK	Ct-Strep_HA	-	-	-	YES	NO
CE028S-F	HEK-SLC25A1-WTOE-p1	SLC25A1	WT-OE	HEK	Ct-Strep_HA	-	-	-	YES	NO
CE028W-V	HEK-SLC25A31-WTOE-p1	SLC25A31	WT-OE	HEK	Ct-Strep_HA	-	-	-	YES	YES
CE028X-N	HEK-SLC25A39-WTOE-p1	SLC25A39	WT-OE	HEK	Ct-Strep_HA	-	-	-	YES	NO
CE0290-Z	HEK-SLC17A9-WTOE-p1	SLC17A9	WT-OE	HEK	Ct-Strep_HA	-	-	-	YES	YES
CE0291-P	HEK-SLC1A1-WTOE-p1	SLC1A1	WT-OE	HEK	Ct-Strep_HA	-	-	-	YES	NO
CE0292-R	HEK-SLC20A2-WTOE-p1	SLC20A2	WT-OE	HEK	Ct-Strep_HA	-	-	-	YES	NO
CE0295-1	HEK-SLC23A2-WTOE-p1	SLC23A2	WT-OE	HEK	Ct-Strep_HA	-	-	-	YES	NO
CE0299-7	HEK-SLC25A32-WTOE-p1	SLC25A32	WT-OE	HEK	Ct-Strep_HA	-	-	-	YES	NO
CE029A-Q	HEK-SLC25A4-WTOE-p1	SLC25A4	WT-OE	HEK	Ct-Strep_HA	-	-	-	YES	NO
CE029B-U	HEK-SLC25A47-WTOE-p1	SLC25A47	WT-OE	HEK	Ct-Strep_HA	-	-	-	YES	YES
CE029C-0	HEK-SLC18A1-WTOE-p1	SLC18A1	WT-OE	HEK	Ct-Strep_HA	-	-	-	YES	YES
CE029E-6	HEK-SLC1A2-WTOE-p1	SLC1A2	WT-OE	HEK	Ct-Strep_HA	-	-	-	YES	YES
CE029F-2	HEK-SLC22A1-WTOE-p1	SLC22A1	WT-OE	HEK	Ct-Strep_HA	-	-	-	YES	YES
CE029G-4	HEK-SLC22A17-WTOE-p1	SLC22A17	WT-OE	HEK	Ct-Strep_HA	-	-	-	YES	NO
CE029H-K	HEK-SLC22A4-WTOE-p1	SLC22A4	WT-OE	HEK	Ct-Strep_HA	-	-	-	YES	NO
CE029K-8	HEK-SLC23A3-WTOE-p1	SLC23A3	WT-OE	HEK	Ct-Strep_HA	-	-	-	YES	NO
CE029M-A	HEK-SLC25A11-WTOE-p1	SLC25A11	WT-OE	HEK	Ct-Strep_HA	-	-	-	YES	YES
CE029N-X	HEK-SLC25A19-WTOE-p1	SLC25A19	WT-OE	HEK	Ct-Strep_HA	-	-	-	YES	NO
CE029R-Y	HEK-SLC25A33-WTOE-p1	SLC25A33	WT-OE	HEK	Ct-Strep_HA	-	-	-	YES	NO
CE029S-3	HEK-SLC25A40-WTOE-p1	SLC25A40	WT-OE	HEK	Ct-Strep_HA	-	-	-	YES	NO
CE029V-T	HEK-SLC18A2-WTOE-p1	SLC18A2	WT-OE	HEK	Ct-Strep_HA	-	-	-	YES	YES
CE029W-F	HEK-SLC1A3-WTOE-p1	SLC1A3	WT-OE	HEK	Ct-Strep_HA	-	-	-	YES	NO
CE029X-S	HEK-SLC22A10-WTOE-p1	SLC22A10	WT-OE	HEK	Ct-Strep_HA	-	-	-	YES	NO
CE029Z-9	HEK-SLC22A18-WTOE-p1	SLC22A18	WT-OE	HEK	Ct-Strep_HA	-	-	-	YES	NO
CE02A0-V	HEK-SLC22A5-WTOE-p1	SLC22A5	WT-OE	HEK	Ct-Strep_HA	-	-	-	YES	NO
CE02A2-H	HEK-SLC25A12-WTOE-p1	SLC25A12	WT-OE	HEK	Ct-Strep_HA	-	-	-	YES	NO
CE02A4-P	HEK-SLC25A27-WTOE-p1	SLC25A27	WT-OE	HEK	Ct-Strep_HA	-	-	-	YES	NO
CE02A5-R	HEK-SLC25A34-WTOE-p1	SLC25A34	WT-OE	HEK	Ct-Strep_HA	-	-	-	YES	YES
CE02A6-C	HEK-SLC25A41-WTOE-p1	SLC25A41	WT-OE	HEK	Ct-Strep_HA	-	-	-	YES	YES
CE02A7-5	HEK-SLC25A5-WTOE-p1	SLC25A5	WT-OE	HEK	Ct-Strep_HA	-	-	-	YES	YES
CE02A8-1	HEK-SLC18A3-WTOE-p1	SLC18A3	WT-OE	HEK	Ct-Strep_HA	-	-	-	YES	YES
CE02A9-W	HEK-SLC1A4-WTOE-p1	SLC1A4	WT-OE	HEK	Ct-Strep_HA	-	-	-	YES	NO
CE02AA-E	HEK-SLC22A11-WTOE-p1	SLC22A11	WT-OE	HEK	Ct-Strep_HA	-	-	-	YES	YES
CE02AC-7	HEK-SLC22A6-WTOE-p1	SLC22A6	WT-OE	HEK	Ct-Strep_HA	-	-	-	YES	YES
CE02AE-Q	HEK-SLC24A2-WTOE-p1	SLC24A2	WT-OE	HEK	Ct-Strep_HA	-	-	-	YES	YES
CE02AG-0	HEK-SLC25A20-WTOE-p1	SLC25A20	WT-OE	HEK	Ct-Strep_HA	-	-	-	YES	NO
CE02AH-6	HEK-SLC25A28-WTOE-p1	SLC25A28	WT-OE	HEK	Ct-Strep_HA	-	-	-	YES	YES
CE02AM-4	HEK-SLC25A42-WTOE-p1	SLC25A42	WT-OE	HEK	Ct-Strep_HA	-	-	-	YES	NO
CE02AP-8	HEK-SLC25A52-WTOE-p1	SLC25A52	WT-OE	HEK	Ct-Strep_HA	-	-	-	YES	YES
CE02AS-X	HEK-SLC27A3-WTOE-p1	SLC27A3	WT-OE	HEK	Ct-Strep_HA	-	-	-	YES	NO
CE02AV-Y	HEK-SLC2A14-WTOE-p1	SLC2A14	WT-OE	HEK	Ct-Strep_HA	-	-	-	YES	NO
CE02AW-3	HEK-SLC2A9-WTOE-p1	SLC2A9	WT-OE	HEK	Ct-Strep_HA	-	-	-	YES	NO
CE02AX-M	HEK-SLC30A7-WTOE-p1	SLC30A7	WT-OE	HEK	Ct-Strep_HA	-	-	-	YES	NO
CE02AZ-T	HEK-SLC34A2-WTOE-p1	SLC34A2	WT-OE	HEK	Ct-Strep_HA	-	-	-	YES	YES
CE02B0-F	HEK-SLC35B2-WTOE-p1	SLC35B2	WT-OE	HEK	Ct-Strep_HA	-	-	-	YES	NO
CE02B2-9	HEK-SLC35F4-WTOE-p1	SLC35F4	WT-OE	HEK	Ct-Strep_HA	-	-	-	YES	YES
CE02B4-N	HEK-SLC25A53-WTOE-p1	SLC25A53	WT-OE	HEK	Ct-Strep_HA	-	-	-	YES	NO
CE02B5-H	HEK-SLC26A5-WTOE-p1	SLC26A5	WT-OE	HEK	Ct-Strep_HA	-	-	-	YES	YES
CE02B6-Z	HEK-SLC27A4-WTOE-p1	SLC27A4	WT-OE	HEK	Ct-Strep_HA	-	-	-	YES	NO
CE02B8-R	HEK-SLC2A2-WTOE-p1	SLC2A2	WT-OE	HEK	Ct-Strep_HA	-	-	-	YES	NO
CE02B9-C	HEK-SLC30A1-WTOE-p1	SLC30A1	WT-OE	HEK	Ct-Strep_HA	-	-	-	YES	NO
CE02BA-5	HEK-SLC30A8-WTOE-p1	SLC30A8	WT-OE	HEK	Ct-Strep_HA	-	-	-	YES	YES
CE02BK-U	HEK-SLC26A6-WTOE-p1	SLC26A6	WT-OE	HEK	Ct-Strep_HA	-	-	-	YES	NO
CE02BM-0	HEK-SLC27A5-WTOE-p1	SLC27A5	WT-OE	HEK	Ct-Strep_HA	-	-	-	YES	NO
CE02BN-6	HEK-SLC29A4-WTOE-p1	SLC29A4	WT-OE	HEK	Ct-Strep_HA	-	-	-	YES	NO
CE02BP-2	HEK-SLC2A3-WTOE-p1	SLC2A3	WT-OE	HEK	Ct-Strep_HA	-	-	-	YES	YES
CE02BR-4	HEK-SLC30A10-WTOE-p1	SLC30A10	WT-OE	HEK	Ct-Strep_HA	-	-	-	YES	NO
CE02BS-K	HEK-SLC30A9-WTOE-p1	SLC30A9	WT-OE	HEK	Ct-Strep_HA	-	-	-	YES	YES
CE02BT-8	HEK-SLC35A1-WTOE-p1	SLC35A1	WT-OE	HEK	Ct-Strep_HA	-	-	-	YES	YES
CE02BX-G	HEK-SLC35F6-WTOE-p1	SLC35F6	WT-OE	HEK	Ct-Strep_HA	-	-	-	YES	YES
CE02C0-3	HEK-SLC26A1-WTOE-p1	SLC26A1	WT-OE	HEK	Ct-Strep_HA	-	-	-	YES	NO
CE02C1-M	HEK-SLC26A7-WTOE-p1	SLC26A7	WT-OE	HEK	Ct-Strep_HA	-	-	-	YES	YES
CE02C2-T	HEK-SLC27A6-WTOE-p1	SLC27A6	WT-OE	HEK	Ct-Strep_HA	-	-	-	YES	NO
CE02C3-F	HEK-SLC2A1-WTOE-p1	SLC2A1	WT-OE	HEK	Ct-Strep_HA	-	-	-	YES	NO
CE02C5-9	HEK-SLC30A2-WTOE-p1	SLC30A2	WT-OE	HEK	Ct-Strep_HA	-	-	-	YES	YES
CE02C6-V	HEK-SLC31A1-WTOE-p1	SLC31A1	WT-OE	HEK	Ct-Strep_HA	-	-	-	YES	NO
CE02C7-N	HEK-SLC35A2-WTOE-p1	SLC35A2	WT-OE	HEK	Ct-Strep_HA	-	-	-	YES	NO
CE02C8-H	HEK-SLC35C1-WTOE-p1	SLC35C1	WT-OE	HEK	Ct-Strep_HA	-	-	-	YES	NO
CE02C9-Z	HEK-SLC35E3-WTOE-p1	SLC35E3	WT-OE	HEK	Ct-Strep_HA	-	-	-	YES	NO
CE02CB-R	HEK-SLC36A3-WTOE-p1	SLC36A3	WT-OE	HEK	Ct-Strep_HA	-	-	-	YES	YES
CE02CC-C	HEK-SLC26A10-WTOE-p1	SLC26A10P	WT-OE	HEK	Ct-Strep_HA	-	-	-	YES	NO
CE02CE-5	HEK-SLC26A8-WTOE-p1	SLC26A8	WT-OE	HEK	Ct-Strep_HA	-	-	-	YES	YES
CE02CF-1	HEK-SLC28A1-WTOE-p1	SLC28A1	WT-OE	HEK	Ct-Strep_HA	-	-	-	YES	YES
CE02CG-W	HEK-SLC2A10-WTOE-p1	SLC2A10	WT-OE	HEK	Ct-Strep_HA	-	-	-	YES	NO
CE02CH-E	HEK-SLC2A5-WTOE-p1	SLC2A5	WT-OE	HEK	Ct-Strep_HA	-	-	-	YES	NO
CE02CK-B	HEK-SLC30A3-WTOE-p1	SLC30A3	WT-OE	HEK	Ct-Strep_HA	-	-	-	YES	NO
CE02CN-Q	HEK-SLC35A3-WTOE-p1	SLC35A3	WT-OE	HEK	Ct-Strep_HA	-	-	-	YES	NO
CE02CP-U	HEK-SLC35C2-WTOE-p1	SLC35C2	WT-OE	HEK	Ct-Strep_HA	-	-	-	YES	NO
CE02CS-6	HEK-SLC35G2-WTOE-p1	SLC35G2	WT-OE	HEK	Ct-Strep_HA	-	-	-	YES	NO
CE02CT-2	HEK-SLC36A4-WTOE-p1	SLC36A4	WT-OE	HEK	Ct-Strep_HA	-	-	-	YES	NO
CE02CV-4	HEK-SLC26A11-WTOE-p1	SLC26A11	WT-OE	HEK	Ct-Strep_HA	-	-	-	YES	NO
CE02CW-K	HEK-SLC26A9-WTOE-p1	SLC26A9	WT-OE	HEK	Ct-Strep_HA	-	-	-	YES	NO
CE02CX-8	HEK-SLC28A2-WTOE-p1	SLC28A2	WT-OE	HEK	Ct-Strep_HA	-	-	-	YES	NO
CE02CZ-A	HEK-SLC2A11-WTOE-p1	SLC2A11	WT-OE	HEK	Ct-Strep_HA	-	-	-	YES	NO
CE02E0-X	HEK-SLC2A6-WTOE-p1	SLC2A6	WT-OE	HEK	Ct-Strep_HA	-	-	-	YES	NO
CE02E3-3	HEK-SLC35A4-WTOE-p1	SLC35A4	WT-OE	HEK	Ct-Strep_HA	-	-	-	YES	NO
CE02E6-F	HEK-SLC35G3-WTOE-p1	SLC35G3	WT-OE	HEK	Ct-Strep_HA	-	-	-	YES	YES
CE02E7-S	HEK-SLC37A1-WTOE-p1	SLC37A1	WT-OE	HEK	Ct-Strep_HA	-	-	-	YES	YES
CE02E8-9	HEK-SLC26A2-WTOE-p1	SLC26A2	WT-OE	HEK	Ct-Strep_HA	-	-	-	YES	NO
CE02E9-V	HEK-SLC27A1-WTOE-p1	SLC27A1	WT-OE	HEK	Ct-Strep_HA	-	-	-	YES	NO
CE02EB-H	HEK-SLC2A12-WTOE-p1	SLC2A12	WT-OE	HEK	Ct-Strep_HA	-	-	-	YES	NO
CE02EC-Z	HEK-SLC2A7-WTOE-p1	SLC2A7	WT-OE	HEK	Ct-Strep_HA	-	-	-	YES	YES
CE02EF-R	HEK-SLC33A1-WTOE-p1	SLC33A1	WT-OE	HEK	Ct-Strep_HA	-	-	-	YES	NO
CE02EH-5	HEK-SLC35D2-WTOE-p1	SLC35D2	WT-OE	HEK	Ct-Strep_HA	-	-	-	YES	NO
CE02EN-E	HEK-SLC37A2-WTOE-p1	SLC37A2	WT-OE	HEK	Ct-Strep_HA	-	-	-	YES	NO
CE02EP-B	HEK-SLC26A3-WTOE-p1	SLC26A3	WT-OE	HEK	Ct-Strep_HA	-	-	-	YES	NO
CE02ET-U	HEK-SLC2A13-WTOE-p1	SLC2A13	WT-OE	HEK	Ct-Strep_HA	-	-	-	YES	NO
CE02EV-0	HEK-SLC2A8-WTOE-p1	SLC2A8	WT-OE	HEK	Ct-Strep_HA	-	-	-	YES	YES
CE02EW-6	HEK-SLC30A6-WTOE-p1	SLC30A6	WT-OE	HEK	Ct-Strep_HA	-	-	-	YES	NO
CE02EZ-4	HEK-SLC35B1-WTOE-p1	SLC35B1	WT-OE	HEK	Ct-Strep_HA	-	-	-	YES	YES
CE02F2-A	HEK-SLC35G5-WTOE-p1	SLC35G5	WT-OE	HEK	Ct-Strep_HA	-	-	-	YES	YES
CE02F3-X	HEK-SLC37A3-WTOE-p1	SLC37A3	WT-OE	HEK	Ct-Strep_HA	-	-	-	YES	YES
CE02F4-G	HEK-SLC37A4-WTOE-p1	SLC37A4	WT-OE	HEK	Ct-Strep_HA	-	-	-	YES	NO
CE02F5-Y	HEK-SLC38A6-WTOE-p1	SLC38A6	WT-OE	HEK	Ct-Strep_HA	-	-	-	YES	NO
CE02F6-3	HEK-SLC39A13-WTOE-p1	SLC39A13	WT-OE	HEK	Ct-Strep_HA	-	-	-	YES	NO
CE02F7-M	HEK-SLC39A8-WTOE-p1	SLC39A8	WT-OE	HEK	Ct-Strep_HA	-	-	-	YES	NO
CE02F8-T	HEK-SLC43A1-WTOE-p1	SLC43A1	WT-OE	HEK	Ct-Strep_HA	-	-	-	YES	YES
CE02F9-F	HEK-SLC45A1-WTOE-p1	SLC45A1	WT-OE	HEK	Ct-Strep_HA	-	-	-	YES	NO
CE02FC-V	HEK-SLC52A1-WTOE-p1	SLC52A1	WT-OE	HEK	Ct-Strep_HA	-	-	-	YES	YES
CE02FF-H	HEK-SLC6A11-WTOE-p1	SLC6A11	WT-OE	HEK	Ct-Strep_HA	-	-	-	YES	NO
CE02FH-P	HEK-SLC38A1-WTOE-p1	SLC38A1	WT-OE	HEK	Ct-Strep_HA	-	-	-	YES	NO
CE02FK-R	HEK-SLC38A7-WTOE-p1	SLC38A7	WT-OE	HEK	Ct-Strep_HA	-	-	-	YES	NO
CE02FM-C	HEK-SLC39A14-WTOE-p1	SLC39A14	WT-OE	HEK	Ct-Strep_HA	-	-	-	YES	NO
CE02FN-5	HEK-SLC39A9-WTOE-p1	SLC39A9	WT-OE	HEK	Ct-Strep_HA	-	-	-	YES	NO
CE02FP-1	HEK-SLC43A2-WTOE-p1	SLC43A2	WT-OE	HEK	Ct-Strep_HA	-	-	-	YES	NO
CE02FR-W	HEK-SLC45A2-WTOE-p1	SLC45A2	WT-OE	HEK	Ct-Strep_HA	-	-	-	YES	NO
CE02FT-B	HEK-SLC4A5-WTOE-p1	SLC4A5	WT-OE	HEK	Ct-Strep_HA	-	-	-	YES	NO
CE02FV-7	HEK-SLC52A2-WTOE-p1	SLC52A2	WT-OE	HEK	Ct-Strep_HA	-	-	-	YES	NO
CE02G1-2	HEK-SLC38A8-WTOE-p1	SLC38A8	WT-OE	HEK	Ct-Strep_HA	-	-	-	YES	YES
CE02G2-4	HEK-SLC39A2-WTOE-p1	SLC39A2	WT-OE	HEK	Ct-Strep_HA	-	-	-	YES	YES
CE02G4-8	HEK-SLC43A3-WTOE-p1	SLC43A3	WT-OE	HEK	Ct-Strep_HA	-	-	-	YES	NO
CE02G6-X	HEK-SLC49A3-WTOE-p1	SLC49A3	WT-OE	HEK	Ct-Strep_HA	-	-	-	YES	YES
CE02G8-Y	HEK-SLC52A3-WTOE-p1	SLC52A3	WT-OE	HEK	Ct-Strep_HA	-	-	-	YES	NO
CE02GA-M	HEK-SLC6A13-WTOE-p1	SLC6A13	WT-OE	HEK	Ct-Strep_HA	-	-	-	YES	YES
CE02GF-9	HEK-SLC39A3-WTOE-p1	SLC39A3	WT-OE	HEK	Ct-Strep_HA	-	-	-	YES	NO
CE02GG-V	HEK-SLC3A2-WTOE-p1	SLC3A2	WT-OE	HEK	Ct-Strep_HA	-	-	-	YES	YES
CE02GH-N	HEK-SLC44A1-WTOE-p1	SLC44A1	WT-OE	HEK	Ct-Strep_HA	-	-	-	YES	NO
CE02GP-R	HEK-SLC5A1-WTOE-p1	SLC5A1	WT-OE	HEK	Ct-Strep_HA	-	-	-	YES	NO
CE02GR-C	HEK-SLC5A6-WTOE-p1	SLC5A6	WT-OE	HEK	Ct-Strep_HA	-	-	-	YES	NO
CE02GS-5	HEK-SLC6A14-WTOE-p1	SLC6A14	WT-OE	HEK	Ct-Strep_HA	-	-	-	YES	YES
CE02GZ-7	HEK-SLC40A1-WTOE-p1	SLC40A1	WT-OE	HEK	Ct-Strep_HA	-	-	-	YES	YES
CE02H0-Q	HEK-SLC44A2-WTOE-p1	SLC44A2	WT-OE	HEK	Ct-Strep_HA	-	-	-	YES	NO
CE02H1-U	HEK-SLC46A1-WTOE-p1	SLC46A1	WT-OE	HEK	Ct-Strep_HA	-	-	-	YES	NO
CE02H3-6	HEK-SLC4A9-WTOE-p1	SLC4A9	WT-OE	HEK	Ct-Strep_HA	-	-	-	YES	YES
CE02H4-2	HEK-SLC5A10-WTOE-p1	SLC5A10	WT-OE	HEK	Ct-Strep_HA	-	-	-	YES	NO
CE02H5-4	HEK-SLC5A7-WTOE-p1	SLC5A7	WT-OE	HEK	Ct-Strep_HA	-	-	-	YES	YES
CE02H6-K	HEK-SLC6A15-WTOE-p1	SLC6A15	WT-OE	HEK	Ct-Strep_HA	-	-	-	YES	YES
CE02H8-A	HEK-SLC38A3-WTOE-p1	SLC38A3	WT-OE	HEK	Ct-Strep_HA	-	-	-	YES	NO
CE02H9-X	HEK-SLC39A10-WTOE-p1	SLC39A10	WT-OE	HEK	Ct-Strep_HA	-	-	-	YES	YES
CE02HA-G	HEK-SLC39A5-WTOE-p1	SLC39A5	WT-OE	HEK	Ct-Strep_HA	-	-	-	YES	NO
CE02HB-Y	HEK-SLC41A1-WTOE-p1	SLC41A1	WT-OE	HEK	Ct-Strep_HA	-	-	-	YES	NO
CE02HC-3	HEK-SLC44A3-WTOE-p1	SLC44A3	WT-OE	HEK	Ct-Strep_HA	-	-	-	YES	NO
CE02HE-M	HEK-SLC46A2-WTOE-p1	SLC46A2	WT-OE	HEK	Ct-Strep_HA	-	-	-	YES	YES
CE02HF-T	HEK-SLC4A11-WTOE-p1	SLC4A11	WT-OE	HEK	Ct-Strep_HA	-	-	-	YES	YES
CE02HH-S	HEK-SLC5A11-WTOE-p1	SLC5A11	WT-OE	HEK	Ct-Strep_HA	-	-	-	YES	YES
CE02HM-V	HEK-SLC6A16-WTOE-p1	SLC6A16	WT-OE	HEK	Ct-Strep_HA	-	-	-	YES	YES
CE02HP-H	HEK-SLC38A4-WTOE-p1	SLC38A4	WT-OE	HEK	Ct-Strep_HA	-	-	-	YES	YES
CE02HS-P	HEK-SLC39A6-WTOE-p1	SLC39A6	WT-OE	HEK	Ct-Strep_HA	-	-	-	YES	NO
CE02HV-C	HEK-SLC44A4-WTOE-p1	SLC44A4	WT-OE	HEK	Ct-Strep_HA	-	-	-	YES	YES
CE02HW-5	HEK-SLC46A3-WTOE-p1	SLC46A3	WT-OE	HEK	Ct-Strep_HA	-	-	-	YES	YES
CE02HX-1	HEK-SLC4A2-WTOE-p1	SLC4A2	WT-OE	HEK	Ct-Strep_HA	-	-	-	YES	NO
CE02K0-E	HEK-SLC5A12-WTOE-p1	SLC5A12	WT-OE	HEK	Ct-Strep_HA	-	-	-	YES	NO
CE02K2-7	HEK-SLC6A17-WTOE-p1	SLC6A17	WT-OE	HEK	Ct-Strep_HA	-	-	-	YES	NO
CE02K3-Q	HEK-SLC6A6-WTOE-p1	SLC6A6	WT-OE	HEK	Ct-Strep_HA	-	-	-	YES	NO
CE02K4-U	HEK-SLC38A5-WTOE-p1	SLC38A5	WT-OE	HEK	Ct-Strep_HA	-	-	-	YES	NO
CE02K5-0	HEK-SLC39A12-WTOE-p1	SLC39A12	WT-OE	HEK	Ct-Strep_HA	-	-	-	YES	YES
CE02K6-6	HEK-SLC39A7-WTOE-p1	SLC39A7	WT-OE	HEK	Ct-Strep_HA	-	-	-	YES	YES
CE02K7-2	HEK-SLC41A3-WTOE-p1	SLC41A3	WT-OE	HEK	Ct-Strep_HA	-	-	-	YES	NO
CE02K9-K	HEK-SLC47A1-WTOE-p1	SLC47A1	WT-OE	HEK	Ct-Strep_HA	-	-	-	YES	YES
CE02KA-8	HEK-SLC4A3-WTOE-p1	SLC4A3	WT-OE	HEK	Ct-Strep_HA	-	-	-	YES	NO
CE02KC-X	HEK-SLC5A2-WTOE-p1	SLC5A2	WT-OE	HEK	Ct-Strep_HA	-	-	-	YES	YES
CE02KE-G	HEK-SLC6A1-WTOE-p1	SLC6A1	WT-OE	HEK	Ct-Strep_HA	-	-	-	YES	YES
CE02KF-Y	HEK-SLC6A18-WTOE-p1	SLC6A18	WT-OE	HEK	Ct-Strep_HA	-	-	-	YES	YES
CE02KH-M	HEK-SLC6A8-WTOE-p1	SLC6A8	WT-OE	HEK	Ct-Strep_HA	-	-	-	YES	NO
CE02KK-T	HEK-SLC7A3-WTOE-p1	SLC7A3	WT-OE	HEK	Ct-Strep_HA	-	-	-	YES	YES
CE02KM-F	HEK-SLC8A2-WTOE-p1	SLC8A2	WT-OE	HEK	Ct-Strep_HA	-	-	-	YES	NO
CE02KN-S	HEK-SLC9A6-WTOE-p1	SLC9A6	WT-OE	HEK	Ct-Strep_HA	-	-	-	YES	NO
CE02KR-V	HEK-SLCO4A1-WTOE-p1	SLCO4A1	WT-OE	HEK	Ct-Strep_HA	-	-	-	YES	NO
CE02KS-N	HEK-SV2B-WTOE-p1	SV2B	WT-OE	HEK	Ct-Strep_HA	-	-	-	YES	YES
CE02KT-H	HEK-UCP1-WTOE-p1	UCP1	WT-OE	HEK	Ct-Strep_HA	-	-	-	YES	NO
CE02KV-Z	HEK-SLC6A9-WTOE-p1	SLC6A9	WT-OE	HEK	Ct-Strep_HA	-	-	-	YES	NO
CE02KW-P	HEK-SLC7A4-WTOE-p1	SLC7A4	WT-OE	HEK	Ct-Strep_HA	-	-	-	YES	NO
CE02KX-R	HEK-SLC8A3-WTOE-p1	SLC8A3	WT-OE	HEK	Ct-Strep_HA	-	-	-	YES	YES
CE02KZ-C	HEK-SLC9A7-WTOE-p1	SLC9A7	WT-OE	HEK	Ct-Strep_HA	-	-	-	YES	NO
CE02M0-5	HEK-SLCO1B1-WTOE-p1	SLCO1B1	WT-OE	HEK	Ct-Strep_HA	-	-	-	YES	YES
CE02M1-1	HEK-SLCO4C1-WTOE-p1	SLCO4C1	WT-OE	HEK	Ct-Strep_HA	-	-	-	YES	NO
CE02M2-W	HEK-SV2C-WTOE-p1	SV2C	WT-OE	HEK	Ct-Strep_HA	-	-	-	YES	YES
CE02M3-E	HEK-UCP2-WTOE-p1	UCP2	WT-OE	HEK	Ct-Strep_HA	-	-	-	YES	NO
CE02M4-B	HEK-SLC7A1-WTOE-p1	SLC7A1	WT-OE	HEK	Ct-Strep_HA	-	-	-	YES	NO
CE02M5-7	HEK-SLC7A5-WTOE-p1	SLC7A5	WT-OE	HEK	Ct-Strep_HA	-	-	-	YES	NO
CE02M6-Q	HEK-SLC8B1-WTOE-p1	SLC8B1	WT-OE	HEK	Ct-Strep_HA	-	-	-	YES	NO
CE02M7-U	HEK-SLC9A8-WTOE-p1	SLC9A8	WT-OE	HEK	Ct-Strep_HA	-	-	-	YES	NO
CE02M8-0	HEK-SLCO1B3-WTOE-p1	SLCO1B3	WT-OE	HEK	Ct-Strep_HA	-	-	-	YES	NO
CE02M9-6	HEK-SLCO5A1-WTOE-p1	SLCO5A1	WT-OE	HEK	Ct-Strep_HA	-	-	-	YES	NO
CE02MA-2	HEK-SVOP-WTOE-p1	SVOP	WT-OE	HEK	Ct-Strep_HA	-	-	-	YES	NO
CE02MB-4	HEK-UCP3-WTOE-p1	UCP3	WT-OE	HEK	Ct-Strep_HA	-	-	-	YES	YES
CE02MC-K	HEK-SLC7A10-WTOE-p1	SLC7A10	WT-OE	HEK	Ct-Strep_HA	-	-	-	YES	NO
CE02ME-8	HEK-SLC7A6-WTOE-p1	SLC7A6	WT-OE	HEK	Ct-Strep_HA	-	-	-	YES	NO
CE02MG-X	HEK-SLC9A9-WTOE-p1	SLC9A9	WT-OE	HEK	Ct-Strep_HA	-	-	-	YES	NO
CE02MH-G	HEK-SLCO1B7-WTOE-p1	SLCO1B7	WT-OE	HEK	Ct-Strep_HA	-	-	-	YES	NO
CE02MK-Y	HEK-SLCO6A1-WTOE-p1	SLCO6A1	WT-OE	HEK	Ct-Strep_HA	-	-	-	YES	YES
CE02MM-3	HEK-SVOPL-WTOE-p1	SVOPL	WT-OE	HEK	Ct-Strep_HA	-	-	-	YES	YES
CE02MN-M	HEK-UNC93A-WTOE-p1	UNC93A	WT-OE	HEK	Ct-Strep_HA	-	-	-	YES	YES
CE02MP-T	HEK-SLC7A11-WTOE-p1	SLC7A11	WT-OE	HEK	Ct-Strep_HA	-	-	-	YES	YES
CE02MR-F	HEK-SLC7A7-WTOE-p1	SLC7A7	WT-OE	HEK	Ct-Strep_HA	-	-	-	YES	NO
CE02MS-S	HEK-SLC9A2-WTOE-p1	SLC9A2	WT-OE	HEK	Ct-Strep_HA	-	-	-	YES	NO
CE02MT-9	HEK-SLC9B1-WTOE-p1	SLC9B1	WT-OE	HEK	Ct-Strep_HA	-	-	-	YES	YES
CE02MV-V	HEK-SLCO1C1-WTOE-p1	SLCO1C1	WT-OE	HEK	Ct-Strep_HA	-	-	-	YES	YES
CE02MW-N	HEK-SPNS1-WTOE-p1	SPNS1	WT-OE	HEK	Ct-Strep_HA	-	-	-	YES	YES
CE02MX-H	HEK-TMEM104-WTOE-p1	TMEM104	WT-OE	HEK	Ct-Strep_HA	-	-	-	YES	YES
CE02N0-P	HEK-SLC7A13-WTOE-p1	SLC7A13	WT-OE	HEK	Ct-Strep_HA	-	-	-	YES	YES
CE02N1-R	HEK-SLC7A8-WTOE-p1	SLC7A8	WT-OE	HEK	Ct-Strep_HA	-	-	-	YES	YES
CE02N2-C	HEK-SLC9A3-WTOE-p1	SLC9A3	WT-OE	HEK	Ct-Strep_HA	-	-	-	YES	YES
CE02N3-5	HEK-SLC9B2-WTOE-p1	SLC9B2	WT-OE	HEK	Ct-Strep_HA	-	-	-	YES	YES
CE02N4-1	HEK-SLCO2A1-WTOE-p1	SLCO2A1	WT-OE	HEK	Ct-Strep_HA	-	-	-	YES	NO
CE02N5-W	HEK-SPNS2-WTOE-p1	SPNS2	WT-OE	HEK	Ct-Strep_HA	-	-	-	YES	YES
CE02N6-E	HEK-TMEM165-WTOE-p1	TMEM165	WT-OE	HEK	Ct-Strep_HA	-	-	-	YES	NO
CE02N7-B	HEK-XPR1-WTOE-p1	XPR1	WT-OE	HEK	Ct-Strep_HA	-	-	-	YES	YES
CE02N8-7	HEK-SLC7A14-WTOE-p1	SLC7A14	WT-OE	HEK	Ct-Strep_HA	-	-	-	YES	YES
CE02NA-U	HEK-SLC9A4-WTOE-p1	SLC9A4	WT-OE	HEK	Ct-Strep_HA	-	-	-	YES	YES
CE02NB-0	HEK-SLC9C1-WTOE-p1	SLC9C1	WT-OE	HEK	Ct-Strep_HA	-	-	-	YES	YES
CE02NC-6	HEK-SLCO2B1-WTOE-p1	SLCO2B1	WT-OE	HEK	Ct-Strep_HA	-	-	-	YES	NO
CE02NE-2	HEK-SPNS3-WTOE-p1	SPNS3	WT-OE	HEK	Ct-Strep_HA	-	-	-	YES	NO
CE02NF-4	HEK-TMEM241-WTOE-p1	TMEM241	WT-OE	HEK	Ct-Strep_HA	-	-	-	YES	YES
CE02NG-K	HEK-SLC22A20P-WTOE-p1	SLC22A20P	WT-OE	HEK	Ct-Strep_HA	-	-	-	YES	NO
CE02NH-8	HEK-SLC7A2-WTOE-p1	SLC7A2	WT-OE	HEK	Ct-Strep_HA	-	-	-	YES	YES
CE02NK-A	HEK-SLC8A1-WTOE-p1	SLC8A1	WT-OE	HEK	Ct-Strep_HA	-	-	-	YES	NO
CE02NM-X	HEK-SLC9A5-WTOE-p1	SLC9A5	WT-OE	HEK	Ct-Strep_HA	-	-	-	YES	NO
CE02NN-G	HEK-SLC9C2-WTOE-p1	SLC9C2	WT-OE	HEK	Ct-Strep_HA	-	-	-	YES	YES
CE02NP-Y	HEK-SLCO3A1-WTOE-p1	SLCO3A1	WT-OE	HEK	Ct-Strep_HA	-	-	-	YES	NO
CE02NS-M	HEK-TUSC3-WTOE-p1	TUSC3	WT-OE	HEK	Ct-Strep_HA	-	-	-	YES	NO
CE035G-1	HEK-SLC12A2-WTOE-p2	SLC12A2	WT-OE	HEK	Nt-Strep_HA	-	-	-	YES	YES
CE035H-W	HEK-SLC16A12-WTOE-p2	SLC16A12	WT-OE	HEK	Nt-Strep_HA	-	-	-	YES	YES
CE035S-0	HEK-SLC35A5-WTOE-p2	SLC35A5	WT-OE	HEK	Nt-Strep_HA	-	-	-	YES	NO
CE035T-6	HEK-SLC35E4-WTOE-p2	SLC35E4	WT-OE	HEK	Nt-Strep_HA	-	-	-	YES	NO
CE035W-4	HEK-SLC38A10-WTOE-p2	SLC38A10	WT-OE	HEK	Nt-Strep_HA	-	-	-	YES	YES
CE035X-K	HEK-SLC4A4-WTOE-p2	SLC4A4	WT-OE	HEK	Nt-Strep_HA	-	-	-	YES	YES
CE0360-A	HEK-SLC5A9-WTOE-p2	SLC5A9	WT-OE	HEK	Nt-Strep_HA	-	-	-	YES	NO
CE0364-3	HEK-SLC6A20-WTOE-p2	SLC6A20	WT-OE	HEK	Nt-Strep_HA	-	-	-	YES	NO
CE036B-N	HEK-SLC16A14_nco-WTOE-p7	SLC16A14	WT-OE	HEK	-	-	-	-	YES	YES
CE036T-Q	HEK-SLC15A5-WTOE-p2	SLC15A5	WT-OE	HEK	Nt-Strep_HA	-	-	-	YES	NO
CE036W-0	HEK-SLC22A23-WTOE-p2	SLC22A23	WT-OE	HEK	Nt-Strep_HA	-	-	-	YES	YES
CE0370-4	HEK-SLC25A38-WTOE-p2	SLC25A38	WT-OE	HEK	Nt-Strep_HA	-	-	-	YES	NO
CE0371-K	HEK-SLC25A45-WTOE-p2	SLC25A45	WT-OE	HEK	Nt-Strep_HA	-	-	-	YES	YES
CE0375-G	HEK-SLC29A3-WTOE-p2	SLC29A3	WT-OE	HEK	Nt-Strep_HA	-	-	-	YES	NO
CE037A-F	HEK-SLC38A9-WTOE-p2	SLC38A9	WT-OE	HEK	Nt-Strep_HA	-	-	-	YES	YES
CE037B-S	HEK-SLC3A1-WTOE-p2	SLC3A1	WT-OE	HEK	Nt-Strep_HA	-	-	-	YES	YES
CE037C-9	HEK-SLC41A2-WTOE-p2	SLC41A2	WT-OE	HEK	Nt-Strep_HA	-	-	-	YES	NO
CE037G-H	HEK-SLC4A10-WTOE-p2	SLC4A10	WT-OE	HEK	Nt-Strep_HA	-	-	-	YES	YES
CE037K-P	HEK-GFP_mito-WTOE-p2	GFP_mito	WT-OE	HEK	Ct-Strep_HA	-	-	-	YES	NO
CE04Z5-Z	HEK-SLC30A5-WTOE-p3	SLC30A5	WT-OE	HEK	Ct-Strep_HA	-	-	-	YES	NO
CE04Z6-P	HEK-SLC30A4-WTOE-p3	SLC30A4	WT-OE	HEK	Ct-Strep_HA	-	-	-	YES	NO
CE04Z7-R	HEK-SLC5A4-WTOE-p3	SLC5A4	WT-OE	HEK	Ct-Strep_HA	-	-	-	YES	YES
CE04Z8-C	HEK-SLC22A2-WTOE-p3	SLC22A2	WT-OE	HEK	Ct-Strep_HA	-	-	-	YES	YES
CE04Z9-5	HEK-SLC6A5-WTOE-p3	SLC6A5	WT-OE	HEK	Ct-Strep_HA	-	-	-	YES	YES
CE04ZA-1	HEK-SLC25A22-WTOE-p3	SLC25A22	WT-OE	HEK	Ct-Strep_HA	-	-	-	YES	NO
CE04ZB-W	HEK-SLC39A4-WTOE-p3	SLC39A4	WT-OE	HEK	Ct-Strep_HA	-	-	-	YES	NO
CE05X2-7	HEK-SLC27A2-WTOE-p2	SLC27A2	WT-OE	HEK	Nt-Strep_HA	-	-	-	YES	NO
CE05X3-Q	HEK-SLC6A2-WTOE-p2	SLC6A2	WT-OE	HEK	Nt-Strep_HA	-	-	-	YES	YES
CE05X4-U	HEK-MFSD2A-WTOE-p2	MFSD2A	WT-OE	HEK	Nt-Strep_HA	-	-	-	YES	NO
CE05X5-0	HEK-MFSD4B-WTOE-p2	MFSD4B	WT-OE	HEK	Nt-Strep_HA	-	-	-	YES	NO
CE05X6-6	HEK-SLC13A1-WTOE-p2	SLC13A1	WT-OE	HEK	Nt-Strep_HA	-	-	-	YES	YES
CE05XA-8	HEK-SLC22A12-WTOE-p2	SLC22A12	WT-OE	HEK	Nt-Strep_HA	-	-	-	YES	YES
CE05XG-3	HEK-SLC24A4-WTOE-p2	SLC24A4	WT-OE	HEK	Nt-Strep_HA	-	-	-	YES	YES
CE05XK-T	HEK-SLC25A21-WTOE-p2	SLC25A21	WT-OE	HEK	Nt-Strep_HA	-	-	-	YES	NO
CE05XM-F	HEK-SLC25A25-WTOE-p2	SLC25A25	WT-OE	HEK	Nt-Strep_HA	-	-	-	YES	NO
CE05XN-S	HEK-SLC25A30-WTOE-p2	SLC25A30	WT-OE	HEK	Nt-Strep_HA	-	-	-	YES	NO
CE05XP-9	HEK-SLC25A46-WTOE-p2	SLC25A46	WT-OE	HEK	Nt-Strep_HA	-	-	-	YES	NO
CE05XR-V	HEK-SLC25A48-WTOE-p2	SLC25A48	WT-OE	HEK	Nt-Strep_HA	-	-	-	YES	NO
CE05XT-H	HEK-SLC6A3-WTOE-p2	SLC6A3	WT-OE	HEK	Nt-Strep_HA	-	-	-	YES	YES
CE05XW-P	HEK-SLC47A2-WTOE-p3	SLC47A2	WT-OE	HEK	Ct-Strep_HA	-	-	-	YES	YES
CE05Z1-1	HEK-SLC29A1-WTOE-p3	SLC29A1	WT-OE	HEK	Ct-Strep_HA	-	-	-	YES	NO
CE05Z2-W	HEK-SLC51A-WTOE-p3	SLC51A	WT-OE	HEK	Ct-Strep_HA	-	-	-	YES	YES
CE05Z3-E	HEK-SLC25A51-WTOE-p3	SLC25A51	WT-OE	HEK	Ct-Strep_HA	-	-	-	YES	YES
CE05Z4-B	HEK-SLC5A3-WTOE-p3	SLC5A3	WT-OE	HEK	Ct-Strep_HA	-	-	-	YES	NO
CE05Z5-7	HEK-SLC31A2-WTOE-p3	SLC31A2	WT-OE	HEK	Ct-Strep_HA	-	-	-	YES	NO
CE05Z6-Q	HEK-SLC39A1-WTOE-p3	SLC39A1	WT-OE	HEK	Ct-Strep_HA	-	-	-	YES	NO
CE060V-F	HEK-SLC10A4-WTOE-p3	SLC10A4	WT-OE	HEK	Ct-Strep_HA	-	-	-	YES	NO
CE0643-M	HEK-SLC36A2-WTOE-p3	SLC36A2	WT-OE	HEK	Ct-Strep_HA	-	-	-	YES	YES
CE0644-T	HEK-SLC10A1-WTOE-p3	SLC10A1	WT-OE	HEK	Ct-Strep_HA	-	-	-	YES	YES
CE0645-F	HEK-SLC19A1-WTOE-p3	SLC19A1	WT-OE	HEK	Ct-Strep_HA	-	-	-	YES	NO
CE0646-S	HEK-SLC2A4-WTOE-p3	SLC2A4	WT-OE	HEK	Ct-Strep_HA	-	-	-	YES	NO
CE0647-9	HEK-SLC10A6-WTOE-p3	SLC10A6	WT-OE	HEK	Ct-Strep_HA	-	-	-	YES	NO
CE0648-V	HEK-SLC25A29-WTOE-p3	SLC25A29	WT-OE	HEK	Ct-Strep_HA	-	-	-	YES	NO
CE0649-N	HEK-SLC35G1-WTOE-p3	SLC35G1	WT-OE	HEK	Ct-Strep_HA	-	-	-	YES	NO
CE064A-H	HEK-MFSD6L-WTOE-p3	MFSD6L	WT-OE	HEK	Ct-Strep_HA	-	-	-	YES	YES
CE064B-Z	HEK-SLC22A9-WTOE-p3	SLC22A9	WT-OE	HEK	Ct-Strep_HA	-	-	-	YES	NO
CE064C-P	HEK-SLC35E2B-WTOE-p3	SLC35E2B	WT-OE	HEK	Ct-Strep_HA	-	-	-	YES	NO
CE064E-R	HEK-SLC38A11-WTOE-p3	SLC38A11	WT-OE	HEK	Ct-Strep_HA	-	-	-	YES	YES
CE064F-C	HEK-SLC35F5-WTOE-p3	SLC35F5	WT-OE	HEK	Ct-Strep_HA	-	-	-	YES	NO
CE064G-5	HEK-SLC44A5-WTOE-p3	SLC44A5	WT-OE	HEK	Ct-Strep_HA	-	-	-	YES	NO
CE064H-1	HEK-SLC25A35-WTOE-p3	SLC25A35	WT-OE	HEK	Ct-Strep_HA	-	-	-	YES	YES
CE064M-E	HEK-SLC22A31-WTOE-p4	SLC22A31	WT-OE	HEK	Nt-Strep_HA	-	-	-	YES	NO
CE0654-Y	HEK-SLC48A1-WTOE-p3	SLC48A1	WT-OE	HEK	Ct-Strep_HA	-	-	-	YES	NO
CE0655-3	HEK-SLC51B-WTOE-p3	SLC51B	WT-OE	HEK	Ct-Strep_HA	-	-	-	YES	YES
CE0656-M	HEK-SLC15A1-WTOE-p3	SLC15A1	WT-OE	HEK	Ct-Strep_HA	-	-	-	YES	YES
CE0657-T	HEK-SLC35F2-WTOE-p3	SLC35F2	WT-OE	HEK	Ct-Strep_HA	-	-	-	YES	NO
CE0659-S	HEK-SLC45A4-WTOE-p3	SLC45A4	WT-OE	HEK	Ct-Strep_HA	-	-	-	YES	NO
CE065A-9	HEK-SLC4A7-WTOE-p3	SLC4A7	WT-OE	HEK	Ct-Strep_HA	-	-	-	YES	YES
CE065B-V	HEK-SLC25A2-WTOE-p3	SLC25A2	WT-OE	HEK	Ct-Strep_HA	-	-	-	YES	YES
CE065C-N	HEK-SLC35B4-WTOE-p3	SLC35B4	WT-OE	HEK	Ct-Strep_HA	-	-	-	YES	YES
CE065E-H	HEK-SLC26A4-WTOE-p3	SLC26A4	WT-OE	HEK	Ct-Strep_HA	-	-	-	YES	YES
CE065F-Z	HEK-SLC35E2A-WTOE-p3	SLC35E2A	WT-OE	HEK	Ct-Strep_HA	-	-	-	YES	NO
CE065G-P	HEK-SLC36A1-WTOE-p3	SLC36A1	WT-OE	HEK	Ct-Strep_HA	-	-	-	YES	NO
CE065H-R	HEK-SLC35F3-WTOE-p3	SLC35F3	WT-OE	HEK	Ct-Strep_HA	-	-	-	YES	NO
CE065K-C	HEK-SLC24A5-WTOE-p3	SLC24A5	WT-OE	HEK	Ct-Strep_HA	-	-	-	YES	YES
CE065M-5	HEK-SLC35F1-WTOE-p3	SLC35F1	WT-OE	HEK	Ct-Strep_HA	-	-	-	YES	YES
CE065N-1	HEK-SLC35B3-WTOE-p3	SLC35B3	WT-OE	HEK	Ct-Strep_HA	-	-	-	YES	NO
CE065P-W	HEK-UNC93B1-WTOE-p3	UNC93B1	WT-OE	HEK	Ct-Strep_HA	-	-	-	YES	YES
CE065R-E	HEK-SLC35E1-WTOE-p3	SLC35E1	WT-OE	HEK	Ct-Strep_HA	-	-	-	YES	NO
CE06CA-W	HEK-SLC22A7-WTOE-p3	SLC22A7	WT-OE	HEK	Ct-Strep_HA	-	-	-	YES	NO
CE06CB-E	HEK-SLC32A1-WTOE-p3	SLC32A1	WT-OE	HEK	Ct-Strep_HA	-	-	-	YES	NO
CE06CC-B	HEK-SLC34A1-WTOE-p3	SLC34A1	WT-OE	HEK	Ct-Strep_HA	-	-	-	YES	YES
CE06CE-7	HEK-SLC34A3-WTOE-p3	SLC34A3	WT-OE	HEK	Ct-Strep_HA	-	-	-	YES	YES
CE06CF-Q	HEK-SLC5A5-WTOE-p3	SLC5A5	WT-OE	HEK	Ct-Strep_HA	-	-	-	YES	YES
CE06CH-0	HEK-SV2A-WTOE-p3	SV2A	WT-OE	HEK	Ct-Strep_HA	-	-	-	YES	NO
CE06CK-6	HEK-SLC5A8-WTOE-p3	SLC5A8	WT-OE	HEK	Ct-Strep_HA	-	-	-	YES	NO
CE06CN-4	HEK-NIPA1-WTOE-p3	NIPA1	WT-OE	HEK	Ct-Strep_HA	-	-	-	YES	NO
CE06CT-X	HEK-CLN3-WTOE-p3	CLN3	WT-OE	HEK	Ct-Strep_HA	-	-	-	YES	NO
CE06CV-G	HEK-RHAG-WTOE-p3	RHAG	WT-OE	HEK	Ct-Strep_HA	-	-	-	YES	YES
CE06CX-3	HEK-SLC22A16-WTOE-p3	SLC22A16	WT-OE	HEK	Ct-Strep_HA	-	-	-	YES	YES
CE06CZ-M	HEK-SLC25A6-WTOE-p3	SLC25A6	WT-OE	HEK	Ct-Strep_HA	-	-	-	YES	YES
CE06E0-T	HEK-SLC6A4-WTOE-p3	SLC6A4	WT-OE	HEK	Ct-Strep_HA	-	-	-	YES	NO
CE06E1-F	HEK-SLC4A1-WTOE-p3	SLC4A1	WT-OE	HEK	Ct-Strep_HA	-	-	-	YES	YES
CE06E2-S	HEK-MFSD4B-WTOE-p3	MFSD4B	WT-OE	HEK	Ct-Strep_HA	-	-	-	NO	YES
CE06E3-9	HEK-SLC35D3-WTOE-p3	SLC35D3	WT-OE	HEK	Ct-Strep_HA	-	-	-	YES	YES
CE06E4-V	HEK-SLC12A7-WTOE-p3	SLC12A7	WT-OE	HEK	Ct-Strep_HA	-	-	-	YES	YES
CE06E5-N	HEK-SLC28A3-WTOE-p3	SLC28A3	WT-OE	HEK	Ct-Strep_HA	-	-	-	YES	NO
CE06E6-H	HEK-SLC25A26-WTOE-p4	SLC25A26	WT-OE	HEK	Nt-Strep_HA	-	-	-	YES	NO
CE06E8-P	HEK-SLC25A24-WTOE-p3	SLC25A24	WT-OE	HEK	Ct-Strep_HA	-	-	-	YES	NO
CE06E9-R	HEK-SLC25A18-WTOE-p3	SLC25A18	WT-OE	HEK	Ct-Strep_HA	-	-	-	YES	YES
CE06EA-C	HEK-SLC25A3-WTOE-p3	SLC25A3	WT-OE	HEK	Ct-Strep_HA	-	-	-	YES	YES
CE06EB-5	HEK-SLC7A9-WTOE-p3	SLC7A9	WT-OE	HEK	Ct-Strep_HA	-	-	-	NO	YES
CE06EC-1	HEK-SLC6A12-WTOE-p3	SLC6A12	WT-OE	HEK	Ct-Strep_HA	-	-	-	YES	YES
CE06EE-W	HEK-SLC25A10-WTOE-p3	SLC25A10	WT-OE	HEK	Ct-Strep_HA	-	-	-	YES	NO
CE06MM-9	HEK-SLC39A11-WTOE-p2	SLC39A11	WT-OE	HEK	Nt-Strep_HA	-	-	-	YES	YES
CE06W5-T	HEK-SFXN4-WTOE-p2	SFXN4	WT-OE	HEK	Nt-Strep_HA	-	-	-	YES	YES
CE06W6-F	HEK-MFSD14B-WTOE-p2	MFSD14B	WT-OE	HEK	Nt-Strep_HA	-	-	-	YES	NO
CE06W9-V	HEK-SLC25A13-WTOE-p2	SLC25A13	WT-OE	HEK	Nt-Strep_HA	-	-	-	YES	YES
CE06WA-N	HEK-SLC25A44-WTOE-p2	SLC25A44	WT-OE	HEK	Nt-Strep_HA	-	-	-	YES	NO
CE06WE-P	HEK-SLC50A1-WTOE-p2	SLC50A1	WT-OE	HEK	Nt-Strep_HA	-	-	-	YES	YES
CE06WN-E	HEK-SLC22A15-WTOE-p5	SLC22A15	WT-OE	HEK	Ct-Strep_HA	-	-	-	YES	NO
CE06WT-U	HEK-SLC6A7-WTOE-p3	SLC6A7	WT-OE	HEK	Ct-Strep_HA	-	-	-	YES	YES
CE0731-R	HEK-SLC35D1-WTOE-p5	SLC35D1	WT-OE	HEK	Ct-Strep_HA	-	-	-	YES	YES
CE0732-C	HEK-SLC38A2-WTOE-p3	SLC38A2	WT-OE	HEK	Ct-Strep_HA	-	-	-	YES	YES
CE075A-1	HEK-SLC51A_SLC51B-WTOE-p5	SLC51A	WT-OE	HEK	Ct-Strep_HA	-	-	-	YES	NO
CE07E8-Q	HEK-SLCO1A2-WTOE-p2	SLCO1A2	WT-OE	HEK	Nt-Strep_HA	-	-	-	YES	NO
CE07E9-U	HEK-SLC6A19_CLTRN-WTOE-p5	SLC6A19	WT-OE	HEK	Ct-Strep_HA	-	-	-	YES	YES
CE07FR-G	HEK-SLC7A9-WTOE-p2	SLC7A9	WT-OE	HEK	Nt-Strep_HA	-	-	-	YES	NO
CE07G6-R	HEK-SLC13A2-WTOE-p2	SLC13A2	WT-OE	HEK	Nt-Strep_HA	-	-	-	YES	NO
CE07GC-B	HEK-SLC29A2-WTOE-p2	SLC29A2	WT-OE	HEK	Nt-Strep_HA	-	-	-	YES	NO
CE07GG-U	HEK-SLC4A8-WTOE-p2	SLC4A8	WT-OE	HEK	Nt-Strep_HA	-	-	-	YES	NO
CE07HZ-G	HEK-SLC45A3-WTOE-p3	SLC45A3	WT-OE	HEK	Ct-Strep_HA	-	-	-	YES	NO
CE07KH-W	HEK-SLC25A37-WTOE-p4	SLC25A37	WT-OE	HEK	Nt-Strep_HA	-	-	-	YES	NO
