# Supplementary material for: Metabolic mapping of the human solute carrier superfamily
Source: Mol Syst Biol. 2025 May 12;21(6):560–98. doi: 10.1038/s44320-025-00106-4 (PMC12130231; doi:10.1038/s44320-025-00106-4)
Supplement: Supplementary file 7 — Dataset EV3 [file 44320_2025_106_MOESM7_ESM.xlsx]

## Sheet: Legend
Header	Description
cell_line_name	identifier for the differential analysis including name of cell line and analytical batch ID
SLC_name	name of SLC suffixed by identifier for any additional modification(s) as appropriate
slc	name of SLC
metab02_name	compound name in the METAB02 targeted LC-MS method
metab02_chebi_id	CHEBI ID assigned based on the METAB02 compound name
log2FC	log2 fold change from differential abundance analysis of samples from doxycycline-induced vs uninduced cells
pval	p-value from differential abundance analysis
padj	Benjamini-Hochberg adjusted p-value from differential abundance analysis
if_accurate	whether metabolite peak quantification was considered accurate during metabolomics peak area processing
matched_substrate_chebi_ids	which CHEBI ID(s) was matched between CHEBI ID asigned to METAB02 compound name and CHEBI ID(s) of annotated substrate(s)
matched_substrate_chebi_names	compound name corresponding to the matched CHEBI ID(s)
converted_substrate_chebi_ids	which CHEBI ID(s) was matched between CHEBI ID asigned to METAB02 compound name and CHEBI ID(s) of metabolic conversions of annotated substrate(s)
converted_substrate_chebi_names	compound name corresponding to the matched CHEBI ID(s)
substrate_chebi_ids	CHEBI ID(s) of annotated substrate(s)
substrate_chebi_names	compound name(s) of annotated substrate(s)
pair_name	name of SLC-deregulated metabolite pair
pair_type	type of the SLC-deregulated metabolite pairing, as described in the text

## Sheet: Dataset EV3
cell_line_name	SLC_name	slc	metab02_name	metab02_chebi_id	log2FC	pval	padj	if_accurate	matched_substrate_chebi_ids	matched_substrate_chebi_names	converted_substrate_chebi_ids	converted_substrate_chebi_names	substrate_chebi_ids	substrate_chebi_names	pair_name	pair_type
HEK-SLC10A1-WTOE-Ct-R100248	SLC10A1	SLC10A1	Tauro-muricholic acid	CHEBI:133057	7.26772	1.47e-10	2.74e-08	FALSE					CHEBI:16814;CHEBI:17474;CHEBI:28865;CHEBI:29101;CHEBI:35420;CHEBI:38545	dehydroepiandrosterone sulfate;estrone 3-sulfate;taurocholic acid;sodium(1+);pregnenolone sulfate;rosuvastatin	SLC10A1-Tauro-muricholic acid	other
HEK-SLC34A1-WTOE-Ct-R100249	SLC34A1	SLC34A1	Hypoxanthine	CHEBI:17368	6.56938	0.000145644	0.00122473	FALSE			CHEBI:35780	phosphate ion	CHEBI:29101;CHEBI:35780	sodium(1+);phosphate ion	SLC34A1-Hypoxanthine	metabolic conversion
HEK-SLCO1B1-WTOE-Ct-R100150	SLCO1B1	SLCO1B1	Taurocholic acid	CHEBI:28865	6.25719	2.02e-05	0.003609	TRUE	CHEBI:28865	taurocholic acid			CHEBI:132446;CHEBI:132448;CHEBI:135810;CHEBI:15551;CHEBI:15650;CHEBI:16814;CHEBI:16978;CHEBI:16990;CHEBI:17474;CHEBI:18208;CHEBI:18258;CHEBI:18332;CHEBI:27563;CHEBI:28077;CHEBI:28195;CHEBI:28728;CHEBI:28832;CHEBI:28865;CHEBI:32020;CHEBI:3558;CHEBI:35828;CHEBI:35829;CHEBI:38545;CHEBI:39421;CHEBI:39548;CHEBI:474180;CHEBI:4784;CHEBI:51450;CHEBI:63618;CHEBI:63836;CHEBI:6925;CHEBI:7719;CHEBI:791;CHEBI…	perfluorobutanesulfonic acid;perfluorohexanesulfonic acid;atrasentan;prostaglandin E2;leukotriene E4;dehydroepiandrosterone sulfate;leukotriene C4;bilirubin IXalpha;estrone 3-sulfate;benzylpenicillin;3,3',5-triiodo-L-thyronine;L-thyroxine;arsenic atom;rifampicin;3alpha-hydroxy-5beta-androstan-17-one;thromboxane B2;androsterone 3-glucosiduronic acid;taurocholic acid;pitavastatin;cerivastatin;arsen…	SLCO1B1-Taurocholic acid	annotated substrate
HCT116-SLC6A6-KOOE-Ct-R100268	SLC6A6	SLC6A6	Taurine	CHEBI:15891	6.12104	5.78e-18	1.06e-15	TRUE	CHEBI:15891	taurine			CHEBI:15891	taurine	SLC6A6-Taurine	annotated substrate
HEK-MFSD5-WTOE-Ct-R100251	MFSD5	MFSD5	N-Acetyl-glucosamine phosphate	CHEBI:15784	5.9714	7.11e-07	0.000131579	TRUE							MFSD5-N-Acetyl-glucosamine phosphate	novel
HEK-SLC38A2-WTOE-Ct-R100358	SLC38A2	SLC38A2	Uridine monophosphate	CHEBI:16695	5.78322	0.0110206	0.0271164	TRUE					CHEBI:134261;CHEBI:15378;CHEBI:15428;CHEBI:16449;CHEBI:17822;CHEBI:26271;CHEBI:27570;CHEBI:28300;CHEBI:29101	alpha-(methylamino)isobutyric acid;hydron;glycine;alanine;serine;proline;histidine;glutamine;sodium(1+)	SLC38A2-Uridine monophosphate	other
HEK-SLC7A3-WTOE-Ct-R100183	SLC7A3	SLC7A3	Aminoadipic acid	CHEBI:37024	5.27294	6.45e-10	1.14e-07	TRUE					CHEBI:18257;CHEBI:25094;CHEBI:29016	ornithine;lysine;arginine	SLC7A3-Aminoadipic acid	other
HEK-SLC10A1-WTOE-Ct-R100248	SLC10A1	SLC10A1	Taurocholic acid	CHEBI:28865	5.18722	3.95e-10	3.67e-08	TRUE	CHEBI:28865	taurocholic acid			CHEBI:16814;CHEBI:17474;CHEBI:28865;CHEBI:29101;CHEBI:35420;CHEBI:38545	dehydroepiandrosterone sulfate;estrone 3-sulfate;taurocholic acid;sodium(1+);pregnenolone sulfate;rosuvastatin	SLC10A1-Taurocholic acid	annotated substrate
HEK-SLC7A2-WTOE-Ct-R100277	SLC7A2	SLC7A2	Aminoadipic acid	CHEBI:37024	5.06928	3.61e-08	3.37e-06	TRUE					CHEBI:25094;CHEBI:29016	lysine;arginine	SLC7A2-Aminoadipic acid	other
HEK-SLC4A1-WTOE-Ct-R100249	SLC4A1	SLC4A1	Palmitoylcarnitine	CHEBI:73067	5.05854	0.000101924	0.000997785	FALSE					CHEBI:17544;CHEBI:17996	hydrogencarbonate;chloride	SLC4A1-Palmitoylcarnitine	other
HCT116-SLC18B1-KOOE-Ct-R100315	SLC18B1	SLC18B1	Uridine monophosphate	CHEBI:16695	5.02909	0.0227572	0.076547	TRUE					CHEBI:15378;CHEBI:15746;CHEBI:16610;CHEBI:28790	hydron;spermine;spermidine;serotonin	SLC18B1-Uridine monophosphate	other
HEK-SLC38A2-WTOE-Ct-R100358	SLC38A2	SLC38A2	Cytidine monophosphate	CHEBI:17361	4.92269	0.00829385	0.0209588	TRUE					CHEBI:134261;CHEBI:15378;CHEBI:15428;CHEBI:16449;CHEBI:17822;CHEBI:26271;CHEBI:27570;CHEBI:28300;CHEBI:29101	alpha-(methylamino)isobutyric acid;hydron;glycine;alanine;serine;proline;histidine;glutamine;sodium(1+)	SLC38A2-Cytidine monophosphate	other
HEK-SVOPL-WTOE-Ct-R100276	SVOPL	SVOPL	Uridine monophosphate	CHEBI:16695	4.53937	0.197895	0.957747	TRUE							SVOPL-Uridine monophosphate	novel
HEK-SLC5A7-WTOE-Ct-R100150	SLC5A7	SLC5A7	Salicylic acid	CHEBI:16914	4.49719	0.179962	0.644264	TRUE					CHEBI:15354;CHEBI:17996;CHEBI:29101	choline;chloride;sodium(1+)	SLC5A7-Salicylic acid	other
HEK-SLC6A14-WTOE-Ct-R100310	SLC6A14	SLC6A14	Aminoadipic acid	CHEBI:37024	4.45423	5.68e-08	1.82e-06	TRUE					CHEBI:16958;CHEBI:17996;CHEBI:21949;CHEBI:25017;CHEBI:25094;CHEBI:29016;CHEBI:29101	beta-alanine;chloride;O-butanoyl-L-carnitine;leucine;lysine;arginine;sodium(1+)	SLC6A14-Aminoadipic acid	other
HEK-SV2C-WTOE-Ct-R100142	SV2C	SV2C	Uric acid	CHEBI:27226	4.26851	0.372161	0.532568	TRUE							SV2C-Uric acid	novel
HEK-SLC6A13-WTOE-Ct-R100183	SLC6A13	SLC6A13	Carnitine	CHEBI:17126	4.04434	6.69e-05	0.000986194	TRUE					CHEBI:16865	gamma-aminobutyric acid	SLC6A13-Carnitine	other
HEK-SLC22A1-WTOE-Ct-R100153	SLC22A1	SLC22A1	Thiamine	CHEBI:18385	4.01183	2.19e-07	3.87e-05	TRUE	CHEBI:18385	thiamine(1+)			CHEBI:15355;CHEBI:15551;CHEBI:15553;CHEBI:16118;CHEBI:165221;CHEBI:16797;CHEBI:17148;CHEBI:17431;CHEBI:18385;CHEBI:194221;CHEBI:2453;CHEBI:2504;CHEBI:27899;CHEBI:28496;CHEBI:28790;CHEBI:31941;CHEBI:32066;CHEBI:33569;CHEBI:35026;CHEBI:40618;CHEBI:44296;CHEBI:45081;CHEBI:45783;CHEBI:45863;CHEBI:465284;CHEBI:47781;CHEBI:4828;CHEBI:4877;CHEBI:4883;CHEBI:50383;CHEBI:50924;CHEBI:63577;CHEBI:641;CHEBI:6…	acetylcholine;prostaglandin E2;prostaglandin F2alpha;berberine;O-Desmethyltramadol;1-methylnicotinamide;putrescine;agmatine;thiamine(1+);1-methyl-1,2,3,4-tetrahydroisoquinoline-6,7-diol;acyclovir;aflatoxin B1;cisplatin;N-[(5S)-5-amino-5-carboxypentanoyl]-L-cysteinyl-D-valine;serotonin;oxaliplatin;Prothionamide;noradrenaline;triethylamine;aminoguanidine;tetraethylammonium;pentamidine;imatinib;pacl…	SLC22A1-Thiamine	annotated substrate
HEK-SLC30A8-WTOE-Ct-R100140	SLC30A8	SLC30A8	N-Acetyl-glucosamine phosphate	CHEBI:15784	3.9392	4.1e-05	0.0036082	TRUE					CHEBI:29105	zinc(2+)	SLC30A8-N-Acetyl-glucosamine phosphate	other
HEK-SLC6A13-WTOE-Ct-R100183	SLC6A13	SLC6A13	AICAR	CHEBI:28498	3.91476	0.000116207	0.00146918	FALSE					CHEBI:16865	gamma-aminobutyric acid	SLC6A13-AICAR	other
HEK-SLC38A2-WTOE-Ct-R100358	SLC38A2	SLC38A2	Adenosine monophosphate	CHEBI:16027	3.89864	0.0060484	0.0171371	TRUE			CHEBI:15428;CHEBI:16449;CHEBI:17822;CHEBI:26271;CHEBI:27570;CHEBI:28300	glycine;alanine;serine;proline;histidine;glutamine	CHEBI:134261;CHEBI:15378;CHEBI:15428;CHEBI:16449;CHEBI:17822;CHEBI:26271;CHEBI:27570;CHEBI:28300;CHEBI:29101	alpha-(methylamino)isobutyric acid;hydron;glycine;alanine;serine;proline;histidine;glutamine;sodium(1+)	SLC38A2-Adenosine monophosphate	metabolic conversion
HCT116-SLC6A8-KOOE-Ct-R100356	SLC6A8	SLC6A8	Guanidobutyric acid	CHEBI:86564	3.88315	5.33e-11	3.31e-09	TRUE					CHEBI:16919;CHEBI:17996;CHEBI:29101	creatine;chloride;sodium(1+)	SLC6A8-Guanidobutyric acid	other
HEK-SLC6A14-WTOE-Ct-R100310	SLC6A14	SLC6A14	Adenosine monophosphate	CHEBI:16027	3.83019	1.02e-05	6.29e-05	TRUE			CHEBI:25017;CHEBI:25094;CHEBI:29016	leucine;lysine;arginine	CHEBI:16958;CHEBI:17996;CHEBI:21949;CHEBI:25017;CHEBI:25094;CHEBI:29016;CHEBI:29101	beta-alanine;chloride;O-butanoyl-L-carnitine;leucine;lysine;arginine;sodium(1+)	SLC6A14-Adenosine monophosphate	metabolic conversion
HEK-SLC34A3-WTOE-Ct-R100249	SLC34A3	SLC34A3	Hypoxanthine	CHEBI:17368	3.69293	0.0282899	0.0680626	FALSE			CHEBI:35780	phosphate ion	CHEBI:29101;CHEBI:35780	sodium(1+);phosphate ion	SLC34A3-Hypoxanthine	metabolic conversion
HCT116-SLC26A11-KOOE-Ct-R100285	SLC26A11	SLC26A11	Uridine monophosphate	CHEBI:16695	3.63614	0.308211	0.60648	TRUE					CHEBI:17996;CHEBI:29101	chloride;sodium(1+)	SLC26A11-Uridine monophosphate	other
HEK-SLC6A14-WTOE-Ct-R100310	SLC6A14	SLC6A14	Argininosuccinic acid	CHEBI:15682	3.49092	6.9e-08	1.82e-06	TRUE			CHEBI:29016	arginine	CHEBI:16958;CHEBI:17996;CHEBI:21949;CHEBI:25017;CHEBI:25094;CHEBI:29016;CHEBI:29101	beta-alanine;chloride;O-butanoyl-L-carnitine;leucine;lysine;arginine;sodium(1+)	SLC6A14-Argininosuccinic acid	metabolic conversion
HCT116-SLC45A4-KOOE-Ct-R100211	SLC45A4	SLC45A4	Aminobutyric acid	CHEBI:16865	3.41747	4.22e-09	7.56e-07	TRUE							SLC45A4-Aminobutyric acid	novel
HEK-SLC6A5-WTOE-Ct-R100146	SLC6A5	SLC6A5	Glycine	CHEBI:15428	3.38007	8.73e-07	2.59e-05	TRUE	CHEBI:15428	glycine			CHEBI:15428;CHEBI:29101	glycine;sodium(1+)	SLC6A5-Glycine	annotated substrate
HEK-SLC6A13-WTOE-Ct-R100183	SLC6A13	SLC6A13	Guanidobutyric acid	CHEBI:86564	3.27271	3.46e-06	8.75e-05	TRUE					CHEBI:16865	gamma-aminobutyric acid	SLC6A13-Guanidobutyric acid	other
HCT116-SLC6A8-KOOE-Ct-R100356	SLC6A8	SLC6A8	Creatine	CHEBI:16919	3.26712	5.18e-15	9.64e-13	TRUE	CHEBI:16919	creatine			CHEBI:16919;CHEBI:17996;CHEBI:29101	creatine;chloride;sodium(1+)	SLC6A8-Creatine	annotated substrate
HCT116-SLC22A5-KOOE-Ct-R100181	SLC22A5	SLC22A5	Palmitoylcarnitine	CHEBI:73067	3.14319	5.58e-11	3.33e-09	TRUE			CHEBI:17126	carnitine	CHEBI:11060;CHEBI:16347;CHEBI:17126;CHEBI:21949;CHEBI:28593;CHEBI:29101;CHEBI:35026;CHEBI:4877;CHEBI:53210;CHEBI:57589;CHEBI:5956;CHEBI:60654;CHEBI:6762;CHEBI:77733	(S)-carnitine;(R)-carnitine;carnitine;O-butanoyl-L-carnitine;quinidine;sodium(1+);triethylamine;ethambutol;O-propanoyl-L-carnitine;O-acetyl-L-carnitine;ipratropium;valproate;mepyramine;2-(3,4-dimethoxyphenyl)-5-{[2-(3,4-dimethoxyphenyl)ethyl](methyl)amino}-2-(propan-2-yl)pentanenitrile	SLC22A5-Palmitoylcarnitine	metabolic conversion
HCT116-SLC22A5-KOOE-Ct-R100181	SLC22A5	SLC22A5	Propionylcarnitine	CHEBI:28867	3.09985	8.67e-11	3.88e-09	TRUE	CHEBI:53210	O-propanoyl-L-carnitine	CHEBI:17126	carnitine	CHEBI:11060;CHEBI:16347;CHEBI:17126;CHEBI:21949;CHEBI:28593;CHEBI:29101;CHEBI:35026;CHEBI:4877;CHEBI:53210;CHEBI:57589;CHEBI:5956;CHEBI:60654;CHEBI:6762;CHEBI:77733	(S)-carnitine;(R)-carnitine;carnitine;O-butanoyl-L-carnitine;quinidine;sodium(1+);triethylamine;ethambutol;O-propanoyl-L-carnitine;O-acetyl-L-carnitine;ipratropium;valproate;mepyramine;2-(3,4-dimethoxyphenyl)-5-{[2-(3,4-dimethoxyphenyl)ethyl](methyl)amino}-2-(propan-2-yl)pentanenitrile	SLC22A5-Propionylcarnitine	annotated substrate
HEK-SLC22A14-WTOE-Ct-R100147	SLC22A14	SLC22A14	Deoxyadenosine	CHEBI:17256	3.08723	0.138574	0.75586	FALSE					CHEBI:17015	riboflavin	SLC22A14-Deoxyadenosine	other
HEK-SVOPL-WTOE-Ct-R100276	SVOPL	SVOPL	Adenosine monophosphate	CHEBI:16027	2.99048	0.185138	0.957747	TRUE							SVOPL-Adenosine monophosphate	novel
HEK-SLC40A1-WTOE-Ct-R100159	SLC40A1	SLC40A1	Carnitine	CHEBI:17126	2.93406	0.0074645	0.0265736	TRUE					CHEBI:29033;CHEBI:29035	iron(2+);manganese(2+)	SLC40A1-Carnitine	other
HCT116-SLC18B1-KOOE-Ct-R100315	SLC18B1	SLC18B1	Cytidine monophosphate	CHEBI:17361	2.87037	0.0246185	0.081329	TRUE					CHEBI:15378;CHEBI:15746;CHEBI:16610;CHEBI:28790	hydron;spermine;spermidine;serotonin	SLC18B1-Cytidine monophosphate	other
HEK-SLC1A2-WTOE-Ct-R100240	SLC1A2	SLC1A2	Cystine	CHEBI:17376	2.86495	4.74e-05	0.00146058	TRUE					CHEBI:16015;CHEBI:17364;CHEBI:18237;CHEBI:29101;CHEBI:29103	L-glutamic acid;D-aspartic acid;glutamic acid;sodium(1+);potassium(1+)	SLC1A2-Cystine	other
HEK-SLC6A14-WTOE-Ct-R100310	SLC6A14	SLC6A14	Arginine	CHEBI:29016	2.8332	2.09e-07	3.22e-06	TRUE	CHEBI:29016	arginine			CHEBI:16958;CHEBI:17996;CHEBI:21949;CHEBI:25017;CHEBI:25094;CHEBI:29016;CHEBI:29101	beta-alanine;chloride;O-butanoyl-L-carnitine;leucine;lysine;arginine;sodium(1+)	SLC6A14-Arginine	annotated substrate
HEK-SLC40A1-WTOE-Ct-R100159	SLC40A1	SLC40A1	Deoxy-(methylthio)adenosine	CHEBI:17509	2.83265	5.11e-06	0.000106438	TRUE					CHEBI:29033;CHEBI:29035	iron(2+);manganese(2+)	SLC40A1-Deoxy-(methylthio)adenosine	other
HEK-SLC34A3-WTOE-Ct-R100249	SLC34A3	SLC34A3	Inosine monophosphate	CHEBI:17202	2.81913	0.00159618	0.00899662	TRUE			CHEBI:35780	phosphate ion	CHEBI:29101;CHEBI:35780	sodium(1+);phosphate ion	SLC34A3-Inosine monophosphate	metabolic conversion
HEK-SLC34A3-WTOE-Ct-R100249	SLC34A3	SLC34A3	AICAR	CHEBI:28498	2.79583	0.00364794	0.0150781	TRUE					CHEBI:29101;CHEBI:35780	sodium(1+);phosphate ion	SLC34A3-AICAR	other
HEK-SLC52A1-WTOE-Ct-R100150	SLC52A1	SLC52A1	Riboflavin	CHEBI:17015	2.77802	1.4e-05	0.00251453	TRUE	CHEBI:17015	riboflavin			CHEBI:17015	riboflavin	SLC52A1-Riboflavin	annotated substrate
HEK-SLC6A14-WTOE-Ct-R100310	SLC6A14	SLC6A14	Deoxycytidine monophosphate	CHEBI:15918	2.73442	3.57e-08	1.82e-06	TRUE					CHEBI:16958;CHEBI:17996;CHEBI:21949;CHEBI:25017;CHEBI:25094;CHEBI:29016;CHEBI:29101	beta-alanine;chloride;O-butanoyl-L-carnitine;leucine;lysine;arginine;sodium(1+)	SLC6A14-Deoxycytidine monophosphate	other
HEK-SLC35F1-WTOE-Ct-R100248	SLC35F1	SLC35F1	Salicylic acid	CHEBI:16914	2.71699	0.176274	0.571904	TRUE							SLC35F1-Salicylic acid	novel
HCT116-SLC22A5-KOOE-Ct-R100181	SLC22A5	SLC22A5	Adenosine monophosphate	CHEBI:16027	2.68994	0.0324723	0.121095	TRUE					CHEBI:11060;CHEBI:16347;CHEBI:17126;CHEBI:21949;CHEBI:28593;CHEBI:29101;CHEBI:35026;CHEBI:4877;CHEBI:53210;CHEBI:57589;CHEBI:5956;CHEBI:60654;CHEBI:6762;CHEBI:77733	(S)-carnitine;(R)-carnitine;carnitine;O-butanoyl-L-carnitine;quinidine;sodium(1+);triethylamine;ethambutol;O-propanoyl-L-carnitine;O-acetyl-L-carnitine;ipratropium;valproate;mepyramine;2-(3,4-dimethoxyphenyl)-5-{[2-(3,4-dimethoxyphenyl)ethyl](methyl)amino}-2-(propan-2-yl)pentanenitrile	SLC22A5-Adenosine monophosphate	other
HCT116-SLC45A3-KOOE-Ct-R100210	SLC45A3	SLC45A3	Aminobutyric acid	CHEBI:16865	2.67921	0.0172707	0.149679	TRUE							SLC45A3-Aminobutyric acid	novel
HEK-SLC22A8-WTOE-Ct-R100246	SLC22A8	SLC22A8	Kynurenine	CHEBI:28683	2.67059	0.000676519	0.00863997	TRUE					CHEBI:10110;CHEBI:15551;CHEBI:15553;CHEBI:17474;CHEBI:18208;CHEBI:18344;CHEBI:27226;CHEBI:27902;CHEBI:31530;CHEBI:3213;CHEBI:44185;CHEBI:47426;CHEBI:63618	zidovudine;prostaglandin E2;prostaglandin F2alpha;estrone 3-sulfate;benzylpenicillin;kynurenic acid;uric acid;tetracycline;edaravone;bumetanide;methotrexate;furosemide;pravastatin	SLC22A8-Kynurenine	other
HEK-SLC6A14-WTOE-Ct-R100310	SLC6A14	SLC6A14	Valine	CHEBI:27266	2.66075	6e-08	1.82e-06	TRUE					CHEBI:16958;CHEBI:17996;CHEBI:21949;CHEBI:25017;CHEBI:25094;CHEBI:29016;CHEBI:29101	beta-alanine;chloride;O-butanoyl-L-carnitine;leucine;lysine;arginine;sodium(1+)	SLC6A14-Valine	other
HEK-SLC17A9-WTOE-Ct-R100261	SLC17A9	SLC17A9	N-Acetyl-glucosamine phosphate	CHEBI:15784	2.65672	0.107869	0.275075	TRUE			CHEBI:15422	ATP	CHEBI:15422	ATP	SLC17A9-N-Acetyl-glucosamine phosphate	metabolic conversion
HCT116-SLC18B1-KOOE-Ct-R100315	SLC18B1	SLC18B1	Deoxycytidine monophosphate	CHEBI:15918	2.64579	0.0180609	0.0645142	TRUE					CHEBI:15378;CHEBI:15746;CHEBI:16610;CHEBI:28790	hydron;spermine;spermidine;serotonin	SLC18B1-Deoxycytidine monophosphate	other
HEK-SLC7A2-WTOE-Ct-R100277	SLC7A2	SLC7A2	Argininosuccinic acid	CHEBI:15682	2.61993	6.43e-09	1.2e-06	TRUE			CHEBI:29016	arginine	CHEBI:25094;CHEBI:29016	lysine;arginine	SLC7A2-Argininosuccinic acid	metabolic conversion
HEK-SLC35G5-WTOE-Ct-R100156	SLC35G5	SLC35G5	Cytosine	CHEBI:16040	2.55367	0.0237717	0.277462	FALSE							SLC35G5-Cytosine	novel
HEK-SLC25A18-WTOE-Ct-R100277	SLC25A18	SLC25A18	Hypoxanthine	CHEBI:17368	2.5482	0.130114	0.722394	FALSE					CHEBI:18237	glutamic acid	SLC25A18-Hypoxanthine	other
HCT116-SLC18B1-KOOE-Ct-R100315	SLC18B1	SLC18B1	Adenosine monophosphate	CHEBI:16027	2.5447	0.0490016	0.137353	TRUE					CHEBI:15378;CHEBI:15746;CHEBI:16610;CHEBI:28790	hydron;spermine;spermidine;serotonin	SLC18B1-Adenosine monophosphate	other
HEK-SLC35D3-WTOE-Ct-R100249	SLC35D3	SLC35D3	Hypoxanthine	CHEBI:17368	2.52258	0.0490016	0.357699	FALSE					CHEBI:18066	UDP-D-glucose	SLC35D3-Hypoxanthine	other
HCT116-SLC22A5-KOOE-Ct-R100181	SLC22A5	SLC22A5	Carnitine	CHEBI:17126	2.5047	1.53e-11	1.37e-09	TRUE	CHEBI:11060;CHEBI:16347;CHEBI:17126	(S)-carnitine;(R)-carnitine;carnitine			CHEBI:11060;CHEBI:16347;CHEBI:17126;CHEBI:21949;CHEBI:28593;CHEBI:29101;CHEBI:35026;CHEBI:4877;CHEBI:53210;CHEBI:57589;CHEBI:5956;CHEBI:60654;CHEBI:6762;CHEBI:77733	(S)-carnitine;(R)-carnitine;carnitine;O-butanoyl-L-carnitine;quinidine;sodium(1+);triethylamine;ethambutol;O-propanoyl-L-carnitine;O-acetyl-L-carnitine;ipratropium;valproate;mepyramine;2-(3,4-dimethoxyphenyl)-5-{[2-(3,4-dimethoxyphenyl)ethyl](methyl)amino}-2-(propan-2-yl)pentanenitrile	SLC22A5-Carnitine	annotated substrate
LS180-SLC6A20-KOOE-Ct-R100292	SLC6A20	SLC6A20	Hydroxy-proline	CHEBI:18240	2.49693	1.37e-08	1.27e-06	TRUE					CHEBI:17996;CHEBI:26271;CHEBI:29101	chloride;proline;sodium(1+)	SLC6A20-Hydroxy-proline	other
HEK-SLC6A19_CLTRN-WTOE-Ct-R100310	SLC6A19_CLTRN	SLC6A19	Valine	CHEBI:27266	2.47212	2.19e-07	1.78e-05	TRUE	CHEBI:27266	valine			CHEBI:15356;CHEBI:15428;CHEBI:16449;CHEBI:16811;CHEBI:17822;CHEBI:18186;CHEBI:24898;CHEBI:25017;CHEBI:26271;CHEBI:27266;CHEBI:27897;CHEBI:28044;CHEBI:28300;CHEBI:29101	cysteine;glycine;alanine;methionine;serine;tyrosine;isoleucine;leucine;proline;valine;tryptophan;phenylalanine;glutamine;sodium(1+)	SLC6A19-Valine	annotated substrate
HEK-SLC6A14-WTOE-Ct-R100310	SLC6A14	SLC6A14	Histidine	CHEBI:27570	2.42536	1.66e-06	1.52e-05	TRUE					CHEBI:16958;CHEBI:17996;CHEBI:21949;CHEBI:25017;CHEBI:25094;CHEBI:29016;CHEBI:29101	beta-alanine;chloride;O-butanoyl-L-carnitine;leucine;lysine;arginine;sodium(1+)	SLC6A14-Histidine	other
HCT116-SLC39A6-KOOE-Ct-R100331	SLC39A6	SLC39A6	Adenosine monophosphate	CHEBI:16027	2.42106	0.115729	0.254879	TRUE					CHEBI:29105	zinc(2+)	SLC39A6-Adenosine monophosphate	other
HCT116-SLC22A5-KOOE-Ct-R100181	SLC22A5	SLC22A5	Butyrylcarnitine	CHEBI:7676	2.4115	1.48e-11	1.37e-09	TRUE	CHEBI:21949	O-butanoyl-L-carnitine			CHEBI:11060;CHEBI:16347;CHEBI:17126;CHEBI:21949;CHEBI:28593;CHEBI:29101;CHEBI:35026;CHEBI:4877;CHEBI:53210;CHEBI:57589;CHEBI:5956;CHEBI:60654;CHEBI:6762;CHEBI:77733	(S)-carnitine;(R)-carnitine;carnitine;O-butanoyl-L-carnitine;quinidine;sodium(1+);triethylamine;ethambutol;O-propanoyl-L-carnitine;O-acetyl-L-carnitine;ipratropium;valproate;mepyramine;2-(3,4-dimethoxyphenyl)-5-{[2-(3,4-dimethoxyphenyl)ethyl](methyl)amino}-2-(propan-2-yl)pentanenitrile	SLC22A5-Butyrylcarnitine	annotated substrate
HEK-SLC7A2-WTOE-Ct-R100277	SLC7A2	SLC7A2	Pyridoxamine	CHEBI:16410	2.41003	0.0571245	0.273905	FALSE					CHEBI:25094;CHEBI:29016	lysine;arginine	SLC7A2-Pyridoxamine	other
HCT116-SLC26A11-KOOE-Ct-R100285	SLC26A11	SLC26A11	Adenosine monophosphate	CHEBI:16027	2.40941	0.238477	0.519787	TRUE					CHEBI:17996;CHEBI:29101	chloride;sodium(1+)	SLC26A11-Adenosine monophosphate	other
HCT116-SLC5A6-KOOE-Ct-R100268	SLC5A6	SLC5A6	Uridine monophosphate	CHEBI:16695	2.3765	0.0648732	0.143815	TRUE					CHEBI:15956;CHEBI:16382;CHEBI:16454;CHEBI:29101;CHEBI:30313	biotin;iodide;pantothenate;sodium(1+);lipoate	SLC5A6-Uridine monophosphate	other
HEK-SLC7A3-WTOE-Ct-R100183	SLC7A3	SLC7A3	Arginine	CHEBI:29016	2.36528	5.74e-09	3.38e-07	TRUE	CHEBI:29016	arginine	CHEBI:18257	ornithine	CHEBI:18257;CHEBI:25094;CHEBI:29016	ornithine;lysine;arginine	SLC7A3-Arginine	annotated substrate
HEK-SLC6A14-WTOE-Ct-R100310	SLC6A14	SLC6A14	Uridine monophosphate	CHEBI:16695	2.36373	2.53e-05	0.000131345	TRUE					CHEBI:16958;CHEBI:17996;CHEBI:21949;CHEBI:25017;CHEBI:25094;CHEBI:29016;CHEBI:29101	beta-alanine;chloride;O-butanoyl-L-carnitine;leucine;lysine;arginine;sodium(1+)	SLC6A14-Uridine monophosphate	other
HEK-SLC38A4-WTOE-Ct-R100358	SLC38A4	SLC38A4	Uridine monophosphate	CHEBI:16695	2.35739	0.00045864	0.00243734	TRUE					CHEBI:15428;CHEBI:16449;CHEBI:17822;CHEBI:22653;CHEBI:25094;CHEBI:27570;CHEBI:29016;CHEBI:29101	glycine;alanine;serine;asparagine;lysine;histidine;arginine;sodium(1+)	SLC38A4-Uridine monophosphate	other
HEK-SLC6A1-WTOE-Ct-R100146	SLC6A1	SLC6A1	Guanidobutyric acid	CHEBI:86564	2.33307	8.84e-05	0.00524427	TRUE					CHEBI:16865	gamma-aminobutyric acid	SLC6A1-Guanidobutyric acid	other
HEK-SVOPL-WTOE-Ct-R100276	SVOPL	SVOPL	Deoxycytidine monophosphate	CHEBI:15918	2.30731	0.218789	0.964232	TRUE							SVOPL-Deoxycytidine monophosphate	novel
HEK-OCA2-WTOE-Ct-R100238	OCA2	OCA2	Glucosamine 6-phosphate	CHEBI:47987	2.27694	0.145749	0.440678	FALSE					CHEBI:17996	chloride	OCA2-Glucosamine 6-phosphate	other
HEK-SLC12A6-WTOE-Ct-R100251	SLC12A6	SLC12A6	Aminobutyric acid	CHEBI:16865	2.27151	0.0101421	0.188995	FALSE					CHEBI:17996;CHEBI:29103	chloride;potassium(1+)	SLC12A6-Aminobutyric acid	other
HCT116-SLC26A11-KOOE-Ct-R100285	SLC26A11	SLC26A11	Cytidine monophosphate	CHEBI:17361	2.25002	0.107626	0.322879	TRUE					CHEBI:17996;CHEBI:29101	chloride;sodium(1+)	SLC26A11-Cytidine monophosphate	other
HEK-SLC22A8-WTOE-Ct-R100246	SLC22A8	SLC22A8	Kynurenic acid	CHEBI:18344	2.24669	1.41e-06	0.000261253	TRUE	CHEBI:18344	kynurenic acid			CHEBI:10110;CHEBI:15551;CHEBI:15553;CHEBI:17474;CHEBI:18208;CHEBI:18344;CHEBI:27226;CHEBI:27902;CHEBI:31530;CHEBI:3213;CHEBI:44185;CHEBI:47426;CHEBI:63618	zidovudine;prostaglandin E2;prostaglandin F2alpha;estrone 3-sulfate;benzylpenicillin;kynurenic acid;uric acid;tetracycline;edaravone;bumetanide;methotrexate;furosemide;pravastatin	SLC22A8-Kynurenic acid	annotated substrate
HEK-SLC11A1-WTOE-Ct-R100155	SLC11A1	SLC11A1	Hydroxyethylindole	CHEBI:17890	2.24467	0.0748599	0.237948	FALSE					CHEBI:15378;CHEBI:29033;CHEBI:29105	hydron;iron(2+);zinc(2+)	SLC11A1-Hydroxyethylindole	other
HEK-SLC7A3-WTOE-Ct-R100183	SLC7A3	SLC7A3	Argininosuccinic acid	CHEBI:15682	2.24142	3.91e-09	3.38e-07	TRUE			CHEBI:29016	arginine	CHEBI:18257;CHEBI:25094;CHEBI:29016	ornithine;lysine;arginine	SLC7A3-Argininosuccinic acid	metabolic conversion
HCT116-SLC5A6-KOOE-Ct-R100268	SLC5A6	SLC5A6	Pantothenic acid	CHEBI:7916	2.23454	4.58e-16	8.42e-14	TRUE	CHEBI:16454	pantothenate			CHEBI:15956;CHEBI:16382;CHEBI:16454;CHEBI:29101;CHEBI:30313	biotin;iodide;pantothenate;sodium(1+);lipoate	SLC5A6-Pantothenic acid	annotated substrate
HEK-MFSD5-WTOE-Ct-R100251	MFSD5	MFSD5	Uridine monophosphate	CHEBI:16695	2.21681	0.00103801	0.021337	TRUE							MFSD5-Uridine monophosphate	novel
HEK-SLC22A12-WTOE-Nt-R100304	SLC22A12	SLC22A12	Orotic acid	CHEBI:16742	2.19549	3.55e-05	0.00424537	TRUE					CHEBI:15858;CHEBI:16382;CHEBI:17996;CHEBI:27226	bromide;iodide;chloride;uric acid	SLC22A12-Orotic acid	other
HEK-SLCO1B1-WTOE-Ct-R100150	SLCO1B1	SLCO1B1	Uric acid	CHEBI:27226	2.19274	0.00326947	0.0731544	TRUE					CHEBI:132446;CHEBI:132448;CHEBI:135810;CHEBI:15551;CHEBI:15650;CHEBI:16814;CHEBI:16978;CHEBI:16990;CHEBI:17474;CHEBI:18208;CHEBI:18258;CHEBI:18332;CHEBI:27563;CHEBI:28077;CHEBI:28195;CHEBI:28728;CHEBI:28832;CHEBI:28865;CHEBI:32020;CHEBI:3558;CHEBI:35828;CHEBI:35829;CHEBI:38545;CHEBI:39421;CHEBI:39548;CHEBI:474180;CHEBI:4784;CHEBI:51450;CHEBI:63618;CHEBI:63836;CHEBI:6925;CHEBI:7719;CHEBI:791;CHEBI…	perfluorobutanesulfonic acid;perfluorohexanesulfonic acid;atrasentan;prostaglandin E2;leukotriene E4;dehydroepiandrosterone sulfate;leukotriene C4;bilirubin IXalpha;estrone 3-sulfate;benzylpenicillin;3,3',5-triiodo-L-thyronine;L-thyroxine;arsenic atom;rifampicin;3alpha-hydroxy-5beta-androstan-17-one;thromboxane B2;androsterone 3-glucosiduronic acid;taurocholic acid;pitavastatin;cerivastatin;arsen…	SLCO1B1-Uric acid	other
HEK-UNC93B1-WTOE-Ct-R100251	UNC93B1	UNC93B1	Uridine monophosphate	CHEBI:16695	2.19043	0.441459	0.767456	TRUE							UNC93B1-Uridine monophosphate	novel
HEK-SLC4A7-WTOE-Ct-R100277	SLC4A7	SLC4A7	N-Acetyl-glucosamine phosphate	CHEBI:15784	2.17818	0.0395463	0.247942	TRUE					CHEBI:17544;CHEBI:29101	hydrogencarbonate;sodium(1+)	SLC4A7-N-Acetyl-glucosamine phosphate	other
HCT116-SLC25A44-KOOE-Ct-R100192	SLC25A44	SLC25A44	Cytidine monophosphate	CHEBI:17361	2.17093	2e-05	0.000658134	TRUE					CHEBI:25017;CHEBI:27266	leucine;valine	SLC25A44-Cytidine monophosphate	other
HEK-SLCO1B1-WTOE-Ct-R100150	SLCO1B1	SLCO1B1	Riboflavin	CHEBI:17015	2.16483	0.00284394	0.0731544	TRUE					CHEBI:132446;CHEBI:132448;CHEBI:135810;CHEBI:15551;CHEBI:15650;CHEBI:16814;CHEBI:16978;CHEBI:16990;CHEBI:17474;CHEBI:18208;CHEBI:18258;CHEBI:18332;CHEBI:27563;CHEBI:28077;CHEBI:28195;CHEBI:28728;CHEBI:28832;CHEBI:28865;CHEBI:32020;CHEBI:3558;CHEBI:35828;CHEBI:35829;CHEBI:38545;CHEBI:39421;CHEBI:39548;CHEBI:474180;CHEBI:4784;CHEBI:51450;CHEBI:63618;CHEBI:63836;CHEBI:6925;CHEBI:7719;CHEBI:791;CHEBI…	perfluorobutanesulfonic acid;perfluorohexanesulfonic acid;atrasentan;prostaglandin E2;leukotriene E4;dehydroepiandrosterone sulfate;leukotriene C4;bilirubin IXalpha;estrone 3-sulfate;benzylpenicillin;3,3',5-triiodo-L-thyronine;L-thyroxine;arsenic atom;rifampicin;3alpha-hydroxy-5beta-androstan-17-one;thromboxane B2;androsterone 3-glucosiduronic acid;taurocholic acid;pitavastatin;cerivastatin;arsen…	SLCO1B1-Riboflavin	other
HEK-SLC10A2-WTOE-Ct-R100131	SLC10A2	SLC10A2	Taurocholic acid	CHEBI:28865	2.16403	3.06e-09	5.35e-07	TRUE	CHEBI:28865	taurocholic acid			CHEBI:16755;CHEBI:16814;CHEBI:17474;CHEBI:23614;CHEBI:28689;CHEBI:28865;CHEBI:29101;CHEBI:35420;CHEBI:63827	chenodeoxycholic acid;dehydroepiandrosterone sulfate;estrone 3-sulfate;deoxycholate;dehydroepiandrosterone;taurocholic acid;sodium(1+);pregnenolone sulfate;bromosulfophthalein sodium	SLC10A2-Taurocholic acid	annotated substrate
HEK-SLC6A14-WTOE-Ct-R100310	SLC6A14	SLC6A14	Citrulline	CHEBI:18211	2.16387	2.51e-06	1.79e-05	TRUE			CHEBI:29016	arginine	CHEBI:16958;CHEBI:17996;CHEBI:21949;CHEBI:25017;CHEBI:25094;CHEBI:29016;CHEBI:29101	beta-alanine;chloride;O-butanoyl-L-carnitine;leucine;lysine;arginine;sodium(1+)	SLC6A14-Citrulline	metabolic conversion
HEK-SLC34A3-WTOE-Ct-R100249	SLC34A3	SLC34A3	Dihydrofolate	CHEBI:15633	2.15516	0.0033702	0.0145781	FALSE					CHEBI:29101;CHEBI:35780	sodium(1+);phosphate ion	SLC34A3-Dihydrofolate	other
HEK-SLC7A2-WTOE-Ct-R100277	SLC7A2	SLC7A2	Arginine	CHEBI:29016	2.15341	1.33e-07	8.27e-06	TRUE	CHEBI:29016	arginine			CHEBI:25094;CHEBI:29016	lysine;arginine	SLC7A2-Arginine	annotated substrate
HEK-SLC6A2-WTOE-Nt-R100238	SLC6A2	SLC6A2	Cytosine	CHEBI:16040	2.14203	0.00574846	0.435232	FALSE					CHEBI:29101;CHEBI:33569	sodium(1+);noradrenaline	SLC6A2-Cytosine	other
HEK-SLC17A9-WTOE-Ct-R100261	SLC17A9	SLC17A9	gamma-Glu-Cys	CHEBI:17515	2.12128	0.0362967	0.14065	TRUE			CHEBI:15422	ATP	CHEBI:15422	ATP	SLC17A9-gamma-Glu-Cys	metabolic conversion
HCT116-SLC22A5-KOOE-Ct-R100181	SLC22A5	SLC22A5	Uridine monophosphate	CHEBI:16695	2.11702	0.0317032	0.121095	TRUE					CHEBI:11060;CHEBI:16347;CHEBI:17126;CHEBI:21949;CHEBI:28593;CHEBI:29101;CHEBI:35026;CHEBI:4877;CHEBI:53210;CHEBI:57589;CHEBI:5956;CHEBI:60654;CHEBI:6762;CHEBI:77733	(S)-carnitine;(R)-carnitine;carnitine;O-butanoyl-L-carnitine;quinidine;sodium(1+);triethylamine;ethambutol;O-propanoyl-L-carnitine;O-acetyl-L-carnitine;ipratropium;valproate;mepyramine;2-(3,4-dimethoxyphenyl)-5-{[2-(3,4-dimethoxyphenyl)ethyl](methyl)amino}-2-(propan-2-yl)pentanenitrile	SLC22A5-Uridine monophosphate	other
HCT116-MPC1-KOOE-Ct-R100252	MPC1	MPC1	Aconitic acid	CHEBI:32806	2.11315	1.22e-16	1.12e-14	TRUE					CHEBI:15361	pyruvate	MPC1-Aconitic acid	other
HEK-SLC6A14-WTOE-Ct-R100310	SLC6A14	SLC6A14	Cytidine monophosphate	CHEBI:17361	2.10906	1.54e-05	8.67e-05	TRUE					CHEBI:16958;CHEBI:17996;CHEBI:21949;CHEBI:25017;CHEBI:25094;CHEBI:29016;CHEBI:29101	beta-alanine;chloride;O-butanoyl-L-carnitine;leucine;lysine;arginine;sodium(1+)	SLC6A14-Cytidine monophosphate	other
HEK-SLC6A15-WTOE-Ct-R100246	SLC6A15	SLC6A15	Valine	CHEBI:27266	2.10779	1.19e-08	2.19e-06	TRUE	CHEBI:27266	valine			CHEBI:15356;CHEBI:16811;CHEBI:17203;CHEBI:24898;CHEBI:25017;CHEBI:27266;CHEBI:29101	cysteine;methionine;L-proline;isoleucine;leucine;valine;sodium(1+)	SLC6A15-Valine	annotated substrate
HEK-SLC6A19_CLTRN-WTOE-Ct-R100310	SLC6A19_CLTRN	SLC6A19	Isoleucine	CHEBI:24898	2.1027	0.000821607	0.0101332	TRUE	CHEBI:24898	isoleucine			CHEBI:15356;CHEBI:15428;CHEBI:16449;CHEBI:16811;CHEBI:17822;CHEBI:18186;CHEBI:24898;CHEBI:25017;CHEBI:26271;CHEBI:27266;CHEBI:27897;CHEBI:28044;CHEBI:28300;CHEBI:29101	cysteine;glycine;alanine;methionine;serine;tyrosine;isoleucine;leucine;proline;valine;tryptophan;phenylalanine;glutamine;sodium(1+)	SLC6A19-Isoleucine	annotated substrate
HEK-DIRC2-WTOE-Ct-R100246	DIRC2	SLC49A4	Adenosine monophosphate	CHEBI:16027	2.08766	0.167985	0.349183	TRUE							SLC49A4-Adenosine monophosphate	novel
HEK-OCA2-WTOE-Ct-R100238	OCA2	OCA2	Pyridoxamine	CHEBI:16410	2.08027	0.0099705	0.134899	FALSE					CHEBI:17996	chloride	OCA2-Pyridoxamine	other
HEK-SLC43A1-WTOE-Ct-R100261	SLC43A1	SLC43A1	5 Methyl tetrahydrofolate	CHEBI:15641	2.08025	0.00946075	0.0244403	FALSE					CHEBI:15603;CHEBI:22918;CHEBI:25017;CHEBI:28044	L-leucine;branched-chain amino acid;leucine;phenylalanine	SLC43A1-5 Methyl tetrahydrofolate	other
HEK-SLC35F6-WTOE-Ct-R100290	SLC35F6	SLC35F6	Pantothenic acid	CHEBI:7916	2.06986	7.64e-08	1.42e-05	TRUE							SLC35F6-Pantothenic acid	novel
HEK-SVOPL-WTOE-Ct-R100276	SVOPL	SVOPL	Cytidine monophosphate	CHEBI:17361	2.06908	0.288609	0.988333	TRUE							SVOPL-Cytidine monophosphate	novel
HEK-SLC6A15-WTOE-Ct-R100246	SLC6A15	SLC6A15	5 Methyl tetrahydrofolate	CHEBI:15641	2.04457	0.089258	0.258011	FALSE					CHEBI:15356;CHEBI:16811;CHEBI:17203;CHEBI:24898;CHEBI:25017;CHEBI:27266;CHEBI:29101	cysteine;methionine;L-proline;isoleucine;leucine;valine;sodium(1+)	SLC6A15-5 Methyl tetrahydrofolate	other
HEK-SLC17A9-WTOE-Ct-R100261	SLC17A9	SLC17A9	N-Acetylneuraminic acid	CHEBI:17012	2.02676	0.193821	0.414377	TRUE					CHEBI:15422	ATP	SLC17A9-N-Acetylneuraminic acid	other
HEK-SLC6A19_CLTRN-WTOE-Ct-R100310	SLC6A19_CLTRN	SLC6A19	Citrulline	CHEBI:18211	2.02569	5.59e-06	0.000172475	TRUE					CHEBI:15356;CHEBI:15428;CHEBI:16449;CHEBI:16811;CHEBI:17822;CHEBI:18186;CHEBI:24898;CHEBI:25017;CHEBI:26271;CHEBI:27266;CHEBI:27897;CHEBI:28044;CHEBI:28300;CHEBI:29101	cysteine;glycine;alanine;methionine;serine;tyrosine;isoleucine;leucine;proline;valine;tryptophan;phenylalanine;glutamine;sodium(1+)	SLC6A19-Citrulline	other
HEK-SLC16A12-WTOE-Nt-R100270	SLC16A12	SLC16A12	Adenosine	CHEBI:16335	2.02357	0.00046522	0.00669201	TRUE					CHEBI:16344;CHEBI:16919;CHEBI:18050;CHEBI:36559;CHEBI:81394	guanidinoacetic acid;creatine;L-glutamine;3-hydroxyanthranilate;indole-5,6-quinone-2-carboxylic acid	SLC16A12-Adenosine	other
HEK-SLCO6A1-WTOE-Ct-R100142	SLCO6A1	SLCO6A1	Cytidine	CHEBI:17562	2.0177	0.257466	0.890067	TRUE							SLCO6A1-Cytidine	novel
HCT116-SLC39A6-KOOE-Ct-R100331	SLC39A6	SLC39A6	Uridine monophosphate	CHEBI:16695	2.01517	0.00482802	0.0318994	TRUE					CHEBI:29105	zinc(2+)	SLC39A6-Uridine monophosphate	other
HEK-SLC38A2-WTOE-Ct-R100358	SLC38A2	SLC38A2	Inosine monophosphate	CHEBI:17202	2.00113	2.46e-05	0.000255284	TRUE					CHEBI:134261;CHEBI:15378;CHEBI:15428;CHEBI:16449;CHEBI:17822;CHEBI:26271;CHEBI:27570;CHEBI:28300;CHEBI:29101	alpha-(methylamino)isobutyric acid;hydron;glycine;alanine;serine;proline;histidine;glutamine;sodium(1+)	SLC38A2-Inosine monophosphate	other
HuH7-SLC2A2-KOOE-Ct-R100278	SLC2A2	SLC2A2	Palmitoylcarnitine	CHEBI:73067	1.99053	0.000843202	0.0259987	FALSE					CHEBI:15866;CHEBI:58723	2-deoxy-D-glucose;2-ammonio-2-deoxy-D-glucopyranose	SLC2A2-Palmitoylcarnitine	other
HEK-SLC9B2-WTOE-Ct-R100162	SLC9B2	SLC9B2	5,10 Methenyl tetrahydrofolate	CHEBI:12071	1.98508	0.113178	0.701767	FALSE					CHEBI:15378;CHEBI:29101;CHEBI:49713	hydron;sodium(1+);lithium(1+)	SLC9B2-5,10 Methenyl tetrahydrofolate	other
HEK-NIPAL4-WTOE-Ct-R100246	NIPAL4	NIPAL4	Riboflavin	CHEBI:17015	1.96954	0.373447	0.995191	TRUE							NIPAL4-Riboflavin	novel
HEK-SLC6A1-WTOE-Ct-R100146	SLC6A1	SLC6A1	Hydroxy-proline	CHEBI:18240	1.96878	8.08e-05	0.00524427	TRUE					CHEBI:16865	gamma-aminobutyric acid	SLC6A1-Hydroxy-proline	other
HCT116-SLC15A4-KOOE-Ct-R100175	SLC15A4	SLC15A4	Hydroxyanthranilic acid	CHEBI:15793	1.96743	0.0407787	0.151221	TRUE					CHEBI:15378;CHEBI:155876;CHEBI:15971;CHEBI:17549;CHEBI:27570;CHEBI:35457;CHEBI:35854;CHEBI:59414;CHEBI:61564	hydron;glycylsarcosine;L-histidine;5-aminolevulinic acid;histidine;EC 3.4.15.1 (peptidyl-dipeptidase A) inhibitor;valacyclovir;muramyl dipeptide;L-alanyl-gamma-D-glutamyl-meso-diaminopimelic acid	SLC15A4-Hydroxyanthranilic acid	other
HCT116-SLC12A9-KOOE-Ct-R100187	SLC12A9	SLC12A9	Uridine monophosphate	CHEBI:16695	1.96301	0.190354	0.916009	TRUE					CHEBI:16134;CHEBI:17996	ammonia;chloride	SLC12A9-Uridine monophosphate	other
HEK-SLC13A1-WTOE-Nt-R100261	SLC13A1	SLC13A1	Uric acid	CHEBI:27226	1.95491	0.364033	0.550489	FALSE					CHEBI:16189;CHEBI:29101	sulfate;sodium(1+)	SLC13A1-Uric acid	other
HEK-SLC35F4-WTOE-Ct-R100147	SLC35F4	SLC35F4	Dihydroorotic acid	CHEBI:30865	1.95435	0.0154716	0.39784	TRUE							SLC35F4-Dihydroorotic acid	novel
HEK-SLC34A1-WTOE-Ct-R100249	SLC34A1	SLC34A1	Methoxytryptamine	CHEBI:2089	1.95038	0.372341	0.545615	FALSE					CHEBI:29101;CHEBI:35780	sodium(1+);phosphate ion	SLC34A1-Methoxytryptamine	other
HEK-SLC6A15-WTOE-Ct-R100246	SLC6A15	SLC6A15	Leucine	CHEBI:25017	1.94893	2.63e-06	8.1e-05	TRUE	CHEBI:25017	leucine			CHEBI:15356;CHEBI:16811;CHEBI:17203;CHEBI:24898;CHEBI:25017;CHEBI:27266;CHEBI:29101	cysteine;methionine;L-proline;isoleucine;leucine;valine;sodium(1+)	SLC6A15-Leucine	annotated substrate
HEK-UNC93A-WTOE-Ct-R100251	UNC93A	UNC93A	Aminobutyric acid	CHEBI:16865	1.9319	0.0872436	0.660344	FALSE							UNC93A-Aminobutyric acid	novel
HEK-SLC22A11-WTOE-Ct-R100156	SLC22A11	SLC22A11	5,10 Methenyl tetrahydrofolate	CHEBI:12071	1.93069	0.0323585	0.186617	FALSE					CHEBI:10110;CHEBI:104011;CHEBI:15551;CHEBI:15553;CHEBI:16814;CHEBI:17474;CHEBI:2453;CHEBI:27226;CHEBI:27902;CHEBI:3213;CHEBI:39073;CHEBI:44185;CHEBI:465284;CHEBI:63618;CHEBI:7719	zidovudine;p-aminohippuric acid;prostaglandin E2;prostaglandin F2alpha;dehydroepiandrosterone sulfate;estrone 3-sulfate;acyclovir;uric acid;tetracycline;bumetanide;6-carboxyfluorescein;methotrexate;ganciclovir;pravastatin;ochratoxin A	SLC22A11-5,10 Methenyl tetrahydrofolate	other
HEK-SLC25A3-WTOE-Ct-R100277	SLC25A3	SLC25A3	Cytidine monophosphate	CHEBI:17361	1.92748	0.0175695	0.142848	TRUE					CHEBI:23378	copper cation	SLC25A3-Cytidine monophosphate	other
HEK-SLC36A2-WTOE-Ct-R100248	SLC36A2	SLC36A2	Guanosine	CHEBI:16750	1.91822	0.223547	0.629996	FALSE					CHEBI:15428;CHEBI:26271;CHEBI:30089;CHEBI:30768	glycine;proline;acetate;propionic acid	SLC36A2-Guanosine	other
HEK-SLC39A7-WTOE-Ct-R100290	SLC39A7	SLC39A7	Pyridoxamine	CHEBI:16410	1.91661	0.0426482	0.447119	FALSE					CHEBI:29105	zinc(2+)	SLC39A7-Pyridoxamine	other
HEK-SLC22A6-WTOE-Ct-R100152	SLC22A6	SLC22A6	Homocitrate	CHEBI:17852	1.90821	7.5e-05	0.00222358	TRUE					CHEBI:10110;CHEBI:104011;CHEBI:15551;CHEBI:15553;CHEBI:16411;CHEBI:18344;CHEBI:2469;CHEBI:27226;CHEBI:27902;CHEBI:28496;CHEBI:30915;CHEBI:31530;CHEBI:3213;CHEBI:3696;CHEBI:39073;CHEBI:43355;CHEBI:44185;CHEBI:465284;CHEBI:47426;CHEBI:7880;CHEBI:888	zidovudine;p-aminohippuric acid;prostaglandin E2;prostaglandin F2alpha;indole-3-acetic acid;kynurenic acid;adefovir;uric acid;tetracycline;N-[(5S)-5-amino-5-carboxypentanoyl]-L-cysteinyl-D-valine;2-oxoglutaric acid;edaravone;bumetanide;cidofovir anhydrous;6-carboxyfluorescein;indoxyl sulfate;methotrexate;ganciclovir;furosemide;9-[2-(phosphonomethoxy)ethyl]guanine;2,3-disulfanylpropane-1-sulfonic …	SLC22A6-Homocitrate	other
HEK-SLC52A1-WTOE-Ct-R100150	SLC52A1	SLC52A1	Cytosine	CHEBI:16040	1.9054	0.0695127	0.850722	FALSE					CHEBI:17015	riboflavin	SLC52A1-Cytosine	other
HEK-SLC4A7-WTOE-Ct-R100277	SLC4A7	SLC4A7	5 Methyl tetrahydrofolate	CHEBI:15641	1.89878	0.187636	0.420031	FALSE					CHEBI:17544;CHEBI:29101	hydrogencarbonate;sodium(1+)	SLC4A7-5 Methyl tetrahydrofolate	other
HEK-SLC22A14-WTOE-Ct-R100147	SLC22A14	SLC22A14	Itaconic acid	CHEBI:30838	1.89382	0.320601	0.82875	TRUE					CHEBI:17015	riboflavin	SLC22A14-Itaconic acid	other
HEK-SLC6A14-WTOE-Ct-R100310	SLC6A14	SLC6A14	Phenylalanine	CHEBI:28044	1.89124	2.86e-07	3.77e-06	TRUE					CHEBI:16958;CHEBI:17996;CHEBI:21949;CHEBI:25017;CHEBI:25094;CHEBI:29016;CHEBI:29101	beta-alanine;chloride;O-butanoyl-L-carnitine;leucine;lysine;arginine;sodium(1+)	SLC6A14-Phenylalanine	other
HEK-SLC35F1-WTOE-Ct-R100248	SLC35F1	SLC35F1	Dihydrofolate	CHEBI:15633	1.87677	0.0101612	0.123219	FALSE							SLC35F1-Dihydrofolate	novel
HEK-SLC39A2-WTOE-Ct-R100248	SLC39A2	SLC39A2	Hypoxanthine	CHEBI:17368	1.87521	0.135529	0.765223	FALSE					CHEBI:29105;CHEBI:48775	zinc(2+);cadmium(2+)	SLC39A2-Hypoxanthine	other
HEK-SLC6A14-WTOE-Ct-R100310	SLC6A14	SLC6A14	Inosine monophosphate	CHEBI:17202	1.87142	1.56e-05	8.67e-05	TRUE					CHEBI:16958;CHEBI:17996;CHEBI:21949;CHEBI:25017;CHEBI:25094;CHEBI:29016;CHEBI:29101	beta-alanine;chloride;O-butanoyl-L-carnitine;leucine;lysine;arginine;sodium(1+)	SLC6A14-Inosine monophosphate	other
HEK-SLC38A4-WTOE-Ct-R100358	SLC38A4	SLC38A4	Cytidine monophosphate	CHEBI:17361	1.87037	0.000524167	0.0027082	TRUE					CHEBI:15428;CHEBI:16449;CHEBI:17822;CHEBI:22653;CHEBI:25094;CHEBI:27570;CHEBI:29016;CHEBI:29101	glycine;alanine;serine;asparagine;lysine;histidine;arginine;sodium(1+)	SLC38A4-Cytidine monophosphate	other
HEK-SLC6A15-WTOE-Ct-R100246	SLC6A15	SLC6A15	Citrulline	CHEBI:18211	1.85786	8.46e-06	0.000167365	TRUE					CHEBI:15356;CHEBI:16811;CHEBI:17203;CHEBI:24898;CHEBI:25017;CHEBI:27266;CHEBI:29101	cysteine;methionine;L-proline;isoleucine;leucine;valine;sodium(1+)	SLC6A15-Citrulline	other
HEK-SLC11A1-WTOE-Ct-R100155	SLC11A1	SLC11A1	Ribose 5-phosphate	CHEBI:52742	1.83862	0.00563036	0.0373092	TRUE					CHEBI:15378;CHEBI:29033;CHEBI:29105	hydron;iron(2+);zinc(2+)	SLC11A1-Ribose 5-phosphate	other
HEK-SLC11A1-WTOE-Ct-R100155	SLC11A1	SLC11A1	Adipic acid	CHEBI:30832	1.83804	1.3e-06	0.000121338	TRUE					CHEBI:15378;CHEBI:29033;CHEBI:29105	hydron;iron(2+);zinc(2+)	SLC11A1-Adipic acid	other
HEK-SLC34A1-WTOE-Ct-R100249	SLC34A1	SLC34A1	Inosine	CHEBI:17596	1.83718	0.0456763	0.109742	TRUE					CHEBI:29101;CHEBI:35780	sodium(1+);phosphate ion	SLC34A1-Inosine	other
HEK-SLC4A11-WTOE-Ct-R100277	SLC4A11	SLC4A11	Dihydrofolate	CHEBI:15633	1.83196	0.361749	0.476388	FALSE					CHEBI:15377;CHEBI:15378;CHEBI:16134;CHEBI:16234;CHEBI:29101;CHEBI:41132	water;hydron;ammonia;hydroxide;sodium(1+);tetrahydroxoborate(1-)	SLC4A11-Dihydrofolate	other
HCT116-SLC25A46-KOOE-Nt-R100236	SLC25A46	SLC25A46	Hydroxyethylindole	CHEBI:17890	1.83131	0.067304	0.173869	FALSE							SLC25A46-Hydroxyethylindole	novel
HEK-SLC6A19_CLTRN-WTOE-Ct-R100310	SLC6A19_CLTRN	SLC6A19	Methionine	CHEBI:16811	1.82787	2.89e-07	1.78e-05	TRUE	CHEBI:16811	methionine			CHEBI:15356;CHEBI:15428;CHEBI:16449;CHEBI:16811;CHEBI:17822;CHEBI:18186;CHEBI:24898;CHEBI:25017;CHEBI:26271;CHEBI:27266;CHEBI:27897;CHEBI:28044;CHEBI:28300;CHEBI:29101	cysteine;glycine;alanine;methionine;serine;tyrosine;isoleucine;leucine;proline;valine;tryptophan;phenylalanine;glutamine;sodium(1+)	SLC6A19-Methionine	annotated substrate
HEK-SLC40A1-WTOE-Ct-R100159	SLC40A1	SLC40A1	Cytidine monophosphate	CHEBI:17361	1.82614	1.68e-07	7.49e-06	TRUE					CHEBI:29033;CHEBI:29035	iron(2+);manganese(2+)	SLC40A1-Cytidine monophosphate	other
HEK-SLC22A8-WTOE-Ct-R100246	SLC22A8	SLC22A8	Hydroxyethylindole	CHEBI:17890	1.82478	0.0922152	0.240279	FALSE					CHEBI:10110;CHEBI:15551;CHEBI:15553;CHEBI:17474;CHEBI:18208;CHEBI:18344;CHEBI:27226;CHEBI:27902;CHEBI:31530;CHEBI:3213;CHEBI:44185;CHEBI:47426;CHEBI:63618	zidovudine;prostaglandin E2;prostaglandin F2alpha;estrone 3-sulfate;benzylpenicillin;kynurenic acid;uric acid;tetracycline;edaravone;bumetanide;methotrexate;furosemide;pravastatin	SLC22A8-Hydroxyethylindole	other
HEK-SLC35B4-WTOE-Ct-R100358	SLC35B4	SLC35B4	Cytidine monophosphate	CHEBI:17361	1.82474	0.0687685	0.144491	TRUE					CHEBI:16082;CHEBI:16264	UDP-alpha-D-xylose;UDP-N-acetyl-alpha-D-glucosamine	SLC35B4-Cytidine monophosphate	other
HEK-SLC8A3-WTOE-Ct-R100156	SLC8A3	SLC8A3	Pyridoxamine	CHEBI:16410	1.8223	0.0564474	0.423222	FALSE					CHEBI:29101;CHEBI:29108	sodium(1+);calcium(2+)	SLC8A3-Pyridoxamine	other
HEK-FLVCR2-WTOE-Ct-R100278	FLVCR2	FLVCR2	5 Methyl tetrahydrofolate	CHEBI:15641	1.81639	0.0675078	0.575467	FALSE					CHEBI:50385	hemin	FLVCR2-5 Methyl tetrahydrofolate	other
LS180-SLC2A12-KOOE-Ct-R100239	SLC2A12	SLC2A12	Guanosine	CHEBI:16750	1.8127	2.49e-06	9.18e-05	TRUE					CHEBI:17234	glucose	SLC2A12-Guanosine	other
HEK-RHAG-WTOE-Ct-R100248	RHAG	RHAG	5 Methyl tetrahydrofolate	CHEBI:15641	1.81212	0.140284	0.450615	FALSE					CHEBI:16134	ammonia	RHAG-5 Methyl tetrahydrofolate	other
HEK-SLC6A14-WTOE-Ct-R100310	SLC6A14	SLC6A14	Tryptophan	CHEBI:27897	1.81134	2.63e-07	3.74e-06	TRUE					CHEBI:16958;CHEBI:17996;CHEBI:21949;CHEBI:25017;CHEBI:25094;CHEBI:29016;CHEBI:29101	beta-alanine;chloride;O-butanoyl-L-carnitine;leucine;lysine;arginine;sodium(1+)	SLC6A14-Tryptophan	other
1321N1-SLC35F5-KOOE-Ct-R100287	SLC35F5	SLC35F5	Phosphoglyceric acid	CHEBI:24344	1.80203	0.0140908	0.148249	TRUE							SLC35F5-Phosphoglyceric acid	novel
HCT116-SLC25A10-KOOE-Ct-R100315	SLC25A10	SLC25A10	Uridine monophosphate	CHEBI:16695	1.79861	0.148416	0.27457	TRUE			CHEBI:35780	phosphate ion	CHEBI:35780;CHEBI:6650	phosphate ion;malic acid	SLC25A10-Uridine monophosphate	metabolic conversion
LS180-SPNS3-KOOE-Ct-R100236	SPNS3	SPNS3	Hypoxanthine	CHEBI:17368	1.79772	0.0465594	0.163397	FALSE							SPNS3-Hypoxanthine	novel
HEK-SLC35D1-WTOE-Ct-R100270	SLC35D1	SLC35D1	Galactosamine	CHEBI:60312	1.79415	0.237225	0.492945	TRUE					CHEBI:16650;CHEBI:17200	UDP-N-acetyl-D-galactosamine;UDP-alpha-D-glucuronic acid	SLC35D1-Galactosamine	other
HEK-SLC35B4-WTOE-Ct-R100358	SLC35B4	SLC35B4	Uridine monophosphate	CHEBI:16695	1.78433	0.179634	0.31992	TRUE			CHEBI:16264	UDP-N-acetyl-alpha-D-glucosamine	CHEBI:16082;CHEBI:16264	UDP-alpha-D-xylose;UDP-N-acetyl-alpha-D-glucosamine	SLC35B4-Uridine monophosphate	metabolic conversion
HEK-SLC6A14-WTOE-Ct-R100310	SLC6A14	SLC6A14	Tyrosine	CHEBI:18186	1.78421	2.18e-06	1.75e-05	TRUE					CHEBI:16958;CHEBI:17996;CHEBI:21949;CHEBI:25017;CHEBI:25094;CHEBI:29016;CHEBI:29101	beta-alanine;chloride;O-butanoyl-L-carnitine;leucine;lysine;arginine;sodium(1+)	SLC6A14-Tyrosine	other
HuH7-SLC25A42-KOOE-Ct-R100266	SLC25A42	SLC25A42	Deoxy-(methylthio)adenosine	CHEBI:17509	1.78329	0.0128873	0.196531	TRUE					CHEBI:15346;CHEBI:15422;CHEBI:15468;CHEBI:16027;CHEBI:16174;CHEBI:16284;CHEBI:16761;CHEBI:17713;CHEBI:53758	coenzyme A;ATP;3'-dephospho-CoA;adenosine 5'-monophosphate;dADP;dATP;ADP;2'-deoxyadenosine 5'-monophosphate;PAP	SLC25A42-Deoxy-(methylthio)adenosine	other
HEK-MFSD6L-WTOE-Ct-R100248	MFSD6L	MFSD6L	Hypoxanthine	CHEBI:17368	1.78249	0.103742	0.5359	FALSE							MFSD6L-Hypoxanthine	novel
HEK-SLC4A1-WTOE-Ct-R100249	SLC4A1	SLC4A1	Cytidine monophosphate	CHEBI:17361	1.78114	0.000473783	0.0029538	TRUE					CHEBI:17544;CHEBI:17996	hydrogencarbonate;chloride	SLC4A1-Cytidine monophosphate	other
HEK-SLC17A6-WTOE-Ct-R100151	SLC17A6	SLC17A6	Hydroxy-kynurenine	CHEBI:1547	1.77787	0.0551847	0.313574	FALSE					CHEBI:18237;CHEBI:29101;CHEBI:35780	glutamic acid;sodium(1+);phosphate ion	SLC17A6-Hydroxy-kynurenine	other
HEK-SLC6A2-WTOE-Nt-R100238	SLC6A2	SLC6A2	Guanidobutyric acid	CHEBI:86564	1.76931	0.0339836	0.527418	TRUE					CHEBI:29101;CHEBI:33569	sodium(1+);noradrenaline	SLC6A2-Guanidobutyric acid	other
HEK-SLC40A1-WTOE-Ct-R100159	SLC40A1	SLC40A1	Cystine	CHEBI:17376	1.76818	0.0106994	0.0337842	TRUE					CHEBI:29033;CHEBI:29035	iron(2+);manganese(2+)	SLC40A1-Cystine	other
HEK-SPNS1-WTOE-Ct-R100232	SPNS1	SPNS1	Thymine	CHEBI:17821	1.76643	0.0497165	0.449934	TRUE					CHEBI:15378;CHEBI:15603;CHEBI:64566	hydron;L-leucine;lysophosphatidylcholine 18:1	SPNS1-Thymine	other
HEK-SLC6A16-WTOE-Ct-R100173	SLC6A16	SLC6A16	Canavanine	CHEBI:609827	1.76409	0.0252095	0.320521	FALSE							SLC6A16-Canavanine	novel
HCT116-SLC22A5-KOOE-Ct-R100181	SLC22A5	SLC22A5	Acetylcarnitine	CHEBI:73024	1.76147	3.69e-10	1.32e-08	TRUE	CHEBI:57589	O-acetyl-L-carnitine	CHEBI:17126	carnitine	CHEBI:11060;CHEBI:16347;CHEBI:17126;CHEBI:21949;CHEBI:28593;CHEBI:29101;CHEBI:35026;CHEBI:4877;CHEBI:53210;CHEBI:57589;CHEBI:5956;CHEBI:60654;CHEBI:6762;CHEBI:77733	(S)-carnitine;(R)-carnitine;carnitine;O-butanoyl-L-carnitine;quinidine;sodium(1+);triethylamine;ethambutol;O-propanoyl-L-carnitine;O-acetyl-L-carnitine;ipratropium;valproate;mepyramine;2-(3,4-dimethoxyphenyl)-5-{[2-(3,4-dimethoxyphenyl)ethyl](methyl)amino}-2-(propan-2-yl)pentanenitrile	SLC22A5-Acetylcarnitine	annotated substrate
HCT116-SLC4A2-KOOE-Ct-R100211	SLC4A2	SLC4A2	Dihydroorotic acid	CHEBI:30865	1.76005	0.00494366	0.0632082	TRUE					CHEBI:17544;CHEBI:17996	hydrogencarbonate;chloride	SLC4A2-Dihydroorotic acid	other
HEK-SLC12A2-WTOE-Nt-R100251	SLC12A2	SLC12A2	Hydroxy-kynurenine	CHEBI:1547	1.7541	0.0138446	0.640312	FALSE					CHEBI:17996;CHEBI:29101;CHEBI:29103	chloride;sodium(1+);potassium(1+)	SLC12A2-Hydroxy-kynurenine	other
HCT116-SLC22A5-KOOE-Ct-R100181	SLC22A5	SLC22A5	Cytidine monophosphate	CHEBI:17361	1.74722	0.0429296	0.153688	TRUE					CHEBI:11060;CHEBI:16347;CHEBI:17126;CHEBI:21949;CHEBI:28593;CHEBI:29101;CHEBI:35026;CHEBI:4877;CHEBI:53210;CHEBI:57589;CHEBI:5956;CHEBI:60654;CHEBI:6762;CHEBI:77733	(S)-carnitine;(R)-carnitine;carnitine;O-butanoyl-L-carnitine;quinidine;sodium(1+);triethylamine;ethambutol;O-propanoyl-L-carnitine;O-acetyl-L-carnitine;ipratropium;valproate;mepyramine;2-(3,4-dimethoxyphenyl)-5-{[2-(3,4-dimethoxyphenyl)ethyl](methyl)amino}-2-(propan-2-yl)pentanenitrile	SLC22A5-Cytidine monophosphate	other
HEK-SLC6A2-WTOE-Nt-R100238	SLC6A2	SLC6A2	Adipic acid	CHEBI:30832	1.74153	0.351336	0.805347	TRUE					CHEBI:29101;CHEBI:33569	sodium(1+);noradrenaline	SLC6A2-Adipic acid	other
LS180-SLC6A20-KOOE-Ct-R100292	SLC6A20	SLC6A20	Proline	CHEBI:26271	1.7415	5.84e-09	1.08e-06	TRUE	CHEBI:26271	proline			CHEBI:17996;CHEBI:26271;CHEBI:29101	chloride;proline;sodium(1+)	SLC6A20-Proline	annotated substrate
HCT116-SLC10A4-KOOE-Ct-R100171	SLC10A4	SLC10A4	Hydroxy-kynurenine	CHEBI:1547	1.72468	0.0242292	0.134943	FALSE							SLC10A4-Hydroxy-kynurenine	novel
HCT116-SLC25A40-KOOE-Ct-R100285	SLC25A40	SLC25A40	Dihydrofolate	CHEBI:15633	1.72394	0.0260675	0.136296	FALSE					CHEBI:16856	glutathione	SLC25A40-Dihydrofolate	other
HEK-SLC9C2-WTOE-Ct-R100153	SLC9C2	SLC9C2	gamma-Glu-Cys	CHEBI:17515	1.72182	8.23e-07	0.00014559	TRUE							SLC9C2-gamma-Glu-Cys	novel
HEK-SLC10A1-WTOE-Ct-R100248	SLC10A1	SLC10A1	Homocitrate	CHEBI:17852	1.71826	0.00228528	0.0425062	TRUE					CHEBI:16814;CHEBI:17474;CHEBI:28865;CHEBI:29101;CHEBI:35420;CHEBI:38545	dehydroepiandrosterone sulfate;estrone 3-sulfate;taurocholic acid;sodium(1+);pregnenolone sulfate;rosuvastatin	SLC10A1-Homocitrate	other
HCT116-SLC35E4-KOOE-Ct-R100285	SLC35E4	SLC35E4	Uridine monophosphate	CHEBI:16695	1.71802	0.347778	0.563215	TRUE							SLC35E4-Uridine monophosphate	novel
HEK-SLC1A2-WTOE-Ct-R100240	SLC1A2	SLC1A2	gamma-Glu-Cys	CHEBI:17515	1.71579	9.62e-07	5.93e-05	TRUE			CHEBI:16015;CHEBI:18237	L-glutamic acid;glutamic acid	CHEBI:16015;CHEBI:17364;CHEBI:18237;CHEBI:29101;CHEBI:29103	L-glutamic acid;D-aspartic acid;glutamic acid;sodium(1+);potassium(1+)	SLC1A2-gamma-Glu-Cys	metabolic conversion
HEK-SLC6A15-WTOE-Ct-R100246	SLC6A15	SLC6A15	Isoleucine	CHEBI:24898	1.71352	3.9e-07	1.81e-05	TRUE	CHEBI:24898	isoleucine			CHEBI:15356;CHEBI:16811;CHEBI:17203;CHEBI:24898;CHEBI:25017;CHEBI:27266;CHEBI:29101	cysteine;methionine;L-proline;isoleucine;leucine;valine;sodium(1+)	SLC6A15-Isoleucine	annotated substrate
HEK-SLC22A6-WTOE-Ct-R100152	SLC22A6	SLC22A6	gamma-Glu-Cys	CHEBI:17515	1.71199	9.81e-06	0.000436398	TRUE					CHEBI:10110;CHEBI:104011;CHEBI:15551;CHEBI:15553;CHEBI:16411;CHEBI:18344;CHEBI:2469;CHEBI:27226;CHEBI:27902;CHEBI:28496;CHEBI:30915;CHEBI:31530;CHEBI:3213;CHEBI:3696;CHEBI:39073;CHEBI:43355;CHEBI:44185;CHEBI:465284;CHEBI:47426;CHEBI:7880;CHEBI:888	zidovudine;p-aminohippuric acid;prostaglandin E2;prostaglandin F2alpha;indole-3-acetic acid;kynurenic acid;adefovir;uric acid;tetracycline;N-[(5S)-5-amino-5-carboxypentanoyl]-L-cysteinyl-D-valine;2-oxoglutaric acid;edaravone;bumetanide;cidofovir anhydrous;6-carboxyfluorescein;indoxyl sulfate;methotrexate;ganciclovir;furosemide;9-[2-(phosphonomethoxy)ethyl]guanine;2,3-disulfanylpropane-1-sulfonic …	SLC22A6-gamma-Glu-Cys	other
HEK-SLC36A2-WTOE-Ct-R100248	SLC36A2	SLC36A2	Salicylic acid	CHEBI:16914	1.70814	0.293469	0.708899	TRUE					CHEBI:15428;CHEBI:26271;CHEBI:30089;CHEBI:30768	glycine;proline;acetate;propionic acid	SLC36A2-Salicylic acid	other
HEK-SLC2A3-WTOE-Ct-R100290	SLC2A3	SLC2A3	Hexose 6-phosphate	CHEBI:47877	1.70489	4.51e-05	0.00835023	TRUE			CHEBI:17234	glucose	CHEBI:15866;CHEBI:17234;CHEBI:28260	2-deoxy-D-glucose;glucose;galactose	SLC2A3-Hexose 6-phosphate	metabolic conversion
1321N1-SLC2A10-KOOE-Ct-R100239	SLC2A10	SLC2A10	Guanidobutyric acid	CHEBI:86564	1.7007	0.011525	0.161285	FALSE					CHEBI:15866	2-deoxy-D-glucose	SLC2A10-Guanidobutyric acid	other
HCT116-SLC19A1-KOOE-Ct-R100181	SLC19A1	SLC19A1	Adenosine	CHEBI:16335	1.7003	0.00783683	0.0318817	TRUE			CHEBI:16027;CHEBI:16761	adenosine 5'-monophosphate;ADP	CHEBI:15640;CHEBI:15641;CHEBI:16027;CHEBI:16189;CHEBI:16761;CHEBI:17996;CHEBI:18406;CHEBI:27470;CHEBI:35780;CHEBI:44185;CHEBI:47037;CHEBI:71501;CHEBI:75947;CHEBI:9532	5-formyltetrahydrofolic acid;5-methyltetrahydrofolic acid;adenosine 5'-monophosphate;sulfate;ADP;chloride;AICA ribonucleotide;folic acid;phosphate ion;methotrexate;cyclic purine dinucleotide;c-GMP-AMP(2-);2'-3'-cGAMP;thiamine(1+) diphosphate	SLC19A1-Adenosine	metabolic conversion
HCT116-SLC6A8-KOOE-Ct-R100356	SLC6A8	SLC6A8	Creatinine	CHEBI:16737	1.69811	1.53e-12	1.42e-10	TRUE					CHEBI:16919;CHEBI:17996;CHEBI:29101	creatine;chloride;sodium(1+)	SLC6A8-Creatinine	other
HEK-SLC6A14-WTOE-Ct-R100310	SLC6A14	SLC6A14	Isoleucine	CHEBI:24898	1.69567	6.45e-05	0.000306157	TRUE					CHEBI:16958;CHEBI:17996;CHEBI:21949;CHEBI:25017;CHEBI:25094;CHEBI:29016;CHEBI:29101	beta-alanine;chloride;O-butanoyl-L-carnitine;leucine;lysine;arginine;sodium(1+)	SLC6A14-Isoleucine	other
HEK-MFSD12-WTOE-Ct-R100246	MFSD12	MFSD12	Methoxytryptamine	CHEBI:2089	1.68784	0.139666	0.85729	FALSE					CHEBI:15356	cysteine	MFSD12-Methoxytryptamine	other
HEK-SLC24A4-WTOE-Nt-R100194	SLC24A4	SLC24A4	Uridine monophosphate	CHEBI:16695	1.6874	0.255913	0.753519	TRUE					CHEBI:29101;CHEBI:29103;CHEBI:29108	sodium(1+);potassium(1+);calcium(2+)	SLC24A4-Uridine monophosphate	other
HEK-SLC25A2-WTOE-Ct-R100249	SLC25A2	SLC25A2	Aminobutyric acid	CHEBI:16865	1.68644	0.0274565	0.464264	FALSE					CHEBI:18257	ornithine	SLC25A2-Aminobutyric acid	other
HEK-SLC22A6-WTOE-Ct-R100152	SLC22A6	SLC22A6	Pyridoxic acid	CHEBI:17405	1.68482	0.000139395	0.00354461	TRUE					CHEBI:10110;CHEBI:104011;CHEBI:15551;CHEBI:15553;CHEBI:16411;CHEBI:18344;CHEBI:2469;CHEBI:27226;CHEBI:27902;CHEBI:28496;CHEBI:30915;CHEBI:31530;CHEBI:3213;CHEBI:3696;CHEBI:39073;CHEBI:43355;CHEBI:44185;CHEBI:465284;CHEBI:47426;CHEBI:7880;CHEBI:888	zidovudine;p-aminohippuric acid;prostaglandin E2;prostaglandin F2alpha;indole-3-acetic acid;kynurenic acid;adefovir;uric acid;tetracycline;N-[(5S)-5-amino-5-carboxypentanoyl]-L-cysteinyl-D-valine;2-oxoglutaric acid;edaravone;bumetanide;cidofovir anhydrous;6-carboxyfluorescein;indoxyl sulfate;methotrexate;ganciclovir;furosemide;9-[2-(phosphonomethoxy)ethyl]guanine;2,3-disulfanylpropane-1-sulfonic …	SLC22A6-Pyridoxic acid	other
HEK-SLC6A19_CLTRN-WTOE-Ct-R100310	SLC6A19_CLTRN	SLC6A19	Leucine	CHEBI:25017	1.68078	0.00014158	0.00261923	TRUE	CHEBI:25017	leucine			CHEBI:15356;CHEBI:15428;CHEBI:16449;CHEBI:16811;CHEBI:17822;CHEBI:18186;CHEBI:24898;CHEBI:25017;CHEBI:26271;CHEBI:27266;CHEBI:27897;CHEBI:28044;CHEBI:28300;CHEBI:29101	cysteine;glycine;alanine;methionine;serine;tyrosine;isoleucine;leucine;proline;valine;tryptophan;phenylalanine;glutamine;sodium(1+)	SLC6A19-Leucine	annotated substrate
HEK-SLC35B4-WTOE-Ct-R100358	SLC35B4	SLC35B4	Fructose 1,6-biphosphate	CHEBI:16905	1.67624	0.000145168	0.00148691	TRUE					CHEBI:16082;CHEBI:16264	UDP-alpha-D-xylose;UDP-N-acetyl-alpha-D-glucosamine	SLC35B4-Fructose 1,6-biphosphate	other
HEK-SLC6A14-WTOE-Ct-R100310	SLC6A14	SLC6A14	Methionine	CHEBI:16811	1.67416	1.01e-06	9.87e-06	TRUE					CHEBI:16958;CHEBI:17996;CHEBI:21949;CHEBI:25017;CHEBI:25094;CHEBI:29016;CHEBI:29101	beta-alanine;chloride;O-butanoyl-L-carnitine;leucine;lysine;arginine;sodium(1+)	SLC6A14-Methionine	other
HEK-DIRC2-WTOE-Ct-R100246	DIRC2	SLC49A4	Cytidine monophosphate	CHEBI:17361	1.67127	0.1387	0.337625	TRUE							SLC49A4-Cytidine monophosphate	novel
HEK-SLC6A2-WTOE-Nt-R100238	SLC6A2	SLC6A2	AICAR	CHEBI:28498	1.67079	0.0419493	0.55433	TRUE					CHEBI:29101;CHEBI:33569	sodium(1+);noradrenaline	SLC6A2-AICAR	other
HEK-SLC25A3-WTOE-Ct-R100277	SLC25A3	SLC25A3	Adenosine monophosphate	CHEBI:16027	1.66535	0.0169187	0.142848	TRUE					CHEBI:23378	copper cation	SLC25A3-Adenosine monophosphate	other
HEK-SLC18A1-WTOE-Ct-R100154	SLC18A1	SLC18A1	Glucosamine 6-phosphate	CHEBI:47987	1.66469	0.0643792	0.529629	TRUE					CHEBI:18243;CHEBI:28790;CHEBI:33569	dopamine;serotonin;noradrenaline	SLC18A1-Glucosamine 6-phosphate	other
HEK-SLCO1B1-WTOE-Ct-R100150	SLCO1B1	SLCO1B1	Cytosine	CHEBI:16040	1.66064	0.0571165	0.309814	FALSE					CHEBI:132446;CHEBI:132448;CHEBI:135810;CHEBI:15551;CHEBI:15650;CHEBI:16814;CHEBI:16978;CHEBI:16990;CHEBI:17474;CHEBI:18208;CHEBI:18258;CHEBI:18332;CHEBI:27563;CHEBI:28077;CHEBI:28195;CHEBI:28728;CHEBI:28832;CHEBI:28865;CHEBI:32020;CHEBI:3558;CHEBI:35828;CHEBI:35829;CHEBI:38545;CHEBI:39421;CHEBI:39548;CHEBI:474180;CHEBI:4784;CHEBI:51450;CHEBI:63618;CHEBI:63836;CHEBI:6925;CHEBI:7719;CHEBI:791;CHEBI…	perfluorobutanesulfonic acid;perfluorohexanesulfonic acid;atrasentan;prostaglandin E2;leukotriene E4;dehydroepiandrosterone sulfate;leukotriene C4;bilirubin IXalpha;estrone 3-sulfate;benzylpenicillin;3,3',5-triiodo-L-thyronine;L-thyroxine;arsenic atom;rifampicin;3alpha-hydroxy-5beta-androstan-17-one;thromboxane B2;androsterone 3-glucosiduronic acid;taurocholic acid;pitavastatin;cerivastatin;arsen…	SLCO1B1-Cytosine	other
HEK-MFSD6L-WTOE-Ct-R100248	MFSD6L	MFSD6L	Pyridoxamine	CHEBI:16410	1.65914	0.210216	0.592426	FALSE							MFSD6L-Pyridoxamine	novel
HEK-SLC16A13-WTOE-Ct-R100194	SLC16A13	SLC16A13	Cytidine monophosphate	CHEBI:17361	1.65835	0.00284092	0.0126421	TRUE							SLC16A13-Cytidine monophosphate	novel
HEK-SLC22A6-WTOE-Ct-R100152	SLC22A6	SLC22A6	Hydroxy-kynurenine	CHEBI:1547	1.65119	0.0157115	0.0595032	TRUE					CHEBI:10110;CHEBI:104011;CHEBI:15551;CHEBI:15553;CHEBI:16411;CHEBI:18344;CHEBI:2469;CHEBI:27226;CHEBI:27902;CHEBI:28496;CHEBI:30915;CHEBI:31530;CHEBI:3213;CHEBI:3696;CHEBI:39073;CHEBI:43355;CHEBI:44185;CHEBI:465284;CHEBI:47426;CHEBI:7880;CHEBI:888	zidovudine;p-aminohippuric acid;prostaglandin E2;prostaglandin F2alpha;indole-3-acetic acid;kynurenic acid;adefovir;uric acid;tetracycline;N-[(5S)-5-amino-5-carboxypentanoyl]-L-cysteinyl-D-valine;2-oxoglutaric acid;edaravone;bumetanide;cidofovir anhydrous;6-carboxyfluorescein;indoxyl sulfate;methotrexate;ganciclovir;furosemide;9-[2-(phosphonomethoxy)ethyl]guanine;2,3-disulfanylpropane-1-sulfonic …	SLC22A6-Hydroxy-kynurenine	other
HEK-NPC1-WTOE-Ct-R100277	NPC1	NPC1	5 Methyl tetrahydrofolate	CHEBI:15641	1.65036	0.251904	0.703076	FALSE					CHEBI:16113;CHEBI:42977	cholesterol;25-hydroxycholesterol	NPC1-5 Methyl tetrahydrofolate	other
HEK-SLC6A1-WTOE-Ct-R100146	SLC6A1	SLC6A1	Carnitine	CHEBI:17126	1.64718	3.99e-05	0.00524427	TRUE					CHEBI:16865	gamma-aminobutyric acid	SLC6A1-Carnitine	other
HEK-SLC6A7-WTOE-Ct-R100304	SLC6A7	SLC6A7	Cytidine monophosphate	CHEBI:17361	1.64313	0.333744	0.605091	TRUE					CHEBI:17203	L-proline	SLC6A7-Cytidine monophosphate	other
HEK-SLC17A9-WTOE-Ct-R100261	SLC17A9	SLC17A9	Ribose 5-phosphate	CHEBI:52742	1.64168	0.495526	0.686647	TRUE			CHEBI:15422	ATP	CHEBI:15422	ATP	SLC17A9-Ribose 5-phosphate	metabolic conversion
HCT116-SLC45A1-KOOE-Ct-R100315	SLC45A1	SLC45A1	Uridine monophosphate	CHEBI:16695	1.64005	0.333047	0.661204	TRUE					CHEBI:17234	glucose	SLC45A1-Uridine monophosphate	other
HCT116-SLC2A6-KOOE-Ct-R100194	SLC2A6	SLC2A6	Adenosine	CHEBI:16335	1.63907	1.86e-05	0.000949122	TRUE					CHEBI:17234	glucose	SLC2A6-Adenosine	other
HCT116-SLC39A1-KOOE-Ct-R100328	SLC39A1	SLC39A1	Deoxy-(methylthio)adenosine	CHEBI:17509	1.63487	2.49e-05	0.00138918	TRUE					CHEBI:29105	zinc(2+)	SLC39A1-Deoxy-(methylthio)adenosine	other
HCT116-SLC18B1-KOOE-Ct-R100315	SLC18B1	SLC18B1	Deoxy-(methylthio)adenosine	CHEBI:17509	1.62932	0.0779081	0.175768	TRUE			CHEBI:16610	spermidine	CHEBI:15378;CHEBI:15746;CHEBI:16610;CHEBI:28790	hydron;spermine;spermidine;serotonin	SLC18B1-Deoxy-(methylthio)adenosine	metabolic conversion
HEK-SLC12A6-WTOE-Ct-R100251	SLC12A6	SLC12A6	Hydroxy-kynurenine	CHEBI:1547	1.62268	0.137325	0.441684	FALSE					CHEBI:17996;CHEBI:29103	chloride;potassium(1+)	SLC12A6-Hydroxy-kynurenine	other
1321N1-SLC35F5-KOOE-Ct-R100287	SLC35F5	SLC35F5	Adenine	CHEBI:16708	1.62247	0.00861944	0.114515	TRUE							SLC35F5-Adenine	novel
HEK-SLC9A3-WTOE-Ct-R100156	SLC9A3	SLC9A3	5,10 Methenyl tetrahydrofolate	CHEBI:12071	1.61684	0.056611	0.739854	FALSE					CHEBI:15378;CHEBI:29101	hydron;sodium(1+)	SLC9A3-5,10 Methenyl tetrahydrofolate	other
HEK-MPC2-WTOE-Ct-R100270	MPC2	MPC2	Cytosine	CHEBI:16040	1.6167	0.0633853	0.839224	FALSE					CHEBI:15361	pyruvate	MPC2-Cytosine	other
LS180-SLC1A4-KOOE-Ct-R100268	SLC1A4	SLC1A4	Deoxy-(methylthio)adenosine	CHEBI:17509	1.61594	0.0021164	0.0303376	TRUE					CHEBI:15356;CHEBI:16449;CHEBI:16523;CHEBI:16857;CHEBI:16977;CHEBI:17115;CHEBI:17822;CHEBI:26271;CHEBI:26986;CHEBI:29101;CHEBI:86499	cysteine;alanine;D-serine;L-threonine;L-alanine;L-serine;serine;proline;threonine;sodium(1+);monohydroxyproline	SLC1A4-Deoxy-(methylthio)adenosine	other
HCT116-SLC6A17-KOOE-Ct-R100211	SLC6A17	SLC6A17	Uridine monophosphate	CHEBI:16695	1.61045	0.365045	0.746908	TRUE							SLC6A17-Uridine monophosphate	novel
HEK-SLC15A2-WTOE-Ct-R100246	SLC15A2	SLC15A2	Methoxytryptamine	CHEBI:2089	1.60964	0.0564989	0.992761	FALSE					CHEBI:132403;CHEBI:15378;CHEBI:155876;CHEBI:15727;CHEBI:17549;CHEBI:18323;CHEBI:2676;CHEBI:28971;CHEBI:3070;CHEBI:3478;CHEBI:3479;CHEBI:3534;CHEBI:61872;CHEBI:72816;CHEBI:73803;CHEBI:73829	Ala-Lys;hydron;glycylsarcosine;carnosine;5-aminolevulinic acid;anserine;amoxicillin;ampicillin;Bestatin;cefaclor;cefadroxil;cephalexin;L-lysyl-L-alanine;L-alanyl-L-alanine;Ala-Asp;Asp-Lys	SLC15A2-Methoxytryptamine	other
HEK-SLC12A7-WTOE-Ct-R100261	SLC12A7	SLC12A7	Pyridoxamine	CHEBI:16410	1.60563	0.124672	0.684835	FALSE					CHEBI:17996;CHEBI:29103;CHEBI:49847	chloride;potassium(1+);rubidium(1+)	SLC12A7-Pyridoxamine	other
HEK-SVOPL-WTOE-Ct-R100276	SVOPL	SVOPL	Phosphoglyceric acid	CHEBI:24344	1.60418	0.0825759	0.704491	TRUE							SVOPL-Phosphoglyceric acid	novel
HEK-SLC40A1-WTOE-Ct-R100159	SLC40A1	SLC40A1	Palmitoylcarnitine	CHEBI:73067	1.60412	0.0019009	0.0087084	TRUE					CHEBI:29033;CHEBI:29035	iron(2+);manganese(2+)	SLC40A1-Palmitoylcarnitine	other
HEK-SLC38A2-WTOE-Ct-R100358	SLC38A2	SLC38A2	Uridine	CHEBI:16704	1.60314	9.4e-06	0.000125544	TRUE					CHEBI:134261;CHEBI:15378;CHEBI:15428;CHEBI:16449;CHEBI:17822;CHEBI:26271;CHEBI:27570;CHEBI:28300;CHEBI:29101	alpha-(methylamino)isobutyric acid;hydron;glycine;alanine;serine;proline;histidine;glutamine;sodium(1+)	SLC38A2-Uridine	other
HEK-TMEM241-WTOE-Ct-R100276	TMEM241	TMEM241	N-Acetyl-glucosamine phosphate	CHEBI:15784	1.60275	4.8e-06	0.000146383	TRUE							TMEM241-N-Acetyl-glucosamine phosphate	novel
HEK-SLC2A3-WTOE-Ct-R100290	SLC2A3	SLC2A3	Inosine	CHEBI:17596	1.60084	0.0445449	0.224811	TRUE					CHEBI:15866;CHEBI:17234;CHEBI:28260	2-deoxy-D-glucose;glucose;galactose	SLC2A3-Inosine	other
HCT116-SLC35B2-KOOE-Ct-R100284	SLC35B2	SLC35B2	Hypoxanthine	CHEBI:17368	1.59755	0.1569	0.576829	FALSE					CHEBI:17980	3'-phospho-5'-adenylyl sulfate	SLC35B2-Hypoxanthine	other
HCT116-SLC39A14-KOOE-Ct-R100188	SLC39A14	SLC39A14	Homocitrate	CHEBI:17852	1.59384	0.258317	0.46184	TRUE					CHEBI:29033;CHEBI:29035;CHEBI:29105	iron(2+);manganese(2+);zinc(2+)	SLC39A14-Homocitrate	other
HCT116-SLC6A17-KOOE-Ct-R100211	SLC6A17	SLC6A17	Cytidine monophosphate	CHEBI:17361	1.59131	0.334311	0.730969	TRUE							SLC6A17-Cytidine monophosphate	novel
HCT116-MFSD10-KOOE-Ct-R100181	MFSD10	MFSD10	Cytidine monophosphate	CHEBI:17361	1.58792	0.000638747	0.0228671	TRUE					CHEBI:31624;CHEBI:49662	fluorescein (lactone form);indometacin	MFSD10-Cytidine monophosphate	other
HEK-SLC17A9-WTOE-Ct-R100261	SLC17A9	SLC17A9	Nicotinic acid mononucleotide	CHEBI:15763	1.58436	0.300096	0.547234	FALSE			CHEBI:15422	ATP	CHEBI:15422	ATP	SLC17A9-Nicotinic acid mononucleotide	metabolic conversion
HEK-SLC38A4-WTOE-Ct-R100358	SLC38A4	SLC38A4	Deoxy-(methylthio)adenosine	CHEBI:17509	1.58284	0.0409248	0.0988572	TRUE					CHEBI:15428;CHEBI:16449;CHEBI:17822;CHEBI:22653;CHEBI:25094;CHEBI:27570;CHEBI:29016;CHEBI:29101	glycine;alanine;serine;asparagine;lysine;histidine;arginine;sodium(1+)	SLC38A4-Deoxy-(methylthio)adenosine	other
HEK-SLC6A18-WTOE-Ct-R100140	SLC6A18	SLC6A18	Dihydroxybenzoic acid	CHEBI:18026	1.58122	0.119163	0.80664	TRUE					CHEBI:15428;CHEBI:16643;CHEBI:16977;CHEBI:17115;CHEBI:17561;CHEBI:17996;CHEBI:24898;CHEBI:25017;CHEBI:27266;CHEBI:28300;CHEBI:29101	glycine;L-methionine;L-alanine;L-serine;L-cysteine;chloride;isoleucine;leucine;valine;glutamine;sodium(1+)	SLC6A18-Dihydroxybenzoic acid	other
HEK-SLC40A1-WTOE-Ct-R100159	SLC40A1	SLC40A1	Guanosine cyclic monophosphate	CHEBI:16356	1.57844	0.0447874	0.106296	FALSE					CHEBI:29033;CHEBI:29035	iron(2+);manganese(2+)	SLC40A1-Guanosine cyclic monophosphate	other
HEK-SLC4A11-WTOE-Ct-R100277	SLC4A11	SLC4A11	Adenosine monophosphate	CHEBI:16027	1.57655	0.0346866	0.0763105	TRUE			CHEBI:16134	ammonia	CHEBI:15377;CHEBI:15378;CHEBI:16134;CHEBI:16234;CHEBI:29101;CHEBI:41132	water;hydron;ammonia;hydroxide;sodium(1+);tetrahydroxoborate(1-)	SLC4A11-Adenosine monophosphate	metabolic conversion
HCT116-SLC8A2-KOOE-Ct-R100200	SLC8A2	SLC8A2	Cytidine	CHEBI:17562	1.57432	0.000563939	0.0344679	FALSE					CHEBI:29101;CHEBI:29108	sodium(1+);calcium(2+)	SLC8A2-Cytidine	other
HEK-SLC30A8-WTOE-Ct-R100140	SLC30A8	SLC30A8	Cytidine monophosphate	CHEBI:17361	1.57222	0.000145555	0.00640441	TRUE					CHEBI:29105	zinc(2+)	SLC30A8-Cytidine monophosphate	other
HEK-SLC5A2-WTOE-Ct-R100159	SLC5A2	SLC5A2	Cytosine	CHEBI:16040	1.57092	0.0358318	0.427593	FALSE					CHEBI:12936;CHEBI:17634;CHEBI:320061;CHEBI:73918	D-galactose;D-glucose;methyl alpha-D-glucopyranoside;3-O-methyl-D-glucose	SLC5A2-Cytosine	other
HEK-SLC4A1-WTOE-Ct-R100249	SLC4A1	SLC4A1	N-Acetyl-glucosamine phosphate	CHEBI:15784	1.56925	5.97e-05	0.000765595	TRUE					CHEBI:17544;CHEBI:17996	hydrogencarbonate;chloride	SLC4A1-N-Acetyl-glucosamine phosphate	other
HEK-SLC12A6-WTOE-Ct-R100251	SLC12A6	SLC12A6	Pyridoxamine	CHEBI:16410	1.56651	0.0246506	0.304025	FALSE					CHEBI:17996;CHEBI:29103	chloride;potassium(1+)	SLC12A6-Pyridoxamine	other
HEK-SLC4A9-WTOE-Ct-R100142	SLC4A9	SLC4A9	Deoxyadenosine	CHEBI:17256	1.56461	0.125645	0.517189	TRUE					CHEBI:17544;CHEBI:17996	hydrogencarbonate;chloride	SLC4A9-Deoxyadenosine	other
HEK-RHAG-WTOE-Ct-R100248	RHAG	RHAG	Salicylic acid	CHEBI:16914	1.56283	0.383917	0.68956	TRUE					CHEBI:16134	ammonia	RHAG-Salicylic acid	other
HEK-SLC35G5-WTOE-Ct-R100156	SLC35G5	SLC35G5	Indoline-2-carboxylate	CHEBI:167877	1.55873	0.0925295	0.374842	FALSE							SLC35G5-Indoline-2-carboxylate	novel
HEK-SLC18A1-WTOE-Ct-R100154	SLC18A1	SLC18A1	Hydroxy-proline	CHEBI:18240	1.55748	0.278631	0.770674	TRUE					CHEBI:18243;CHEBI:28790;CHEBI:33569	dopamine;serotonin;noradrenaline	SLC18A1-Hydroxy-proline	other
HEK-SLC11A1-WTOE-Ct-R100155	SLC11A1	SLC11A1	gamma-Glu-Cys	CHEBI:17515	1.55734	0.000185301	0.00549726	TRUE					CHEBI:15378;CHEBI:29033;CHEBI:29105	hydron;iron(2+);zinc(2+)	SLC11A1-gamma-Glu-Cys	other
HCT116-SLC18B1-KOOE-Ct-R100315	SLC18B1	SLC18B1	Adenine	CHEBI:16708	1.55201	0.0821953	0.18154	TRUE					CHEBI:15378;CHEBI:15746;CHEBI:16610;CHEBI:28790	hydron;spermine;spermidine;serotonin	SLC18B1-Adenine	other
HEK-SLC25A3-WTOE-Ct-R100277	SLC25A3	SLC25A3	Uridine monophosphate	CHEBI:16695	1.5474	0.0153365	0.142848	TRUE					CHEBI:23378	copper cation	SLC25A3-Uridine monophosphate	other
HEK-SLC22A11-WTOE-Ct-R100156	SLC22A11	SLC22A11	Itaconic acid	CHEBI:30838	1.54702	6.23e-07	5.58e-05	TRUE					CHEBI:10110;CHEBI:104011;CHEBI:15551;CHEBI:15553;CHEBI:16814;CHEBI:17474;CHEBI:2453;CHEBI:27226;CHEBI:27902;CHEBI:3213;CHEBI:39073;CHEBI:44185;CHEBI:465284;CHEBI:63618;CHEBI:7719	zidovudine;p-aminohippuric acid;prostaglandin E2;prostaglandin F2alpha;dehydroepiandrosterone sulfate;estrone 3-sulfate;acyclovir;uric acid;tetracycline;bumetanide;6-carboxyfluorescein;methotrexate;ganciclovir;pravastatin;ochratoxin A	SLC22A11-Itaconic acid	other
HCT116-SLC44A1-KOOE-Ct-R100262	SLC44A1	SLC44A1	Deoxy-(methylthio)adenosine	CHEBI:17509	1.54639	4.43e-05	0.000749653	TRUE					CHEBI:15354	choline	SLC44A1-Deoxy-(methylthio)adenosine	other
HCT116-SLC2A6-KOOE-Ct-R100194	SLC2A6	SLC2A6	Muconic acid	CHEBI:38407	1.54424	0.000479124	0.00852841	FALSE					CHEBI:17234	glucose	SLC2A6-Muconic acid	other
HEK-SLC17A9-WTOE-Ct-R100261	SLC17A9	SLC17A9	Pentahydroxyhexanoic acid	CHEBI:24266	1.54408	0.359406	0.596871	TRUE					CHEBI:15422	ATP	SLC17A9-Pentahydroxyhexanoic acid	other
HEK-SLC17A3-WTOE-Ct-R100151	SLC17A3	SLC17A3	5 Methyl tetrahydrofolate	CHEBI:15641	1.54405	0.0616741	0.993859	FALSE					CHEBI:104011;CHEBI:17474;CHEBI:27226;CHEBI:3213;CHEBI:7719;CHEBI:791	p-aminohippuric acid;estrone 3-sulfate;uric acid;bumetanide;ochratoxin A;17beta-estradiol 17-glucosiduronic acid	SLC17A3-5 Methyl tetrahydrofolate	other
HCT116-SLC10A4-KOOE-Ct-R100171	SLC10A4	SLC10A4	Cystathionine	CHEBI:17755	1.53676	0.00650301	0.0554304	TRUE							SLC10A4-Cystathionine	novel
HCT116-SLC5A6-KOOE-Ct-R100268	SLC5A6	SLC5A6	Deoxy-(methylthio)adenosine	CHEBI:17509	1.53646	0.0261752	0.0742626	TRUE					CHEBI:15956;CHEBI:16382;CHEBI:16454;CHEBI:29101;CHEBI:30313	biotin;iodide;pantothenate;sodium(1+);lipoate	SLC5A6-Deoxy-(methylthio)adenosine	other
HEK-SLC30A9-WTOE-Ct-R100248	SLC30A9	SLC30A9	Uric acid	CHEBI:27226	1.53594	0.0261389	0.118993	TRUE					CHEBI:29105	zinc(2+)	SLC30A9-Uric acid	other
HEK-SLC13A4-WTOE-Ct-R100152	SLC13A4	SLC13A4	Adenosine monophosphate	CHEBI:16027	1.53572	0.00278071	0.00916603	TRUE					CHEBI:16189;CHEBI:29101	sulfate;sodium(1+)	SLC13A4-Adenosine monophosphate	other
HEK-SLC34A2-WTOE-Ct-R100232	SLC34A2	SLC34A2	Uric acid	CHEBI:27226	1.53482	0.218384	0.81827	FALSE					CHEBI:29101;CHEBI:35780	sodium(1+);phosphate ion	SLC34A2-Uric acid	other
HEK-SLC11A1-WTOE-Ct-R100155	SLC11A1	SLC11A1	Xanthosine	CHEBI:18107	1.52709	0.00037845	0.00573131	TRUE					CHEBI:15378;CHEBI:29033;CHEBI:29105	hydron;iron(2+);zinc(2+)	SLC11A1-Xanthosine	other
HEK-LETM1-WTOE-Ct-R100246	LETM1	LETM1	Cytidine monophosphate	CHEBI:17361	1.5265	0.00084662	0.00595312	TRUE					CHEBI:15378;CHEBI:29108	hydron;calcium(2+)	LETM1-Cytidine monophosphate	other
HEK-SLC9A3-WTOE-Ct-R100156	SLC9A3	SLC9A3	Hydroxy-kynurenine	CHEBI:1547	1.52311	0.0315937	0.739854	FALSE					CHEBI:15378;CHEBI:29101	hydron;sodium(1+)	SLC9A3-Hydroxy-kynurenine	other
HEK-SLC26A7-WTOE-Ct-R100140	SLC26A7	SLC26A7	Hydroxyethylindole	CHEBI:17890	1.51563	0.0028312	0.139864	FALSE					CHEBI:16189;CHEBI:16995;CHEBI:17544;CHEBI:17996	sulfate;oxalic acid;hydrogencarbonate;chloride	SLC26A7-Hydroxyethylindole	other
HCT116-SLC35A5-KOOE-Ct-R100207	SLC35A5	SLC35A5	Hypoxanthine	CHEBI:17368	1.51299	0.0194911	0.292367	FALSE					CHEBI:16264;CHEBI:17200;CHEBI:67168	UDP-N-acetyl-alpha-D-glucosamine;UDP-alpha-D-glucuronic acid;UDP-N-acetyl-alpha-D-galactosamine	SLC35A5-Hypoxanthine	other
HCT116-SLC1A1-KOOE-Ct-R100181	SLC1A1	SLC1A1	Cytidine	CHEBI:17562	1.51193	0.0154877	0.154017	FALSE					CHEBI:15378;CHEBI:16015;CHEBI:17364;CHEBI:17561;CHEBI:18237;CHEBI:29101;CHEBI:29103	hydron;L-glutamic acid;D-aspartic acid;L-cysteine;glutamic acid;sodium(1+);potassium(1+)	SLC1A1-Cytidine	other
HCT116-SLC25A23-KOOE-Ct-R100358	SLC25A23	SLC25A23	Quinic acid	CHEBI:17521	1.50865	0.0072049	0.0536044	TRUE					CHEBI:15422;CHEBI:16761;CHEBI:35780	ATP;ADP;phosphate ion	SLC25A23-Quinic acid	other
HCT116-SLC25A25-KOOE-Nt-R100358	SLC25A25	SLC25A25	Cystine	CHEBI:17376	1.50427	0.0150892	0.0523034	TRUE					CHEBI:15422;CHEBI:16761;CHEBI:30617;CHEBI:35780	ATP;ADP;MgATP(2-);phosphate ion	SLC25A25-Cystine	other
1321N1-SLC35F5-KOOE-Ct-R100287	SLC35F5	SLC35F5	Phosphoenolpyruvic acid	CHEBI:44897	1.50329	0.0218582	0.164027	TRUE							SLC35F5-Phosphoenolpyruvic acid	novel
HCT116-SLC4A3-KOOE-Ct-R100268	SLC4A3	SLC4A3	Quinic acid	CHEBI:17521	1.50165	0.0617619	0.210448	TRUE					CHEBI:17544;CHEBI:17996	hydrogencarbonate;chloride	SLC4A3-Quinic acid	other
HEK-SLC17A4-WTOE-Ct-R100151	SLC17A4	SLC17A4	Cytidine	CHEBI:17562	1.49901	0.345889	0.763941	TRUE					CHEBI:104011;CHEBI:15365;CHEBI:18258;CHEBI:18332;CHEBI:27226;CHEBI:28774;CHEBI:30762;CHEBI:5855;CHEBI:63618	p-aminohippuric acid;acetylsalicylic acid;3,3',5-triiodo-L-thyronine;L-thyroxine;uric acid;3,3',5'-triiodothyronine;salicylate;ibuprofen;pravastatin	SLC17A4-Cytidine	other
HEK-SLC16A12-WTOE-Nt-R100270	SLC16A12	SLC16A12	Cystine	CHEBI:17376	1.49783	0.349692	0.64745	FALSE					CHEBI:16344;CHEBI:16919;CHEBI:18050;CHEBI:36559;CHEBI:81394	guanidinoacetic acid;creatine;L-glutamine;3-hydroxyanthranilate;indole-5,6-quinone-2-carboxylic acid	SLC16A12-Cystine	other
HEK-SLC25A5-WTOE-Ct-R100290	SLC25A5	SLC25A5	Aminobutyric acid	CHEBI:16865	1.49472	0.354497	0.890979	FALSE							SLC25A5-Aminobutyric acid	novel
HEK-SLC26A7-WTOE-Ct-R100140	SLC26A7	SLC26A7	Hydroxyanthranilic acid	CHEBI:15793	1.49393	0.206415	0.585953	TRUE					CHEBI:16189;CHEBI:16995;CHEBI:17544;CHEBI:17996	sulfate;oxalic acid;hydrogencarbonate;chloride	SLC26A7-Hydroxyanthranilic acid	other
HEK-OCA2-WTOE-Ct-R100238	OCA2	OCA2	5,10 Methenyl tetrahydrofolate	CHEBI:12071	1.49139	0.0615005	0.266025	FALSE					CHEBI:17996	chloride	OCA2-5,10 Methenyl tetrahydrofolate	other
LS180-SLC1A4-KOOE-Ct-R100268	SLC1A4	SLC1A4	Adenine	CHEBI:16708	1.49045	0.00232166	0.0303376	TRUE					CHEBI:15356;CHEBI:16449;CHEBI:16523;CHEBI:16857;CHEBI:16977;CHEBI:17115;CHEBI:17822;CHEBI:26271;CHEBI:26986;CHEBI:29101;CHEBI:86499	cysteine;alanine;D-serine;L-threonine;L-alanine;L-serine;serine;proline;threonine;sodium(1+);monohydroxyproline	SLC1A4-Adenine	other
HEK-SLC34A1-WTOE-Ct-R100249	SLC34A1	SLC34A1	Aminoadipic acid	CHEBI:37024	1.48949	7.6e-08	4.69e-06	TRUE					CHEBI:29101;CHEBI:35780	sodium(1+);phosphate ion	SLC34A1-Aminoadipic acid	other
HEK-SLC22A16-WTOE-Ct-R100248	SLC22A16	SLC22A16	Pyridoxamine	CHEBI:16410	1.48935	0.0934329	0.427189	FALSE					CHEBI:16347;CHEBI:16610;CHEBI:28748;CHEBI:35026;CHEBI:78160	(R)-carnitine;spermidine;doxorubicin;triethylamine;bleomycin A5	SLC22A16-Pyridoxamine	other
HEK-SLC17A9-WTOE-Ct-R100261	SLC17A9	SLC17A9	Cytidine monophosphate	CHEBI:17361	1.48874	0.0228663	0.0966621	TRUE			CHEBI:15422	ATP	CHEBI:15422	ATP	SLC17A9-Cytidine monophosphate	metabolic conversion
HEK-SFXN4-WTOE-Nt-R100310	SFXN4	SFXN4	Hydroxyethylindole	CHEBI:17890	1.48761	0.0980282	0.695029	FALSE							SFXN4-Hydroxyethylindole	novel
HEK-SLC26A4-WTOE-Ct-R100238	SLC26A4	SLC26A4	Hypoxanthine	CHEBI:17368	1.48565	0.131544	0.304195	TRUE					CHEBI:16234;CHEBI:16382;CHEBI:17544;CHEBI:17996	hydroxide;iodide;hydrogencarbonate;chloride	SLC26A4-Hypoxanthine	other
HEK-SLC5A7-WTOE-Ct-R100150	SLC5A7	SLC5A7	Hypoxanthine	CHEBI:17368	1.48244	0.595526	0.859784	TRUE					CHEBI:15354;CHEBI:17996;CHEBI:29101	choline;chloride;sodium(1+)	SLC5A7-Hypoxanthine	other
HEK-SLC47A2-WTOE-Ct-R100276	SLC47A2	SLC47A2	Aminobutyric acid	CHEBI:16865	1.47861	0.0350858	0.303222	FALSE					CHEBI:15354;CHEBI:15854;CHEBI:16737;CHEBI:16797;CHEBI:17474;CHEBI:18385;CHEBI:28593;CHEBI:31941;CHEBI:3380;CHEBI:35026;CHEBI:3699;CHEBI:42820;CHEBI:465284;CHEBI:50383;CHEBI:63632;CHEBI:641;CHEBI:65133;CHEBI:6801;CHEBI:77733;CHEBI:8428	choline;quinine;creatinine;1-methylnicotinamide;estrone 3-sulfate;thiamine(1+);quinidine;oxaliplatin;captopril;triethylamine;cimetidine;guanidine;ganciclovir;nicotinamide mononucleotide;topotecan;N-methyl-4-phenylpyridinium;4-[4-(dimethylamino)styryl]-N-methylpyridinium iodide;metformin;2-(3,4-dimethoxyphenyl)-5-{[2-(3,4-dimethoxyphenyl)ethyl](methyl)amino}-2-(propan-2-yl)pentanenitrile;procainam…	SLC47A2-Aminobutyric acid	other
HEK-SLC6A14-WTOE-Ct-R100310	SLC6A14	SLC6A14	Leucine	CHEBI:25017	1.47756	7.32e-05	0.000338346	TRUE	CHEBI:25017	leucine			CHEBI:16958;CHEBI:17996;CHEBI:21949;CHEBI:25017;CHEBI:25094;CHEBI:29016;CHEBI:29101	beta-alanine;chloride;O-butanoyl-L-carnitine;leucine;lysine;arginine;sodium(1+)	SLC6A14-Leucine	annotated substrate
HEK-SLC28A1-WTOE-Ct-R100238	SLC28A1	SLC28A1	Hydroxyethylindole	CHEBI:17890	1.47693	0.105949	0.771912	FALSE					CHEBI:10101;CHEBI:10110;CHEBI:16335;CHEBI:16704;CHEBI:16898;CHEBI:175901;CHEBI:17748;CHEBI:29101;CHEBI:40154;CHEBI:60761;CHEBI:63577;CHEBI:63581;CHEBI:80627	zalcitabine;zidovudine;adenosine;uridine;pyrimidine;gemcitabine;thymidine;sodium(1+);5-fluorouridine;floxuridine;lamivudine;stavudine;5'-Deoxy-5-fluorocytidine	SLC28A1-Hydroxyethylindole	other
HCT116-SLC26A11-KOOE-Ct-R100285	SLC26A11	SLC26A11	Deoxycytidine monophosphate	CHEBI:15918	1.47354	0.373888	0.658387	TRUE					CHEBI:17996;CHEBI:29101	chloride;sodium(1+)	SLC26A11-Deoxycytidine monophosphate	other
HEK-SLC6A1-WTOE-Ct-R100146	SLC6A1	SLC6A1	Hydroxyethylindole	CHEBI:17890	1.47246	0.149969	0.882576	FALSE					CHEBI:16865	gamma-aminobutyric acid	SLC6A1-Hydroxyethylindole	other
HEK-SLC22A11-WTOE-Ct-R100156	SLC22A11	SLC22A11	Guanosine cyclic monophosphate	CHEBI:16356	1.47019	0.110466	0.336291	FALSE					CHEBI:10110;CHEBI:104011;CHEBI:15551;CHEBI:15553;CHEBI:16814;CHEBI:17474;CHEBI:2453;CHEBI:27226;CHEBI:27902;CHEBI:3213;CHEBI:39073;CHEBI:44185;CHEBI:465284;CHEBI:63618;CHEBI:7719	zidovudine;p-aminohippuric acid;prostaglandin E2;prostaglandin F2alpha;dehydroepiandrosterone sulfate;estrone 3-sulfate;acyclovir;uric acid;tetracycline;bumetanide;6-carboxyfluorescein;methotrexate;ganciclovir;pravastatin;ochratoxin A	SLC22A11-Guanosine cyclic monophosphate	other
HEK-SLC39A7-WTOE-Ct-R100290	SLC39A7	SLC39A7	Dihydrofolate	CHEBI:15633	1.46975	0.20595	0.672048	FALSE					CHEBI:29105	zinc(2+)	SLC39A7-Dihydrofolate	other
HuH7-SLC6A11-KOOE-Ct-R100266	SLC6A11	SLC6A11	Galactosamine	CHEBI:60312	1.46533	0.0826002	0.359901	FALSE					CHEBI:16865	gamma-aminobutyric acid	SLC6A11-Galactosamine	other
HEK-SLC38A4-WTOE-Ct-R100358	SLC38A4	SLC38A4	Inosine monophosphate	CHEBI:17202	1.4652	4.79e-05	0.000405082	TRUE					CHEBI:15428;CHEBI:16449;CHEBI:17822;CHEBI:22653;CHEBI:25094;CHEBI:27570;CHEBI:29016;CHEBI:29101	glycine;alanine;serine;asparagine;lysine;histidine;arginine;sodium(1+)	SLC38A4-Inosine monophosphate	other
HCT116-SLC35F3-KOOE-Ct-R100315	SLC35F3	SLC35F3	Uridine monophosphate	CHEBI:16695	1.46347	0.389271	0.963466	TRUE					CHEBI:18385	thiamine(1+)	SLC35F3-Uridine monophosphate	other
HEK-MTCH2-WTOE-Ct-R100173	MTCH2	MTCH2	Cytidine triphosphate	CHEBI:17677	1.46289	0.00334812	0.119193	TRUE							MTCH2-Cytidine triphosphate	novel
HEK-MFSD8-WTOE-Ct-R100276	MFSD8	MFSD8	Muconic acid	CHEBI:38407	1.46274	0.0212607	0.129803	FALSE							MFSD8-Muconic acid	novel
HEK-SLC2A7-WTOE-Ct-R100152	SLC2A7	SLC2A7	Hydroxyethylindole	CHEBI:17890	1.46146	0.0596203	0.499569	FALSE					CHEBI:17234;CHEBI:28757	glucose;fructose	SLC2A7-Hydroxyethylindole	other
HEK-SLC47A2-WTOE-Ct-R100276	SLC47A2	SLC47A2	Uridine monophosphate	CHEBI:16695	1.46126	0.719912	0.859272	TRUE					CHEBI:15354;CHEBI:15854;CHEBI:16737;CHEBI:16797;CHEBI:17474;CHEBI:18385;CHEBI:28593;CHEBI:31941;CHEBI:3380;CHEBI:35026;CHEBI:3699;CHEBI:42820;CHEBI:465284;CHEBI:50383;CHEBI:63632;CHEBI:641;CHEBI:65133;CHEBI:6801;CHEBI:77733;CHEBI:8428	choline;quinine;creatinine;1-methylnicotinamide;estrone 3-sulfate;thiamine(1+);quinidine;oxaliplatin;captopril;triethylamine;cimetidine;guanidine;ganciclovir;nicotinamide mononucleotide;topotecan;N-methyl-4-phenylpyridinium;4-[4-(dimethylamino)styryl]-N-methylpyridinium iodide;metformin;2-(3,4-dimethoxyphenyl)-5-{[2-(3,4-dimethoxyphenyl)ethyl](methyl)amino}-2-(propan-2-yl)pentanenitrile;procainam…	SLC47A2-Uridine monophosphate	other
HEK-SLCO1C1-WTOE-Ct-R100156	SLCO1C1	SLCO1C1	gamma-Glu-Cys	CHEBI:17515	1.45897	1.54e-05	0.00115954	TRUE					CHEBI:17474;CHEBI:18258;CHEBI:18332;CHEBI:52274;CHEBI:52275;CHEBI:52866;CHEBI:53508;CHEBI:63836;CHEBI:791;CHEBI:89700	estrone 3-sulfate;3,3',5-triiodo-L-thyronine;L-thyroxine;sulforhodamine 101;sulforhodamine G;lissamine rhodamine anion;thyroxine sulfate;bromosulfophthalein;17beta-estradiol 17-glucosiduronic acid;3-Iodothyronamine	SLCO1C1-gamma-Glu-Cys	other
HEK-SLC18A1-WTOE-Ct-R100154	SLC18A1	SLC18A1	Deoxyadenosine	CHEBI:17256	1.4589	0.0436211	0.529629	FALSE					CHEBI:18243;CHEBI:28790;CHEBI:33569	dopamine;serotonin;noradrenaline	SLC18A1-Deoxyadenosine	other
HEK-SLC6A16-WTOE-Ct-R100173	SLC6A16	SLC6A16	Aminobutyric acid	CHEBI:16865	1.45724	0.152048	0.573444	FALSE							SLC6A16-Aminobutyric acid	novel
HEK-SLCO6A1-WTOE-Ct-R100142	SLCO6A1	SLCO6A1	Uridine	CHEBI:16704	1.45664	0.00787283	0.278698	TRUE							SLCO6A1-Uridine	novel
HCT116-SLC33A1-KOOE-Ct-R100304	SLC33A1	SLC33A1	Adenosine monophosphate	CHEBI:16027	1.45603	0.000147144	0.00197439	TRUE					CHEBI:15351	acetyl-CoA	SLC33A1-Adenosine monophosphate	other
HEK-SLC22A1-WTOE-Ct-R100153	SLC22A1	SLC22A1	Guanidobutyric acid	CHEBI:86564	1.45287	0.000245487	0.0217256	TRUE					CHEBI:15355;CHEBI:15551;CHEBI:15553;CHEBI:16118;CHEBI:165221;CHEBI:16797;CHEBI:17148;CHEBI:17431;CHEBI:18385;CHEBI:194221;CHEBI:2453;CHEBI:2504;CHEBI:27899;CHEBI:28496;CHEBI:28790;CHEBI:31941;CHEBI:32066;CHEBI:33569;CHEBI:35026;CHEBI:40618;CHEBI:44296;CHEBI:45081;CHEBI:45783;CHEBI:45863;CHEBI:465284;CHEBI:47781;CHEBI:4828;CHEBI:4877;CHEBI:4883;CHEBI:50383;CHEBI:50924;CHEBI:63577;CHEBI:641;CHEBI:6…	acetylcholine;prostaglandin E2;prostaglandin F2alpha;berberine;O-Desmethyltramadol;1-methylnicotinamide;putrescine;agmatine;thiamine(1+);1-methyl-1,2,3,4-tetrahydroisoquinoline-6,7-diol;acyclovir;aflatoxin B1;cisplatin;N-[(5S)-5-amino-5-carboxypentanoyl]-L-cysteinyl-D-valine;serotonin;oxaliplatin;Prothionamide;noradrenaline;triethylamine;aminoguanidine;tetraethylammonium;pentamidine;imatinib;pacl…	SLC22A1-Guanidobutyric acid	other
HEK-SLC15A3-WTOE-Ct-R100173	SLC15A3	SLC15A3	Carnitine	CHEBI:17126	1.45139	0.0255154	0.412886	TRUE					CHEBI:15378;CHEBI:155876;CHEBI:27570;CHEBI:3479;CHEBI:35854;CHEBI:63961	hydron;glycylsarcosine;histidine;cefadroxil;valacyclovir;glycyl-glycyl-glycine	SLC15A3-Carnitine	other
HEK-SLC5A2-WTOE-Ct-R100159	SLC5A2	SLC5A2	Quinic acid	CHEBI:17521	1.45039	0.0757956	0.546874	TRUE					CHEBI:12936;CHEBI:17634;CHEBI:320061;CHEBI:73918	D-galactose;D-glucose;methyl alpha-D-glucopyranoside;3-O-methyl-D-glucose	SLC5A2-Quinic acid	other
HCT116-SLC25A19-KOOE-Ct-R100356	SLC25A19	SLC25A19	Cystathionine	CHEBI:17755	1.45037	0.00967668	0.0462066	TRUE					CHEBI:15422;CHEBI:16284	ATP;dATP	SLC25A19-Cystathionine	other
HEK-DIRC2-WTOE-Ct-R100246	DIRC2	SLC49A4	Uridine monophosphate	CHEBI:16695	1.44496	0.0653367	0.208401	TRUE							SLC49A4-Uridine monophosphate	novel
HEK-SLC16A9-WTOE-Ct-R100194	SLC16A9	SLC16A9	Hydroxyethylindole	CHEBI:17890	1.44119	0.172368	0.289448	FALSE					CHEBI:15378;CHEBI:16919;CHEBI:17126;CHEBI:27226	hydron;creatine;carnitine;uric acid	SLC16A9-Hydroxyethylindole	other
HEK-LETM1-WTOE-Ct-R100246	LETM1	LETM1	Adenosine monophosphate	CHEBI:16027	1.43566	0.00304621	0.0147501	TRUE					CHEBI:15378;CHEBI:29108	hydron;calcium(2+)	LETM1-Adenosine monophosphate	other
HEK-SLC24A4-WTOE-Nt-R100194	SLC24A4	SLC24A4	Cytidine monophosphate	CHEBI:17361	1.43531	0.173595	0.723218	TRUE					CHEBI:29101;CHEBI:29103;CHEBI:29108	sodium(1+);potassium(1+);calcium(2+)	SLC24A4-Cytidine monophosphate	other
HEK-SLC3A1-WTOE-Nt-R100270	SLC3A1	SLC3A1	Adenosine	CHEBI:16335	1.434	0.291859	0.906663	TRUE							SLC3A1-Adenosine	novel
HEK-SLC25A52-WTOE-Ct-R100152	SLC25A52	SLC25A52	Hydroxyethylindole	CHEBI:17890	1.43394	0.00902102	0.396325	FALSE					CHEBI:15846	NAD(+)	SLC25A52-Hydroxyethylindole	other
HEK-UCP3-WTOE-Ct-R100276	UCP3	UCP3	Hydroxy-proline	CHEBI:18240	1.43212	0.0255151	0.408402	TRUE					CHEBI:15378	hydron	UCP3-Hydroxy-proline	other
HEK-SLC22A14-WTOE-Ct-R100147	SLC22A14	SLC22A14	Oxamic acid	CHEBI:18058	1.43049	0.000213594	0.0192235	TRUE					CHEBI:17015	riboflavin	SLC22A14-Oxamic acid	other
HEK-SLC5A11-WTOE-Ct-R100156	SLC5A11	SLC5A11	Hydroxyanthranilic acid	CHEBI:15793	1.42647	0.0248672	0.164861	FALSE					CHEBI:17268;CHEBI:29101	myo-inositol;sodium(1+)	SLC5A11-Hydroxyanthranilic acid	other
HEK-UNC93A-WTOE-Ct-R100251	UNC93A	UNC93A	5 Methyl tetrahydrofolate	CHEBI:15641	1.42503	0.0860183	0.660344	FALSE							UNC93A-5 Methyl tetrahydrofolate	novel
HEK-SLC9B1-WTOE-Ct-R100142	SLC9B1	SLC9B1	Aminobutyric acid	CHEBI:16865	1.42447	0.0474966	0.369311	FALSE							SLC9B1-Aminobutyric acid	novel
HCT116-SLC16A7-KOOE-Ct-R100188	SLC16A7	SLC16A7	Orotic acid	CHEBI:16742	1.42276	2.81e-05	0.00248463	TRUE					CHEBI:102218;CHEBI:1148;CHEBI:15361;CHEBI:16651;CHEBI:20067;CHEBI:30830	dimethyloxalylglycine;2-hydroxybutyric acid;pyruvate;(S)-lactate;3-hydroxybutyric acid;4-hydroxybutyric acid	SLC16A7-Orotic acid	other
1321N1-SLC37A2-KOOE-Ct-R100245	SLC37A2	SLC37A2	Adenine	CHEBI:16708	1.42257	0.104801	0.392932	TRUE			CHEBI:35780	phosphate ion	CHEBI:14314;CHEBI:35780	D-glucose 6-phosphate;phosphate ion	SLC37A2-Adenine	metabolic conversion
HEK-FLVCR1-WTOE-Ct-R100278	FLVCR1	FLVCR1	Hydroxy-kynurenine	CHEBI:1547	1.42132	0.28859	0.744425	FALSE					CHEBI:15354;CHEBI:15430;CHEBI:50385	choline;protoporphyrin;hemin	FLVCR1-Hydroxy-kynurenine	other
HEK-SLC7A13-WTOE-Ct-R100142	SLC7A13	SLC7A13	gamma-Glu-Cys	CHEBI:17515	1.41771	0.000493461	0.0218356	TRUE							SLC7A13-gamma-Glu-Cys	novel
HEK-SLC6A14-WTOE-Ct-R100310	SLC6A14	SLC6A14	Homocitrate	CHEBI:17852	1.41771	1.59e-05	8.67e-05	TRUE					CHEBI:16958;CHEBI:17996;CHEBI:21949;CHEBI:25017;CHEBI:25094;CHEBI:29016;CHEBI:29101	beta-alanine;chloride;O-butanoyl-L-carnitine;leucine;lysine;arginine;sodium(1+)	SLC6A14-Homocitrate	other
HEK-SLC13A4-WTOE-Ct-R100152	SLC13A4	SLC13A4	Muconic acid	CHEBI:38407	1.41498	0.0173987	0.0424241	FALSE					CHEBI:16189;CHEBI:29101	sulfate;sodium(1+)	SLC13A4-Muconic acid	other
HEK-SLC1A7-WTOE-Ct-R100150	SLC1A7	SLC1A7	Hydroxyethylindole	CHEBI:17890	1.41087	0.128405	0.713479	FALSE					CHEBI:16015	L-glutamic acid	SLC1A7-Hydroxyethylindole	other
HEK-SLC5A11-WTOE-Ct-R100156	SLC5A11	SLC5A11	Cytidine triphosphate	CHEBI:17677	1.40997	0.11318	0.36835	TRUE					CHEBI:17268;CHEBI:29101	myo-inositol;sodium(1+)	SLC5A11-Cytidine triphosphate	other
HEK-SLC9C2-WTOE-Ct-R100153	SLC9C2	SLC9C2	Hydroxyethylindole	CHEBI:17890	1.40737	0.0878657	0.216003	FALSE							SLC9C2-Hydroxyethylindole	novel
HCT116-SLC25A15-KOOE-Ct-R100286	SLC25A15	SLC25A15	Cytosine	CHEBI:16040	1.40712	0.00742067	0.19709	FALSE					CHEBI:18257	ornithine	SLC25A15-Cytosine	other
HEK-SLC44A4-WTOE-Ct-R100140	SLC44A4	SLC44A4	N-Acetyl-glucosamine phosphate	CHEBI:15784	1.40668	0.00372075	0.0727614	TRUE					CHEBI:15354;CHEBI:9532	choline;thiamine(1+) diphosphate	SLC44A4-N-Acetyl-glucosamine phosphate	other
HuH7-SLC17A8-KOOE-Ct-R100291	SLC17A8	SLC17A8	Deoxy-(methylthio)adenosine	CHEBI:17509	1.40666	0.0638674	0.497443	TRUE					CHEBI:16015	L-glutamic acid	SLC17A8-Deoxy-(methylthio)adenosine	other
HEK-SLC35F6-WTOE-Ct-R100290	SLC35F6	SLC35F6	AICAR	CHEBI:28498	1.40612	0.217613	0.404761	FALSE							SLC35F6-AICAR	novel
HEK-SLC16A6-WTOE-Ct-R100232	SLC16A6	SLC16A6	Adenosine monophosphate	CHEBI:16027	1.40371	0.00543342	0.046514	TRUE							SLC16A6-Adenosine monophosphate	novel
HEK-SLC5A7-WTOE-Ct-R100150	SLC5A7	SLC5A7	Hydroxyethylindole	CHEBI:17890	1.4035	0.104127	0.46597	FALSE					CHEBI:15354;CHEBI:17996;CHEBI:29101	choline;chloride;sodium(1+)	SLC5A7-Hydroxyethylindole	other
HEK-UCP3-WTOE-Ct-R100276	UCP3	UCP3	5 Methyl tetrahydrofolate	CHEBI:15641	1.40107	0.0808196	0.548859	FALSE					CHEBI:15378	hydron	UCP3-5 Methyl tetrahydrofolate	other
HEK-SLC34A3-WTOE-Ct-R100249	SLC34A3	SLC34A3	Aminoadipic acid	CHEBI:37024	1.40086	1.59e-07	1.48e-05	TRUE					CHEBI:29101;CHEBI:35780	sodium(1+);phosphate ion	SLC34A3-Aminoadipic acid	other
HEK-SLC34A2-WTOE-Ct-R100232	SLC34A2	SLC34A2	N-Carbamyl-glutamic acid	CHEBI:71028	1.40025	0.431552	0.82086	TRUE					CHEBI:29101;CHEBI:35780	sodium(1+);phosphate ion	SLC34A2-N-Carbamyl-glutamic acid	other
HEK-SLC35B4-WTOE-Ct-R100358	SLC35B4	SLC35B4	Adenosine monophosphate	CHEBI:16027	1.39863	0.0745609	0.153219	TRUE					CHEBI:16082;CHEBI:16264	UDP-alpha-D-xylose;UDP-N-acetyl-alpha-D-glucosamine	SLC35B4-Adenosine monophosphate	other
HEK-SLC25A31-WTOE-Ct-R100151	SLC25A31	SLC25A31	Hydroxy-indoleacetic acid	CHEBI:27823	1.39775	0.078371	0.370439	FALSE					CHEBI:15422;CHEBI:16761	ATP;ADP	SLC25A31-Hydroxy-indoleacetic acid	other
HCT116-SLC10A4-KOOE-Ct-R100171	SLC10A4	SLC10A4	Homocystine	CHEBI:17485	1.39722	0.0176143	0.112605	FALSE							SLC10A4-Homocystine	novel
HEK-SLC6A14-WTOE-Ct-R100310	SLC6A14	SLC6A14	Inosine	CHEBI:17596	1.39636	0.00158577	0.00564166	TRUE					CHEBI:16958;CHEBI:17996;CHEBI:21949;CHEBI:25017;CHEBI:25094;CHEBI:29016;CHEBI:29101	beta-alanine;chloride;O-butanoyl-L-carnitine;leucine;lysine;arginine;sodium(1+)	SLC6A14-Inosine	other
HCT116-SLC25A27-KOOE-Ct-R100292	SLC25A27	SLC25A27	Palmitoylcarnitine	CHEBI:73067	1.39551	2.45e-10	4.54e-08	TRUE							SLC25A27-Palmitoylcarnitine	novel
HCT116-SLC2A1-KOOE-Ct-R100224	SLC2A1	SLC2A1	Dihydroxyacetone phosphate	CHEBI:16108	1.39345	1.07e-07	3.23e-06	TRUE					CHEBI:15866;CHEBI:17634;CHEBI:58723	2-deoxy-D-glucose;D-glucose;2-ammonio-2-deoxy-D-glucopyranose	SLC2A1-Dihydroxyacetone phosphate	other
HCT116-SLC26A11-KOOE-Ct-R100285	SLC26A11	SLC26A11	Deoxy-(methylthio)adenosine	CHEBI:17509	1.39302	0.370396	0.658387	TRUE					CHEBI:17996;CHEBI:29101	chloride;sodium(1+)	SLC26A11-Deoxy-(methylthio)adenosine	other
HCT116-SLC2A1-KOOE-Ct-R100224	SLC2A1	SLC2A1	Phosphoglyceric acid	CHEBI:24344	1.39256	2.13e-06	3.86e-05	TRUE					CHEBI:15866;CHEBI:17634;CHEBI:58723	2-deoxy-D-glucose;D-glucose;2-ammonio-2-deoxy-D-glucopyranose	SLC2A1-Phosphoglyceric acid	other
HEK-SV2B-WTOE-Ct-R100246	SV2B	SV2B	Glucosamine 6-phosphate	CHEBI:47987	1.39103	0.0231457	0.170353	FALSE							SV2B-Glucosamine 6-phosphate	novel
HEK-MFSD13A-WTOE-Ct-R100290	MFSD13A	MFSD13A	Guanosine cyclic monophosphate	CHEBI:16356	1.39101	0.0896389	0.622627	FALSE							MFSD13A-Guanosine cyclic monophosphate	novel
HEK-SLC25A35-WTOE-Ct-R100277	SLC25A35	SLC25A35	Glucosamine 6-phosphate	CHEBI:47987	1.39091	0.191976	0.699627	TRUE							SLC25A35-Glucosamine 6-phosphate	novel
1321N1-SLC16A11-KOOE-Ct-R100192	SLC16A11	SLC16A11	Salicylic acid	CHEBI:16914	1.39006	0.252541	0.558906	TRUE					CHEBI:15361;CHEBI:15378	pyruvate;hydron	SLC16A11-Salicylic acid	other
HCT116-SLC6A8-KOOE-Ct-R100356	SLC6A8	SLC6A8	Uridine monophosphate	CHEBI:16695	1.39002	1.3e-05	0.000185902	TRUE					CHEBI:16919;CHEBI:17996;CHEBI:29101	creatine;chloride;sodium(1+)	SLC6A8-Uridine monophosphate	other
HEK-SLC47A1-WTOE-Ct-R100290	SLC47A1	SLC47A1	Muconic acid	CHEBI:38407	1.38892	0.129129	0.905314	FALSE					CHEBI:138000;CHEBI:15354;CHEBI:16737;CHEBI:16797;CHEBI:16827;CHEBI:17431;CHEBI:17474;CHEBI:18385;CHEBI:2453;CHEBI:27899;CHEBI:28593;CHEBI:31941;CHEBI:34905;CHEBI:35026;CHEBI:3699;CHEBI:42820;CHEBI:63632;CHEBI:641;CHEBI:65133;CHEBI:6801;CHEBI:77733;CHEBI:8428;CHEBI:8828	3-(1-methylpyrrolidin-2-yl)pyridine;choline;creatinine;1-methylnicotinamide;corticosterone;agmatine;estrone 3-sulfate;thiamine(1+);acyclovir;cisplatin;quinidine;oxaliplatin;paraquat;triethylamine;cimetidine;guanidine;topotecan;N-methyl-4-phenylpyridinium;4-[4-(dimethylamino)styryl]-N-methylpyridinium iodide;metformin;2-(3,4-dimethoxyphenyl)-5-{[2-(3,4-dimethoxyphenyl)ethyl](methyl)amino}-2-(propa…	SLC47A1-Muconic acid	other
HEK-SLC35A1-WTOE-Ct-R100270	SLC35A1	SLC35A1	5 Methyl tetrahydrofolate	CHEBI:15641	1.38589	0.0328093	0.180451	FALSE					CHEBI:16556	CMP-N-acetyl-beta-neuraminic acid	SLC35A1-5 Methyl tetrahydrofolate	other
HEK-SLC16A4-WTOE-Ct-R100232	SLC16A4	SLC16A4	5 Methyl tetrahydrofolate	CHEBI:15641	1.3842	0.0749131	0.397626	FALSE							SLC16A4-5 Methyl tetrahydrofolate	novel
HEK-SLC34A3-WTOE-Ct-R100249	SLC34A3	SLC34A3	Acetylcarnitine	CHEBI:73024	1.38259	0.0527764	0.114144	TRUE					CHEBI:29101;CHEBI:35780	sodium(1+);phosphate ion	SLC34A3-Acetylcarnitine	other
HCT116-SLC27A4-KOOE-Ct-R100192	SLC27A4	SLC27A4	Adenosine monophosphate	CHEBI:16027	1.37885	0.0420068	0.237037	TRUE					CHEBI:16196	oleic acid	SLC27A4-Adenosine monophosphate	other
HEK-SVOPL-WTOE-Ct-R100276	SVOPL	SVOPL	Galactosamine	CHEBI:60312	1.37788	0.0364123	0.427629	FALSE							SVOPL-Galactosamine	novel
HEK-NPC1L1-WTOE-Ct-R100270	NPC1L1	NPC1L1	Cystine	CHEBI:17376	1.37692	0.0225557	0.175747	FALSE					CHEBI:16113	cholesterol	NPC1L1-Cystine	other
1321N1-SLC26A2-KOOE-Ct-R100260	SLC26A2	SLC26A2	Phosphoglyceric acid	CHEBI:24344	1.37595	0.00209957	0.0448023	TRUE					CHEBI:16189;CHEBI:16234;CHEBI:16995;CHEBI:17996	sulfate;hydroxide;oxalic acid;chloride	SLC26A2-Phosphoglyceric acid	other
HEK-SLC4A11-WTOE-Ct-R100277	SLC4A11	SLC4A11	Homocitrate	CHEBI:17852	1.37546	0.000198119	0.0010013	TRUE					CHEBI:15377;CHEBI:15378;CHEBI:16134;CHEBI:16234;CHEBI:29101;CHEBI:41132	water;hydron;ammonia;hydroxide;sodium(1+);tetrahydroxoborate(1-)	SLC4A11-Homocitrate	other
HEK-SLC6A15-WTOE-Ct-R100246	SLC6A15	SLC6A15	Argininosuccinic acid	CHEBI:15682	1.37262	0.0128832	0.0627207	FALSE					CHEBI:15356;CHEBI:16811;CHEBI:17203;CHEBI:24898;CHEBI:25017;CHEBI:27266;CHEBI:29101	cysteine;methionine;L-proline;isoleucine;leucine;valine;sodium(1+)	SLC6A15-Argininosuccinic acid	other
HEK-SLC5A11-WTOE-Ct-R100156	SLC5A11	SLC5A11	Hypoxanthine	CHEBI:17368	1.36944	0.0160858	0.129823	TRUE					CHEBI:17268;CHEBI:29101	myo-inositol;sodium(1+)	SLC5A11-Hypoxanthine	other
HEK-SLC36A3-WTOE-Ct-R100140	SLC36A3	SLC36A3	N-Formyl-Tyrosine	CHEBI:50603	1.3681	0.0248928	0.365095	TRUE							SLC36A3-N-Formyl-Tyrosine	novel
HEK-SLC16A8-WTOE-Ct-R100159	SLC16A8	SLC16A8	Hypoxanthine	CHEBI:17368	1.36605	0.00563253	0.0297579	TRUE					CHEBI:24996	lactate	SLC16A8-Hypoxanthine	other
LS180-SLC6A20-KOOE-Ct-R100292	SLC6A20	SLC6A20	Deoxy-(methylthio)adenosine	CHEBI:17509	1.3658	0.00371928	0.0312758	TRUE					CHEBI:17996;CHEBI:26271;CHEBI:29101	chloride;proline;sodium(1+)	SLC6A20-Deoxy-(methylthio)adenosine	other
HEK-SLC2A3-WTOE-Ct-R100290	SLC2A3	SLC2A3	Dihydrofolate	CHEBI:15633	1.36404	0.0225552	0.149026	FALSE					CHEBI:15866;CHEBI:17234;CHEBI:28260	2-deoxy-D-glucose;glucose;galactose	SLC2A3-Dihydrofolate	other
1321N1-SLC8A1-KOOE-Ct-R100260	SLC8A1	SLC8A1	Hypoxanthine	CHEBI:17368	1.36181	0.023805	0.116452	FALSE					CHEBI:29101;CHEBI:29108	sodium(1+);calcium(2+)	SLC8A1-Hypoxanthine	other
HEK-SLC6A2-WTOE-Nt-R100238	SLC6A2	SLC6A2	Uric acid	CHEBI:27226	1.36169	0.160263	0.801313	TRUE					CHEBI:29101;CHEBI:33569	sodium(1+);noradrenaline	SLC6A2-Uric acid	other
HCT116-SLC52A3-KOOE-Ct-R100315	SLC52A3	SLC52A3	Cytosine	CHEBI:16040	1.3615	0.0650291	0.250633	FALSE					CHEBI:17015	riboflavin	SLC52A3-Cytosine	other
HCT116-SLC25A32-KOOE-Ct-R100236	SLC25A32	SLC25A32	Aminobutyric acid	CHEBI:16865	1.36115	0.0168294	0.0469687	TRUE							SLC25A32-Aminobutyric acid	novel
HEK-SLC26A7-WTOE-Ct-R100140	SLC26A7	SLC26A7	Salicylic acid	CHEBI:16914	1.36093	0.173588	0.526088	TRUE					CHEBI:16189;CHEBI:16995;CHEBI:17544;CHEBI:17996	sulfate;oxalic acid;hydrogencarbonate;chloride	SLC26A7-Salicylic acid	other
HEK-OCA2-WTOE-Ct-R100238	OCA2	OCA2	Inosine monophosphate	CHEBI:17202	1.35999	0.016344	0.153512	TRUE					CHEBI:17996	chloride	OCA2-Inosine monophosphate	other
HEK-SLC10A1-WTOE-Ct-R100248	SLC10A1	SLC10A1	Uric acid	CHEBI:27226	1.35911	0.0675793	0.26169	TRUE					CHEBI:16814;CHEBI:17474;CHEBI:28865;CHEBI:29101;CHEBI:35420;CHEBI:38545	dehydroepiandrosterone sulfate;estrone 3-sulfate;taurocholic acid;sodium(1+);pregnenolone sulfate;rosuvastatin	SLC10A1-Uric acid	other
HEK-SLC25A18-WTOE-Ct-R100277	SLC25A18	SLC25A18	Dihydrofolate	CHEBI:15633	1.3584	0.330724	0.818961	FALSE					CHEBI:18237	glutamic acid	SLC25A18-Dihydrofolate	other
HEK-SLC9C2-WTOE-Ct-R100153	SLC9C2	SLC9C2	Adipic acid	CHEBI:30832	1.3559	0.00290263	0.0244028	TRUE							SLC9C2-Adipic acid	novel
HEK-SLC35D1-WTOE-Ct-R100270	SLC35D1	SLC35D1	Aminobutyric acid	CHEBI:16865	1.35565	0.0213484	0.340955	FALSE					CHEBI:16650;CHEBI:17200	UDP-N-acetyl-D-galactosamine;UDP-alpha-D-glucuronic acid	SLC35D1-Aminobutyric acid	other
HEK-SLC30A9-WTOE-Ct-R100248	SLC30A9	SLC30A9	Phosphoenolpyruvic acid	CHEBI:44897	1.35432	0.0303345	0.125382	TRUE					CHEBI:29105	zinc(2+)	SLC30A9-Phosphoenolpyruvic acid	other
HEK-SLC6A1-WTOE-Ct-R100146	SLC6A1	SLC6A1	Pyridoxamine	CHEBI:16410	1.35368	0.224608	0.882576	FALSE					CHEBI:16865	gamma-aminobutyric acid	SLC6A1-Pyridoxamine	other
HEK-SLC34A2-WTOE-Ct-R100232	SLC34A2	SLC34A2	AICAR	CHEBI:28498	1.35322	0.14467	0.804216	FALSE					CHEBI:29101;CHEBI:35780	sodium(1+);phosphate ion	SLC34A2-AICAR	other
HEK-SLC15A1-WTOE-Ct-R100261	SLC15A1	SLC15A1	Guanosine cyclic monophosphate	CHEBI:16356	1.35155	0.0208319	0.0947643	FALSE					CHEBI:155876;CHEBI:155879;CHEBI:155880;CHEBI:15846;CHEBI:17549;CHEBI:2676;CHEBI:31444;CHEBI:3478;CHEBI:3479;CHEBI:3534;CHEBI:35854;CHEBI:59414;CHEBI:70744;CHEBI:73393;CHEBI:73580;CHEBI:73902;CHEBI:7798	glycylsarcosine;Ala-Pro-Gly;Gly-Gly-Pro;NAD(+);5-aminolevulinic acid;amoxicillin;cyclacillin;cefaclor;cefadroxil;cephalexin;valacyclovir;muramyl dipeptide;Gly-Pro;Ala-Pro;Leu-Pro;Gly-Gly-Ile;oseltamivir	SLC15A1-Guanosine cyclic monophosphate	other
HCT116-SLC19A2-KOOE-Ct-R100183	SLC19A2	SLC19A2	Thiamine	CHEBI:18385	1.35051	6.36e-10	1.13e-07	TRUE	CHEBI:18385	thiamine(1+)			CHEBI:18385	thiamine(1+)	SLC19A2-Thiamine	annotated substrate
HEK-SLC40A1-WTOE-Ct-R100159	SLC40A1	SLC40A1	Hypoxanthine	CHEBI:17368	1.35046	0.0584612	0.131723	TRUE					CHEBI:29033;CHEBI:29035	iron(2+);manganese(2+)	SLC40A1-Hypoxanthine	other
HEK-SLC25A31-WTOE-Ct-R100151	SLC25A31	SLC25A31	5 Methyl tetrahydrofolate	CHEBI:15641	1.34851	0.0427503	0.282186	FALSE			CHEBI:16761	ADP	CHEBI:15422;CHEBI:16761	ATP;ADP	SLC25A31-5 Methyl tetrahydrofolate	metabolic conversion
HEK-SLC30A2-WTOE-Ct-R100140	SLC30A2	SLC30A2	5 Methyl tetrahydrofolate	CHEBI:15641	1.34701	0.0789526	0.622157	FALSE					CHEBI:15378;CHEBI:29105	hydron;zinc(2+)	SLC30A2-5 Methyl tetrahydrofolate	other
HEK-SLC6A15-WTOE-Ct-R100246	SLC6A15	SLC6A15	Histidine	CHEBI:27570	1.34695	5.02e-06	0.000132603	TRUE					CHEBI:15356;CHEBI:16811;CHEBI:17203;CHEBI:24898;CHEBI:25017;CHEBI:27266;CHEBI:29101	cysteine;methionine;L-proline;isoleucine;leucine;valine;sodium(1+)	SLC6A15-Histidine	other
HEK-SLC16A9-WTOE-Ct-R100194	SLC16A9	SLC16A9	Adenosine monophosphate	CHEBI:16027	1.34689	0.018564	0.0590069	TRUE					CHEBI:15378;CHEBI:16919;CHEBI:17126;CHEBI:27226	hydron;creatine;carnitine;uric acid	SLC16A9-Adenosine monophosphate	other
1321N1-SLC2A10-KOOE-Ct-R100239	SLC2A10	SLC2A10	Cytosine	CHEBI:16040	1.34689	0.112048	0.4083	FALSE					CHEBI:15866	2-deoxy-D-glucose	SLC2A10-Cytosine	other
HEK-SLC24A2-WTOE-Ct-R100277	SLC24A2	SLC24A2	Dihydrofolate	CHEBI:15633	1.34597	0.24752	0.648211	FALSE					CHEBI:29101;CHEBI:29103;CHEBI:29108	sodium(1+);potassium(1+);calcium(2+)	SLC24A2-Dihydrofolate	other
HEK-SLC6A19_CLTRN-WTOE-Ct-R100310	SLC6A19_CLTRN	SLC6A19	Phenylalanine	CHEBI:28044	1.34556	6.73e-07	3.11e-05	TRUE	CHEBI:28044	phenylalanine	CHEBI:16449;CHEBI:18186	alanine;tyrosine	CHEBI:15356;CHEBI:15428;CHEBI:16449;CHEBI:16811;CHEBI:17822;CHEBI:18186;CHEBI:24898;CHEBI:25017;CHEBI:26271;CHEBI:27266;CHEBI:27897;CHEBI:28044;CHEBI:28300;CHEBI:29101	cysteine;glycine;alanine;methionine;serine;tyrosine;isoleucine;leucine;proline;valine;tryptophan;phenylalanine;glutamine;sodium(1+)	SLC6A19-Phenylalanine	annotated substrate
HEK-SLC38A4-WTOE-Ct-R100358	SLC38A4	SLC38A4	Adenosine monophosphate	CHEBI:16027	1.34452	7.79e-05	0.000546593	TRUE			CHEBI:15428;CHEBI:16449;CHEBI:17822;CHEBI:22653;CHEBI:25094;CHEBI:27570;CHEBI:29016	glycine;alanine;serine;asparagine;lysine;histidine;arginine	CHEBI:15428;CHEBI:16449;CHEBI:17822;CHEBI:22653;CHEBI:25094;CHEBI:27570;CHEBI:29016;CHEBI:29101	glycine;alanine;serine;asparagine;lysine;histidine;arginine;sodium(1+)	SLC38A4-Adenosine monophosphate	metabolic conversion
HEK-SLC25A13-WTOE-Nt-R100290	SLC25A13	SLC25A13	Cystine	CHEBI:17376	1.34315	0.0107299	0.219366	TRUE					CHEBI:18237;CHEBI:22660	glutamic acid;aspartic acid	SLC25A13-Cystine	other
HEK-SLC6A14-WTOE-Ct-R100310	SLC6A14	SLC6A14	Homocystine	CHEBI:17485	1.34144	0.0244157	0.0507518	TRUE					CHEBI:16958;CHEBI:17996;CHEBI:21949;CHEBI:25017;CHEBI:25094;CHEBI:29016;CHEBI:29101	beta-alanine;chloride;O-butanoyl-L-carnitine;leucine;lysine;arginine;sodium(1+)	SLC6A14-Homocystine	other
HEK-SLC28A1-WTOE-Ct-R100238	SLC28A1	SLC28A1	Aminobutyric acid	CHEBI:16865	1.33741	0.0166457	0.623629	FALSE					CHEBI:10101;CHEBI:10110;CHEBI:16335;CHEBI:16704;CHEBI:16898;CHEBI:175901;CHEBI:17748;CHEBI:29101;CHEBI:40154;CHEBI:60761;CHEBI:63577;CHEBI:63581;CHEBI:80627	zalcitabine;zidovudine;adenosine;uridine;pyrimidine;gemcitabine;thymidine;sodium(1+);5-fluorouridine;floxuridine;lamivudine;stavudine;5'-Deoxy-5-fluorocytidine	SLC28A1-Aminobutyric acid	other
HEK-SLC7A14-WTOE-Ct-R100142	SLC7A14	SLC7A14	Deoxyuridine triphosphate	CHEBI:17625	1.33387	0.0822346	0.485184	FALSE							SLC7A14-Deoxyuridine triphosphate	novel
HCT116-SLC35E4-KOOE-Ct-R100285	SLC35E4	SLC35E4	Adenosine monophosphate	CHEBI:16027	1.33202	0.243275	0.459455	TRUE							SLC35E4-Adenosine monophosphate	novel
HEK-SLC36A2-WTOE-Ct-R100248	SLC36A2	SLC36A2	5 Methyl tetrahydrofolate	CHEBI:15641	1.33201	0.229342	0.63668	FALSE					CHEBI:15428;CHEBI:26271;CHEBI:30089;CHEBI:30768	glycine;proline;acetate;propionic acid	SLC36A2-5 Methyl tetrahydrofolate	other
HCT116-SLC10A3-KOOE-Ct-R100230	SLC10A3	SLC10A3	Deoxyuridine	CHEBI:16450	1.33191	2.2e-06	1.24e-05	TRUE							SLC10A3-Deoxyuridine	novel
HEK-SLC16A8-WTOE-Ct-R100159	SLC16A8	SLC16A8	Cytidine	CHEBI:17562	1.32865	0.0130592	0.0528305	TRUE					CHEBI:24996	lactate	SLC16A8-Cytidine	other
HEK-SLC22A12-WTOE-Nt-R100304	SLC22A12	SLC22A12	Hydroxy-kynurenine	CHEBI:1547	1.32829	0.102098	0.397879	FALSE					CHEBI:15858;CHEBI:16382;CHEBI:17996;CHEBI:27226	bromide;iodide;chloride;uric acid	SLC22A12-Hydroxy-kynurenine	other
HEK-SLC30A8-WTOE-Ct-R100140	SLC30A8	SLC30A8	Pyridoxamine	CHEBI:16410	1.32773	0.464354	0.653811	FALSE					CHEBI:29105	zinc(2+)	SLC30A8-Pyridoxamine	other
HEK-SLC16A4-WTOE-Ct-R100232	SLC16A4	SLC16A4	Hydroxyethylindole	CHEBI:17890	1.32699	0.0538388	0.324827	FALSE							SLC16A4-Hydroxyethylindole	novel
LS180-NIPAL1-KOOE-Ct-R100275	NIPAL1	NIPAL1	Tauro-muricholic acid	CHEBI:133057	1.32302	0.0234929	0.0669192	FALSE							NIPAL1-Tauro-muricholic acid	novel
1321N1-SLC6A9-KOOE-Ct-R100287	SLC6A9	SLC6A9	Hydroxyphenyl-pyruvic acid	CHEBI:15999	1.3226	0.0100326	0.0982137	FALSE					CHEBI:15428;CHEBI:17996;CHEBI:29101	glycine;chloride;sodium(1+)	SLC6A9-Hydroxyphenyl-pyruvic acid	other
HEK-SLC37A3-WTOE-Ct-R100276	SLC37A3	SLC37A3	Cystine	CHEBI:17376	1.32241	0.0303047	0.224347	TRUE					CHEBI:14314;CHEBI:2567;CHEBI:35780;CHEBI:46557	D-glucose 6-phosphate;alendronic acid;phosphate ion;zoledronic acid	SLC37A3-Cystine	other
HEK-SLC16A13-WTOE-Ct-R100194	SLC16A13	SLC16A13	Uridine monophosphate	CHEBI:16695	1.32217	0.028745	0.0867222	TRUE							SLC16A13-Uridine monophosphate	novel
HEK-SV2C-WTOE-Ct-R100142	SV2C	SV2C	5,10 Methenyl tetrahydrofolate	CHEBI:12071	1.3218	0.123807	0.532568	FALSE							SV2C-5,10 Methenyl tetrahydrofolate	novel
HCT116-SLC5A6-KOOE-Ct-R100268	SLC5A6	SLC5A6	Adenosine monophosphate	CHEBI:16027	1.32122	0.0767659	0.164243	TRUE			CHEBI:15956	biotin	CHEBI:15956;CHEBI:16382;CHEBI:16454;CHEBI:29101;CHEBI:30313	biotin;iodide;pantothenate;sodium(1+);lipoate	SLC5A6-Adenosine monophosphate	metabolic conversion
LS180-SLC1A4-KOOE-Ct-R100268	SLC1A4	SLC1A4	Adenosine cyclic monophosphate	CHEBI:17489	1.32109	0.233669	0.398102	TRUE					CHEBI:15356;CHEBI:16449;CHEBI:16523;CHEBI:16857;CHEBI:16977;CHEBI:17115;CHEBI:17822;CHEBI:26271;CHEBI:26986;CHEBI:29101;CHEBI:86499	cysteine;alanine;D-serine;L-threonine;L-alanine;L-serine;serine;proline;threonine;sodium(1+);monohydroxyproline	SLC1A4-Adenosine cyclic monophosphate	other
HEK-SLC2A3-WTOE-Ct-R100290	SLC2A3	SLC2A3	Cytidine	CHEBI:17562	1.32034	0.0569561	0.244873	TRUE					CHEBI:15866;CHEBI:17234;CHEBI:28260	2-deoxy-D-glucose;glucose;galactose	SLC2A3-Cytidine	other
HEK-SLC30A9-WTOE-Ct-R100248	SLC30A9	SLC30A9	Adenosine monophosphate	CHEBI:16027	1.31833	0.000902133	0.0111865	TRUE					CHEBI:29105	zinc(2+)	SLC30A9-Adenosine monophosphate	other
HEK-SLC6A2-WTOE-Nt-R100238	SLC6A2	SLC6A2	N-Formyl-Tyrosine	CHEBI:50603	1.3167	0.103337	0.681756	TRUE					CHEBI:29101;CHEBI:33569	sodium(1+);noradrenaline	SLC6A2-N-Formyl-Tyrosine	other
HEK-SLC25A47-WTOE-Ct-R100155	SLC25A47	SLC25A47	Hypoxanthine	CHEBI:17368	1.31557	0.0642609	0.530106	TRUE					CHEBI:15846	NAD(+)	SLC25A47-Hypoxanthine	other
HEK-SLC47A1-WTOE-Ct-R100290	SLC47A1	SLC47A1	Hydroxy-indoleacetic acid	CHEBI:27823	1.31294	0.00279518	0.107389	TRUE					CHEBI:138000;CHEBI:15354;CHEBI:16737;CHEBI:16797;CHEBI:16827;CHEBI:17431;CHEBI:17474;CHEBI:18385;CHEBI:2453;CHEBI:27899;CHEBI:28593;CHEBI:31941;CHEBI:34905;CHEBI:35026;CHEBI:3699;CHEBI:42820;CHEBI:63632;CHEBI:641;CHEBI:65133;CHEBI:6801;CHEBI:77733;CHEBI:8428;CHEBI:8828	3-(1-methylpyrrolidin-2-yl)pyridine;choline;creatinine;1-methylnicotinamide;corticosterone;agmatine;estrone 3-sulfate;thiamine(1+);acyclovir;cisplatin;quinidine;oxaliplatin;paraquat;triethylamine;cimetidine;guanidine;topotecan;N-methyl-4-phenylpyridinium;4-[4-(dimethylamino)styryl]-N-methylpyridinium iodide;metformin;2-(3,4-dimethoxyphenyl)-5-{[2-(3,4-dimethoxyphenyl)ethyl](methyl)amino}-2-(propa…	SLC47A1-Hydroxy-indoleacetic acid	other
HEK-SLC22A3-WTOE-Ct-R100277	SLC22A3	SLC22A3	5 Methyl tetrahydrofolate	CHEBI:15641	1.31185	0.150672	0.958959	FALSE					CHEBI:15760;CHEBI:17431;CHEBI:18295;CHEBI:2676;CHEBI:28790;CHEBI:28918;CHEBI:31941;CHEBI:33569;CHEBI:3699;CHEBI:44296;CHEBI:4828;CHEBI:6030;CHEBI:63577;CHEBI:641;CHEBI:6801;CHEBI:8356	tyramine;agmatine;histamine;amoxicillin;serotonin;(R)-adrenaline;oxaliplatin;noradrenaline;cimetidine;tetraethylammonium;ergothioneine;isoniazide;lamivudine;N-methyl-4-phenylpyridinium;metformin;pramipexole	SLC22A3-5 Methyl tetrahydrofolate	other
HEK-SLC22A24-WTOE-Ct-R100140	SLC22A24	SLC22A24	Aminobutyric acid	CHEBI:16865	1.31073	0.302563	0.729467	FALSE					CHEBI:15741;CHEBI:17474;CHEBI:17687;CHEBI:28865;CHEBI:39073;CHEBI:44185;CHEBI:51596;CHEBI:7719;CHEBI:791;CHEBI:88730	succinic acid;estrone 3-sulfate;glycocholic acid;taurocholic acid;6-carboxyfluorescein;methotrexate;2',7'-dichlorofluorescein;ochratoxin A;17beta-estradiol 17-glucosiduronic acid;5alpha-androstane-3beta,17beta-diol 3-O-(beta-D-glucuronide)	SLC22A24-Aminobutyric acid	other
HEK-SLC38A8-WTOE-Ct-R100142	SLC38A8	SLC38A8	Deoxyadenosine	CHEBI:17256	1.30763	0.0135282	0.140848	FALSE					CHEBI:15971;CHEBI:16467;CHEBI:16977;CHEBI:17053;CHEBI:18050	L-histidine;L-arginine;L-alanine;L-aspartic acid;L-glutamine	SLC38A8-Deoxyadenosine	other
HCT116-SLC30A6-KOOE-Ct-R100262	SLC30A6	SLC30A6	Pyridoxamine	CHEBI:16410	1.30241	0.00389208	0.0517091	FALSE					CHEBI:29105	zinc(2+)	SLC30A6-Pyridoxamine	other
HEK-SLC25A13-WTOE-Nt-R100290	SLC25A13	SLC25A13	Galactosamine	CHEBI:60312	1.30143	0.0884048	0.625634	FALSE					CHEBI:18237;CHEBI:22660	glutamic acid;aspartic acid	SLC25A13-Galactosamine	other
HCT116-SLC26A11-KOOE-Ct-R100285	SLC26A11	SLC26A11	Palmitoylcarnitine	CHEBI:73067	1.30085	0.00556379	0.0667898	TRUE					CHEBI:17996;CHEBI:29101	chloride;sodium(1+)	SLC26A11-Palmitoylcarnitine	other
HCT116-SLC12A9-KOOE-Ct-R100187	SLC12A9	SLC12A9	Dihydroorotic acid	CHEBI:30865	1.30057	0.000284811	0.0506963	TRUE					CHEBI:16134;CHEBI:17996	ammonia;chloride	SLC12A9-Dihydroorotic acid	other
HEK-MFSD4A-WTOE-Ct-R100131	MFSD4A	MFSD4A	Phosphoenolpyruvic acid	CHEBI:44897	1.30004	0.0679496	0.559678	TRUE							MFSD4A-Phosphoenolpyruvic acid	novel
HEK-SLC25A11-WTOE-Ct-R100270	SLC25A11	SLC25A11	5 Methyl tetrahydrofolate	CHEBI:15641	1.29985	0.261429	0.892309	FALSE					CHEBI:30915	2-oxoglutaric acid	SLC25A11-5 Methyl tetrahydrofolate	other
HEK-TMEM241-WTOE-Ct-R100276	TMEM241	TMEM241	Cytidine	CHEBI:17562	1.2988	0.110178	0.216883	TRUE							TMEM241-Cytidine	novel
HEK-SLC11A1-WTOE-Ct-R100155	SLC11A1	SLC11A1	Itaconic acid	CHEBI:30838	1.29828	0.000353677	0.00573131	TRUE					CHEBI:15378;CHEBI:29033;CHEBI:29105	hydron;iron(2+);zinc(2+)	SLC11A1-Itaconic acid	other
HEK-SLC6A14-WTOE-Ct-R100310	SLC6A14	SLC6A14	Isovalerylcarnitine	CHEBI:73025	1.29775	0.00295363	0.00910702	FALSE					CHEBI:16958;CHEBI:17996;CHEBI:21949;CHEBI:25017;CHEBI:25094;CHEBI:29016;CHEBI:29101	beta-alanine;chloride;O-butanoyl-L-carnitine;leucine;lysine;arginine;sodium(1+)	SLC6A14-Isovalerylcarnitine	other
HEK-SLC6A19_CLTRN-WTOE-Ct-R100310	SLC6A19_CLTRN	SLC6A19	Histidine	CHEBI:27570	1.29756	0.000267789	0.00412841	TRUE					CHEBI:15356;CHEBI:15428;CHEBI:16449;CHEBI:16811;CHEBI:17822;CHEBI:18186;CHEBI:24898;CHEBI:25017;CHEBI:26271;CHEBI:27266;CHEBI:27897;CHEBI:28044;CHEBI:28300;CHEBI:29101	cysteine;glycine;alanine;methionine;serine;tyrosine;isoleucine;leucine;proline;valine;tryptophan;phenylalanine;glutamine;sodium(1+)	SLC6A19-Histidine	other
HEK-SLC25A18-WTOE-Ct-R100277	SLC25A18	SLC25A18	Uridine	CHEBI:16704	1.29718	0.307363	0.818961	TRUE					CHEBI:18237	glutamic acid	SLC25A18-Uridine	other
HEK-SLC22A14-WTOE-Ct-R100147	SLC22A14	SLC22A14	Dihydroorotic acid	CHEBI:30865	1.29641	0.0380187	0.575095	TRUE					CHEBI:17015	riboflavin	SLC22A14-Dihydroorotic acid	other
HEK-SLC35F6-WTOE-Ct-R100290	SLC35F6	SLC35F6	Hydroxy-proline	CHEBI:18240	1.29618	0.000309922	0.00641109	TRUE							SLC35F6-Hydroxy-proline	novel
HEK-SLC43A1-WTOE-Ct-R100261	SLC43A1	SLC43A1	Cytidine monophosphate	CHEBI:17361	1.29552	0.00172335	0.00628518	TRUE					CHEBI:15603;CHEBI:22918;CHEBI:25017;CHEBI:28044	L-leucine;branched-chain amino acid;leucine;phenylalanine	SLC43A1-Cytidine monophosphate	other
HEK-SLC35G5-WTOE-Ct-R100156	SLC35G5	SLC35G5	5,10 Methenyl tetrahydrofolate	CHEBI:12071	1.2947	0.0903761	0.374842	FALSE							SLC35G5-5,10 Methenyl tetrahydrofolate	novel
HEK-SLC16A6-WTOE-Ct-R100232	SLC16A6	SLC16A6	Uric acid	CHEBI:27226	1.2938	0.0257777	0.113419	FALSE							SLC16A6-Uric acid	novel
HCT116-SLC25A19-KOOE-Ct-R100356	SLC25A19	SLC25A19	Isovalerylcarnitine	CHEBI:73025	1.28923	0.000315236	0.00428263	TRUE					CHEBI:15422;CHEBI:16284	ATP;dATP	SLC25A19-Isovalerylcarnitine	other
HCT116-SLC25A4-KOOE-Ct-R100254	SLC25A4	SLC25A4	5,10 Methenyl tetrahydrofolate	CHEBI:12071	1.28757	0.122092	0.231195	FALSE					CHEBI:15422;CHEBI:16174;CHEBI:16284;CHEBI:16761	ATP;dADP;dATP;ADP	SLC25A4-5,10 Methenyl tetrahydrofolate	other
HCT116-SLC25A44-KOOE-Ct-R100192	SLC25A44	SLC25A44	Hypoxanthine	CHEBI:17368	1.28664	0.169123	0.308606	FALSE					CHEBI:25017;CHEBI:27266	leucine;valine	SLC25A44-Hypoxanthine	other
HEK-MFSD6-WTOE-Ct-R100258	MFSD6	MFSD6	Cytosine	CHEBI:16040	1.28639	0.12098	0.364924	FALSE							MFSD6-Cytosine	novel
HEK-SLC22A24-WTOE-Ct-R100140	SLC22A24	SLC22A24	Dihydroorotic acid	CHEBI:30865	1.2862	0.109184	0.533788	TRUE					CHEBI:15741;CHEBI:17474;CHEBI:17687;CHEBI:28865;CHEBI:39073;CHEBI:44185;CHEBI:51596;CHEBI:7719;CHEBI:791;CHEBI:88730	succinic acid;estrone 3-sulfate;glycocholic acid;taurocholic acid;6-carboxyfluorescein;methotrexate;2',7'-dichlorofluorescein;ochratoxin A;17beta-estradiol 17-glucosiduronic acid;5alpha-androstane-3beta,17beta-diol 3-O-(beta-D-glucuronide)	SLC22A24-Dihydroorotic acid	other
HCT116-SLC26A6-KOOE-Ct-R100192	SLC26A6	SLC26A6	Hypoxanthine	CHEBI:17368	1.28526	0.16175	0.349143	FALSE					CHEBI:15740;CHEBI:16189;CHEBI:16234;CHEBI:16995;CHEBI:17544;CHEBI:17996	formate;sulfate;hydroxide;oxalic acid;hydrogencarbonate;chloride	SLC26A6-Hypoxanthine	other
HEK-FLVCR1-WTOE-Ct-R100278	FLVCR1	FLVCR1	Guanidobutyric acid	CHEBI:86564	1.28401	0.000337671	0.0628068	TRUE					CHEBI:15354;CHEBI:15430;CHEBI:50385	choline;protoporphyrin;hemin	FLVCR1-Guanidobutyric acid	other
HEK-SLC10A7-WTOE-Ct-R100358	SLC10A7	SLC10A7	Hydroxy-kynurenine	CHEBI:1547	1.28367	0.140387	0.362171	FALSE							SLC10A7-Hydroxy-kynurenine	novel
HCT116-SLC2A1-KOOE-Ct-R100224	SLC2A1	SLC2A1	Aminobutyric acid	CHEBI:16865	1.28318	0.0141327	0.0473708	FALSE					CHEBI:15866;CHEBI:17634;CHEBI:58723	2-deoxy-D-glucose;D-glucose;2-ammonio-2-deoxy-D-glucopyranose	SLC2A1-Aminobutyric acid	other
HEK-LETMD1-WTOE-Ct-R100251	LETMD1	LETMD1	Guanidobutyric acid	CHEBI:86564	1.28316	0.142804	0.576918	FALSE							LETMD1-Guanidobutyric acid	novel
HEK-SLC1A2-WTOE-Ct-R100240	SLC1A2	SLC1A2	Hydroxy-glutamic acid	CHEBI:32811	1.28283	4.67e-07	4.32e-05	TRUE			CHEBI:17364	D-aspartic acid	CHEBI:16015;CHEBI:17364;CHEBI:18237;CHEBI:29101;CHEBI:29103	L-glutamic acid;D-aspartic acid;glutamic acid;sodium(1+);potassium(1+)	SLC1A2-Hydroxy-glutamic acid	metabolic conversion
HEK-SLC40A1-WTOE-Ct-R100159	SLC40A1	SLC40A1	Asparagine	CHEBI:22653	1.28161	0.0190984	0.0566586	TRUE					CHEBI:29033;CHEBI:29035	iron(2+);manganese(2+)	SLC40A1-Asparagine	other
HEK-SLC39A7-WTOE-Ct-R100290	SLC39A7	SLC39A7	Inosine	CHEBI:17596	1.28088	0.0584975	0.447119	TRUE					CHEBI:29105	zinc(2+)	SLC39A7-Inosine	other
LS180-SLCO3A1-KOOE-Ct-R100240	SLCO3A1	SLCO3A1	5,10 Methenyl tetrahydrofolate	CHEBI:12071	1.28058	0.115226	0.361301	FALSE					CHEBI:15544;CHEBI:15551;CHEBI:15553;CHEBI:17474;CHEBI:17687;CHEBI:18208;CHEBI:18332;CHEBI:36274;CHEBI:9937	prostaglandin E1;prostaglandin E2;prostaglandin F2alpha;estrone 3-sulfate;glycocholic acid;benzylpenicillin;L-thyroxine;glycochenodeoxycholic acid;vasopressin	SLCO3A1-5,10 Methenyl tetrahydrofolate	other
HEK-SLC16A6-WTOE-Ct-R100232	SLC16A6	SLC16A6	Hydroxybenzoic acid	CHEBI:24676	1.27935	0.000935589	0.014936	TRUE							SLC16A6-Hydroxybenzoic acid	novel
HEK-UNC93A-WTOE-Ct-R100251	UNC93A	UNC93A	Indoline-2-carboxylate	CHEBI:167877	1.27907	0.0315479	0.583637	FALSE							UNC93A-Indoline-2-carboxylate	novel
HEK-SLC24A2-WTOE-Ct-R100277	SLC24A2	SLC24A2	Hydroxy-indoleacetic acid	CHEBI:27823	1.27829	0.00154319	0.0814958	TRUE					CHEBI:29101;CHEBI:29103;CHEBI:29108	sodium(1+);potassium(1+);calcium(2+)	SLC24A2-Hydroxy-indoleacetic acid	other
HEK-SLC2A8-WTOE-Ct-R100258	SLC2A8	SLC2A8	Shikimic acid	CHEBI:16119	1.27637	0.238601	0.585367	FALSE					CHEBI:17234;CHEBI:27082;CHEBI:28757	glucose;trehalose;fructose	SLC2A8-Shikimic acid	other
HuH7-SLC17A8-KOOE-Ct-R100291	SLC17A8	SLC17A8	Methoxytryptamine	CHEBI:2089	1.27624	0.0397239	0.497443	FALSE					CHEBI:16015	L-glutamic acid	SLC17A8-Methoxytryptamine	other
HEK-SLC22A11-WTOE-Ct-R100156	SLC22A11	SLC22A11	Aminobutyric acid	CHEBI:16865	1.27624	0.067021	0.282142	FALSE					CHEBI:10110;CHEBI:104011;CHEBI:15551;CHEBI:15553;CHEBI:16814;CHEBI:17474;CHEBI:2453;CHEBI:27226;CHEBI:27902;CHEBI:3213;CHEBI:39073;CHEBI:44185;CHEBI:465284;CHEBI:63618;CHEBI:7719	zidovudine;p-aminohippuric acid;prostaglandin E2;prostaglandin F2alpha;dehydroepiandrosterone sulfate;estrone 3-sulfate;acyclovir;uric acid;tetracycline;bumetanide;6-carboxyfluorescein;methotrexate;ganciclovir;pravastatin;ochratoxin A	SLC22A11-Aminobutyric acid	other
HCT116-SLC30A7-KOOE-Ct-R100284	SLC30A7	SLC30A7	Hydroxy-kynurenine	CHEBI:1547	1.27621	0.0174234	0.379698	FALSE					CHEBI:29105	zinc(2+)	SLC30A7-Hydroxy-kynurenine	other
HCT116-SLC16A3-KOOE-Ct-R100174	SLC16A3	SLC16A3	Phenylalanine	CHEBI:28044	1.2753	0.315083	0.638407	TRUE					CHEBI:16651;CHEBI:24996;CHEBI:30830	(S)-lactate;lactate;4-hydroxybutyric acid	SLC16A3-Phenylalanine	other
HEK-SLC25A28-WTOE-Ct-R100159	SLC25A28	SLC25A28	Pyridoxamine	CHEBI:16410	1.27347	0.135689	0.699508	FALSE							SLC25A28-Pyridoxamine	novel
HEK-SLC7A2-WTOE-Ct-R100277	SLC7A2	SLC7A2	5 Methyl tetrahydrofolate	CHEBI:15641	1.26811	0.101072	0.345289	FALSE					CHEBI:25094;CHEBI:29016	lysine;arginine	SLC7A2-5 Methyl tetrahydrofolate	other
HCT116-SLC16A10-KOOE-Ct-R100226	SLC16A10	SLC16A10	Cystine	CHEBI:17376	1.26543	0.172699	0.337271	TRUE					CHEBI:15765;CHEBI:16828;CHEBI:17295;CHEBI:17895;CHEBI:17996;CHEBI:18186;CHEBI:18258;CHEBI:18332;CHEBI:28044;CHEBI:29101	L-dopa;L-tryptophan;L-phenylalanine;L-tyrosine;chloride;tyrosine;3,3',5-triiodo-L-thyronine;L-thyroxine;phenylalanine;sodium(1+)	SLC16A10-Cystine	other
HEK-SLC12A6-WTOE-Ct-R100251	SLC12A6	SLC12A6	Palmitoylcarnitine	CHEBI:73067	1.26522	0.303445	0.616893	FALSE					CHEBI:17996;CHEBI:29103	chloride;potassium(1+)	SLC12A6-Palmitoylcarnitine	other
HEK-SLC26A4-WTOE-Ct-R100238	SLC26A4	SLC26A4	Aminobutyric acid	CHEBI:16865	1.26329	0.0179719	0.0923557	FALSE					CHEBI:16234;CHEBI:16382;CHEBI:17544;CHEBI:17996	hydroxide;iodide;hydrogencarbonate;chloride	SLC26A4-Aminobutyric acid	other
HCT116-SLC25A37-KOOE-Ct-R100230	SLC25A37	SLC25A37	Dihydroxyacetone phosphate	CHEBI:16108	1.26302	2.03e-07	1.22e-06	TRUE					CHEBI:29033	iron(2+)	SLC25A37-Dihydroxyacetone phosphate	other
HEK-SLC39A12-WTOE-Ct-R100159	SLC39A12	SLC39A12	Guanosine triphosphate	CHEBI:15996	1.26265	0.0401007	0.375126	TRUE					CHEBI:29105	zinc(2+)	SLC39A12-Guanosine triphosphate	other
HuH7-SLC2A2-KOOE-Ct-R100278	SLC2A2	SLC2A2	Hydroxy-kynurenine	CHEBI:1547	1.26211	0.0292937	0.216139	FALSE					CHEBI:15866;CHEBI:58723	2-deoxy-D-glucose;2-ammonio-2-deoxy-D-glucopyranose	SLC2A2-Hydroxy-kynurenine	other
HEK-SVOPL-WTOE-Ct-R100276	SVOPL	SVOPL	Hypoxanthine	CHEBI:17368	1.26129	0.132634	0.882391	TRUE							SVOPL-Hypoxanthine	novel
HCT116-SLC16A5-KOOE-Ct-R100182	SLC16A5	SLC16A5	Hydroxyethylindole	CHEBI:17890	1.25727	0.0361815	0.0875201	FALSE					CHEBI:15553;CHEBI:31897;CHEBI:3213	prostaglandin F2alpha;nateglinide;bumetanide	SLC16A5-Hydroxyethylindole	other
HEK-SLC6A2-WTOE-Nt-R100238	SLC6A2	SLC6A2	Hydroxyethylindole	CHEBI:17890	1.25537	0.306424	0.805347	FALSE					CHEBI:29101;CHEBI:33569	sodium(1+);noradrenaline	SLC6A2-Hydroxyethylindole	other
HCT116-SLC38A5-KOOE-Ct-R100328	SLC38A5	SLC38A5	Hypoxanthine	CHEBI:17368	1.25439	0.305804	0.985545	FALSE					CHEBI:15378;CHEBI:15428;CHEBI:17822;CHEBI:22653;CHEBI:27570;CHEBI:27899;CHEBI:28300;CHEBI:29101	hydron;glycine;serine;asparagine;histidine;cisplatin;glutamine;sodium(1+)	SLC38A5-Hypoxanthine	other
HEK-SLC16A13-WTOE-Ct-R100194	SLC16A13	SLC16A13	Adenosine monophosphate	CHEBI:16027	1.25434	0.0316297	0.0922964	TRUE							SLC16A13-Adenosine monophosphate	novel
HuH7-SLC22A15-KOOE-Ct-R100358	SLC22A15	SLC22A15	Cytosine	CHEBI:16040	1.25283	0.0692613	0.219523	FALSE					CHEBI:15727;CHEBI:17126;CHEBI:18385;CHEBI:3699;CHEBI:42797;CHEBI:4828;CHEBI:641	carnosine;carnitine;thiamine(1+);cimetidine;gabapentin;ergothioneine;N-methyl-4-phenylpyridinium	SLC22A15-Cytosine	other
HEK-SLC6A5-WTOE-Ct-R100146	SLC6A5	SLC6A5	Inosine monophosphate	CHEBI:17202	1.25241	0.00090998	0.0046279	TRUE					CHEBI:15428;CHEBI:29101	glycine;sodium(1+)	SLC6A5-Inosine monophosphate	other
HEK-SLC25A52-WTOE-Ct-R100152	SLC25A52	SLC25A52	Hypoxanthine	CHEBI:17368	1.25186	0.0156176	0.396325	TRUE					CHEBI:15846	NAD(+)	SLC25A52-Hypoxanthine	other
HEK-SLC10A2-WTOE-Ct-R100131	SLC10A2	SLC10A2	Adenosine monophosphate	CHEBI:16027	1.25137	0.0390652	0.341821	TRUE			CHEBI:16755	chenodeoxycholic acid	CHEBI:16755;CHEBI:16814;CHEBI:17474;CHEBI:23614;CHEBI:28689;CHEBI:28865;CHEBI:29101;CHEBI:35420;CHEBI:63827	chenodeoxycholic acid;dehydroepiandrosterone sulfate;estrone 3-sulfate;deoxycholate;dehydroepiandrosterone;taurocholic acid;sodium(1+);pregnenolone sulfate;bromosulfophthalein sodium	SLC10A2-Adenosine monophosphate	metabolic conversion
HEK-SLC11A1-WTOE-Ct-R100155	SLC11A1	SLC11A1	Pyridoxamine	CHEBI:16410	1.24727	0.100349	0.297702	FALSE					CHEBI:15378;CHEBI:29033;CHEBI:29105	hydron;iron(2+);zinc(2+)	SLC11A1-Pyridoxamine	other
HEK-SLC30A8-WTOE-Ct-R100140	SLC30A8	SLC30A8	Inosine	CHEBI:17596	1.24558	0.009888	0.0622334	TRUE					CHEBI:29105	zinc(2+)	SLC30A8-Inosine	other
HEK-SLC2A3-WTOE-Ct-R100290	SLC2A3	SLC2A3	Hexose 1-phosphate	CHEBI:24588	1.2442	0.000905577	0.0152302	TRUE			CHEBI:28260	galactose	CHEBI:15866;CHEBI:17234;CHEBI:28260	2-deoxy-D-glucose;glucose;galactose	SLC2A3-Hexose 1-phosphate	metabolic conversion
HEK-SLC10A2-WTOE-Ct-R100131	SLC10A2	SLC10A2	Cystine	CHEBI:17376	1.24388	0.155168	0.643244	FALSE					CHEBI:16755;CHEBI:16814;CHEBI:17474;CHEBI:23614;CHEBI:28689;CHEBI:28865;CHEBI:29101;CHEBI:35420;CHEBI:63827	chenodeoxycholic acid;dehydroepiandrosterone sulfate;estrone 3-sulfate;deoxycholate;dehydroepiandrosterone;taurocholic acid;sodium(1+);pregnenolone sulfate;bromosulfophthalein sodium	SLC10A2-Cystine	other
HEK-SLC25A2-WTOE-Ct-R100249	SLC25A2	SLC25A2	Uridine monophosphate	CHEBI:16695	1.24376	0.770959	0.996149	TRUE					CHEBI:18257	ornithine	SLC25A2-Uridine monophosphate	other
HEK-SLC24A4-WTOE-Nt-R100194	SLC24A4	SLC24A4	Hydroxy-indoleacetic acid	CHEBI:27823	1.24372	0.084963	0.704532	FALSE					CHEBI:29101;CHEBI:29103;CHEBI:29108	sodium(1+);potassium(1+);calcium(2+)	SLC24A4-Hydroxy-indoleacetic acid	other
HEK-SLC9A4-WTOE-Ct-R100142	SLC9A4	SLC9A4	5 Methyl tetrahydrofolate	CHEBI:15641	1.24221	0.0302171	0.381594	FALSE							SLC9A4-5 Methyl tetrahydrofolate	novel
HEK-SLC9C2-WTOE-Ct-R100153	SLC9C2	SLC9C2	Glucosamine 6-phosphate	CHEBI:47987	1.2409	0.0875326	0.216003	TRUE							SLC9C2-Glucosamine 6-phosphate	novel
HEK-SLC35D1-WTOE-Ct-R100270	SLC35D1	SLC35D1	Deoxyuridine triphosphate	CHEBI:17625	1.24057	0.02407	0.340955	TRUE					CHEBI:16650;CHEBI:17200	UDP-N-acetyl-D-galactosamine;UDP-alpha-D-glucuronic acid	SLC35D1-Deoxyuridine triphosphate	other
HEK-SLC1A6-WTOE-Ct-R100240	SLC1A6	SLC1A6	Hydroxy-glutamic acid	CHEBI:32811	1.24032	6.49e-05	0.0120108	TRUE			CHEBI:17053	L-aspartic acid	CHEBI:15378;CHEBI:16015;CHEBI:17053;CHEBI:17996;CHEBI:18237;CHEBI:29101;CHEBI:29103	hydron;L-glutamic acid;L-aspartic acid;chloride;glutamic acid;sodium(1+);potassium(1+)	SLC1A6-Hydroxy-glutamic acid	metabolic conversion
HEK-SLC30A8-WTOE-Ct-R100140	SLC30A8	SLC30A8	Shikimic acid	CHEBI:16119	1.23995	0.0124348	0.0643686	FALSE					CHEBI:29105	zinc(2+)	SLC30A8-Shikimic acid	other
HCT116-SLC39A4-KOOE-Ct-R100292	SLC39A4	SLC39A4	Deoxy-(methylthio)adenosine	CHEBI:17509	1.23964	0.00465592	0.0277853	TRUE					CHEBI:29105;CHEBI:48775;CHEBI:49786	zinc(2+);cadmium(2+);nickel(2+)	SLC39A4-Deoxy-(methylthio)adenosine	other
HEK-SLC1A7-WTOE-Ct-R100150	SLC1A7	SLC1A7	gamma-Glu-Cys	CHEBI:17515	1.23963	0.267437	0.855982	TRUE			CHEBI:16015	L-glutamic acid	CHEBI:16015	L-glutamic acid	SLC1A7-gamma-Glu-Cys	metabolic conversion
HEK-SLC4A7-WTOE-Ct-R100277	SLC4A7	SLC4A7	Phosphoglyceric acid	CHEBI:24344	1.23945	0.0688247	0.262657	TRUE					CHEBI:17544;CHEBI:29101	hydrogencarbonate;sodium(1+)	SLC4A7-Phosphoglyceric acid	other
HEK-SLC9C2-WTOE-Ct-R100153	SLC9C2	SLC9C2	Argininosuccinic acid	CHEBI:15682	1.23941	0.00349258	0.0247275	TRUE							SLC9C2-Argininosuccinic acid	novel
HEK-SLC13A4-WTOE-Ct-R100152	SLC13A4	SLC13A4	Adenosine	CHEBI:16335	1.2391	0.146786	0.244341	FALSE					CHEBI:16189;CHEBI:29101	sulfate;sodium(1+)	SLC13A4-Adenosine	other
HEK-SLC7A14-WTOE-Ct-R100142	SLC7A14	SLC7A14	Hydroxy-indoleacetic acid	CHEBI:27823	1.23755	0.00905378	0.310073	FALSE							SLC7A14-Hydroxy-indoleacetic acid	novel
HEK-SLC40A1-WTOE-Ct-R100159	SLC40A1	SLC40A1	N-Acetylneuraminic acid	CHEBI:17012	1.23749	1.43e-08	1.53e-06	TRUE					CHEBI:29033;CHEBI:29035	iron(2+);manganese(2+)	SLC40A1-N-Acetylneuraminic acid	other
HEK-SLC40A1-WTOE-Ct-R100159	SLC40A1	SLC40A1	Homocystine	CHEBI:17485	1.23562	0.201857	0.329638	TRUE					CHEBI:29033;CHEBI:29035	iron(2+);manganese(2+)	SLC40A1-Homocystine	other
HEK-FLVCR2-WTOE-Ct-R100278	FLVCR2	FLVCR2	Hydroxy-kynurenine	CHEBI:1547	1.23495	0.134113	0.674726	FALSE					CHEBI:50385	hemin	FLVCR2-Hydroxy-kynurenine	other
HEK-SLC6A18-WTOE-Ct-R100140	SLC6A18	SLC6A18	Dihydroorotic acid	CHEBI:30865	1.23355	0.0811641	0.680233	TRUE					CHEBI:15428;CHEBI:16643;CHEBI:16977;CHEBI:17115;CHEBI:17561;CHEBI:17996;CHEBI:24898;CHEBI:25017;CHEBI:27266;CHEBI:28300;CHEBI:29101	glycine;L-methionine;L-alanine;L-serine;L-cysteine;chloride;isoleucine;leucine;valine;glutamine;sodium(1+)	SLC6A18-Dihydroorotic acid	other
LS180-SLC2A12-KOOE-Ct-R100239	SLC2A12	SLC2A12	Homocystine	CHEBI:17485	1.23224	0.0533236	0.213294	FALSE					CHEBI:17234	glucose	SLC2A12-Homocystine	other
HEK-SLC5A11-WTOE-Ct-R100156	SLC5A11	SLC5A11	Uridine triphosphate	CHEBI:15713	1.2316	0.11896	0.369221	TRUE					CHEBI:17268;CHEBI:29101	myo-inositol;sodium(1+)	SLC5A11-Uridine triphosphate	other
HCT116-SLC16A3-KOOE-Ct-R100174	SLC16A3	SLC16A3	Oxamic acid	CHEBI:18058	1.2314	0.244325	0.571332	TRUE					CHEBI:16651;CHEBI:24996;CHEBI:30830	(S)-lactate;lactate;4-hydroxybutyric acid	SLC16A3-Oxamic acid	other
HEK-OCA2-WTOE-Ct-R100238	OCA2	OCA2	Hydroxyethylindole	CHEBI:17890	1.23046	0.582118	0.773386	FALSE					CHEBI:17996	chloride	OCA2-Hydroxyethylindole	other
HCT116-SLC33A1-KOOE-Ct-R100304	SLC33A1	SLC33A1	Uridine monophosphate	CHEBI:16695	1.23035	7.38e-06	0.000171698	TRUE					CHEBI:15351	acetyl-CoA	SLC33A1-Uridine monophosphate	other
HEK-SLC16A6-WTOE-Ct-R100232	SLC16A6	SLC16A6	Pyridinedicarboxylic acid	CHEBI:16675	1.23033	0.165033	0.344361	TRUE							SLC16A6-Pyridinedicarboxylic acid	novel
HEK-XPR1-WTOE-Ct-R100290	XPR1	XPR1	Pyridoxamine	CHEBI:16410	1.22901	0.274576	0.729674	FALSE					CHEBI:35780	phosphate ion	XPR1-Pyridoxamine	other
HEK-SLC6A5-WTOE-Ct-R100146	SLC6A5	SLC6A5	Canavanine	CHEBI:609827	1.22867	0.0319909	0.0739531	FALSE					CHEBI:15428;CHEBI:29101	glycine;sodium(1+)	SLC6A5-Canavanine	other
HEK-SLC16A8-WTOE-Ct-R100159	SLC16A8	SLC16A8	Muconic acid	CHEBI:38407	1.22858	0.00926575	0.0412326	TRUE					CHEBI:24996	lactate	SLC16A8-Muconic acid	other
HCT116-SLC25A24-KOOE-Ct-R100286	SLC25A24	SLC25A24	Pyridoxamine	CHEBI:16410	1.22852	0.0389501	0.648397	FALSE			CHEBI:16761	ADP	CHEBI:15422;CHEBI:16761;CHEBI:35780	ATP;ADP;phosphate ion	SLC25A24-Pyridoxamine	metabolic conversion
HEK-SLC5A11-WTOE-Ct-R100156	SLC5A11	SLC5A11	Riboflavin	CHEBI:17015	1.22774	0.0174064	0.129823	TRUE					CHEBI:17268;CHEBI:29101	myo-inositol;sodium(1+)	SLC5A11-Riboflavin	other
HEK-MFSD5-WTOE-Ct-R100251	MFSD5	MFSD5	Cytidine monophosphate	CHEBI:17361	1.22498	0.031527	0.174834	TRUE							MFSD5-Cytidine monophosphate	novel
HEK-SLC4A9-WTOE-Ct-R100142	SLC4A9	SLC4A9	Flavin adenine dinucleotide	CHEBI:16238	1.22344	0.101077	0.49894	TRUE					CHEBI:17544;CHEBI:17996	hydrogencarbonate;chloride	SLC4A9-Flavin adenine dinucleotide	other
LS180-SLC1A4-KOOE-Ct-R100268	SLC1A4	SLC1A4	Phosphoenolpyruvic acid	CHEBI:44897	1.22209	0.0800184	0.199609	TRUE					CHEBI:15356;CHEBI:16449;CHEBI:16523;CHEBI:16857;CHEBI:16977;CHEBI:17115;CHEBI:17822;CHEBI:26271;CHEBI:26986;CHEBI:29101;CHEBI:86499	cysteine;alanine;D-serine;L-threonine;L-alanine;L-serine;serine;proline;threonine;sodium(1+);monohydroxyproline	SLC1A4-Phosphoenolpyruvic acid	other
HEK-SLC15A2-WTOE-Ct-R100246	SLC15A2	SLC15A2	Cytosine	CHEBI:16040	1.22203	0.146725	0.992761	FALSE					CHEBI:132403;CHEBI:15378;CHEBI:155876;CHEBI:15727;CHEBI:17549;CHEBI:18323;CHEBI:2676;CHEBI:28971;CHEBI:3070;CHEBI:3478;CHEBI:3479;CHEBI:3534;CHEBI:61872;CHEBI:72816;CHEBI:73803;CHEBI:73829	Ala-Lys;hydron;glycylsarcosine;carnosine;5-aminolevulinic acid;anserine;amoxicillin;ampicillin;Bestatin;cefaclor;cefadroxil;cephalexin;L-lysyl-L-alanine;L-alanyl-L-alanine;Ala-Asp;Asp-Lys	SLC15A2-Cytosine	other
1321N1-SLC6A9-KOOE-Ct-R100287	SLC6A9	SLC6A9	Inosine	CHEBI:17596	1.22054	0.000111865	0.00520171	TRUE					CHEBI:15428;CHEBI:17996;CHEBI:29101	glycine;chloride;sodium(1+)	SLC6A9-Inosine	other
HEK-SLC4A9-WTOE-Ct-R100142	SLC4A9	SLC4A9	Hydroxy-kynurenine	CHEBI:1547	1.22036	0.0579086	0.465901	FALSE					CHEBI:17544;CHEBI:17996	hydrogencarbonate;chloride	SLC4A9-Hydroxy-kynurenine	other
HEK-SLC35G5-WTOE-Ct-R100156	SLC35G5	SLC35G5	Guanidobutyric acid	CHEBI:86564	1.21828	0.115169	0.404219	FALSE							SLC35G5-Guanidobutyric acid	novel
HEK-SVOPL-WTOE-Ct-R100276	SVOPL	SVOPL	Phosphoenolpyruvic acid	CHEBI:44897	1.21817	0.289424	0.988333	TRUE							SVOPL-Phosphoenolpyruvic acid	novel
HEK-SLC24A2-WTOE-Ct-R100277	SLC24A2	SLC24A2	Hydroxyethylindole	CHEBI:17890	1.2164	0.355	0.746108	FALSE					CHEBI:29101;CHEBI:29103;CHEBI:29108	sodium(1+);potassium(1+);calcium(2+)	SLC24A2-Hydroxyethylindole	other
HEK-MTCH2-WTOE-Ct-R100173	MTCH2	MTCH2	Hydroxy-kynurenine	CHEBI:1547	1.21367	0.0784	0.533537	FALSE							MTCH2-Hydroxy-kynurenine	novel
HEK-SLC35F6-WTOE-Ct-R100290	SLC35F6	SLC35F6	Methoxytryptamine	CHEBI:2089	1.21337	0.0271533	0.125535	FALSE							SLC35F6-Methoxytryptamine	novel
HEK-SLC25A18-WTOE-Ct-R100277	SLC25A18	SLC25A18	Cytidine monophosphate	CHEBI:17361	1.21179	0.22157	0.818961	TRUE					CHEBI:18237	glutamic acid	SLC25A18-Cytidine monophosphate	other
HCT116-SLC25A44-KOOE-Ct-R100192	SLC25A44	SLC25A44	Uridine monophosphate	CHEBI:16695	1.21157	0.00357678	0.0171105	TRUE					CHEBI:25017;CHEBI:27266	leucine;valine	SLC25A44-Uridine monophosphate	other
HEK-SLC25A47-WTOE-Ct-R100155	SLC25A47	SLC25A47	Muconic acid	CHEBI:38407	1.21136	0.0335768	0.498056	FALSE					CHEBI:15846	NAD(+)	SLC25A47-Muconic acid	other
HEK-SLCO1B1-WTOE-Ct-R100150	SLCO1B1	SLCO1B1	gamma-Glu-Cys	CHEBI:17515	1.21094	0.193362	0.492017	TRUE					CHEBI:132446;CHEBI:132448;CHEBI:135810;CHEBI:15551;CHEBI:15650;CHEBI:16814;CHEBI:16978;CHEBI:16990;CHEBI:17474;CHEBI:18208;CHEBI:18258;CHEBI:18332;CHEBI:27563;CHEBI:28077;CHEBI:28195;CHEBI:28728;CHEBI:28832;CHEBI:28865;CHEBI:32020;CHEBI:3558;CHEBI:35828;CHEBI:35829;CHEBI:38545;CHEBI:39421;CHEBI:39548;CHEBI:474180;CHEBI:4784;CHEBI:51450;CHEBI:63618;CHEBI:63836;CHEBI:6925;CHEBI:7719;CHEBI:791;CHEBI…	perfluorobutanesulfonic acid;perfluorohexanesulfonic acid;atrasentan;prostaglandin E2;leukotriene E4;dehydroepiandrosterone sulfate;leukotriene C4;bilirubin IXalpha;estrone 3-sulfate;benzylpenicillin;3,3',5-triiodo-L-thyronine;L-thyroxine;arsenic atom;rifampicin;3alpha-hydroxy-5beta-androstan-17-one;thromboxane B2;androsterone 3-glucosiduronic acid;taurocholic acid;pitavastatin;cerivastatin;arsen…	SLCO1B1-gamma-Glu-Cys	other
HCT116-SLC27A1-KOOE-Ct-R100192	SLC27A1	SLC27A1	Cystathionine	CHEBI:17755	1.21017	0.00461426	0.0340301	TRUE					CHEBI:16196;CHEBI:32408;CHEBI:82650	oleic acid;parinaric acid;BODIPY-3823	SLC27A1-Cystathionine	other
HEK-SLC9A3-WTOE-Ct-R100156	SLC9A3	SLC9A3	Aminobutyric acid	CHEBI:16865	1.20989	0.105244	0.819072	FALSE					CHEBI:15378;CHEBI:29101	hydron;sodium(1+)	SLC9A3-Aminobutyric acid	other
HEK-SLC30A9-WTOE-Ct-R100248	SLC30A9	SLC30A9	Uridine monophosphate	CHEBI:16695	1.2094	0.0134637	0.0736543	TRUE					CHEBI:29105	zinc(2+)	SLC30A9-Uridine monophosphate	other
HEK-SLC34A3-WTOE-Ct-R100249	SLC34A3	SLC34A3	Hexose 6-phosphate	CHEBI:47877	1.20771	1.01e-05	0.000258618	TRUE			CHEBI:35780	phosphate ion	CHEBI:29101;CHEBI:35780	sodium(1+);phosphate ion	SLC34A3-Hexose 6-phosphate	metabolic conversion
HuH7-SLC2A14-KOOE-Ct-R100291	SLC2A14	SLC2A14	Cytosine	CHEBI:16040	1.20736	0.0809956	0.362976	FALSE							SLC2A14-Cytosine	novel
HEK-SLC9B1-WTOE-Ct-R100142	SLC9B1	SLC9B1	Hydroxyethylindole	CHEBI:17890	1.20725	0.23403	0.618259	FALSE							SLC9B1-Hydroxyethylindole	novel
HEK-SLC11A1-WTOE-Ct-R100155	SLC11A1	SLC11A1	Inosine monophosphate	CHEBI:17202	1.20713	0.0477535	0.173472	TRUE					CHEBI:15378;CHEBI:29033;CHEBI:29105	hydron;iron(2+);zinc(2+)	SLC11A1-Inosine monophosphate	other
HCT116-SLC18B1-KOOE-Ct-R100315	SLC18B1	SLC18B1	Fructose 1,6-biphosphate	CHEBI:16905	1.20694	0.0029133	0.0211962	TRUE					CHEBI:15378;CHEBI:15746;CHEBI:16610;CHEBI:28790	hydron;spermine;spermidine;serotonin	SLC18B1-Fructose 1,6-biphosphate	other
HEK-SLC34A2-WTOE-Ct-R100232	SLC34A2	SLC34A2	Adipic acid	CHEBI:30832	1.20675	0.324281	0.82086	TRUE					CHEBI:29101;CHEBI:35780	sodium(1+);phosphate ion	SLC34A2-Adipic acid	other
HEK-SLC35B4-WTOE-Ct-R100358	SLC35B4	SLC35B4	Guanosine	CHEBI:16750	1.20545	0.000370481	0.00266461	TRUE					CHEBI:16082;CHEBI:16264	UDP-alpha-D-xylose;UDP-N-acetyl-alpha-D-glucosamine	SLC35B4-Guanosine	other
HEK-SLC22A2-WTOE-Ct-R100150	SLC22A2	SLC22A2	Aminobutyric acid	CHEBI:16865	1.2054	0.017355	0.219915	TRUE					CHEBI:15354;CHEBI:15355;CHEBI:15551;CHEBI:15553;CHEBI:16118;CHEBI:16797;CHEBI:17148;CHEBI:17431;CHEBI:18243;CHEBI:18295;CHEBI:194221;CHEBI:2618;CHEBI:27899;CHEBI:28790;CHEBI:28918;CHEBI:31941;CHEBI:33569;CHEBI:35026;CHEBI:40618;CHEBI:44296;CHEBI:4828;CHEBI:4877;CHEBI:50383;CHEBI:63577;CHEBI:641;CHEBI:64312;CHEBI:65133;CHEBI:6801;CHEBI:8356;CHEBI:90039	choline;acetylcholine;prostaglandin E2;prostaglandin F2alpha;berberine;1-methylnicotinamide;putrescine;agmatine;dopamine;histamine;1-methyl-1,2,3,4-tetrahydroisoquinoline-6,7-diol;amantadine;cisplatin;serotonin;(R)-adrenaline;oxaliplatin;noradrenaline;triethylamine;aminoguanidine;tetraethylammonium;ergothioneine;ethambutol;nicotinamide mononucleotide;lamivudine;N-methyl-4-phenylpyridinium;memanti…	SLC22A2-Aminobutyric acid	other
HEK-SLC39A11-WTOE-Nt-R100304	SLC39A11	SLC39A11	Pyridoxamine	CHEBI:16410	1.20148	0.057275	0.926006	FALSE							SLC39A11-Pyridoxamine	novel
HEK-LETM1-WTOE-Ct-R100246	LETM1	LETM1	Hydroxy-kynurenine	CHEBI:1547	1.20058	0.52182	0.661343	FALSE					CHEBI:15378;CHEBI:29108	hydron;calcium(2+)	LETM1-Hydroxy-kynurenine	other
HEK-SVOPL-WTOE-Ct-R100276	SVOPL	SVOPL	Thymine	CHEBI:17821	1.20044	0.0144385	0.349898	TRUE							SVOPL-Thymine	novel
HCT116-SLC2A1-KOOE-Ct-R100224	SLC2A1	SLC2A1	Fructose 1,6-biphosphate	CHEBI:16905	1.19942	2.2e-09	3.98e-07	TRUE					CHEBI:15866;CHEBI:17634;CHEBI:58723	2-deoxy-D-glucose;D-glucose;2-ammonio-2-deoxy-D-glucopyranose	SLC2A1-Fructose 1,6-biphosphate	other
HEK-SLC5A11-WTOE-Ct-R100156	SLC5A11	SLC5A11	Cytosine	CHEBI:16040	1.19909	0.298102	0.567663	FALSE					CHEBI:17268;CHEBI:29101	myo-inositol;sodium(1+)	SLC5A11-Cytosine	other
HEK-XPR1-WTOE-Ct-R100290	XPR1	XPR1	Homoserine	CHEBI:30653	1.1979	0.00919713	0.213833	TRUE					CHEBI:35780	phosphate ion	XPR1-Homoserine	other
HEK-MTCH2-WTOE-Ct-R100173	MTCH2	MTCH2	5,10 Methenyl tetrahydrofolate	CHEBI:12071	1.19765	0.204189	0.657916	FALSE							MTCH2-5,10 Methenyl tetrahydrofolate	novel
HEK-SLC34A3-WTOE-Ct-R100249	SLC34A3	SLC34A3	Pyridoxal 5 phosphate	CHEBI:18405	1.19679	0.23067	0.356973	TRUE					CHEBI:29101;CHEBI:35780	sodium(1+);phosphate ion	SLC34A3-Pyridoxal 5 phosphate	other
HEK-SLC43A1-WTOE-Ct-R100261	SLC43A1	SLC43A1	Homocitrate	CHEBI:17852	1.19588	1.68e-05	0.000247452	TRUE					CHEBI:15603;CHEBI:22918;CHEBI:25017;CHEBI:28044	L-leucine;branched-chain amino acid;leucine;phenylalanine	SLC43A1-Homocitrate	other
HEK-SLC10A1-WTOE-Ct-R100248	SLC10A1	SLC10A1	Salicylic acid	CHEBI:16914	1.19522	0.389193	0.731212	TRUE					CHEBI:16814;CHEBI:17474;CHEBI:28865;CHEBI:29101;CHEBI:35420;CHEBI:38545	dehydroepiandrosterone sulfate;estrone 3-sulfate;taurocholic acid;sodium(1+);pregnenolone sulfate;rosuvastatin	SLC10A1-Salicylic acid	other
HEK-SLC22A6-WTOE-Ct-R100152	SLC22A6	SLC22A6	Muconic acid	CHEBI:38407	1.19503	0.400498	0.520356	FALSE					CHEBI:10110;CHEBI:104011;CHEBI:15551;CHEBI:15553;CHEBI:16411;CHEBI:18344;CHEBI:2469;CHEBI:27226;CHEBI:27902;CHEBI:28496;CHEBI:30915;CHEBI:31530;CHEBI:3213;CHEBI:3696;CHEBI:39073;CHEBI:43355;CHEBI:44185;CHEBI:465284;CHEBI:47426;CHEBI:7880;CHEBI:888	zidovudine;p-aminohippuric acid;prostaglandin E2;prostaglandin F2alpha;indole-3-acetic acid;kynurenic acid;adefovir;uric acid;tetracycline;N-[(5S)-5-amino-5-carboxypentanoyl]-L-cysteinyl-D-valine;2-oxoglutaric acid;edaravone;bumetanide;cidofovir anhydrous;6-carboxyfluorescein;indoxyl sulfate;methotrexate;ganciclovir;furosemide;9-[2-(phosphonomethoxy)ethyl]guanine;2,3-disulfanylpropane-1-sulfonic …	SLC22A6-Muconic acid	other
HEK-SLC6A16-WTOE-Ct-R100173	SLC6A16	SLC6A16	Hydroxy-kynurenine	CHEBI:1547	1.19449	0.202425	0.585235	FALSE							SLC6A16-Hydroxy-kynurenine	novel
HEK-SLC49A3-WTOE-Ct-R100251	SLC49A3	SLC49A3	Homoserine	CHEBI:30653	1.19449	0.0127387	0.392777	TRUE							SLC49A3-Homoserine	novel
HEK-SLC28A1-WTOE-Ct-R100238	SLC28A1	SLC28A1	Glucosamine 6-phosphate	CHEBI:47987	1.19386	0.400309	0.928694	FALSE					CHEBI:10101;CHEBI:10110;CHEBI:16335;CHEBI:16704;CHEBI:16898;CHEBI:175901;CHEBI:17748;CHEBI:29101;CHEBI:40154;CHEBI:60761;CHEBI:63577;CHEBI:63581;CHEBI:80627	zalcitabine;zidovudine;adenosine;uridine;pyrimidine;gemcitabine;thymidine;sodium(1+);5-fluorouridine;floxuridine;lamivudine;stavudine;5'-Deoxy-5-fluorocytidine	SLC28A1-Glucosamine 6-phosphate	other
HCT116-SLC26A11-KOOE-Ct-R100285	SLC26A11	SLC26A11	Phosphoenolpyruvic acid	CHEBI:44897	1.19328	0.18807	0.458891	TRUE					CHEBI:17996;CHEBI:29101	chloride;sodium(1+)	SLC26A11-Phosphoenolpyruvic acid	other
HEK-SLC25A34-WTOE-Ct-R100151	SLC25A34	SLC25A34	Hydroxyphenyl-pyruvic acid	CHEBI:15999	1.19256	0.0874713	0.882476	FALSE							SLC25A34-Hydroxyphenyl-pyruvic acid	novel
HCT116-SLC44A1-KOOE-Ct-R100262	SLC44A1	SLC44A1	Adenosine monophosphate	CHEBI:16027	1.19056	0.000779454	0.00483262	TRUE					CHEBI:15354	choline	SLC44A1-Adenosine monophosphate	other
HEK-SLC22A14-WTOE-Ct-R100147	SLC22A14	SLC22A14	Hydroxy-kynurenine	CHEBI:1547	1.18938	0.10052	0.695911	FALSE					CHEBI:17015	riboflavin	SLC22A14-Hydroxy-kynurenine	other
HEK-SLC35G5-WTOE-Ct-R100156	SLC35G5	SLC35G5	N-Carbamyl-glutamic acid	CHEBI:71028	1.18933	0.406842	0.688731	TRUE							SLC35G5-N-Carbamyl-glutamic acid	novel
LS180-SLC2A5-KOOE-Ct-R100292	SLC2A5	SLC2A5	Deoxy-(methylthio)adenosine	CHEBI:17509	1.18792	0.225462	0.480292	TRUE					CHEBI:28757	fructose	SLC2A5-Deoxy-(methylthio)adenosine	other
HEK-SLC25A18-WTOE-Ct-R100277	SLC25A18	SLC25A18	Pyridinedicarboxylic acid	CHEBI:16675	1.18789	0.151976	0.722394	TRUE					CHEBI:18237	glutamic acid	SLC25A18-Pyridinedicarboxylic acid	other
HEK-SLC10A1-WTOE-Ct-R100248	SLC10A1	SLC10A1	Propionylcarnitine	CHEBI:28867	1.18731	0.0236887	0.13769	FALSE					CHEBI:16814;CHEBI:17474;CHEBI:28865;CHEBI:29101;CHEBI:35420;CHEBI:38545	dehydroepiandrosterone sulfate;estrone 3-sulfate;taurocholic acid;sodium(1+);pregnenolone sulfate;rosuvastatin	SLC10A1-Propionylcarnitine	other
HEK-SLC4A7-WTOE-Ct-R100277	SLC4A7	SLC4A7	Dihydroorotic acid	CHEBI:30865	1.18417	0.073162	0.272009	TRUE					CHEBI:17544;CHEBI:29101	hydrogencarbonate;sodium(1+)	SLC4A7-Dihydroorotic acid	other
HEK-SLC25A47-WTOE-Ct-R100155	SLC25A47	SLC25A47	Aminobenzoic acid	CHEBI:22495	1.18338	0.0804402	0.530106	FALSE					CHEBI:15846	NAD(+)	SLC25A47-Aminobenzoic acid	other
HEK-SLC38A2-WTOE-Ct-R100358	SLC38A2	SLC38A2	Deoxycytidine monophosphate	CHEBI:15918	1.18327	0.0201155	0.044781	TRUE					CHEBI:134261;CHEBI:15378;CHEBI:15428;CHEBI:16449;CHEBI:17822;CHEBI:26271;CHEBI:27570;CHEBI:28300;CHEBI:29101	alpha-(methylamino)isobutyric acid;hydron;glycine;alanine;serine;proline;histidine;glutamine;sodium(1+)	SLC38A2-Deoxycytidine monophosphate	other
HEK-SLC35F6-WTOE-Ct-R100290	SLC35F6	SLC35F6	Glutamine	CHEBI:28300	1.18116	0.00165936	0.0220457	TRUE							SLC35F6-Glutamine	novel
HEK-SLC10A7-WTOE-Ct-R100358	SLC10A7	SLC10A7	Fructose 1,6-biphosphate	CHEBI:16905	1.18085	0.000245542	0.00761181	TRUE							SLC10A7-Fructose 1,6-biphosphate	novel
HEK-SLC9A4-WTOE-Ct-R100142	SLC9A4	SLC9A4	Dihydroorotic acid	CHEBI:30865	1.17949	0.0109613	0.306157	TRUE							SLC9A4-Dihydroorotic acid	novel
HCT116-SLC25A37-KOOE-Ct-R100230	SLC25A37	SLC25A37	Xylulose 5-phosphate	CHEBI:27354	1.17939	2.6e-05	9.49e-05	TRUE					CHEBI:29033	iron(2+)	SLC25A37-Xylulose 5-phosphate	other
HCT116-SLC6A17-KOOE-Ct-R100211	SLC6A17	SLC6A17	Cytosine	CHEBI:16040	1.17924	0.0413793	0.485282	FALSE							SLC6A17-Cytosine	novel
HEK-SLC6A1-WTOE-Ct-R100146	SLC6A1	SLC6A1	Proline	CHEBI:26271	1.17894	0.000987468	0.0351539	TRUE					CHEBI:16865	gamma-aminobutyric acid	SLC6A1-Proline	other
HEK-SLC35F6-WTOE-Ct-R100290	SLC35F6	SLC35F6	Lysine	CHEBI:25094	1.17877	2.64e-05	0.00149927	TRUE							SLC35F6-Lysine	novel
HEK-MFSD13A-WTOE-Ct-R100290	MFSD13A	MFSD13A	5,10 Methenyl tetrahydrofolate	CHEBI:12071	1.17674	0.237578	0.779009	FALSE							MFSD13A-5,10 Methenyl tetrahydrofolate	novel
HEK-SLC25A41-WTOE-Ct-R100151	SLC25A41	SLC25A41	Cystine	CHEBI:17376	1.17618	0.0944705	0.52661	TRUE							SLC25A41-Cystine	novel
HuH7-SLCO2B1-KOOE-Ct-R100246	SLCO2B1	SLCO2B1	Methoxytryptamine	CHEBI:2089	1.1752	0.0228321	0.0777983	FALSE					CHEBI:132446;CHEBI:132448;CHEBI:15551;CHEBI:16814;CHEBI:17474;CHEBI:18208;CHEBI:18258;CHEBI:18332;CHEBI:28077;CHEBI:35420;CHEBI:38545;CHEBI:39421;CHEBI:39455;CHEBI:39548;CHEBI:51746;CHEBI:52274;CHEBI:52275;CHEBI:52866;CHEBI:63618;CHEBI:63836;CHEBI:6925;CHEBI:7719	perfluorobutanesulfonic acid;perfluorohexanesulfonic acid;prostaglandin E2;dehydroepiandrosterone sulfate;estrone 3-sulfate;benzylpenicillin;3,3',5-triiodo-L-thyronine;L-thyroxine;rifampicin;pregnenolone sulfate;rosuvastatin;perfluorooctane-1-sulfonic acid;unoprostone;atorvastatin;Alexa Fluor 405;sulforhodamine 101;sulforhodamine G;lissamine rhodamine anion;pravastatin;bromosulfophthalein;microcy…	SLCO2B1-Methoxytryptamine	other
HCT116-SLC25A32-KOOE-Ct-R100236	SLC25A32	SLC25A32	Deoxy-(methylthio)adenosine	CHEBI:17509	1.17358	0.000863196	0.00445985	TRUE							SLC25A32-Deoxy-(methylthio)adenosine	novel
HEK-RHAG-WTOE-Ct-R100248	RHAG	RHAG	5,10 Methenyl tetrahydrofolate	CHEBI:12071	1.17336	0.0491132	0.280877	FALSE					CHEBI:16134	ammonia	RHAG-5,10 Methenyl tetrahydrofolate	other
HEK-SLC30A8-WTOE-Ct-R100140	SLC30A8	SLC30A8	Hypoxanthine	CHEBI:17368	1.17288	0.137674	0.26627	FALSE					CHEBI:29105	zinc(2+)	SLC30A8-Hypoxanthine	other
HCT116-SLC52A3-KOOE-Ct-R100315	SLC52A3	SLC52A3	Methoxytryptamine	CHEBI:2089	1.17279	0.102937	0.315615	FALSE					CHEBI:17015	riboflavin	SLC52A3-Methoxytryptamine	other
HEK-SLC22A13-WTOE-Ct-R100152	SLC22A13	SLC22A13	Hydroxyphenylacetic acid	CHEBI:17445	1.17228	0.00325728	0.0276093	FALSE					CHEBI:104011;CHEBI:15741;CHEBI:16234;CHEBI:16856;CHEBI:27226;CHEBI:32544	p-aminohippuric acid;succinic acid;hydroxide;glutathione;uric acid;nicotinate	SLC22A13-Hydroxyphenylacetic acid	other
HEK-SLC7A8-WTOE-Ct-R100238	SLC7A8	SLC7A8	Phenylalanine	CHEBI:28044	1.17122	0.0157502	0.0657574	TRUE			CHEBI:16977	L-alanine	CHEBI:15428;CHEBI:15603;CHEBI:16977;CHEBI:18050	glycine;L-leucine;L-alanine;L-glutamine	SLC7A8-Phenylalanine	metabolic conversion
HEK-SLC40A1-WTOE-Ct-R100159	SLC40A1	SLC40A1	Cytidine	CHEBI:17562	1.17081	0.0354886	0.0891299	TRUE					CHEBI:29033;CHEBI:29035	iron(2+);manganese(2+)	SLC40A1-Cytidine	other
HEK-SLC17A9-WTOE-Ct-R100261	SLC17A9	SLC17A9	Adenosine monophosphate	CHEBI:16027	1.16915	0.00211267	0.0196478	TRUE			CHEBI:15422	ATP	CHEBI:15422	ATP	SLC17A9-Adenosine monophosphate	metabolic conversion
HEK-SLC12A3-WTOE-Ct-R100153	SLC12A3	SLC12A3	Pyridoxamine	CHEBI:16410	1.16759	0.382354	0.835435	FALSE					CHEBI:16382;CHEBI:17996;CHEBI:29101	iodide;chloride;sodium(1+)	SLC12A3-Pyridoxamine	other
HCT116-NIPAL2-KOOE-Ct-R100187	NIPAL2	NIPAL2	Uridine monophosphate	CHEBI:16695	1.16704	0.534106	0.680001	TRUE							NIPAL2-Uridine monophosphate	novel
HEK-SLC25A34-WTOE-Ct-R100151	SLC25A34	SLC25A34	Aminobutyric acid	CHEBI:16865	1.16626	0.416438	0.998506	FALSE							SLC25A34-Aminobutyric acid	novel
HCT116-SLC22A5-KOOE-Ct-R100181	SLC22A5	SLC22A5	Octanoylcarnitine	CHEBI:73039	1.16597	5.76e-05	0.00114527	FALSE					CHEBI:11060;CHEBI:16347;CHEBI:17126;CHEBI:21949;CHEBI:28593;CHEBI:29101;CHEBI:35026;CHEBI:4877;CHEBI:53210;CHEBI:57589;CHEBI:5956;CHEBI:60654;CHEBI:6762;CHEBI:77733	(S)-carnitine;(R)-carnitine;carnitine;O-butanoyl-L-carnitine;quinidine;sodium(1+);triethylamine;ethambutol;O-propanoyl-L-carnitine;O-acetyl-L-carnitine;ipratropium;valproate;mepyramine;2-(3,4-dimethoxyphenyl)-5-{[2-(3,4-dimethoxyphenyl)ethyl](methyl)amino}-2-(propan-2-yl)pentanenitrile	SLC22A5-Octanoylcarnitine	other
HEK-SLC10A7-WTOE-Ct-R100358	SLC10A7	SLC10A7	Adenosine	CHEBI:16335	1.16475	0.0758174	0.271193	FALSE							SLC10A7-Adenosine	novel
HEK-SLC7A8-WTOE-Ct-R100238	SLC7A8	SLC7A8	Tryptophan	CHEBI:27897	1.16401	2.39e-05	0.00044177	TRUE					CHEBI:15428;CHEBI:15603;CHEBI:16977;CHEBI:18050	glycine;L-leucine;L-alanine;L-glutamine	SLC7A8-Tryptophan	other
HEK-SLC4A1-WTOE-Ct-R100249	SLC4A1	SLC4A1	Methoxytryptamine	CHEBI:2089	1.16398	0.0572208	0.113224	FALSE					CHEBI:17544;CHEBI:17996	hydrogencarbonate;chloride	SLC4A1-Methoxytryptamine	other
HCT116-SLC7A5-KOOE-Ct-R100240	SLC7A5	SLC7A5	Homocystine	CHEBI:17485	1.16309	0.00249273	0.0102479	TRUE					CHEBI:15603;CHEBI:15971;CHEBI:16414;CHEBI:16643;CHEBI:16828;CHEBI:16998;CHEBI:17191;CHEBI:17196;CHEBI:17295;CHEBI:17895;CHEBI:18050;CHEBI:28225	L-leucine;L-histidine;L-valine;L-methionine;L-tryptophan;D-phenylalanine;L-isoleucine;L-asparagine;L-phenylalanine;L-tyrosine;L-glutamine;D-leucine	SLC7A5-Homocystine	other
LS180-SLC2A9-KOOE-Ct-R100185	SLC2A9	SLC2A9	Homocystine	CHEBI:17485	1.1624	0.0791195	0.222288	FALSE					CHEBI:17234;CHEBI:27226;CHEBI:28757	glucose;uric acid;fructose	SLC2A9-Homocystine	other
HEK-SLC2A8-WTOE-Ct-R100258	SLC2A8	SLC2A8	Fructose 1,6-biphosphate	CHEBI:16905	1.15919	1.31e-05	0.00241828	TRUE					CHEBI:17234;CHEBI:27082;CHEBI:28757	glucose;trehalose;fructose	SLC2A8-Fructose 1,6-biphosphate	other
HEK-SVOPL-WTOE-Ct-R100276	SVOPL	SVOPL	Cytosine	CHEBI:16040	1.15841	0.0806446	0.704491	FALSE							SVOPL-Cytosine	novel
HEK-RHAG-WTOE-Ct-R100248	RHAG	RHAG	Aminobutyric acid	CHEBI:16865	1.15783	0.170734	0.482491	FALSE					CHEBI:16134	ammonia	RHAG-Aminobutyric acid	other
HCT116-SLC27A4-KOOE-Ct-R100192	SLC27A4	SLC27A4	Uridine monophosphate	CHEBI:16695	1.15443	0.0372429	0.234115	TRUE					CHEBI:16196	oleic acid	SLC27A4-Uridine monophosphate	other
HEK-SLC25A28-WTOE-Ct-R100159	SLC25A28	SLC25A28	Hydroxyethylindole	CHEBI:17890	1.15398	0.018224	0.676321	FALSE							SLC25A28-Hydroxyethylindole	novel
HEK-SLC25A2-WTOE-Ct-R100249	SLC25A2	SLC25A2	Adenosine monophosphate	CHEBI:16027	1.15362	0.53453	0.996149	TRUE					CHEBI:18257	ornithine	SLC25A2-Adenosine monophosphate	other
HEK-SLC30A9-WTOE-Ct-R100248	SLC30A9	SLC30A9	Hydroxyphenyl-pyruvic acid	CHEBI:15999	1.15331	0.20942	0.406708	FALSE					CHEBI:29105	zinc(2+)	SLC30A9-Hydroxyphenyl-pyruvic acid	other
1321N1-SLC43A3-KOOE-Ct-R100260	SLC43A3	SLC43A3	Uridine monophosphate	CHEBI:16695	1.15246	4.94e-05	0.00223587	TRUE					CHEBI:16235;CHEBI:16708;CHEBI:17368;CHEBI:465284;CHEBI:50667	guanine;adenine;hypoxanthine;ganciclovir;mercaptopurine	SLC43A3-Uridine monophosphate	other
HEK-SLC22A25-WTOE-Ct-R100131	SLC22A25	SLC22A25	Indoline-2-carboxylate	CHEBI:167877	1.15227	0.230188	0.657825	FALSE							SLC22A25-Indoline-2-carboxylate	novel
LS180-SLC28A2-KOOE-Ct-R100258	SLC28A2	SLC28A2	Hydroxy-kynurenine	CHEBI:1547	1.15174	0.0509523	0.158902	FALSE					CHEBI:16335;CHEBI:16704;CHEBI:17596;CHEBI:29101;CHEBI:63580	adenosine;uridine;inosine;sodium(1+);ribavirin	SLC28A2-Hydroxy-kynurenine	other
HEK-SLC34A2-WTOE-Ct-R100232	SLC34A2	SLC34A2	Quinic acid	CHEBI:17521	1.15161	0.0247323	0.373046	TRUE					CHEBI:29101;CHEBI:35780	sodium(1+);phosphate ion	SLC34A2-Quinic acid	other
HEK-SLC5A5-WTOE-Ct-R100276	SLC5A5	SLC5A5	Indoline-2-carboxylate	CHEBI:167877	1.15027	0.142201	0.879864	FALSE					CHEBI:15858;CHEBI:16382;CHEBI:17632;CHEBI:29101;CHEBI:29200;CHEBI:29223;CHEBI:29778;CHEBI:38899;CHEBI:49706;CHEBI:49709;CHEBI:49826;CHEBI:49858	bromide;iodide;nitrate;sodium(1+);thiocyanic acid;bromate;selenocyanic acid;tetrafluoroborate(1-);perchlorate;chlorate;periodate;tetraoxorhenate(1-)	SLC5A5-Indoline-2-carboxylate	other
HEK-SLC22A25-WTOE-Ct-R100131	SLC22A25	SLC22A25	5 Methyl tetrahydrofolate	CHEBI:15641	1.14885	0.0913531	0.529848	FALSE							SLC22A25-5 Methyl tetrahydrofolate	novel
HEK-SLC12A6-WTOE-Ct-R100251	SLC12A6	SLC12A6	Quinic acid	CHEBI:17521	1.14874	0.164668	0.457098	TRUE					CHEBI:17996;CHEBI:29103	chloride;potassium(1+)	SLC12A6-Quinic acid	other
HCT116-ANKH-KOOE-Ct-R100262	ANKH	ANKH	Homocystine	CHEBI:17485	1.14684	0.145388	0.386316	TRUE					CHEBI:15422	ATP	ANKH-Homocystine	other
HEK-SLC7A8-WTOE-Ct-R100238	SLC7A8	SLC7A8	Aminoadipic acid	CHEBI:37024	1.14661	6.22e-07	2.88e-05	TRUE					CHEBI:15428;CHEBI:15603;CHEBI:16977;CHEBI:18050	glycine;L-leucine;L-alanine;L-glutamine	SLC7A8-Aminoadipic acid	other
HCT116-SLC1A1-KOOE-Ct-R100181	SLC1A1	SLC1A1	Adenosine	CHEBI:16335	1.14617	0.031899	0.190331	TRUE					CHEBI:15378;CHEBI:16015;CHEBI:17364;CHEBI:17561;CHEBI:18237;CHEBI:29101;CHEBI:29103	hydron;L-glutamic acid;D-aspartic acid;L-cysteine;glutamic acid;sodium(1+);potassium(1+)	SLC1A1-Adenosine	other
HEK-SLC4A9-WTOE-Ct-R100142	SLC4A9	SLC4A9	Methoxytryptamine	CHEBI:2089	1.14503	0.194896	0.605203	FALSE					CHEBI:17544;CHEBI:17996	hydrogencarbonate;chloride	SLC4A9-Methoxytryptamine	other
HCT116-SLC25A4-KOOE-Ct-R100254	SLC25A4	SLC25A4	Cystathionine	CHEBI:17755	1.14404	0.0989201	0.193492	FALSE					CHEBI:15422;CHEBI:16174;CHEBI:16284;CHEBI:16761	ATP;dADP;dATP;ADP	SLC25A4-Cystathionine	other
HEK-SLC34A2-WTOE-Ct-R100232	SLC34A2	SLC34A2	Hydroxy-glutamic acid	CHEBI:32811	1.14147	0.262131	0.82086	TRUE					CHEBI:29101;CHEBI:35780	sodium(1+);phosphate ion	SLC34A2-Hydroxy-glutamic acid	other
HEK-SLC9C2-WTOE-Ct-R100153	SLC9C2	SLC9C2	Glycine	CHEBI:15428	1.14135	4.16e-05	0.00183899	TRUE							SLC9C2-Glycine	novel
HuH7-SLC22A9-KOOE-Ct-R100267	SLC22A9	SLC22A9	Deoxyadenosine	CHEBI:17256	1.14015	0.0948839	0.378038	FALSE					CHEBI:16814;CHEBI:17474;CHEBI:17968	dehydroepiandrosterone sulfate;estrone 3-sulfate;butyrate	SLC22A9-Deoxyadenosine	other
HEK-SLC25A47-WTOE-Ct-R100155	SLC25A47	SLC25A47	Uridine triphosphate	CHEBI:15713	1.1397	0.0756733	0.530106	TRUE					CHEBI:15846	NAD(+)	SLC25A47-Uridine triphosphate	other
HEK-SLC39A2-WTOE-Ct-R100248	SLC39A2	SLC39A2	Hydroxyethylindole	CHEBI:17890	1.1397	0.22537	0.765223	FALSE					CHEBI:29105;CHEBI:48775	zinc(2+);cadmium(2+)	SLC39A2-Hydroxyethylindole	other
HEK-SVOPL-WTOE-Ct-R100276	SVOPL	SVOPL	Indoline-2-carboxylate	CHEBI:167877	1.13933	0.0373984	0.427629	FALSE							SVOPL-Indoline-2-carboxylate	novel
HEK-SLC6A14-WTOE-Ct-R100310	SLC6A14	SLC6A14	Adenosine	CHEBI:16335	1.13674	0.0060047	0.015646	TRUE					CHEBI:16958;CHEBI:17996;CHEBI:21949;CHEBI:25017;CHEBI:25094;CHEBI:29016;CHEBI:29101	beta-alanine;chloride;O-butanoyl-L-carnitine;leucine;lysine;arginine;sodium(1+)	SLC6A14-Adenosine	other
HEK-SLC6A12-WTOE-Ct-R100358	SLC6A12	SLC6A12	Histidine	CHEBI:27570	1.13626	2.24e-09	4.2e-07	TRUE					CHEBI:16865;CHEBI:17750;CHEBI:17996;CHEBI:29101	gamma-aminobutyric acid;glycine betaine;chloride;sodium(1+)	SLC6A12-Histidine	other
HCT116-SLC30A3-KOOE-Ct-R100209	SLC30A3	SLC30A3	5 Methyl tetrahydrofolate	CHEBI:15641	1.13566	0.00910781	0.0863452	FALSE					CHEBI:29105	zinc(2+)	SLC30A3-5 Methyl tetrahydrofolate	other
HCT116-SLC35F3-KOOE-Ct-R100315	SLC35F3	SLC35F3	Homocystine	CHEBI:17485	1.13541	0.0201825	0.414862	TRUE					CHEBI:18385	thiamine(1+)	SLC35F3-Homocystine	other
HEK-SLC4A7-WTOE-Ct-R100277	SLC4A7	SLC4A7	Guanosine cyclic monophosphate	CHEBI:16356	1.13534	0.0931899	0.291062	FALSE					CHEBI:17544;CHEBI:29101	hydrogencarbonate;sodium(1+)	SLC4A7-Guanosine cyclic monophosphate	other
HEK-SLC4A7-WTOE-Ct-R100277	SLC4A7	SLC4A7	Pyridoxamine	CHEBI:16410	1.13529	0.391325	0.620151	FALSE					CHEBI:17544;CHEBI:29101	hydrogencarbonate;sodium(1+)	SLC4A7-Pyridoxamine	other
HEK-MFSD12-WTOE-Ct-R100246	MFSD12	MFSD12	Vanillic acid	CHEBI:30816	1.13477	0.133194	0.85729	FALSE					CHEBI:15356	cysteine	MFSD12-Vanillic acid	other
HEK-SLC18A1-WTOE-Ct-R100154	SLC18A1	SLC18A1	Homoserine	CHEBI:30653	1.13431	0.0322954	0.529629	TRUE					CHEBI:18243;CHEBI:28790;CHEBI:33569	dopamine;serotonin;noradrenaline	SLC18A1-Homoserine	other
HEK-SLC4A1-WTOE-Ct-R100249	SLC4A1	SLC4A1	N-Acetyl galactosamine	CHEBI:28800	1.1332	0.00102727	0.00465002	FALSE					CHEBI:17544;CHEBI:17996	hydrogencarbonate;chloride	SLC4A1-N-Acetyl galactosamine	other
HEK-SLC6A15-WTOE-Ct-R100246	SLC6A15	SLC6A15	Aminoadipic acid	CHEBI:37024	1.13243	5.26e-07	1.95e-05	TRUE					CHEBI:15356;CHEBI:16811;CHEBI:17203;CHEBI:24898;CHEBI:25017;CHEBI:27266;CHEBI:29101	cysteine;methionine;L-proline;isoleucine;leucine;valine;sodium(1+)	SLC6A15-Aminoadipic acid	other
HEK-SLC5A4-WTOE-Ct-R100150	SLC5A4	SLC5A4	Cytosine	CHEBI:16040	1.13124	0.0622492	0.528358	FALSE					CHEBI:29101	sodium(1+)	SLC5A4-Cytosine	other
HEK-SLC4A1-WTOE-Ct-R100249	SLC4A1	SLC4A1	Fructose 1,6-biphosphate	CHEBI:16905	1.13087	0.0014939	0.00591201	TRUE					CHEBI:17544;CHEBI:17996	hydrogencarbonate;chloride	SLC4A1-Fructose 1,6-biphosphate	other
HEK-SLC25A6-WTOE-Ct-R100261	SLC25A6	SLC25A6	Methoxytryptamine	CHEBI:2089	1.13075	0.110414	0.641782	FALSE							SLC25A6-Methoxytryptamine	novel
HEK-SLC26A5-WTOE-Ct-R100152	SLC26A5	SLC26A5	Cytidine	CHEBI:17562	1.1303	0.100612	0.799402	TRUE					CHEBI:15740;CHEBI:16995;CHEBI:17544;CHEBI:17996	formate;oxalic acid;hydrogencarbonate;chloride	SLC26A5-Cytidine	other
HEK-SLC36A3-WTOE-Ct-R100140	SLC36A3	SLC36A3	Thymine	CHEBI:17821	1.12944	0.00672846	0.236842	FALSE							SLC36A3-Thymine	novel
HEK-SLC35B1-WTOE-Ct-R100249	SLC35B1	SLC35B1	Galactosamine	CHEBI:60312	1.12863	0.19865	0.465193	FALSE					CHEBI:15422;CHEBI:16761;CHEBI:17200	ATP;ADP;UDP-alpha-D-glucuronic acid	SLC35B1-Galactosamine	other
HEK-SV2C-WTOE-Ct-R100142	SV2C	SV2C	Dihydroxyisovalerate	CHEBI:15689	1.12817	0.12809	0.532568	TRUE							SV2C-Dihydroxyisovalerate	novel
HEK-SLC39A12-WTOE-Ct-R100159	SLC39A12	SLC39A12	Pyridoxamine	CHEBI:16410	1.12676	0.142518	0.557439	FALSE					CHEBI:29105	zinc(2+)	SLC39A12-Pyridoxamine	other
HEK-SLC2A7-WTOE-Ct-R100152	SLC2A7	SLC2A7	Hypoxanthine	CHEBI:17368	1.12585	0.267429	0.630727	TRUE					CHEBI:17234;CHEBI:28757	glucose;fructose	SLC2A7-Hypoxanthine	other
HEK-SLC30A9-WTOE-Ct-R100248	SLC30A9	SLC30A9	Cystine	CHEBI:17376	1.12385	0.0924391	0.252848	TRUE					CHEBI:29105	zinc(2+)	SLC30A9-Cystine	other
HEK-SLCO6A1-WTOE-Ct-R100142	SLCO6A1	SLCO6A1	Pyridoxamine	CHEBI:16410	1.12295	0.040755	0.600767	FALSE							SLCO6A1-Pyridoxamine	novel
1321N1-SLC43A3-KOOE-Ct-R100260	SLC43A3	SLC43A3	Cytidine monophosphate	CHEBI:17361	1.12279	6.49e-07	0.000117524	TRUE					CHEBI:16235;CHEBI:16708;CHEBI:17368;CHEBI:465284;CHEBI:50667	guanine;adenine;hypoxanthine;ganciclovir;mercaptopurine	SLC43A3-Cytidine monophosphate	other
HEK-SLC44A4-WTOE-Ct-R100140	SLC44A4	SLC44A4	Aminobutyric acid	CHEBI:16865	1.12276	0.090368	0.291988	FALSE					CHEBI:15354;CHEBI:9532	choline;thiamine(1+) diphosphate	SLC44A4-Aminobutyric acid	other
HEK-SLC25A28-WTOE-Ct-R100159	SLC25A28	SLC25A28	Carnitine	CHEBI:17126	1.12188	0.0378338	0.676321	TRUE							SLC25A28-Carnitine	novel
HEK-SLC11A1-WTOE-Ct-R100155	SLC11A1	SLC11A1	Glyceric acid	CHEBI:33508	1.12098	0.000492056	0.00625614	TRUE					CHEBI:15378;CHEBI:29033;CHEBI:29105	hydron;iron(2+);zinc(2+)	SLC11A1-Glyceric acid	other
HEK-MFSD6-WTOE-Ct-R100258	MFSD6	MFSD6	Dihydrofolate	CHEBI:15633	1.11873	0.17805	0.432084	FALSE							MFSD6-Dihydrofolate	novel
HEK-MFSD6-WTOE-Ct-R100258	MFSD6	MFSD6	Pyridoxamine	CHEBI:16410	1.117	0.214738	0.461336	FALSE							MFSD6-Pyridoxamine	novel
HuH7-SLC6A11-KOOE-Ct-R100266	SLC6A11	SLC6A11	Hydroxy-kynurenine	CHEBI:1547	1.11693	0.059229	0.327617	FALSE					CHEBI:16865	gamma-aminobutyric acid	SLC6A11-Hydroxy-kynurenine	other
HEK-RHAG-WTOE-Ct-R100248	RHAG	RHAG	Hydroxy-kynurenine	CHEBI:1547	1.11621	0.0166829	0.268968	FALSE					CHEBI:16134	ammonia	RHAG-Hydroxy-kynurenine	other
HEK-SLC22A11-WTOE-Ct-R100156	SLC22A11	SLC22A11	Propionylcarnitine	CHEBI:28867	1.11565	0.00655642	0.069758	TRUE					CHEBI:10110;CHEBI:104011;CHEBI:15551;CHEBI:15553;CHEBI:16814;CHEBI:17474;CHEBI:2453;CHEBI:27226;CHEBI:27902;CHEBI:3213;CHEBI:39073;CHEBI:44185;CHEBI:465284;CHEBI:63618;CHEBI:7719	zidovudine;p-aminohippuric acid;prostaglandin E2;prostaglandin F2alpha;dehydroepiandrosterone sulfate;estrone 3-sulfate;acyclovir;uric acid;tetracycline;bumetanide;6-carboxyfluorescein;methotrexate;ganciclovir;pravastatin;ochratoxin A	SLC22A11-Propionylcarnitine	other
HEK-SLC1A6-WTOE-Ct-R100240	SLC1A6	SLC1A6	Hypoxanthine	CHEBI:17368	1.11557	0.306485	0.794298	FALSE					CHEBI:15378;CHEBI:16015;CHEBI:17053;CHEBI:17996;CHEBI:18237;CHEBI:29101;CHEBI:29103	hydron;L-glutamic acid;L-aspartic acid;chloride;glutamic acid;sodium(1+);potassium(1+)	SLC1A6-Hypoxanthine	other
HEK-SLC11A1-WTOE-Ct-R100155	SLC11A1	SLC11A1	Xylitol	CHEBI:17151	1.11533	0.0114343	0.0598621	TRUE					CHEBI:15378;CHEBI:29033;CHEBI:29105	hydron;iron(2+);zinc(2+)	SLC11A1-Xylitol	other
HCT116-MFSD10-KOOE-Ct-R100181	MFSD10	MFSD10	Adenosine monophosphate	CHEBI:16027	1.11528	0.0828483	0.290781	TRUE					CHEBI:31624;CHEBI:49662	fluorescein (lactone form);indometacin	MFSD10-Adenosine monophosphate	other
HCT116-SLC8A2-KOOE-Ct-R100200	SLC8A2	SLC8A2	Hydroxyanthranilic acid	CHEBI:15793	1.11483	0.000778937	0.0344679	FALSE					CHEBI:29101;CHEBI:29108	sodium(1+);calcium(2+)	SLC8A2-Hydroxyanthranilic acid	other
1321N1-SLC16A11-KOOE-Ct-R100192	SLC16A11	SLC16A11	Hydroxyanthranilic acid	CHEBI:15793	1.11473	0.00419123	0.0927309	FALSE					CHEBI:15361;CHEBI:15378	pyruvate;hydron	SLC16A11-Hydroxyanthranilic acid	other
HEK-SLC15A3-WTOE-Ct-R100173	SLC15A3	SLC15A3	Hydroxyethylindole	CHEBI:17890	1.11472	0.207386	0.633645	FALSE					CHEBI:15378;CHEBI:155876;CHEBI:27570;CHEBI:3479;CHEBI:35854;CHEBI:63961	hydron;glycylsarcosine;histidine;cefadroxil;valacyclovir;glycyl-glycyl-glycine	SLC15A3-Hydroxyethylindole	other
HEK-SLC22A13-WTOE-Ct-R100152	SLC22A13	SLC22A13	Methoxytryptamine	CHEBI:2089	1.11396	0.270106	0.471362	FALSE					CHEBI:104011;CHEBI:15741;CHEBI:16234;CHEBI:16856;CHEBI:27226;CHEBI:32544	p-aminohippuric acid;succinic acid;hydroxide;glutathione;uric acid;nicotinate	SLC22A13-Methoxytryptamine	other
HEK-SLC24A3-WTOE-Ct-R100232	SLC24A3	SLC24A3	Aminobenzoic acid	CHEBI:22495	1.11268	0.0337993	0.679741	FALSE					CHEBI:29101;CHEBI:29103;CHEBI:29108	sodium(1+);potassium(1+);calcium(2+)	SLC24A3-Aminobenzoic acid	other
HEK-SLC12A4-WTOE-Ct-R100276	SLC12A4	SLC12A4	Dihydrofolate	CHEBI:15633	1.11266	0.0742652	0.350441	FALSE					CHEBI:17996;CHEBI:29103	chloride;potassium(1+)	SLC12A4-Dihydrofolate	other
LS180-SLC6A20-KOOE-Ct-R100292	SLC6A20	SLC6A20	N-Formyl-Tyrosine	CHEBI:50603	1.11242	0.0230348	0.0869813	FALSE					CHEBI:17996;CHEBI:26271;CHEBI:29101	chloride;proline;sodium(1+)	SLC6A20-N-Formyl-Tyrosine	other
1321N1-SLC6A9-KOOE-Ct-R100287	SLC6A9	SLC6A9	Adenosine monophosphate	CHEBI:16027	1.11045	0.0122985	0.10893	TRUE			CHEBI:15428	glycine	CHEBI:15428;CHEBI:17996;CHEBI:29101	glycine;chloride;sodium(1+)	SLC6A9-Adenosine monophosphate	metabolic conversion
HEK-NPC1-WTOE-Ct-R100277	NPC1	NPC1	Hydroxyethylindole	CHEBI:17890	1.11014	0.247995	0.703076	FALSE					CHEBI:16113;CHEBI:42977	cholesterol;25-hydroxycholesterol	NPC1-Hydroxyethylindole	other
HCT116-SLC45A1-KOOE-Ct-R100315	SLC45A1	SLC45A1	Indoline-2-carboxylate	CHEBI:167877	1.10787	0.064813	0.374636	FALSE					CHEBI:17234	glucose	SLC45A1-Indoline-2-carboxylate	other
HEK-SLC38A8-WTOE-Ct-R100142	SLC38A8	SLC38A8	5,10 Methenyl tetrahydrofolate	CHEBI:12071	1.10715	0.0374215	0.236557	FALSE					CHEBI:15971;CHEBI:16467;CHEBI:16977;CHEBI:17053;CHEBI:18050	L-histidine;L-arginine;L-alanine;L-aspartic acid;L-glutamine	SLC38A8-5,10 Methenyl tetrahydrofolate	other
HEK-SLC14A1-WTOE-Ct-R100154	SLC14A1	SLC14A1	Ribose 5-phosphate	CHEBI:52742	1.10621	0.0679945	0.700379	TRUE					CHEBI:16199;CHEBI:36946	urea;thiourea	SLC14A1-Ribose 5-phosphate	other
HEK-SLC9A4-WTOE-Ct-R100142	SLC9A4	SLC9A4	Pyridoxamine	CHEBI:16410	1.10536	0.228296	0.673219	FALSE							SLC9A4-Pyridoxamine	novel
HCT116-SLC8A2-KOOE-Ct-R100200	SLC8A2	SLC8A2	Cystathionine	CHEBI:17755	1.10462	0.00661854	0.117148	TRUE					CHEBI:29101;CHEBI:29108	sodium(1+);calcium(2+)	SLC8A2-Cystathionine	other
HEK-SLC39A12-WTOE-Ct-R100159	SLC39A12	SLC39A12	Hydroxyphenyl-pyruvic acid	CHEBI:15999	1.10361	0.201663	0.57138	TRUE					CHEBI:29105	zinc(2+)	SLC39A12-Hydroxyphenyl-pyruvic acid	other
HCT116-MPC1-KOOE-Ct-R100252	MPC1	MPC1	N-Acetylglutamic acid	CHEBI:17533	1.10352	1.01e-14	6.17e-13	TRUE					CHEBI:15361	pyruvate	MPC1-N-Acetylglutamic acid	other
HEK-SLC9A3-WTOE-Ct-R100156	SLC9A3	SLC9A3	5 Methyl tetrahydrofolate	CHEBI:15641	1.10221	0.177079	0.930094	FALSE					CHEBI:15378;CHEBI:29101	hydron;sodium(1+)	SLC9A3-5 Methyl tetrahydrofolate	other
HEK-SLC38A9-WTOE-Nt-R100159	SLC38A9	SLC38A9	Cytosine	CHEBI:16040	1.10177	0.271605	0.78246	FALSE					CHEBI:16811;CHEBI:18186;CHEBI:22653;CHEBI:24898;CHEBI:25017;CHEBI:27897;CHEBI:28044;CHEBI:28300;CHEBI:29016;CHEBI:29101	methionine;tyrosine;asparagine;isoleucine;leucine;tryptophan;phenylalanine;glutamine;arginine;sodium(1+)	SLC38A9-Cytosine	other
HEK-NPC1L1-WTOE-Ct-R100270	NPC1L1	NPC1L1	Methoxytryptamine	CHEBI:2089	1.10176	0.109068	0.399916	FALSE					CHEBI:16113	cholesterol	NPC1L1-Methoxytryptamine	other
HEK-SLC35B1-WTOE-Ct-R100249	SLC35B1	SLC35B1	N-Acetyl-glucosamine phosphate	CHEBI:15784	1.10049	0.0142004	0.11422	TRUE			CHEBI:15422	ATP	CHEBI:15422;CHEBI:16761;CHEBI:17200	ATP;ADP;UDP-alpha-D-glucuronic acid	SLC35B1-N-Acetyl-glucosamine phosphate	metabolic conversion
HCT116-SLC7A5-KOOE-Ct-R100240	SLC7A5	SLC7A5	Fructose 1,6-biphosphate	CHEBI:16905	1.09805	0.00878106	0.0270749	TRUE					CHEBI:15603;CHEBI:15971;CHEBI:16414;CHEBI:16643;CHEBI:16828;CHEBI:16998;CHEBI:17191;CHEBI:17196;CHEBI:17295;CHEBI:17895;CHEBI:18050;CHEBI:28225	L-leucine;L-histidine;L-valine;L-methionine;L-tryptophan;D-phenylalanine;L-isoleucine;L-asparagine;L-phenylalanine;L-tyrosine;L-glutamine;D-leucine	SLC7A5-Fructose 1,6-biphosphate	other
LS180-SLC2A5-KOOE-Ct-R100292	SLC2A5	SLC2A5	Phosphoenolpyruvic acid	CHEBI:44897	1.09668	0.404497	0.63417	TRUE					CHEBI:28757	fructose	SLC2A5-Phosphoenolpyruvic acid	other
HEK-SLC46A2-WTOE-Ct-R100147	SLC46A2	SLC46A2	Hydroxyethylindole	CHEBI:17890	1.09647	0.361488	0.823881	FALSE					CHEBI:46763;CHEBI:59271;CHEBI:59414;CHEBI:75947	tat-BP;gamma-D-glutamyl-meso-diaminopimelic acid;muramyl dipeptide;2'-3'-cGAMP	SLC46A2-Hydroxyethylindole	other
HCT116-MFSD10-KOOE-Ct-R100181	MFSD10	MFSD10	Hypoxanthine	CHEBI:17368	1.0961	0.000317752	0.0189592	TRUE					CHEBI:31624;CHEBI:49662	fluorescein (lactone form);indometacin	MFSD10-Hypoxanthine	other
HCT116-SLC5A6-KOOE-Ct-R100268	SLC5A6	SLC5A6	Cytidine monophosphate	CHEBI:17361	1.09585	0.0609394	0.140161	TRUE					CHEBI:15956;CHEBI:16382;CHEBI:16454;CHEBI:29101;CHEBI:30313	biotin;iodide;pantothenate;sodium(1+);lipoate	SLC5A6-Cytidine monophosphate	other
HEK-SLC25A13-WTOE-Nt-R100290	SLC25A13	SLC25A13	Thymine	CHEBI:17821	1.09577	0.0774223	0.593571	FALSE					CHEBI:18237;CHEBI:22660	glutamic acid;aspartic acid	SLC25A13-Thymine	other
HCT116-SLC25A12-KOOE-Ct-R100225	SLC25A12	SLC25A12	Pyridoxamine	CHEBI:16410	1.0953	0.25973	0.508288	FALSE					CHEBI:18237;CHEBI:22660	glutamic acid;aspartic acid	SLC25A12-Pyridoxamine	other
HCT116-NIPA1-KOOE-Ct-R100275	NIPA1	NIPA1	Indoline-2-carboxylate	CHEBI:167877	1.09378	0.00138885	0.0198818	FALSE							NIPA1-Indoline-2-carboxylate	novel
1321N1-UCP2-KOOE-Ct-R100225	UCP2	UCP2	Hydroxyphenyl-pyruvic acid	CHEBI:15999	1.0935	0.00487103	0.0891398	FALSE					CHEBI:15378	hydron	UCP2-Hydroxyphenyl-pyruvic acid	other
HCT116-SLC35G1-KOOE-Ct-R100230	SLC35G1	SLC35G1	5 Methyl tetrahydrofolate	CHEBI:15641	1.092	0.0341847	0.132466	FALSE							SLC35G1-5 Methyl tetrahydrofolate	novel
HEK-SLC6A7-WTOE-Ct-R100304	SLC6A7	SLC6A7	Kynurenic acid	CHEBI:18344	1.09186	0.000790375	0.0133645	FALSE					CHEBI:17203	L-proline	SLC6A7-Kynurenic acid	other
HEK-SLC22A14-WTOE-Ct-R100147	SLC22A14	SLC22A14	AICAR	CHEBI:28498	1.09177	0.034443	0.575095	FALSE					CHEBI:17015	riboflavin	SLC22A14-AICAR	other
HEK-SLC35F4-WTOE-Ct-R100147	SLC35F4	SLC35F4	Deoxyadenosine	CHEBI:17256	1.091	0.220721	0.518049	FALSE							SLC35F4-Deoxyadenosine	novel
HEK-MFSD4A-WTOE-Ct-R100131	MFSD4A	MFSD4A	Pyridoxamine	CHEBI:16410	1.09088	0.399753	0.933837	FALSE							MFSD4A-Pyridoxamine	novel
HEK-SLC9A4-WTOE-Ct-R100142	SLC9A4	SLC9A4	Methoxytryptamine	CHEBI:2089	1.08963	0.33452	0.727995	FALSE							SLC9A4-Methoxytryptamine	novel
HEK-SLC25A31-WTOE-Ct-R100151	SLC25A31	SLC25A31	Hydroxyphenyl-pyruvic acid	CHEBI:15999	1.08935	0.0790825	0.370439	FALSE					CHEBI:15422;CHEBI:16761	ATP;ADP	SLC25A31-Hydroxyphenyl-pyruvic acid	other
HEK-SLC17A9-WTOE-Ct-R100261	SLC17A9	SLC17A9	Uridine monophosphate	CHEBI:16695	1.08902	0.182498	0.399349	TRUE			CHEBI:15422	ATP	CHEBI:15422	ATP	SLC17A9-Uridine monophosphate	metabolic conversion
HEK-SLC26A4-WTOE-Ct-R100238	SLC26A4	SLC26A4	Adenosine monophosphate	CHEBI:16027	1.0867	0.0582984	0.185952	TRUE					CHEBI:16234;CHEBI:16382;CHEBI:17544;CHEBI:17996	hydroxide;iodide;hydrogencarbonate;chloride	SLC26A4-Adenosine monophosphate	other
HEK-SFXN4-WTOE-Nt-R100310	SFXN4	SFXN4	Muconic acid	CHEBI:38407	1.08648	0.0349462	0.695029	FALSE							SFXN4-Muconic acid	novel
HEK-SLC10A1-WTOE-Ct-R100248	SLC10A1	SLC10A1	Uridine monophosphate	CHEBI:16695	1.08622	0.00702989	0.0594345	TRUE					CHEBI:16814;CHEBI:17474;CHEBI:28865;CHEBI:29101;CHEBI:35420;CHEBI:38545	dehydroepiandrosterone sulfate;estrone 3-sulfate;taurocholic acid;sodium(1+);pregnenolone sulfate;rosuvastatin	SLC10A1-Uridine monophosphate	other
HCT116-SLC12A9-KOOE-Ct-R100187	SLC12A9	SLC12A9	5 Methyl tetrahydrofolate	CHEBI:15641	1.0856	0.0136749	0.489039	FALSE					CHEBI:16134;CHEBI:17996	ammonia;chloride	SLC12A9-5 Methyl tetrahydrofolate	other
HCT116-SLC44A2-KOOE-Ct-R100183	SLC44A2	SLC44A2	5,10 Methenyl tetrahydrofolate	CHEBI:12071	1.08403	0.0861613	0.331534	FALSE					CHEBI:15354	choline	SLC44A2-5,10 Methenyl tetrahydrofolate	other
HEK-SLC4A11-WTOE-Ct-R100277	SLC4A11	SLC4A11	Indoline-2-carboxylate	CHEBI:167877	1.08316	0.0714783	0.135015	FALSE					CHEBI:15377;CHEBI:15378;CHEBI:16134;CHEBI:16234;CHEBI:29101;CHEBI:41132	water;hydron;ammonia;hydroxide;sodium(1+);tetrahydroxoborate(1-)	SLC4A11-Indoline-2-carboxylate	other
HCT116-SLC30A1-KOOE-Ct-R100226	SLC30A1	SLC30A1	Palmitoylcarnitine	CHEBI:73067	1.08308	2.94e-06	0.000131989	TRUE					CHEBI:15378;CHEBI:29105	hydron;zinc(2+)	SLC30A1-Palmitoylcarnitine	other
HEK-SLC26A5-WTOE-Ct-R100152	SLC26A5	SLC26A5	Galactosamine	CHEBI:60312	1.08108	0.225315	0.907747	FALSE					CHEBI:15740;CHEBI:16995;CHEBI:17544;CHEBI:17996	formate;oxalic acid;hydrogencarbonate;chloride	SLC26A5-Galactosamine	other
HEK-SLC22A25-WTOE-Ct-R100131	SLC22A25	SLC22A25	Hypoxanthine	CHEBI:17368	1.08104	0.0890901	0.529848	FALSE							SLC22A25-Hypoxanthine	novel
HEK-SLC15A3-WTOE-Ct-R100173	SLC15A3	SLC15A3	Uridine triphosphate	CHEBI:15713	1.08084	0.0481072	0.41874	TRUE					CHEBI:15378;CHEBI:155876;CHEBI:27570;CHEBI:3479;CHEBI:35854;CHEBI:63961	hydron;glycylsarcosine;histidine;cefadroxil;valacyclovir;glycyl-glycyl-glycine	SLC15A3-Uridine triphosphate	other
HEK-NIPAL4-WTOE-Ct-R100246	NIPAL4	NIPAL4	5 Methyl tetrahydrofolate	CHEBI:15641	1.08031	0.332882	0.995191	FALSE							NIPAL4-5 Methyl tetrahydrofolate	novel
HEK-NIPAL4-WTOE-Ct-R100246	NIPAL4	NIPAL4	5,10 Methenyl tetrahydrofolate	CHEBI:12071	1.08	0.0953998	0.995191	TRUE							NIPAL4-5,10 Methenyl tetrahydrofolate	novel
HCT116-MAGT1-KOOE-Ct-R100275	MAGT1	MAGT1	Methoxytryptamine	CHEBI:2089	1.07995	0.0328994	0.163631	FALSE					CHEBI:18420	magnesium(2+)	MAGT1-Methoxytryptamine	other
HCT116-SLC35B3-KOOE-Ct-R100209	SLC35B3	SLC35B3	Nicotinic acid mononucleotide	CHEBI:15763	1.07983	0.426437	0.665389	FALSE					CHEBI:17980	3'-phospho-5'-adenylyl sulfate	SLC35B3-Nicotinic acid mononucleotide	other
HEK-SLC47A2-WTOE-Ct-R100276	SLC47A2	SLC47A2	Cystine	CHEBI:17376	1.07933	0.236099	0.576449	TRUE					CHEBI:15354;CHEBI:15854;CHEBI:16737;CHEBI:16797;CHEBI:17474;CHEBI:18385;CHEBI:28593;CHEBI:31941;CHEBI:3380;CHEBI:35026;CHEBI:3699;CHEBI:42820;CHEBI:465284;CHEBI:50383;CHEBI:63632;CHEBI:641;CHEBI:65133;CHEBI:6801;CHEBI:77733;CHEBI:8428	choline;quinine;creatinine;1-methylnicotinamide;estrone 3-sulfate;thiamine(1+);quinidine;oxaliplatin;captopril;triethylamine;cimetidine;guanidine;ganciclovir;nicotinamide mononucleotide;topotecan;N-methyl-4-phenylpyridinium;4-[4-(dimethylamino)styryl]-N-methylpyridinium iodide;metformin;2-(3,4-dimethoxyphenyl)-5-{[2-(3,4-dimethoxyphenyl)ethyl](methyl)amino}-2-(propan-2-yl)pentanenitrile;procainam…	SLC47A2-Cystine	other
HEK-SLC16A6-WTOE-Ct-R100232	SLC16A6	SLC16A6	Uridine monophosphate	CHEBI:16695	1.07929	0.000419594	0.0113214	TRUE							SLC16A6-Uridine monophosphate	novel
HEK-SLC25A41-WTOE-Ct-R100151	SLC25A41	SLC25A41	Hydroxy-kynurenine	CHEBI:1547	1.07923	0.128058	0.552834	FALSE							SLC25A41-Hydroxy-kynurenine	novel
HCT116-SLC6A17-KOOE-Ct-R100211	SLC6A17	SLC6A17	Adenine	CHEBI:16708	1.07814	0.0564333	0.485282	TRUE							SLC6A17-Adenine	novel
HEK-SLC5A7-WTOE-Ct-R100150	SLC5A7	SLC5A7	Adenosine	CHEBI:16335	1.07803	0.259303	0.703436	FALSE					CHEBI:15354;CHEBI:17996;CHEBI:29101	choline;chloride;sodium(1+)	SLC5A7-Adenosine	other
HCT116-SLC8A2-KOOE-Ct-R100200	SLC8A2	SLC8A2	Hypoxanthine	CHEBI:17368	1.07753	0.0565037	0.333029	FALSE					CHEBI:29101;CHEBI:29108	sodium(1+);calcium(2+)	SLC8A2-Hypoxanthine	other
HEK-SLC30A9-WTOE-Ct-R100248	SLC30A9	SLC30A9	Cytidine	CHEBI:17562	1.0773	0.107287	0.273362	TRUE					CHEBI:29105	zinc(2+)	SLC30A9-Cytidine	other
HEK-SLC17A9-WTOE-Ct-R100261	SLC17A9	SLC17A9	Dihydrofolate	CHEBI:15633	1.07727	0.152164	0.345153	FALSE					CHEBI:15422	ATP	SLC17A9-Dihydrofolate	other
HEK-SLC9C2-WTOE-Ct-R100153	SLC9C2	SLC9C2	Xylitol	CHEBI:17151	1.07697	0.000822839	0.010403	TRUE							SLC9C2-Xylitol	novel
HEK-MFSD4B-WTOE-Ct-R100261	MFSD4B	MFSD4B	5 Methyl tetrahydrofolate	CHEBI:15641	1.07691	0.0367498	0.594495	FALSE							MFSD4B-5 Methyl tetrahydrofolate	novel
HCT116-SLC25A12-KOOE-Ct-R100225	SLC25A12	SLC25A12	5,10 Methenyl tetrahydrofolate	CHEBI:12071	1.0751	0.00469915	0.0346733	FALSE					CHEBI:18237;CHEBI:22660	glutamic acid;aspartic acid	SLC25A12-5,10 Methenyl tetrahydrofolate	other
HEK-SLCO1B1-WTOE-Ct-R100150	SLCO1B1	SLCO1B1	Homocystine	CHEBI:17485	1.07501	0.165915	0.467428	FALSE					CHEBI:132446;CHEBI:132448;CHEBI:135810;CHEBI:15551;CHEBI:15650;CHEBI:16814;CHEBI:16978;CHEBI:16990;CHEBI:17474;CHEBI:18208;CHEBI:18258;CHEBI:18332;CHEBI:27563;CHEBI:28077;CHEBI:28195;CHEBI:28728;CHEBI:28832;CHEBI:28865;CHEBI:32020;CHEBI:3558;CHEBI:35828;CHEBI:35829;CHEBI:38545;CHEBI:39421;CHEBI:39548;CHEBI:474180;CHEBI:4784;CHEBI:51450;CHEBI:63618;CHEBI:63836;CHEBI:6925;CHEBI:7719;CHEBI:791;CHEBI…	perfluorobutanesulfonic acid;perfluorohexanesulfonic acid;atrasentan;prostaglandin E2;leukotriene E4;dehydroepiandrosterone sulfate;leukotriene C4;bilirubin IXalpha;estrone 3-sulfate;benzylpenicillin;3,3',5-triiodo-L-thyronine;L-thyroxine;arsenic atom;rifampicin;3alpha-hydroxy-5beta-androstan-17-one;thromboxane B2;androsterone 3-glucosiduronic acid;taurocholic acid;pitavastatin;cerivastatin;arsen…	SLCO1B1-Homocystine	other
HEK-SLC4A11-WTOE-Ct-R100277	SLC4A11	SLC4A11	Uridine monophosphate	CHEBI:16695	1.07437	0.0944818	0.168268	TRUE					CHEBI:15377;CHEBI:15378;CHEBI:16134;CHEBI:16234;CHEBI:29101;CHEBI:41132	water;hydron;ammonia;hydroxide;sodium(1+);tetrahydroxoborate(1-)	SLC4A11-Uridine monophosphate	other
HEK-SLC7A13-WTOE-Ct-R100142	SLC7A13	SLC7A13	Guanosine	CHEBI:16750	1.07394	0.0187296	0.169863	TRUE							SLC7A13-Guanosine	novel
HEK-SLC38A2-WTOE-Ct-R100358	SLC38A2	SLC38A2	Histidine	CHEBI:27570	1.07371	5.29e-08	1.98e-06	TRUE	CHEBI:27570	histidine			CHEBI:134261;CHEBI:15378;CHEBI:15428;CHEBI:16449;CHEBI:17822;CHEBI:26271;CHEBI:27570;CHEBI:28300;CHEBI:29101	alpha-(methylamino)isobutyric acid;hydron;glycine;alanine;serine;proline;histidine;glutamine;sodium(1+)	SLC38A2-Histidine	annotated substrate
HCT116-SLC25A36-KOOE-Ct-R100252	SLC25A36	SLC25A36	5,10 Methenyl tetrahydrofolate	CHEBI:12071	1.07347	0.104092	0.290197	FALSE					CHEBI:15713;CHEBI:15918;CHEBI:15996;CHEBI:16039;CHEBI:16192;CHEBI:16311;CHEBI:16497;CHEBI:16695;CHEBI:17202;CHEBI:17239;CHEBI:17345;CHEBI:17361;CHEBI:17552;CHEBI:17622;CHEBI:17625;CHEBI:17659;CHEBI:17677;CHEBI:17808;CHEBI:28846;CHEBI:28862	UTP;2'-deoxycytosine 5'-monophosphate;GTP;ITP;2'-deoxyguanosine 5'-monophosphate;dCTP;dGTP;uridine 5'-monophosphate;IMP;CDP;guanosine 5'-monophosphate;cytidine 5'-monophosphate;GDP;dUMP;dUTP;UDP;CTP;IDP;dCDP;dGDP	SLC25A36-5,10 Methenyl tetrahydrofolate	other
HEK-SLC22A3-WTOE-Ct-R100277	SLC22A3	SLC22A3	N-Acetyl galactosamine	CHEBI:28800	1.07335	0.111328	0.875195	TRUE					CHEBI:15760;CHEBI:17431;CHEBI:18295;CHEBI:2676;CHEBI:28790;CHEBI:28918;CHEBI:31941;CHEBI:33569;CHEBI:3699;CHEBI:44296;CHEBI:4828;CHEBI:6030;CHEBI:63577;CHEBI:641;CHEBI:6801;CHEBI:8356	tyramine;agmatine;histamine;amoxicillin;serotonin;(R)-adrenaline;oxaliplatin;noradrenaline;cimetidine;tetraethylammonium;ergothioneine;isoniazide;lamivudine;N-methyl-4-phenylpyridinium;metformin;pramipexole	SLC22A3-N-Acetyl galactosamine	other
HEK-LETM1-WTOE-Ct-R100246	LETM1	LETM1	5 Methyl tetrahydrofolate	CHEBI:15641	1.0731	0.230186	0.371528	FALSE					CHEBI:15378;CHEBI:29108	hydron;calcium(2+)	LETM1-5 Methyl tetrahydrofolate	other
HEK-UNC93B1-WTOE-Ct-R100251	UNC93B1	UNC93B1	Deoxy-(methylthio)adenosine	CHEBI:17509	1.07308	0.431185	0.767456	TRUE							UNC93B1-Deoxy-(methylthio)adenosine	novel
HEK-RHCG-WTOE-Ct-R100131	RHCG	RHCG	Xylulose 5-phosphate	CHEBI:27354	1.07297	0.00828413	0.207103	TRUE					CHEBI:15378;CHEBI:16134;CHEBI:16830	hydron;ammonia;methylamine	RHCG-Xylulose 5-phosphate	other
HEK-SLC34A3-WTOE-Ct-R100249	SLC34A3	SLC34A3	Hexose 1-phosphate	CHEBI:24588	1.07291	5.22e-05	0.000693661	TRUE					CHEBI:29101;CHEBI:35780	sodium(1+);phosphate ion	SLC34A3-Hexose 1-phosphate	other
SKMEL28-SLC13A3-KOOE-Ct-R100269	SLC13A3	SLC13A3	Quinic acid	CHEBI:17521	1.0728	0.300196	0.666541	TRUE					CHEBI:15741;CHEBI:16452;CHEBI:191383;CHEBI:191384;CHEBI:29101;CHEBI:29806;CHEBI:30915;CHEBI:6650	succinic acid;oxaloacetate(2-);2,2-dimethylsuccinate(2-);2,3-dimethylsuccinate(2-);sodium(1+);fumarate(2-);2-oxoglutaric acid;malic acid	SLC13A3-Quinic acid	other
HCT116-SLC23A2-KOOE-Ct-R100200	SLC23A2	SLC23A2	Hydroxyethylindole	CHEBI:17890	1.07262	0.015107	0.0990346	FALSE					CHEBI:22652;CHEBI:29101	ascorbic acid;sodium(1+)	SLC23A2-Hydroxyethylindole	other
HCT116-SLC1A5-KOOE-Ct-R100245	SLC1A5	SLC1A5	Cytidine monophosphate	CHEBI:17361	1.0724	0.11285	0.264122	TRUE					CHEBI:15428;CHEBI:16449;CHEBI:16857;CHEBI:16977;CHEBI:17115;CHEBI:17561;CHEBI:18050;CHEBI:25094;CHEBI:27570;CHEBI:28300;CHEBI:29016;CHEBI:73169	glycine;alanine;L-threonine;L-alanine;L-serine;L-cysteine;L-glutamine;lysine;histidine;glutamine;arginine;L-BMAA	SLC1A5-Cytidine monophosphate	other
HEK-SLC16A12-WTOE-Nt-R100270	SLC16A12	SLC16A12	Hydroxy-proline	CHEBI:18240	1.07195	0.114143	0.328347	TRUE					CHEBI:16344;CHEBI:16919;CHEBI:18050;CHEBI:36559;CHEBI:81394	guanidinoacetic acid;creatine;L-glutamine;3-hydroxyanthranilate;indole-5,6-quinone-2-carboxylic acid	SLC16A12-Hydroxy-proline	other
HCT116-SLC35F2-KOOE-Ct-R100209	SLC35F2	SLC35F2	Cystathionine	CHEBI:17755	1.07191	0.00349049	0.0371635	TRUE							SLC35F2-Cystathionine	novel
HEK-NIPAL3-WTOE-Ct-R100251	NIPAL3	NIPAL3	Quinic acid	CHEBI:17521	1.07155	0.154845	0.350647	TRUE							NIPAL3-Quinic acid	novel
HEK-SLC16A9-WTOE-Ct-R100194	SLC16A9	SLC16A9	Cytidine monophosphate	CHEBI:17361	1.07079	0.0524169	0.131411	TRUE					CHEBI:15378;CHEBI:16919;CHEBI:17126;CHEBI:27226	hydron;creatine;carnitine;uric acid	SLC16A9-Cytidine monophosphate	other
HEK-SLC22A25-WTOE-Ct-R100131	SLC22A25	SLC22A25	N-Formyl-Tyrosine	CHEBI:50603	1.07075	0.170699	0.560409	TRUE							SLC22A25-N-Formyl-Tyrosine	novel
HEK-SLC39A12-WTOE-Ct-R100159	SLC39A12	SLC39A12	Cytidine triphosphate	CHEBI:17677	1.07038	0.0568073	0.445693	TRUE					CHEBI:29105	zinc(2+)	SLC39A12-Cytidine triphosphate	other
1321N1-UCP2-KOOE-Ct-R100225	UCP2	UCP2	Adenine	CHEBI:16708	1.0695	0.165748	0.522963	TRUE					CHEBI:15378	hydron	UCP2-Adenine	other
HEK-SLC30A9-WTOE-Ct-R100248	SLC30A9	SLC30A9	Pyridoxamine	CHEBI:16410	1.06885	0.245787	0.448199	FALSE					CHEBI:29105	zinc(2+)	SLC30A9-Pyridoxamine	other
HEK-SLC34A3-WTOE-Ct-R100249	SLC34A3	SLC34A3	Valine	CHEBI:27266	1.06858	3.76e-05	0.000560775	TRUE					CHEBI:29101;CHEBI:35780	sodium(1+);phosphate ion	SLC34A3-Valine	other
HEK-RHAG-WTOE-Ct-R100248	RHAG	RHAG	Palmitoylcarnitine	CHEBI:73067	1.06804	0.0541523	0.290391	FALSE					CHEBI:16134	ammonia	RHAG-Palmitoylcarnitine	other
HEK-SLC38A10-WTOE-Nt-R100304	SLC38A10	SLC38A10	Hydroxy-kynurenine	CHEBI:1547	1.06737	0.3595	0.837777	FALSE							SLC38A10-Hydroxy-kynurenine	novel
HEK-SLC34A3-WTOE-Ct-R100249	SLC34A3	SLC34A3	Adenosine monophosphate	CHEBI:16027	1.06735	0.0204336	0.0527869	TRUE			CHEBI:35780	phosphate ion	CHEBI:29101;CHEBI:35780	sodium(1+);phosphate ion	SLC34A3-Adenosine monophosphate	metabolic conversion
HEK-SLC6A12-WTOE-Ct-R100358	SLC6A12	SLC6A12	Proline	CHEBI:26271	1.06561	4.03e-05	0.000702182	TRUE					CHEBI:16865;CHEBI:17750;CHEBI:17996;CHEBI:29101	gamma-aminobutyric acid;glycine betaine;chloride;sodium(1+)	SLC6A12-Proline	other
HEK-SLC16A4-WTOE-Ct-R100232	SLC16A4	SLC16A4	Homocystine	CHEBI:17485	1.06193	0.100201	0.437609	FALSE							SLC16A4-Homocystine	novel
HEK-SLC35B4-WTOE-Ct-R100358	SLC35B4	SLC35B4	N-Acetylneuraminic acid	CHEBI:17012	1.06119	2.89e-07	2.7e-05	TRUE					CHEBI:16082;CHEBI:16264	UDP-alpha-D-xylose;UDP-N-acetyl-alpha-D-glucosamine	SLC35B4-N-Acetylneuraminic acid	other
HEK-SLC7A9-WTOE-Ct-R100249	SLC7A9	SLC7A9	Homocystine	CHEBI:17485	1.06083	0.0934206	0.726676	TRUE					CHEBI:15603;CHEBI:16283;CHEBI:16467;CHEBI:25017;CHEBI:25094;CHEBI:29016	L-leucine;L-cystine;L-arginine;leucine;lysine;arginine	SLC7A9-Homocystine	other
HEK-SLC11A1-WTOE-Ct-R100155	SLC11A1	SLC11A1	Arabitol	CHEBI:22605	1.0606	0.000260873	0.00573131	TRUE					CHEBI:15378;CHEBI:29033;CHEBI:29105	hydron;iron(2+);zinc(2+)	SLC11A1-Arabitol	other
HEK-SLC4A7-WTOE-Ct-R100277	SLC4A7	SLC4A7	Phosphoenolpyruvic acid	CHEBI:44897	1.05937	0.093389	0.291062	TRUE					CHEBI:17544;CHEBI:29101	hydrogencarbonate;sodium(1+)	SLC4A7-Phosphoenolpyruvic acid	other
HEK-SLC12A2-WTOE-Nt-R100251	SLC12A2	SLC12A2	Inosine	CHEBI:17596	1.05876	0.0596328	0.814921	TRUE					CHEBI:17996;CHEBI:29101;CHEBI:29103	chloride;sodium(1+);potassium(1+)	SLC12A2-Inosine	other
HEK-SLC17A3-WTOE-Ct-R100151	SLC17A3	SLC17A3	Pyridoxamine	CHEBI:16410	1.05748	0.460938	0.993859	FALSE					CHEBI:104011;CHEBI:17474;CHEBI:27226;CHEBI:3213;CHEBI:7719;CHEBI:791	p-aminohippuric acid;estrone 3-sulfate;uric acid;bumetanide;ochratoxin A;17beta-estradiol 17-glucosiduronic acid	SLC17A3-Pyridoxamine	other
HCT116-SLC19A2-KOOE-Ct-R100183	SLC19A2	SLC19A2	5 Methyl tetrahydrofolate	CHEBI:15641	1.05738	0.0128647	0.113852	FALSE					CHEBI:18385	thiamine(1+)	SLC19A2-5 Methyl tetrahydrofolate	other
HEK-SLC18A1-WTOE-Ct-R100154	SLC18A1	SLC18A1	Hydroxyethylindole	CHEBI:17890	1.05707	0.33334	0.805901	FALSE					CHEBI:18243;CHEBI:28790;CHEBI:33569	dopamine;serotonin;noradrenaline	SLC18A1-Hydroxyethylindole	other
HCT116-SLC35A5-KOOE-Ct-R100207	SLC35A5	SLC35A5	Homocystine	CHEBI:17485	1.05691	0.000802635	0.144474	FALSE					CHEBI:16264;CHEBI:17200;CHEBI:67168	UDP-N-acetyl-alpha-D-glucosamine;UDP-alpha-D-glucuronic acid;UDP-N-acetyl-alpha-D-galactosamine	SLC35A5-Homocystine	other
HEK-RHCG-WTOE-Ct-R100131	RHCG	RHCG	Dihydroxyacetone phosphate	CHEBI:16108	1.05681	0.128217	0.586629	TRUE					CHEBI:15378;CHEBI:16134;CHEBI:16830	hydron;ammonia;methylamine	RHCG-Dihydroxyacetone phosphate	other
HCT116-SLC45A3-KOOE-Ct-R100210	SLC45A3	SLC45A3	Cytidine monophosphate	CHEBI:17361	1.05656	0.0227151	0.172803	TRUE							SLC45A3-Cytidine monophosphate	novel
HEK-TMEM104-WTOE-Ct-R100276	TMEM104	TMEM104	5 Methyl tetrahydrofolate	CHEBI:15641	1.05637	0.15955	0.594179	FALSE							TMEM104-5 Methyl tetrahydrofolate	novel
HEK-MFSD4A-WTOE-Ct-R100131	MFSD4A	MFSD4A	Hydroxy-kynurenine	CHEBI:1547	1.05549	0.129799	0.778794	FALSE							MFSD4A-Hydroxy-kynurenine	novel
HEK-SPNS2-WTOE-Ct-R100162	SPNS2	SPNS2	5,10 Methenyl tetrahydrofolate	CHEBI:12071	1.05547	0.222904	0.907594	FALSE					CHEBI:16893;CHEBI:37550;CHEBI:73420	sphinganine 1-phosphate;sphingosine 1-phosphate;fingolimod phosphate	SPNS2-5,10 Methenyl tetrahydrofolate	other
HEK-SLC22A25-WTOE-Ct-R100131	SLC22A25	SLC22A25	Pyridoxamine	CHEBI:16410	1.05529	0.245739	0.657825	FALSE							SLC22A25-Pyridoxamine	novel
HEK-SLC9C2-WTOE-Ct-R100153	SLC9C2	SLC9C2	Aminobutyric acid	CHEBI:16865	1.055	0.25116	0.443744	FALSE							SLC9C2-Aminobutyric acid	novel
HEK-SLC30A8-WTOE-Ct-R100140	SLC30A8	SLC30A8	Adenosine monophosphate	CHEBI:16027	1.05468	0.0248761	0.101703	TRUE					CHEBI:29105	zinc(2+)	SLC30A8-Adenosine monophosphate	other
HEK-SLC36A3-WTOE-Ct-R100140	SLC36A3	SLC36A3	Ribose 5-phosphate	CHEBI:52742	1.05433	0.00326216	0.18444	TRUE							SLC36A3-Ribose 5-phosphate	novel
HEK-SLC18A2-WTOE-Ct-R100152	SLC18A2	SLC18A2	Pyridoxamine	CHEBI:16410	1.05425	0.0574958	0.292407	FALSE					CHEBI:28790	serotonin	SLC18A2-Pyridoxamine	other
HEK-SLC24A4-WTOE-Nt-R100194	SLC24A4	SLC24A4	Adenosine monophosphate	CHEBI:16027	1.05314	0.388652	0.82154	TRUE					CHEBI:29101;CHEBI:29103;CHEBI:29108	sodium(1+);potassium(1+);calcium(2+)	SLC24A4-Adenosine monophosphate	other
HCT116-SLC25A19-KOOE-Ct-R100356	SLC25A19	SLC25A19	Adenosine monophosphate	CHEBI:16027	1.05254	0.00660615	0.0392972	TRUE			CHEBI:15422	ATP	CHEBI:15422;CHEBI:16284	ATP;dATP	SLC25A19-Adenosine monophosphate	metabolic conversion
HEK-MTCH2-WTOE-Ct-R100173	MTCH2	MTCH2	Guanidobutyric acid	CHEBI:86564	1.05252	0.0559351	0.452566	TRUE							MTCH2-Guanidobutyric acid	novel
HEK-SLC34A3-WTOE-Ct-R100249	SLC34A3	SLC34A3	Methionine	CHEBI:16811	1.05215	2.33e-05	0.000394584	TRUE			CHEBI:35780	phosphate ion	CHEBI:29101;CHEBI:35780	sodium(1+);phosphate ion	SLC34A3-Methionine	metabolic conversion
HEK-SLC16A14_nco-WTOE-NA-R100147	SLC16A14_nco	SLC16A14	Methoxytryptamine	CHEBI:2089	1.05187	0.246499	0.591598	FALSE							SLC16A14-Methoxytryptamine	novel
HEK-NIPAL3-WTOE-Ct-R100251	NIPAL3	NIPAL3	Uridine monophosphate	CHEBI:16695	1.0505	0.00634824	0.0801799	TRUE							NIPAL3-Uridine monophosphate	novel
HEK-SLC25A47-WTOE-Ct-R100155	SLC25A47	SLC25A47	Flavin adenine dinucleotide	CHEBI:16238	1.04974	0.0125883	0.477454	TRUE					CHEBI:15846	NAD(+)	SLC25A47-Flavin adenine dinucleotide	other
HEK-SLC35F1-WTOE-Ct-R100248	SLC35F1	SLC35F1	Carnitine	CHEBI:17126	1.04955	0.319441	0.704374	FALSE							SLC35F1-Carnitine	novel
HEK-SLC17A3-WTOE-Ct-R100151	SLC17A3	SLC17A3	Galactosamine	CHEBI:60312	1.0495	0.433929	0.993859	FALSE					CHEBI:104011;CHEBI:17474;CHEBI:27226;CHEBI:3213;CHEBI:7719;CHEBI:791	p-aminohippuric acid;estrone 3-sulfate;uric acid;bumetanide;ochratoxin A;17beta-estradiol 17-glucosiduronic acid	SLC17A3-Galactosamine	other
HEK-SLC25A6-WTOE-Ct-R100261	SLC25A6	SLC25A6	Phosphoglyceric acid	CHEBI:24344	1.04812	0.00274062	0.127439	TRUE							SLC25A6-Phosphoglyceric acid	novel
HEK-SLC38A8-WTOE-Ct-R100142	SLC38A8	SLC38A8	Mevalonolactone	CHEBI:67849	1.04737	0.0503432	0.28125	FALSE					CHEBI:15971;CHEBI:16467;CHEBI:16977;CHEBI:17053;CHEBI:18050	L-histidine;L-arginine;L-alanine;L-aspartic acid;L-glutamine	SLC38A8-Mevalonolactone	other
HEK-SLC34A3-WTOE-Ct-R100249	SLC34A3	SLC34A3	Sedoheptulose-7-phosphate	CHEBI:15721	1.04698	0.0121283	0.0341798	TRUE					CHEBI:29101;CHEBI:35780	sodium(1+);phosphate ion	SLC34A3-Sedoheptulose-7-phosphate	other
HCT116-SLC43A2-KOOE-Ct-R100262	SLC43A2	SLC43A2	Adenosine	CHEBI:16335	1.04546	0.00248677	0.0117962	TRUE					CHEBI:15603;CHEBI:16643;CHEBI:17191;CHEBI:17295	L-leucine;L-methionine;L-isoleucine;L-phenylalanine	SLC43A2-Adenosine	other
HCT116-SLC7A5-KOOE-Ct-R100240	SLC7A5	SLC7A5	Hydroxy-kynurenine	CHEBI:1547	1.04542	0.0849787	0.157051	FALSE					CHEBI:15603;CHEBI:15971;CHEBI:16414;CHEBI:16643;CHEBI:16828;CHEBI:16998;CHEBI:17191;CHEBI:17196;CHEBI:17295;CHEBI:17895;CHEBI:18050;CHEBI:28225	L-leucine;L-histidine;L-valine;L-methionine;L-tryptophan;D-phenylalanine;L-isoleucine;L-asparagine;L-phenylalanine;L-tyrosine;L-glutamine;D-leucine	SLC7A5-Hydroxy-kynurenine	other
HCT116-SLC25A10-KOOE-Ct-R100315	SLC25A10	SLC25A10	Cytidine monophosphate	CHEBI:17361	1.04479	0.246698	0.390078	TRUE			CHEBI:35780	phosphate ion	CHEBI:35780;CHEBI:6650	phosphate ion;malic acid	SLC25A10-Cytidine monophosphate	metabolic conversion
HEK-SLC16A14_nco-WTOE-NA-R100147	SLC16A14_nco	SLC16A14	Hydroxy-kynurenine	CHEBI:1547	1.04416	0.0742271	0.342587	FALSE							SLC16A14-Hydroxy-kynurenine	novel
HEK-SLC25A18-WTOE-Ct-R100277	SLC25A18	SLC25A18	Cytidine	CHEBI:17562	1.04402	0.266641	0.818961	TRUE					CHEBI:18237	glutamic acid	SLC25A18-Cytidine	other
HCT116-SLC35E1-KOOE-Ct-R100285	SLC35E1	SLC35E1	Cytidine monophosphate	CHEBI:17361	1.04174	0.000250643	0.00212433	TRUE							SLC35E1-Cytidine monophosphate	novel
HCT116-SLC26A11-KOOE-Ct-R100285	SLC26A11	SLC26A11	Guanosine cyclic monophosphate	CHEBI:16356	1.04148	0.0307735	0.165634	FALSE					CHEBI:17996;CHEBI:29101	chloride;sodium(1+)	SLC26A11-Guanosine cyclic monophosphate	other
HEK-SLC36A3-WTOE-Ct-R100140	SLC36A3	SLC36A3	Hypoxanthine	CHEBI:17368	1.04128	0.0810252	0.509301	FALSE							SLC36A3-Hypoxanthine	novel
HEK-LETM1-WTOE-Ct-R100246	LETM1	LETM1	Uridine monophosphate	CHEBI:16695	1.04073	0.00166748	0.00979715	TRUE					CHEBI:15378;CHEBI:29108	hydron;calcium(2+)	LETM1-Uridine monophosphate	other
HEK-SLC6A15-WTOE-Ct-R100246	SLC6A15	SLC6A15	Hydroxy-indoleacetic acid	CHEBI:27823	1.03998	0.266082	0.491067	FALSE					CHEBI:15356;CHEBI:16811;CHEBI:17203;CHEBI:24898;CHEBI:25017;CHEBI:27266;CHEBI:29101	cysteine;methionine;L-proline;isoleucine;leucine;valine;sodium(1+)	SLC6A15-Hydroxy-indoleacetic acid	other
HEK-SLC25A18-WTOE-Ct-R100277	SLC25A18	SLC25A18	Indoline-2-carboxylate	CHEBI:167877	1.03986	0.158386	0.722394	FALSE					CHEBI:18237	glutamic acid	SLC25A18-Indoline-2-carboxylate	other
HEK-SLC6A14-WTOE-Ct-R100310	SLC6A14	SLC6A14	Uridine	CHEBI:16704	1.0397	0.00134439	0.00518149	TRUE					CHEBI:16958;CHEBI:17996;CHEBI:21949;CHEBI:25017;CHEBI:25094;CHEBI:29016;CHEBI:29101	beta-alanine;chloride;O-butanoyl-L-carnitine;leucine;lysine;arginine;sodium(1+)	SLC6A14-Uridine	other
HEK-SLC50A1-WTOE-Nt-R100278	SLC50A1	SLC50A1	Hydroxy-kynurenine	CHEBI:1547	1.03896	0.135938	0.721059	FALSE					CHEBI:17234	glucose	SLC50A1-Hydroxy-kynurenine	other
HEK-SLC34A3-WTOE-Ct-R100249	SLC34A3	SLC34A3	Deoxyuridine	CHEBI:16450	1.0386	0.00399613	0.0158145	TRUE					CHEBI:29101;CHEBI:35780	sodium(1+);phosphate ion	SLC34A3-Deoxyuridine	other
HEK-SLC6A15-WTOE-Ct-R100246	SLC6A15	SLC6A15	Homocystine	CHEBI:17485	1.03772	0.00127847	0.0109787	TRUE					CHEBI:15356;CHEBI:16811;CHEBI:17203;CHEBI:24898;CHEBI:25017;CHEBI:27266;CHEBI:29101	cysteine;methionine;L-proline;isoleucine;leucine;valine;sodium(1+)	SLC6A15-Homocystine	other
HCT116-MFSD11-KOOE-Ct-R100239	MFSD11	MFSD11	Palmitoylcarnitine	CHEBI:73067	1.03762	3.61e-05	0.000663397	TRUE							MFSD11-Palmitoylcarnitine	novel
LS180-SLC27A3-KOOE-Ct-R100225	SLC27A3	SLC27A3	Cytosine	CHEBI:16040	1.03566	0.0487046	0.177285	FALSE							SLC27A3-Cytosine	novel
HEK-SPNS1-WTOE-Ct-R100232	SPNS1	SPNS1	Indoline-2-carboxylate	CHEBI:167877	1.03517	0.0274555	0.41412	FALSE					CHEBI:15378;CHEBI:15603;CHEBI:64566	hydron;L-leucine;lysophosphatidylcholine 18:1	SPNS1-Indoline-2-carboxylate	other
HEK-SLC9A3-WTOE-Ct-R100156	SLC9A3	SLC9A3	Guanosine cyclic monophosphate	CHEBI:16356	1.03513	0.117287	0.859988	FALSE					CHEBI:15378;CHEBI:29101	hydron;sodium(1+)	SLC9A3-Guanosine cyclic monophosphate	other
LS180-SLCO1B3-KOOE-Ct-R100188	SLCO1B3	SLCO1B3	Adenosine	CHEBI:16335	1.03511	0.331754	0.605365	TRUE					CHEBI:132446;CHEBI:132448;CHEBI:135946;CHEBI:16814;CHEBI:16978;CHEBI:16990;CHEBI:28077;CHEBI:28195;CHEBI:28832;CHEBI:28835;CHEBI:28865;CHEBI:32020;CHEBI:38545;CHEBI:39421;CHEBI:4784;CHEBI:51450;CHEBI:63836;CHEBI:6925;CHEBI:791;CHEBI:80327;CHEBI:89417;CHEBI:9927	perfluorobutanesulfonic acid;perfluorohexanesulfonic acid;sincalide;dehydroepiandrosterone sulfate;leukotriene C4;bilirubin IXalpha;rifampicin;3alpha-hydroxy-5beta-androstan-17-one;androsterone 3-glucosiduronic acid;testosterone 17-glucosiduronic acid;taurocholic acid;pitavastatin;rosuvastatin;perfluorooctane-1-sulfonic acid;enalapril;bosentan;bromosulfophthalein;microcystin-LR;17beta-estradiol 1…	SLCO1B3-Adenosine	other
HEK-SLC39A11-WTOE-Nt-R100304	SLC39A11	SLC39A11	Canavanine	CHEBI:609827	1.03481	0.37252	0.985475	FALSE							SLC39A11-Canavanine	novel
HEK-SLC47A1-WTOE-Ct-R100290	SLC47A1	SLC47A1	5,10 Methenyl tetrahydrofolate	CHEBI:12071	1.03475	0.280737	0.905314	FALSE					CHEBI:138000;CHEBI:15354;CHEBI:16737;CHEBI:16797;CHEBI:16827;CHEBI:17431;CHEBI:17474;CHEBI:18385;CHEBI:2453;CHEBI:27899;CHEBI:28593;CHEBI:31941;CHEBI:34905;CHEBI:35026;CHEBI:3699;CHEBI:42820;CHEBI:63632;CHEBI:641;CHEBI:65133;CHEBI:6801;CHEBI:77733;CHEBI:8428;CHEBI:8828	3-(1-methylpyrrolidin-2-yl)pyridine;choline;creatinine;1-methylnicotinamide;corticosterone;agmatine;estrone 3-sulfate;thiamine(1+);acyclovir;cisplatin;quinidine;oxaliplatin;paraquat;triethylamine;cimetidine;guanidine;topotecan;N-methyl-4-phenylpyridinium;4-[4-(dimethylamino)styryl]-N-methylpyridinium iodide;metformin;2-(3,4-dimethoxyphenyl)-5-{[2-(3,4-dimethoxyphenyl)ethyl](methyl)amino}-2-(propa…	SLC47A1-5,10 Methenyl tetrahydrofolate	other
HEK-SLC16A6-WTOE-Ct-R100232	SLC16A6	SLC16A6	Fructose 1,6-biphosphate	CHEBI:16905	1.03456	0.00062488	0.012567	TRUE							SLC16A6-Fructose 1,6-biphosphate	novel
HEK-MFSD12-WTOE-Ct-R100246	MFSD12	MFSD12	5,10 Methenyl tetrahydrofolate	CHEBI:12071	1.03409	0.0381841	0.821085	TRUE					CHEBI:15356	cysteine	MFSD12-5,10 Methenyl tetrahydrofolate	other
HCT116-SLC12A8-KOOE-Ct-R100284	SLC12A8	SLC12A8	Hypoxanthine	CHEBI:17368	1.03376	0.289065	0.584466	FALSE							SLC12A8-Hypoxanthine	novel
HCT116-SLC25A37-KOOE-Ct-R100230	SLC25A37	SLC25A37	Cytidine triphosphate	CHEBI:17677	1.03258	3.24e-08	2.32e-07	TRUE					CHEBI:29033	iron(2+)	SLC25A37-Cytidine triphosphate	other
HCT116-SLC35A5-KOOE-Ct-R100207	SLC35A5	SLC35A5	N-Carbamyl-glutamic acid	CHEBI:71028	1.0318	0.0735705	0.509334	TRUE					CHEBI:16264;CHEBI:17200;CHEBI:67168	UDP-N-acetyl-alpha-D-glucosamine;UDP-alpha-D-glucuronic acid;UDP-N-acetyl-alpha-D-galactosamine	SLC35A5-N-Carbamyl-glutamic acid	other
HEK-SLC47A2-WTOE-Ct-R100276	SLC47A2	SLC47A2	Cytidine monophosphate	CHEBI:17361	1.03108	0.651334	0.832998	TRUE					CHEBI:15354;CHEBI:15854;CHEBI:16737;CHEBI:16797;CHEBI:17474;CHEBI:18385;CHEBI:28593;CHEBI:31941;CHEBI:3380;CHEBI:35026;CHEBI:3699;CHEBI:42820;CHEBI:465284;CHEBI:50383;CHEBI:63632;CHEBI:641;CHEBI:65133;CHEBI:6801;CHEBI:77733;CHEBI:8428	choline;quinine;creatinine;1-methylnicotinamide;estrone 3-sulfate;thiamine(1+);quinidine;oxaliplatin;captopril;triethylamine;cimetidine;guanidine;ganciclovir;nicotinamide mononucleotide;topotecan;N-methyl-4-phenylpyridinium;4-[4-(dimethylamino)styryl]-N-methylpyridinium iodide;metformin;2-(3,4-dimethoxyphenyl)-5-{[2-(3,4-dimethoxyphenyl)ethyl](methyl)amino}-2-(propan-2-yl)pentanenitrile;procainam…	SLC47A2-Cytidine monophosphate	other
HEK-SLC39A2-WTOE-Ct-R100248	SLC39A2	SLC39A2	Muconic acid	CHEBI:38407	1.02991	0.0366139	0.70534	FALSE					CHEBI:29105;CHEBI:48775	zinc(2+);cadmium(2+)	SLC39A2-Muconic acid	other
HEK-SLC12A3-WTOE-Ct-R100153	SLC12A3	SLC12A3	5,10 Methenyl tetrahydrofolate	CHEBI:12071	1.02983	0.112644	0.740854	FALSE					CHEBI:16382;CHEBI:17996;CHEBI:29101	iodide;chloride;sodium(1+)	SLC12A3-5,10 Methenyl tetrahydrofolate	other
HEK-SLC5A11-WTOE-Ct-R100156	SLC5A11	SLC5A11	Deoxycytidine triphosphate	CHEBI:16311	1.02971	0.06859	0.320709	TRUE					CHEBI:17268;CHEBI:29101	myo-inositol;sodium(1+)	SLC5A11-Deoxycytidine triphosphate	other
HEK-LETMD1-WTOE-Ct-R100251	LETMD1	LETMD1	Cytosine	CHEBI:16040	1.02886	0.116414	0.573344	FALSE							LETMD1-Cytosine	novel
HEK-SLC22A25-WTOE-Ct-R100131	SLC22A25	SLC22A25	Glucosamine 6-phosphate	CHEBI:47987	1.0288	0.559028	0.903122	FALSE							SLC22A25-Glucosamine 6-phosphate	novel
HCT116-SLC7A5-KOOE-Ct-R100240	SLC7A5	SLC7A5	Phosphoenolpyruvic acid	CHEBI:44897	1.02878	0.0394692	0.0820427	TRUE					CHEBI:15603;CHEBI:15971;CHEBI:16414;CHEBI:16643;CHEBI:16828;CHEBI:16998;CHEBI:17191;CHEBI:17196;CHEBI:17295;CHEBI:17895;CHEBI:18050;CHEBI:28225	L-leucine;L-histidine;L-valine;L-methionine;L-tryptophan;D-phenylalanine;L-isoleucine;L-asparagine;L-phenylalanine;L-tyrosine;L-glutamine;D-leucine	SLC7A5-Phosphoenolpyruvic acid	other
HEK-SLC5A11-WTOE-Ct-R100156	SLC5A11	SLC5A11	Deoxythymidine triphosphate	CHEBI:18077	1.02779	0.231994	0.500122	TRUE					CHEBI:17268;CHEBI:29101	myo-inositol;sodium(1+)	SLC5A11-Deoxythymidine triphosphate	other
HCT116-SLC18B1-KOOE-Ct-R100315	SLC18B1	SLC18B1	Phosphoenolpyruvic acid	CHEBI:44897	1.02723	0.00346824	0.0213875	TRUE					CHEBI:15378;CHEBI:15746;CHEBI:16610;CHEBI:28790	hydron;spermine;spermidine;serotonin	SLC18B1-Phosphoenolpyruvic acid	other
HEK-SLC13A1-WTOE-Nt-R100261	SLC13A1	SLC13A1	Methoxytryptamine	CHEBI:2089	1.02714	0.149527	0.292758	FALSE					CHEBI:16189;CHEBI:29101	sulfate;sodium(1+)	SLC13A1-Methoxytryptamine	other
HEK-SLC25A5-WTOE-Ct-R100290	SLC25A5	SLC25A5	Canavanine	CHEBI:609827	1.02587	0.476159	0.934567	FALSE							SLC25A5-Canavanine	novel
HEK-MPC2-WTOE-Ct-R100270	MPC2	MPC2	Thymine	CHEBI:17821	1.02581	0.285963	0.991652	TRUE					CHEBI:15361	pyruvate	MPC2-Thymine	other
HEK-SLC39A2-WTOE-Ct-R100248	SLC39A2	SLC39A2	Glucosamine 6-phosphate	CHEBI:47987	1.02551	0.176878	0.765223	FALSE					CHEBI:29105;CHEBI:48775	zinc(2+);cadmium(2+)	SLC39A2-Glucosamine 6-phosphate	other
HCT116-SLC39A6-KOOE-Ct-R100331	SLC39A6	SLC39A6	Cytidine monophosphate	CHEBI:17361	1.02379	0.00286628	0.0265131	TRUE					CHEBI:29105	zinc(2+)	SLC39A6-Cytidine monophosphate	other
HEK-LETMD1-WTOE-Ct-R100251	LETMD1	LETMD1	Hydroxy-indoleacetic acid	CHEBI:27823	1.02377	0.132726	0.576918	FALSE							LETMD1-Hydroxy-indoleacetic acid	novel
HCT116-SLC45A3-KOOE-Ct-R100210	SLC45A3	SLC45A3	Hydroxyphenyl-pyruvic acid	CHEBI:15999	1.02284	0.00533772	0.088315	FALSE							SLC45A3-Hydroxyphenyl-pyruvic acid	novel
HEK-UNC93B1-WTOE-Ct-R100251	UNC93B1	UNC93B1	Fructose 1,6-biphosphate	CHEBI:16905	1.02272	0.298737	0.734411	TRUE							UNC93B1-Fructose 1,6-biphosphate	novel
HEK-SLC5A5-WTOE-Ct-R100276	SLC5A5	SLC5A5	Ketovaleric acid	CHEBI:33033	1.02027	0.228584	0.879864	TRUE					CHEBI:15858;CHEBI:16382;CHEBI:17632;CHEBI:29101;CHEBI:29200;CHEBI:29223;CHEBI:29778;CHEBI:38899;CHEBI:49706;CHEBI:49709;CHEBI:49826;CHEBI:49858	bromide;iodide;nitrate;sodium(1+);thiocyanic acid;bromate;selenocyanic acid;tetrafluoroborate(1-);perchlorate;chlorate;periodate;tetraoxorhenate(1-)	SLC5A5-Ketovaleric acid	other
HEK-SLC6A18-WTOE-Ct-R100140	SLC6A18	SLC6A18	N-Acetyl galactosamine	CHEBI:28800	1.01935	0.0501879	0.588872	FALSE					CHEBI:15428;CHEBI:16643;CHEBI:16977;CHEBI:17115;CHEBI:17561;CHEBI:17996;CHEBI:24898;CHEBI:25017;CHEBI:27266;CHEBI:28300;CHEBI:29101	glycine;L-methionine;L-alanine;L-serine;L-cysteine;chloride;isoleucine;leucine;valine;glutamine;sodium(1+)	SLC6A18-N-Acetyl galactosamine	other
HEK-SLC5A11-WTOE-Ct-R100156	SLC5A11	SLC5A11	Guanosine triphosphate	CHEBI:15996	1.01877	0.169481	0.427283	TRUE					CHEBI:17268;CHEBI:29101	myo-inositol;sodium(1+)	SLC5A11-Guanosine triphosphate	other
HEK-SLC22A12-WTOE-Nt-R100304	SLC22A12	SLC22A12	Dihydroorotic acid	CHEBI:30865	1.01877	0.0025054	0.0420901	TRUE					CHEBI:15858;CHEBI:16382;CHEBI:17996;CHEBI:27226	bromide;iodide;chloride;uric acid	SLC22A12-Dihydroorotic acid	other
HEK-SLC22A13-WTOE-Ct-R100152	SLC22A13	SLC22A13	Canavanine	CHEBI:609827	1.01855	0.182141	0.383199	FALSE					CHEBI:104011;CHEBI:15741;CHEBI:16234;CHEBI:16856;CHEBI:27226;CHEBI:32544	p-aminohippuric acid;succinic acid;hydroxide;glutathione;uric acid;nicotinate	SLC22A13-Canavanine	other
HEK-MFSD12-WTOE-Ct-R100246	MFSD12	MFSD12	Cystine	CHEBI:17376	1.0181	0.150539	0.85729	TRUE					CHEBI:15356	cysteine	MFSD12-Cystine	other
HCT116-SLC52A3-KOOE-Ct-R100315	SLC52A3	SLC52A3	Riboflavin	CHEBI:17015	1.01438	3.22e-05	0.000750511	TRUE	CHEBI:17015	riboflavin			CHEBI:17015	riboflavin	SLC52A3-Riboflavin	annotated substrate
HEK-SFXN5-WTOE-Ct-R100258	SFXN5	SFXN5	Pyridoxamine	CHEBI:16410	1.01415	0.128093	0.69637	FALSE							SFXN5-Pyridoxamine	novel
HEK-SLC51A-WTOE-Ct-R100261	SLC51A	SLC51A	Dihydrofolate	CHEBI:15633	1.01393	0.295491	0.75032	FALSE					CHEBI:132028;CHEBI:16525;CHEBI:16814;CHEBI:17474;CHEBI:17687;CHEBI:27471;CHEBI:28865;CHEBI:89929;CHEBI:9410	tauroursodeoxycholate;taurochenodeoxycholic acid;dehydroepiandrosterone sulfate;estrone 3-sulfate;glycocholic acid;glycodeoxycholic acid;taurocholic acid;glycoursodeoxycholic acid;taurodeoxycholic acid	SLC51A-Dihydrofolate	other
HEK-SLC4A1-WTOE-Ct-R100249	SLC4A1	SLC4A1	Pyridoxamine	CHEBI:16410	1.01343	0.462447	0.618814	FALSE					CHEBI:17544;CHEBI:17996	hydrogencarbonate;chloride	SLC4A1-Pyridoxamine	other
HEK-SLC14A1-WTOE-Ct-R100154	SLC14A1	SLC14A1	Orotic acid	CHEBI:16742	1.01276	0.216187	0.770129	TRUE					CHEBI:16199;CHEBI:36946	urea;thiourea	SLC14A1-Orotic acid	other
HuH7-SLC37A4-KOOE-Nt-R100227	SLC37A4	SLC37A4	Galactosamine	CHEBI:60312	1.01231	0.174733	0.763596	TRUE					CHEBI:14314;CHEBI:35780	D-glucose 6-phosphate;phosphate ion	SLC37A4-Galactosamine	other
HEK-SLC13A1-WTOE-Nt-R100261	SLC13A1	SLC13A1	Cystine	CHEBI:17376	1.01211	0.0253308	0.0736177	TRUE					CHEBI:16189;CHEBI:29101	sulfate;sodium(1+)	SLC13A1-Cystine	other
HEK-SLC34A3-WTOE-Ct-R100249	SLC34A3	SLC34A3	N-Acetyl galactosamine	CHEBI:28800	1.01184	0.00146243	0.0085004	FALSE					CHEBI:29101;CHEBI:35780	sodium(1+);phosphate ion	SLC34A3-N-Acetyl galactosamine	other
HCT116-MPC1-KOOE-Ct-R100252	MPC1	MPC1	Cystathionine	CHEBI:17755	1.0118	0.00318581	0.0104677	TRUE					CHEBI:15361	pyruvate	MPC1-Cystathionine	other
HCT116-SLC25A23-KOOE-Ct-R100358	SLC25A23	SLC25A23	Kynurenine	CHEBI:28683	1.01129	0.0679195	0.207099	FALSE					CHEBI:15422;CHEBI:16761;CHEBI:35780	ATP;ADP;phosphate ion	SLC25A23-Kynurenine	other
HCT116-SLC1A3-KOOE-Ct-R100185	SLC1A3	SLC1A3	Methoxytryptamine	CHEBI:2089	1.01127	0.206323	0.396947	FALSE					CHEBI:16015;CHEBI:17053;CHEBI:17364;CHEBI:18237;CHEBI:22660;CHEBI:29101;CHEBI:29103	L-glutamic acid;L-aspartic acid;D-aspartic acid;glutamic acid;aspartic acid;sodium(1+);potassium(1+)	SLC1A3-Methoxytryptamine	other
HCT116-MAGT1-KOOE-Ct-R100275	MAGT1	MAGT1	Hypoxanthine	CHEBI:17368	1.0112	0.09448	0.292733	TRUE					CHEBI:18420	magnesium(2+)	MAGT1-Hypoxanthine	other
HEK-SLC22A2-WTOE-Ct-R100150	SLC22A2	SLC22A2	5,10 Methenyl tetrahydrofolate	CHEBI:12071	1.01106	0.0638043	0.388172	FALSE					CHEBI:15354;CHEBI:15355;CHEBI:15551;CHEBI:15553;CHEBI:16118;CHEBI:16797;CHEBI:17148;CHEBI:17431;CHEBI:18243;CHEBI:18295;CHEBI:194221;CHEBI:2618;CHEBI:27899;CHEBI:28790;CHEBI:28918;CHEBI:31941;CHEBI:33569;CHEBI:35026;CHEBI:40618;CHEBI:44296;CHEBI:4828;CHEBI:4877;CHEBI:50383;CHEBI:63577;CHEBI:641;CHEBI:64312;CHEBI:65133;CHEBI:6801;CHEBI:8356;CHEBI:90039	choline;acetylcholine;prostaglandin E2;prostaglandin F2alpha;berberine;1-methylnicotinamide;putrescine;agmatine;dopamine;histamine;1-methyl-1,2,3,4-tetrahydroisoquinoline-6,7-diol;amantadine;cisplatin;serotonin;(R)-adrenaline;oxaliplatin;noradrenaline;triethylamine;aminoguanidine;tetraethylammonium;ergothioneine;ethambutol;nicotinamide mononucleotide;lamivudine;N-methyl-4-phenylpyridinium;memanti…	SLC22A2-5,10 Methenyl tetrahydrofolate	other
HEK-SLC34A3-WTOE-Ct-R100249	SLC34A3	SLC34A3	Hydroxy-kynurenine	CHEBI:1547	1.01097	0.438865	0.559103	FALSE					CHEBI:29101;CHEBI:35780	sodium(1+);phosphate ion	SLC34A3-Hydroxy-kynurenine	other
HEK-SLC25A47-WTOE-Ct-R100155	SLC25A47	SLC25A47	Galactosamine	CHEBI:60312	1.01093	0.384936	0.763432	FALSE					CHEBI:15846	NAD(+)	SLC25A47-Galactosamine	other
HEK-SLC40A1-WTOE-Ct-R100159	SLC40A1	SLC40A1	Muconic acid	CHEBI:38407	1.01092	0.216235	0.343659	TRUE					CHEBI:29033;CHEBI:29035	iron(2+);manganese(2+)	SLC40A1-Muconic acid	other
HCT116-MTCH1-KOOE-Ct-R100174	MTCH1	MTCH1	Hydroxyethylindole	CHEBI:17890	1.01069	0.0177281	0.131484	FALSE							MTCH1-Hydroxyethylindole	novel
HCT116-MPC1-KOOE-Ct-R100252	MPC1	MPC1	Inosine	CHEBI:17596	1.01068	0.000318998	0.00163043	TRUE					CHEBI:15361	pyruvate	MPC1-Inosine	other
1321N1-SLC35F5-KOOE-Ct-R100287	SLC35F5	SLC35F5	Thymine	CHEBI:17821	1.01042	0.030604	0.189745	TRUE							SLC35F5-Thymine	novel
HCT116-SLC30A4-KOOE-Ct-R100262	SLC30A4	SLC30A4	Hypoxanthine	CHEBI:17368	1.00986	0.224376	0.458778	FALSE					CHEBI:29105	zinc(2+)	SLC30A4-Hypoxanthine	other
HCT116-SLC39A9-KOOE-Ct-R100211	SLC39A9	SLC39A9	Dihydroorotic acid	CHEBI:30865	1.00949	1.17e-05	0.000262097	TRUE					CHEBI:29105	zinc(2+)	SLC39A9-Dihydroorotic acid	other
HEK-MFSD6L-WTOE-Ct-R100248	MFSD6L	MFSD6L	Muconic acid	CHEBI:38407	1.00945	0.0578285	0.482369	FALSE							MFSD6L-Muconic acid	novel
HEK-SLC39A7-WTOE-Ct-R100290	SLC39A7	SLC39A7	Galactosamine	CHEBI:60312	1.00881	0.114421	0.573564	FALSE					CHEBI:29105	zinc(2+)	SLC39A7-Galactosamine	other
HEK-SLC6A3-WTOE-Nt-R100246	SLC6A3	SLC6A3	Guanidobutyric acid	CHEBI:86564	1.00812	0.00654455	0.28249	TRUE					CHEBI:17996;CHEBI:18243;CHEBI:29101	chloride;dopamine;sodium(1+)	SLC6A3-Guanidobutyric acid	other
HEK-SLC35G5-WTOE-Ct-R100156	SLC35G5	SLC35G5	Inosine	CHEBI:17596	1.00779	0.003257	0.154899	TRUE							SLC35G5-Inosine	novel
HEK-SLC5A11-WTOE-Ct-R100156	SLC5A11	SLC5A11	Pentahydroxyhexanoic acid	CHEBI:24266	1.00722	4.61e-06	0.000825355	TRUE					CHEBI:17268;CHEBI:29101	myo-inositol;sodium(1+)	SLC5A11-Pentahydroxyhexanoic acid	other
HEK-SLC7A8-WTOE-Ct-R100238	SLC7A8	SLC7A8	Tyrosine	CHEBI:18186	1.00714	0.000144899	0.00206202	TRUE					CHEBI:15428;CHEBI:15603;CHEBI:16977;CHEBI:18050	glycine;L-leucine;L-alanine;L-glutamine	SLC7A8-Tyrosine	other
HEK-SLC22A1-WTOE-Ct-R100153	SLC22A1	SLC22A1	Pyridoxamine	CHEBI:16410	1.00704	0.233018	0.747473	FALSE					CHEBI:15355;CHEBI:15551;CHEBI:15553;CHEBI:16118;CHEBI:165221;CHEBI:16797;CHEBI:17148;CHEBI:17431;CHEBI:18385;CHEBI:194221;CHEBI:2453;CHEBI:2504;CHEBI:27899;CHEBI:28496;CHEBI:28790;CHEBI:31941;CHEBI:32066;CHEBI:33569;CHEBI:35026;CHEBI:40618;CHEBI:44296;CHEBI:45081;CHEBI:45783;CHEBI:45863;CHEBI:465284;CHEBI:47781;CHEBI:4828;CHEBI:4877;CHEBI:4883;CHEBI:50383;CHEBI:50924;CHEBI:63577;CHEBI:641;CHEBI:6…	acetylcholine;prostaglandin E2;prostaglandin F2alpha;berberine;O-Desmethyltramadol;1-methylnicotinamide;putrescine;agmatine;thiamine(1+);1-methyl-1,2,3,4-tetrahydroisoquinoline-6,7-diol;acyclovir;aflatoxin B1;cisplatin;N-[(5S)-5-amino-5-carboxypentanoyl]-L-cysteinyl-D-valine;serotonin;oxaliplatin;Prothionamide;noradrenaline;triethylamine;aminoguanidine;tetraethylammonium;pentamidine;imatinib;pacl…	SLC22A1-Pyridoxamine	other
HCT116-SLC11A2-KOOE-Ct-R100188	SLC11A2	SLC11A2	5 Methyl tetrahydrofolate	CHEBI:15641	1.00703	0.206739	0.50556	FALSE					CHEBI:15378;CHEBI:29033;CHEBI:29035;CHEBI:30046;CHEBI:48775;CHEBI:48828;CHEBI:49786;CHEBI:49807;CHEBI:49948	hydron;iron(2+);manganese(2+);oxidovanadium(2+);cadmium(2+);cobalt(2+);nickel(2+);lead(2+);vanadium(3+)	SLC11A2-5 Methyl tetrahydrofolate	other
HEK-SLC17A9-WTOE-Ct-R100261	SLC17A9	SLC17A9	Prephenic acid	CHEBI:16666	1.00483	0.469215	0.676542	FALSE					CHEBI:15422	ATP	SLC17A9-Prephenic acid	other
HCT116-SLC10A4-KOOE-Ct-R100171	SLC10A4	SLC10A4	N-Carbamyl-glutamic acid	CHEBI:71028	1.00476	0.149499	0.382291	TRUE							SLC10A4-N-Carbamyl-glutamic acid	novel
HuH7-SLC6A11-KOOE-Ct-R100266	SLC6A11	SLC6A11	N-Carbamyl-glutamic acid	CHEBI:71028	1.00412	0.00749255	0.152349	TRUE					CHEBI:16865	gamma-aminobutyric acid	SLC6A11-N-Carbamyl-glutamic acid	other
HEK-SLC34A3-WTOE-Ct-R100249	SLC34A3	SLC34A3	N-Acetyl-glucosamine phosphate	CHEBI:15784	1.00392	0.00265985	0.0126855	TRUE					CHEBI:29101;CHEBI:35780	sodium(1+);phosphate ion	SLC34A3-N-Acetyl-glucosamine phosphate	other
HEK-SLC37A3-WTOE-Ct-R100276	SLC37A3	SLC37A3	Hypoxanthine	CHEBI:17368	1.00226	0.0549584	0.279248	FALSE			CHEBI:35780	phosphate ion	CHEBI:14314;CHEBI:2567;CHEBI:35780;CHEBI:46557	D-glucose 6-phosphate;alendronic acid;phosphate ion;zoledronic acid	SLC37A3-Hypoxanthine	metabolic conversion
HEK-SLC38A2-WTOE-Ct-R100358	SLC38A2	SLC38A2	Citrulline	CHEBI:18211	1.00192	1.47e-09	1.37e-07	TRUE					CHEBI:134261;CHEBI:15378;CHEBI:15428;CHEBI:16449;CHEBI:17822;CHEBI:26271;CHEBI:27570;CHEBI:28300;CHEBI:29101	alpha-(methylamino)isobutyric acid;hydron;glycine;alanine;serine;proline;histidine;glutamine;sodium(1+)	SLC38A2-Citrulline	other
HEK-SLC37A1-WTOE-Ct-R100277	SLC37A1	SLC37A1	Cystine	CHEBI:17376	1.0019	0.477898	0.976078	TRUE					CHEBI:14314;CHEBI:35780	D-glucose 6-phosphate;phosphate ion	SLC37A1-Cystine	other
HEK-NIPAL3-WTOE-Ct-R100251	NIPAL3	NIPAL3	Cytidine	CHEBI:17562	1.00073	0.274921	0.484385	TRUE							NIPAL3-Cytidine	novel
HEK-MFSD12-WTOE-Ct-R100246	MFSD12	MFSD12	Guanosine	CHEBI:16750	1.00048	0.00852119	0.78821	TRUE					CHEBI:15356	cysteine	MFSD12-Guanosine	other
HEK-SLC6A18-WTOE-Ct-R100140	SLC6A18	SLC6A18	Salicylic acid	CHEBI:16914	1.00008	0.482735	0.860876	TRUE					CHEBI:15428;CHEBI:16643;CHEBI:16977;CHEBI:17115;CHEBI:17561;CHEBI:17996;CHEBI:24898;CHEBI:25017;CHEBI:27266;CHEBI:28300;CHEBI:29101	glycine;L-methionine;L-alanine;L-serine;L-cysteine;chloride;isoleucine;leucine;valine;glutamine;sodium(1+)	SLC6A18-Salicylic acid	other
HEK-SLC40A1-WTOE-Ct-R100159	SLC40A1	SLC40A1	Thymine	CHEBI:17821	0.997629	0.0375741	0.091619	TRUE					CHEBI:29033;CHEBI:29035	iron(2+);manganese(2+)	SLC40A1-Thymine	other
LS180-SLCO5A1-KOOE-Ct-R100226	SLCO5A1	SLCO5A1	Homoserine	CHEBI:30653	0.996629	0.0114378	0.0703213	FALSE							SLCO5A1-Homoserine	novel
HEK-SLC34A3-WTOE-Ct-R100249	SLC34A3	SLC34A3	Hydroxybenzoic acid	CHEBI:24676	0.996605	0.00180923	0.00961476	FALSE					CHEBI:29101;CHEBI:35780	sodium(1+);phosphate ion	SLC34A3-Hydroxybenzoic acid	other
HEK-SLC6A7-WTOE-Ct-R100304	SLC6A7	SLC6A7	Adenosine monophosphate	CHEBI:16027	0.996454	0.186525	0.450568	TRUE			CHEBI:17203	L-proline	CHEBI:17203	L-proline	SLC6A7-Adenosine monophosphate	metabolic conversion
HEK-OCA2-WTOE-Ct-R100238	OCA2	OCA2	Xylulose 5-phosphate	CHEBI:27354	0.995051	0.0181574	0.153512	TRUE					CHEBI:17996	chloride	OCA2-Xylulose 5-phosphate	other
HEK-UNC93B1-WTOE-Ct-R100251	UNC93B1	UNC93B1	Hexose 6-phosphate	CHEBI:47877	0.994678	0.0969757	0.508528	TRUE							UNC93B1-Hexose 6-phosphate	novel
HEK-SLC17A6-WTOE-Ct-R100151	SLC17A6	SLC17A6	Cytosine	CHEBI:16040	0.99462	0.247484	0.547559	FALSE					CHEBI:18237;CHEBI:29101;CHEBI:35780	glutamic acid;sodium(1+);phosphate ion	SLC17A6-Cytosine	other
HEK-SLC35G3-WTOE-Ct-R100258	SLC35G3	SLC35G3	Muconic acid	CHEBI:38407	0.994574	0.349634	0.984384	FALSE							SLC35G3-Muconic acid	novel
HEK-TMEM241-WTOE-Ct-R100276	TMEM241	TMEM241	Muricholic acid	CHEBI:134216	0.994418	0.171242	0.293709	FALSE							TMEM241-Muricholic acid	novel
HCT116-SLC2A1-KOOE-Ct-R100224	SLC2A1	SLC2A1	Ribose 5-phosphate	CHEBI:52742	0.994222	1.43e-05	0.000199404	TRUE					CHEBI:15866;CHEBI:17634;CHEBI:58723	2-deoxy-D-glucose;D-glucose;2-ammonio-2-deoxy-D-glucopyranose	SLC2A1-Ribose 5-phosphate	other
HEK-SLC22A12-WTOE-Nt-R100304	SLC22A12	SLC22A12	Aminobutyric acid	CHEBI:16865	0.994129	0.331434	0.587112	FALSE					CHEBI:15858;CHEBI:16382;CHEBI:17996;CHEBI:27226	bromide;iodide;chloride;uric acid	SLC22A12-Aminobutyric acid	other
HEK-SLC25A51-WTOE-Ct-R100238	SLC25A51	SLC25A51	Pyridoxamine	CHEBI:16410	0.993671	0.30794	0.788972	FALSE					CHEBI:15846	NAD(+)	SLC25A51-Pyridoxamine	other
HCT116-SLC39A1-KOOE-Ct-R100328	SLC39A1	SLC39A1	Adenine	CHEBI:16708	0.993324	0.00321422	0.0229062	TRUE					CHEBI:29105	zinc(2+)	SLC39A1-Adenine	other
LS180-SLC2A12-KOOE-Ct-R100239	SLC2A12	SLC2A12	Cytidine monophosphate	CHEBI:17361	0.992681	0.00161827	0.0119105	TRUE					CHEBI:17234	glucose	SLC2A12-Cytidine monophosphate	other
HEK-SLC49A3-WTOE-Ct-R100251	SLC49A3	SLC49A3	Uric acid	CHEBI:27226	0.992532	0.229802	0.685698	FALSE							SLC49A3-Uric acid	novel
HEK-SLC46A3-WTOE-Ct-R100173	SLC46A3	SLC46A3	Hydroxybenzoic acid	CHEBI:24676	0.991689	0.164154	0.463799	FALSE					CHEBI:15378;CHEBI:17474	hydron;estrone 3-sulfate	SLC46A3-Hydroxybenzoic acid	other
HCT116-SLC5A3-KOOE-Ct-R100356	SLC5A3	SLC5A3	Adenosine monophosphate	CHEBI:16027	0.990538	0.279864	0.537129	TRUE					CHEBI:17268;CHEBI:29101	myo-inositol;sodium(1+)	SLC5A3-Adenosine monophosphate	other
HEK-SLC24A5-WTOE-Ct-R100290	SLC24A5	SLC24A5	5,10 Methenyl tetrahydrofolate	CHEBI:12071	0.99048	0.113535	0.358117	FALSE					CHEBI:29101;CHEBI:29103;CHEBI:29108	sodium(1+);potassium(1+);calcium(2+)	SLC24A5-5,10 Methenyl tetrahydrofolate	other
HEK-SLC24A4-WTOE-Nt-R100194	SLC24A4	SLC24A4	Deoxycytidine monophosphate	CHEBI:15918	0.990332	0.101035	0.704532	TRUE					CHEBI:29101;CHEBI:29103;CHEBI:29108	sodium(1+);potassium(1+);calcium(2+)	SLC24A4-Deoxycytidine monophosphate	other
HEK-SLC9C2-WTOE-Ct-R100153	SLC9C2	SLC9C2	Nicotinic acid mononucleotide	CHEBI:15763	0.989993	0.360423	0.533992	FALSE							SLC9C2-Nicotinic acid mononucleotide	novel
HCT116-SLC5A6-KOOE-Ct-R100268	SLC5A6	SLC5A6	Deoxyadenosine	CHEBI:17256	0.989985	0.00351289	0.0165736	FALSE					CHEBI:15956;CHEBI:16382;CHEBI:16454;CHEBI:29101;CHEBI:30313	biotin;iodide;pantothenate;sodium(1+);lipoate	SLC5A6-Deoxyadenosine	other
HCT116-ANKH-KOOE-Ct-R100262	ANKH	ANKH	Hydroxy-kynurenine	CHEBI:1547	0.989448	0.0130003	0.101341	FALSE					CHEBI:15422	ATP	ANKH-Hydroxy-kynurenine	other
HCT116-SLC25A37-KOOE-Ct-R100230	SLC25A37	SLC25A37	Dihydroorotic acid	CHEBI:30865	0.989385	1.53e-06	6.95e-06	TRUE					CHEBI:29033	iron(2+)	SLC25A37-Dihydroorotic acid	other
HCT116-MPC1-KOOE-Ct-R100252	MPC1	MPC1	Palmitoylcarnitine	CHEBI:73067	0.989119	1.17e-06	1.66e-05	TRUE					CHEBI:15361	pyruvate	MPC1-Palmitoylcarnitine	other
HEK-RHAG-WTOE-Ct-R100248	RHAG	RHAG	Hydroxyphenylacetic acid	CHEBI:17445	0.988846	0.0210795	0.268968	FALSE					CHEBI:16134	ammonia	RHAG-Hydroxyphenylacetic acid	other
HCT116-SLC39A14-KOOE-Ct-R100188	SLC39A14	SLC39A14	Dihydroorotic acid	CHEBI:30865	0.988282	0.00262228	0.0580179	TRUE					CHEBI:29033;CHEBI:29035;CHEBI:29105	iron(2+);manganese(2+);zinc(2+)	SLC39A14-Dihydroorotic acid	other
1321N1-SLC16A11-KOOE-Ct-R100192	SLC16A11	SLC16A11	Hydroxy-kynurenine	CHEBI:1547	0.988046	0.297875	0.620281	FALSE					CHEBI:15361;CHEBI:15378	pyruvate;hydron	SLC16A11-Hydroxy-kynurenine	other
HEK-SLC35F6-WTOE-Ct-R100290	SLC35F6	SLC35F6	Asparagine	CHEBI:22653	0.987651	0.0159072	0.102704	TRUE							SLC35F6-Asparagine	novel
HEK-SLC10A1-WTOE-Ct-R100248	SLC10A1	SLC10A1	Butyrylcarnitine	CHEBI:7676	0.987426	0.0376492	0.175751	TRUE					CHEBI:16814;CHEBI:17474;CHEBI:28865;CHEBI:29101;CHEBI:35420;CHEBI:38545	dehydroepiandrosterone sulfate;estrone 3-sulfate;taurocholic acid;sodium(1+);pregnenolone sulfate;rosuvastatin	SLC10A1-Butyrylcarnitine	other
HEK-SLC4A7-WTOE-Ct-R100277	SLC4A7	SLC4A7	Aminobenzoic acid	CHEBI:22495	0.987081	0.010045	0.156535	FALSE					CHEBI:17544;CHEBI:29101	hydrogencarbonate;sodium(1+)	SLC4A7-Aminobenzoic acid	other
HCT116-SLC7A6-KOOE-Ct-R100240	SLC7A6	SLC7A6	Hydroxy-kynurenine	CHEBI:1547	0.987048	0.00424284	0.0376081	FALSE					CHEBI:24898;CHEBI:25017;CHEBI:28300;CHEBI:29016;CHEBI:29101	isoleucine;leucine;glutamine;arginine;sodium(1+)	SLC7A6-Hydroxy-kynurenine	other
HEK-SLC10A2-WTOE-Ct-R100131	SLC10A2	SLC10A2	Cytosine	CHEBI:16040	0.98616	0.500291	0.911989	FALSE					CHEBI:16755;CHEBI:16814;CHEBI:17474;CHEBI:23614;CHEBI:28689;CHEBI:28865;CHEBI:29101;CHEBI:35420;CHEBI:63827	chenodeoxycholic acid;dehydroepiandrosterone sulfate;estrone 3-sulfate;deoxycholate;dehydroepiandrosterone;taurocholic acid;sodium(1+);pregnenolone sulfate;bromosulfophthalein sodium	SLC10A2-Cytosine	other
HEK-SLC1A2-WTOE-Ct-R100240	SLC1A2	SLC1A2	Hydroxy-kynurenine	CHEBI:1547	0.98583	0.0603493	0.171429	FALSE					CHEBI:16015;CHEBI:17364;CHEBI:18237;CHEBI:29101;CHEBI:29103	L-glutamic acid;D-aspartic acid;glutamic acid;sodium(1+);potassium(1+)	SLC1A2-Hydroxy-kynurenine	other
HEK-SLC38A11-WTOE-Ct-R100249	SLC38A11	SLC38A11	Deoxyadenosine	CHEBI:17256	0.985648	0.179405	0.434036	FALSE							SLC38A11-Deoxyadenosine	novel
HEK-SLC25A18-WTOE-Ct-R100277	SLC25A18	SLC25A18	Adenosine monophosphate	CHEBI:16027	0.985617	0.148008	0.722394	TRUE			CHEBI:18237	glutamic acid	CHEBI:18237	glutamic acid	SLC25A18-Adenosine monophosphate	metabolic conversion
LS180-NIPAL1-KOOE-Ct-R100275	NIPAL1	NIPAL1	Glutathione oxidized	CHEBI:17858	0.985328	0.0165019	0.0544823	TRUE							NIPAL1-Glutathione oxidized	novel
HEK-SLC12A1-WTOE-Ct-R100156	SLC12A1	SLC12A1	5,10 Methenyl tetrahydrofolate	CHEBI:12071	0.985088	0.310441	0.610647	FALSE					CHEBI:17996;CHEBI:29101;CHEBI:29103	chloride;sodium(1+);potassium(1+)	SLC12A1-5,10 Methenyl tetrahydrofolate	other
HCT116-SLC48A1-KOOE-Ct-R100286	SLC48A1	SLC48A1	Hydroxy-kynurenine	CHEBI:1547	0.984686	0.00624059	0.0730882	FALSE					CHEBI:50385	hemin	SLC48A1-Hydroxy-kynurenine	other
HEK-SLC1A7-WTOE-Ct-R100150	SLC1A7	SLC1A7	Cytosine	CHEBI:16040	0.984564	0.140497	0.713479	FALSE					CHEBI:16015	L-glutamic acid	SLC1A7-Cytosine	other
HEK-SLC10A1-WTOE-Ct-R100248	SLC10A1	SLC10A1	Dihydrofolate	CHEBI:15633	0.984425	0.132959	0.380467	FALSE					CHEBI:16814;CHEBI:17474;CHEBI:28865;CHEBI:29101;CHEBI:35420;CHEBI:38545	dehydroepiandrosterone sulfate;estrone 3-sulfate;taurocholic acid;sodium(1+);pregnenolone sulfate;rosuvastatin	SLC10A1-Dihydrofolate	other
HEK-SLCO1C1-WTOE-Ct-R100156	SLCO1C1	SLCO1C1	Asparagine	CHEBI:22653	0.98374	0.00129921	0.0178892	TRUE					CHEBI:17474;CHEBI:18258;CHEBI:18332;CHEBI:52274;CHEBI:52275;CHEBI:52866;CHEBI:53508;CHEBI:63836;CHEBI:791;CHEBI:89700	estrone 3-sulfate;3,3',5-triiodo-L-thyronine;L-thyroxine;sulforhodamine 101;sulforhodamine G;lissamine rhodamine anion;thyroxine sulfate;bromosulfophthalein;17beta-estradiol 17-glucosiduronic acid;3-Iodothyronamine	SLCO1C1-Asparagine	other
HEK-MFSD4A-WTOE-Ct-R100131	MFSD4A	MFSD4A	Muconic acid	CHEBI:38407	0.983046	0.0334499	0.495878	FALSE							MFSD4A-Muconic acid	novel
HEK-SLC12A5-WTOE-Ct-R100251	SLC12A5	SLC12A5	Homocystine	CHEBI:17485	0.982678	0.0402595	0.344143	TRUE					CHEBI:17996;CHEBI:29103	chloride;potassium(1+)	SLC12A5-Homocystine	other
HEK-SLC10A7-WTOE-Ct-R100358	SLC10A7	SLC10A7	Muconic acid	CHEBI:38407	0.982174	0.245493	0.490985	FALSE							SLC10A7-Muconic acid	novel
HEK-SLC22A8-WTOE-Ct-R100246	SLC22A8	SLC22A8	Riboflavin	CHEBI:17015	0.981281	0.00055778	0.00793764	TRUE					CHEBI:10110;CHEBI:15551;CHEBI:15553;CHEBI:17474;CHEBI:18208;CHEBI:18344;CHEBI:27226;CHEBI:27902;CHEBI:31530;CHEBI:3213;CHEBI:44185;CHEBI:47426;CHEBI:63618	zidovudine;prostaglandin E2;prostaglandin F2alpha;estrone 3-sulfate;benzylpenicillin;kynurenic acid;uric acid;tetracycline;edaravone;bumetanide;methotrexate;furosemide;pravastatin	SLC22A8-Riboflavin	other
HCT116-NIPA1-KOOE-Ct-R100275	NIPA1	NIPA1	Cystathionine	CHEBI:17755	0.981198	0.0271547	0.16468	TRUE							NIPA1-Cystathionine	novel
HCT116-SLC25A25-KOOE-Nt-R100358	SLC25A25	SLC25A25	Ketovaleric acid	CHEBI:33033	0.980025	3e-06	0.000140384	TRUE					CHEBI:15422;CHEBI:16761;CHEBI:30617;CHEBI:35780	ATP;ADP;MgATP(2-);phosphate ion	SLC25A25-Ketovaleric acid	other
HEK-LETMD1-WTOE-Ct-R100251	LETMD1	LETMD1	Dihydrofolate	CHEBI:15633	0.980009	0.100647	0.573344	FALSE							LETMD1-Dihydrofolate	novel
HCT116-SLC35E4-KOOE-Ct-R100285	SLC35E4	SLC35E4	Cytidine monophosphate	CHEBI:17361	0.979906	0.232852	0.459455	TRUE							SLC35E4-Cytidine monophosphate	novel
HEK-SLC6A13-WTOE-Ct-R100183	SLC6A13	SLC6A13	Homocystine	CHEBI:17485	0.979498	0.0331251	0.102862	TRUE					CHEBI:16865	gamma-aminobutyric acid	SLC6A13-Homocystine	other
HuH7-SLC2A4-KOOE-Ct-R100240	SLC2A4	SLC2A4	5,10 Methenyl tetrahydrofolate	CHEBI:12071	0.978904	0.0628313	0.305889	FALSE					CHEBI:15866;CHEBI:58723	2-deoxy-D-glucose;2-ammonio-2-deoxy-D-glucopyranose	SLC2A4-5,10 Methenyl tetrahydrofolate	other
HEK-SLC6A19_CLTRN-WTOE-Ct-R100310	SLC6A19_CLTRN	SLC6A19	Aminoadipic acid	CHEBI:37024	0.978837	2.57e-06	9.51e-05	TRUE					CHEBI:15356;CHEBI:15428;CHEBI:16449;CHEBI:16811;CHEBI:17822;CHEBI:18186;CHEBI:24898;CHEBI:25017;CHEBI:26271;CHEBI:27266;CHEBI:27897;CHEBI:28044;CHEBI:28300;CHEBI:29101	cysteine;glycine;alanine;methionine;serine;tyrosine;isoleucine;leucine;proline;valine;tryptophan;phenylalanine;glutamine;sodium(1+)	SLC6A19-Aminoadipic acid	other
HEK-SLC35A1-WTOE-Ct-R100270	SLC35A1	SLC35A1	Phosphoenolpyruvic acid	CHEBI:44897	0.978338	0.347318	0.541238	TRUE					CHEBI:16556	CMP-N-acetyl-beta-neuraminic acid	SLC35A1-Phosphoenolpyruvic acid	other
HEK-SLC34A2-WTOE-Ct-R100232	SLC34A2	SLC34A2	Dihydroxyisovalerate	CHEBI:15689	0.978133	0.153795	0.804216	TRUE					CHEBI:29101;CHEBI:35780	sodium(1+);phosphate ion	SLC34A2-Dihydroxyisovalerate	other
HCT116-SLC38A5-KOOE-Ct-R100328	SLC38A5	SLC38A5	5 Methyl tetrahydrofolate	CHEBI:15641	0.977619	0.131634	0.985545	FALSE					CHEBI:15378;CHEBI:15428;CHEBI:17822;CHEBI:22653;CHEBI:27570;CHEBI:27899;CHEBI:28300;CHEBI:29101	hydron;glycine;serine;asparagine;histidine;cisplatin;glutamine;sodium(1+)	SLC38A5-5 Methyl tetrahydrofolate	other
HCT116-SLC35E1-KOOE-Ct-R100285	SLC35E1	SLC35E1	Deoxy-(methylthio)adenosine	CHEBI:17509	0.97708	0.0195385	0.05767	TRUE							SLC35E1-Deoxy-(methylthio)adenosine	novel
HEK-SLC17A6-WTOE-Ct-R100151	SLC17A6	SLC17A6	Hydroxy-indoleacetic acid	CHEBI:27823	0.977028	0.0510627	0.311658	FALSE					CHEBI:18237;CHEBI:29101;CHEBI:35780	glutamic acid;sodium(1+);phosphate ion	SLC17A6-Hydroxy-indoleacetic acid	other
HCT116-SLC46A1-KOOE-Ct-R100183	SLC46A1	SLC46A1	Muconic acid	CHEBI:38407	0.976963	0.0340252	0.116323	FALSE					CHEBI:15378;CHEBI:18406;CHEBI:27470;CHEBI:44185;CHEBI:50385;CHEBI:9532	hydron;AICA ribonucleotide;folic acid;methotrexate;hemin;thiamine(1+) diphosphate	SLC46A1-Muconic acid	other
HEK-SLC22A11-WTOE-Ct-R100156	SLC22A11	SLC22A11	Methoxytryptamine	CHEBI:2089	0.97693	0.0770256	0.287174	FALSE					CHEBI:10110;CHEBI:104011;CHEBI:15551;CHEBI:15553;CHEBI:16814;CHEBI:17474;CHEBI:2453;CHEBI:27226;CHEBI:27902;CHEBI:3213;CHEBI:39073;CHEBI:44185;CHEBI:465284;CHEBI:63618;CHEBI:7719	zidovudine;p-aminohippuric acid;prostaglandin E2;prostaglandin F2alpha;dehydroepiandrosterone sulfate;estrone 3-sulfate;acyclovir;uric acid;tetracycline;bumetanide;6-carboxyfluorescein;methotrexate;ganciclovir;pravastatin;ochratoxin A	SLC22A11-Methoxytryptamine	other
HEK-SLC49A3-WTOE-Ct-R100251	SLC49A3	SLC49A3	Hydroxy-proline	CHEBI:18240	0.976707	0.00947959	0.392777	TRUE							SLC49A3-Hydroxy-proline	novel
HEK-MTCH2-WTOE-Ct-R100173	MTCH2	MTCH2	Adenosine	CHEBI:16335	0.976213	0.0322403	0.420454	TRUE							MTCH2-Adenosine	novel
HEK-SLC38A11-WTOE-Ct-R100249	SLC38A11	SLC38A11	Aminobutyric acid	CHEBI:16865	0.975798	0.0112549	0.189286	FALSE							SLC38A11-Aminobutyric acid	novel
HCT116-SLC25A53-KOOE-Ct-R100245	SLC25A53	SLC25A53	Glucosamine 6-phosphate	CHEBI:47987	0.975139	0.03103	0.0992993	FALSE							SLC25A53-Glucosamine 6-phosphate	novel
HEK-SLC8A3-WTOE-Ct-R100156	SLC8A3	SLC8A3	Homocystine	CHEBI:17485	0.974827	0.165822	0.674292	TRUE					CHEBI:29101;CHEBI:29108	sodium(1+);calcium(2+)	SLC8A3-Homocystine	other
HEK-SLC34A2-WTOE-Ct-R100232	SLC34A2	SLC34A2	Cytosine	CHEBI:16040	0.974504	0.0653156	0.623791	FALSE					CHEBI:29101;CHEBI:35780	sodium(1+);phosphate ion	SLC34A2-Cytosine	other
LS180-SLC28A2-KOOE-Ct-R100258	SLC28A2	SLC28A2	Pyridoxamine	CHEBI:16410	0.974185	0.0850019	0.207959	FALSE					CHEBI:16335;CHEBI:16704;CHEBI:17596;CHEBI:29101;CHEBI:63580	adenosine;uridine;inosine;sodium(1+);ribavirin	SLC28A2-Pyridoxamine	other
HEK-SLC16A9-WTOE-Ct-R100194	SLC16A9	SLC16A9	Uridine monophosphate	CHEBI:16695	0.974119	0.0984273	0.190435	TRUE					CHEBI:15378;CHEBI:16919;CHEBI:17126;CHEBI:27226	hydron;creatine;carnitine;uric acid	SLC16A9-Uridine monophosphate	other
1321N1-SLC26A2-KOOE-Ct-R100260	SLC26A2	SLC26A2	Uridine monophosphate	CHEBI:16695	0.973741	0.000286177	0.0129495	TRUE					CHEBI:16189;CHEBI:16234;CHEBI:16995;CHEBI:17996	sulfate;hydroxide;oxalic acid;chloride	SLC26A2-Uridine monophosphate	other
HEK-SLC30A9-WTOE-Ct-R100248	SLC30A9	SLC30A9	Inosine monophosphate	CHEBI:17202	0.973473	0.010594	0.0656828	TRUE					CHEBI:29105	zinc(2+)	SLC30A9-Inosine monophosphate	other
HEK-SLC24A4-WTOE-Nt-R100194	SLC24A4	SLC24A4	Oxamic acid	CHEBI:18058	0.973212	0.198353	0.753519	TRUE					CHEBI:29101;CHEBI:29103;CHEBI:29108	sodium(1+);potassium(1+);calcium(2+)	SLC24A4-Oxamic acid	other
HEK-SLC13A1-WTOE-Nt-R100261	SLC13A1	SLC13A1	Cytidine	CHEBI:17562	0.973166	0.184657	0.352581	TRUE					CHEBI:16189;CHEBI:29101	sulfate;sodium(1+)	SLC13A1-Cytidine	other
HEK-SLC10A1-WTOE-Ct-R100248	SLC10A1	SLC10A1	Aminobutyric acid	CHEBI:16865	0.973121	0.100076	0.310235	FALSE					CHEBI:16814;CHEBI:17474;CHEBI:28865;CHEBI:29101;CHEBI:35420;CHEBI:38545	dehydroepiandrosterone sulfate;estrone 3-sulfate;taurocholic acid;sodium(1+);pregnenolone sulfate;rosuvastatin	SLC10A1-Aminobutyric acid	other
HEK-SLC6A5-WTOE-Ct-R100146	SLC6A5	SLC6A5	Succinic acid	CHEBI:15741	0.9731	0.000173654	0.00162686	TRUE					CHEBI:15428;CHEBI:29101	glycine;sodium(1+)	SLC6A5-Succinic acid	other
HEK-SLC6A19_CLTRN-WTOE-Ct-R100310	SLC6A19_CLTRN	SLC6A19	Hydroxyethylindole	CHEBI:17890	0.972896	0.000512164	0.00676788	FALSE					CHEBI:15356;CHEBI:15428;CHEBI:16449;CHEBI:16811;CHEBI:17822;CHEBI:18186;CHEBI:24898;CHEBI:25017;CHEBI:26271;CHEBI:27266;CHEBI:27897;CHEBI:28044;CHEBI:28300;CHEBI:29101	cysteine;glycine;alanine;methionine;serine;tyrosine;isoleucine;leucine;proline;valine;tryptophan;phenylalanine;glutamine;sodium(1+)	SLC6A19-Hydroxyethylindole	other
HEK-SPNS1-WTOE-Ct-R100232	SPNS1	SPNS1	Vanillic acid	CHEBI:30816	0.971986	0.129926	0.582141	FALSE					CHEBI:15378;CHEBI:15603;CHEBI:64566	hydron;L-leucine;lysophosphatidylcholine 18:1	SPNS1-Vanillic acid	other
1321N1-SLC16A2-KOOE-Ct-R100287	SLC16A2	SLC16A2	Indoline-2-carboxylate	CHEBI:167877	0.971658	0.0686861	0.301624	FALSE					CHEBI:18258;CHEBI:18332;CHEBI:89700	3,3',5-triiodo-L-thyronine;L-thyroxine;3-Iodothyronamine	SLC16A2-Indoline-2-carboxylate	other
HEK-SLC35F1-WTOE-Ct-R100248	SLC35F1	SLC35F1	Hypoxanthine	CHEBI:17368	0.971295	0.10307	0.465074	FALSE							SLC35F1-Hypoxanthine	novel
HEK-NPC1-WTOE-Ct-R100277	NPC1	NPC1	Cystine	CHEBI:17376	0.970528	0.158687	0.639399	TRUE					CHEBI:16113;CHEBI:42977	cholesterol;25-hydroxycholesterol	NPC1-Cystine	other
HEK-MFSD13A-WTOE-Ct-R100290	MFSD13A	MFSD13A	Uridine	CHEBI:16704	0.970225	0.0217559	0.406835	TRUE							MFSD13A-Uridine	novel
HEK-MTCH2-WTOE-Ct-R100173	MTCH2	MTCH2	Flavin adenine dinucleotide	CHEBI:16238	0.969689	0.00768327	0.227937	TRUE							MTCH2-Flavin adenine dinucleotide	novel
HCT116-SLC35F2-KOOE-Ct-R100209	SLC35F2	SLC35F2	Cytidine monophosphate	CHEBI:17361	0.969626	0.117172	0.342066	TRUE							SLC35F2-Cytidine monophosphate	novel
HCT116-SLC45A1-KOOE-Ct-R100315	SLC45A1	SLC45A1	Methoxytryptamine	CHEBI:2089	0.968647	0.203951	0.559661	FALSE					CHEBI:17234	glucose	SLC45A1-Methoxytryptamine	other
HEK-SLCO1B1-WTOE-Ct-R100150	SLCO1B1	SLCO1B1	Aminobutyric acid	CHEBI:16865	0.968566	0.0850469	0.345986	FALSE					CHEBI:132446;CHEBI:132448;CHEBI:135810;CHEBI:15551;CHEBI:15650;CHEBI:16814;CHEBI:16978;CHEBI:16990;CHEBI:17474;CHEBI:18208;CHEBI:18258;CHEBI:18332;CHEBI:27563;CHEBI:28077;CHEBI:28195;CHEBI:28728;CHEBI:28832;CHEBI:28865;CHEBI:32020;CHEBI:3558;CHEBI:35828;CHEBI:35829;CHEBI:38545;CHEBI:39421;CHEBI:39548;CHEBI:474180;CHEBI:4784;CHEBI:51450;CHEBI:63618;CHEBI:63836;CHEBI:6925;CHEBI:7719;CHEBI:791;CHEBI…	perfluorobutanesulfonic acid;perfluorohexanesulfonic acid;atrasentan;prostaglandin E2;leukotriene E4;dehydroepiandrosterone sulfate;leukotriene C4;bilirubin IXalpha;estrone 3-sulfate;benzylpenicillin;3,3',5-triiodo-L-thyronine;L-thyroxine;arsenic atom;rifampicin;3alpha-hydroxy-5beta-androstan-17-one;thromboxane B2;androsterone 3-glucosiduronic acid;taurocholic acid;pitavastatin;cerivastatin;arsen…	SLCO1B1-Aminobutyric acid	other
HEK-SLC4A10-WTOE-Nt-R100304	SLC4A10	SLC4A10	Pyridoxamine	CHEBI:16410	0.968287	0.248596	0.803392	FALSE					CHEBI:15378;CHEBI:17544;CHEBI:17996;CHEBI:29101	hydron;hydrogencarbonate;chloride;sodium(1+)	SLC4A10-Pyridoxamine	other
HEK-SLC36A3-WTOE-Ct-R100140	SLC36A3	SLC36A3	N-Carbamyl-glutamic acid	CHEBI:71028	0.968171	0.0105781	0.28566	TRUE							SLC36A3-N-Carbamyl-glutamic acid	novel
HEK-SLC30A8-WTOE-Ct-R100140	SLC30A8	SLC30A8	Salicylic acid	CHEBI:16914	0.96813	0.208538	0.378379	TRUE					CHEBI:29105	zinc(2+)	SLC30A8-Salicylic acid	other
HEK-SLC6A12-WTOE-Ct-R100358	SLC6A12	SLC6A12	Guanidobutyric acid	CHEBI:86564	0.968017	2.19e-05	0.000511475	TRUE					CHEBI:16865;CHEBI:17750;CHEBI:17996;CHEBI:29101	gamma-aminobutyric acid;glycine betaine;chloride;sodium(1+)	SLC6A12-Guanidobutyric acid	other
HEK-SLC22A23-WTOE-Nt-R100276	SLC22A23	SLC22A23	Glucosamine 6-phosphate	CHEBI:47987	0.966628	0.0933125	0.925857	TRUE							SLC22A23-Glucosamine 6-phosphate	novel
HCT116-MPC1-KOOE-Ct-R100252	MPC1	MPC1	Citric acid+Isocitric acid	CHEBI:30769	0.966462	1.36e-07	3.41e-06	TRUE					CHEBI:15361	pyruvate	MPC1-Citric acid+Isocitric acid	other
HuH7-SLC19A3-KOOE-Ct-R100266	SLC19A3	SLC19A3	Muconic acid	CHEBI:38407	0.96627	0.0556166	0.269301	FALSE					CHEBI:18385	thiamine(1+)	SLC19A3-Muconic acid	other
HEK-SLC17A3-WTOE-Ct-R100151	SLC17A3	SLC17A3	5,10 Methenyl tetrahydrofolate	CHEBI:12071	0.965541	0.211838	0.993859	FALSE					CHEBI:104011;CHEBI:17474;CHEBI:27226;CHEBI:3213;CHEBI:7719;CHEBI:791	p-aminohippuric acid;estrone 3-sulfate;uric acid;bumetanide;ochratoxin A;17beta-estradiol 17-glucosiduronic acid	SLC17A3-5,10 Methenyl tetrahydrofolate	other
HEK-FLVCR1-WTOE-Ct-R100278	FLVCR1	FLVCR1	Pyridoxamine	CHEBI:16410	0.964902	0.287655	0.744425	FALSE					CHEBI:15354;CHEBI:15430;CHEBI:50385	choline;protoporphyrin;hemin	FLVCR1-Pyridoxamine	other
LS180-SLC2A12-KOOE-Ct-R100239	SLC2A12	SLC2A12	N-Acetyl-glucosamine phosphate	CHEBI:15784	0.964847	7.6e-06	0.000163002	TRUE					CHEBI:17234	glucose	SLC2A12-N-Acetyl-glucosamine phosphate	other
HEK-SLC22A14-WTOE-Ct-R100147	SLC22A14	SLC22A14	5,10 Methenyl tetrahydrofolate	CHEBI:12071	0.964432	0.17938	0.807209	FALSE					CHEBI:17015	riboflavin	SLC22A14-5,10 Methenyl tetrahydrofolate	other
LS180-SLC1A4-KOOE-Ct-R100268	SLC1A4	SLC1A4	Fructose 1,6-biphosphate	CHEBI:16905	0.964376	0.0924388	0.218061	TRUE					CHEBI:15356;CHEBI:16449;CHEBI:16523;CHEBI:16857;CHEBI:16977;CHEBI:17115;CHEBI:17822;CHEBI:26271;CHEBI:26986;CHEBI:29101;CHEBI:86499	cysteine;alanine;D-serine;L-threonine;L-alanine;L-serine;serine;proline;threonine;sodium(1+);monohydroxyproline	SLC1A4-Fructose 1,6-biphosphate	other
HEK-SLC26A4-WTOE-Ct-R100238	SLC26A4	SLC26A4	Mevalonic acid	CHEBI:25351	0.964095	0.000365788	0.00520544	TRUE					CHEBI:16234;CHEBI:16382;CHEBI:17544;CHEBI:17996	hydroxide;iodide;hydrogencarbonate;chloride	SLC26A4-Mevalonic acid	other
HEK-SLC30A8-WTOE-Ct-R100140	SLC30A8	SLC30A8	Cytidine	CHEBI:17562	0.963398	0.172219	0.32592	TRUE					CHEBI:29105	zinc(2+)	SLC30A8-Cytidine	other
HEK-SLC5A7-WTOE-Ct-R100150	SLC5A7	SLC5A7	Indoline-2-carboxylate	CHEBI:167877	0.962546	0.312411	0.703436	FALSE					CHEBI:15354;CHEBI:17996;CHEBI:29101	choline;chloride;sodium(1+)	SLC5A7-Indoline-2-carboxylate	other
HEK-SLC30A2-WTOE-Ct-R100140	SLC30A2	SLC30A2	Methoxytryptamine	CHEBI:2089	0.96245	0.278994	0.78263	FALSE					CHEBI:15378;CHEBI:29105	hydron;zinc(2+)	SLC30A2-Methoxytryptamine	other
HEK-SLC8A3-WTOE-Ct-R100156	SLC8A3	SLC8A3	Octanoylcarnitine	CHEBI:73039	0.962027	0.0407643	0.414968	FALSE					CHEBI:29101;CHEBI:29108	sodium(1+);calcium(2+)	SLC8A3-Octanoylcarnitine	other
HEK-LETMD1-WTOE-Ct-R100251	LETMD1	LETMD1	Isovalerylcarnitine	CHEBI:73025	0.961034	0.147036	0.576918	FALSE							LETMD1-Isovalerylcarnitine	novel
HEK-SLC7A11-WTOE-Ct-R100162	SLC7A11	SLC7A11	N-Acetyl-glucosamine phosphate	CHEBI:15784	0.960277	0.000694774	0.0113059	TRUE					CHEBI:16015;CHEBI:16283;CHEBI:17053	L-glutamic acid;L-cystine;L-aspartic acid	SLC7A11-N-Acetyl-glucosamine phosphate	other
HEK-SLCO1B1-WTOE-Ct-R100150	SLCO1B1	SLCO1B1	Hydroxy-indoleacetic acid	CHEBI:27823	0.960188	0.119704	0.380652	TRUE					CHEBI:132446;CHEBI:132448;CHEBI:135810;CHEBI:15551;CHEBI:15650;CHEBI:16814;CHEBI:16978;CHEBI:16990;CHEBI:17474;CHEBI:18208;CHEBI:18258;CHEBI:18332;CHEBI:27563;CHEBI:28077;CHEBI:28195;CHEBI:28728;CHEBI:28832;CHEBI:28865;CHEBI:32020;CHEBI:3558;CHEBI:35828;CHEBI:35829;CHEBI:38545;CHEBI:39421;CHEBI:39548;CHEBI:474180;CHEBI:4784;CHEBI:51450;CHEBI:63618;CHEBI:63836;CHEBI:6925;CHEBI:7719;CHEBI:791;CHEBI…	perfluorobutanesulfonic acid;perfluorohexanesulfonic acid;atrasentan;prostaglandin E2;leukotriene E4;dehydroepiandrosterone sulfate;leukotriene C4;bilirubin IXalpha;estrone 3-sulfate;benzylpenicillin;3,3',5-triiodo-L-thyronine;L-thyroxine;arsenic atom;rifampicin;3alpha-hydroxy-5beta-androstan-17-one;thromboxane B2;androsterone 3-glucosiduronic acid;taurocholic acid;pitavastatin;cerivastatin;arsen…	SLCO1B1-Hydroxy-indoleacetic acid	other
HEK-SLC26A4-WTOE-Ct-R100238	SLC26A4	SLC26A4	Adenosine	CHEBI:16335	0.959669	0.373772	0.613502	TRUE					CHEBI:16234;CHEBI:16382;CHEBI:17544;CHEBI:17996	hydroxide;iodide;hydrogencarbonate;chloride	SLC26A4-Adenosine	other
HCT116-SLC2A1-KOOE-Ct-R100224	SLC2A1	SLC2A1	Phosphoenolpyruvic acid	CHEBI:44897	0.959584	1.62e-06	3.27e-05	TRUE					CHEBI:15866;CHEBI:17634;CHEBI:58723	2-deoxy-D-glucose;D-glucose;2-ammonio-2-deoxy-D-glucopyranose	SLC2A1-Phosphoenolpyruvic acid	other
HEK-MFSD8-WTOE-Ct-R100276	MFSD8	MFSD8	Hydroxy-proline	CHEBI:18240	0.959556	0.0180476	0.121177	TRUE							MFSD8-Hydroxy-proline	novel
HEK-SLC36A2-WTOE-Ct-R100248	SLC36A2	SLC36A2	Methoxytryptamine	CHEBI:2089	0.958825	0.152917	0.56885	FALSE					CHEBI:15428;CHEBI:26271;CHEBI:30089;CHEBI:30768	glycine;proline;acetate;propionic acid	SLC36A2-Methoxytryptamine	other
HEK-UCP3-WTOE-Ct-R100276	UCP3	UCP3	Pyridoxamine	CHEBI:16410	0.958385	0.20605	0.658098	FALSE					CHEBI:15378	hydron	UCP3-Pyridoxamine	other
HEK-SLC22A1-WTOE-Ct-R100153	SLC22A1	SLC22A1	Flavin adenine dinucleotide	CHEBI:16238	0.958166	0.0905632	0.674307	TRUE					CHEBI:15355;CHEBI:15551;CHEBI:15553;CHEBI:16118;CHEBI:165221;CHEBI:16797;CHEBI:17148;CHEBI:17431;CHEBI:18385;CHEBI:194221;CHEBI:2453;CHEBI:2504;CHEBI:27899;CHEBI:28496;CHEBI:28790;CHEBI:31941;CHEBI:32066;CHEBI:33569;CHEBI:35026;CHEBI:40618;CHEBI:44296;CHEBI:45081;CHEBI:45783;CHEBI:45863;CHEBI:465284;CHEBI:47781;CHEBI:4828;CHEBI:4877;CHEBI:4883;CHEBI:50383;CHEBI:50924;CHEBI:63577;CHEBI:641;CHEBI:6…	acetylcholine;prostaglandin E2;prostaglandin F2alpha;berberine;O-Desmethyltramadol;1-methylnicotinamide;putrescine;agmatine;thiamine(1+);1-methyl-1,2,3,4-tetrahydroisoquinoline-6,7-diol;acyclovir;aflatoxin B1;cisplatin;N-[(5S)-5-amino-5-carboxypentanoyl]-L-cysteinyl-D-valine;serotonin;oxaliplatin;Prothionamide;noradrenaline;triethylamine;aminoguanidine;tetraethylammonium;pentamidine;imatinib;pacl…	SLC22A1-Flavin adenine dinucleotide	other
HCT116-SLC38A7-KOOE-Ct-R100328	SLC38A7	SLC38A7	5,10 Methenyl tetrahydrofolate	CHEBI:12071	0.957824	0.0443573	0.281099	TRUE					CHEBI:22653;CHEBI:2704;CHEBI:28300	asparagine;anastrozole;glutamine	SLC38A7-5,10 Methenyl tetrahydrofolate	other
HEK-TMEM241-WTOE-Ct-R100276	TMEM241	TMEM241	N-Acetylneuraminic acid	CHEBI:17012	0.957333	0.00103439	0.00517427	TRUE							TMEM241-N-Acetylneuraminic acid	novel
HEK-SLC22A14-WTOE-Ct-R100147	SLC22A14	SLC22A14	Methoxytryptamine	CHEBI:2089	0.957226	0.293162	0.82875	FALSE					CHEBI:17015	riboflavin	SLC22A14-Methoxytryptamine	other
HEK-SLCO1C1-WTOE-Ct-R100156	SLCO1C1	SLCO1C1	Hydroxy-kynurenine	CHEBI:1547	0.95715	0.188475	0.520905	FALSE					CHEBI:17474;CHEBI:18258;CHEBI:18332;CHEBI:52274;CHEBI:52275;CHEBI:52866;CHEBI:53508;CHEBI:63836;CHEBI:791;CHEBI:89700	estrone 3-sulfate;3,3',5-triiodo-L-thyronine;L-thyroxine;sulforhodamine 101;sulforhodamine G;lissamine rhodamine anion;thyroxine sulfate;bromosulfophthalein;17beta-estradiol 17-glucosiduronic acid;3-Iodothyronamine	SLCO1C1-Hydroxy-kynurenine	other
HEK-SLC14A2-WTOE-Ct-R100151	SLC14A2	SLC14A2	Hydroxynicotinic acid	CHEBI:16168	0.956978	0.261411	0.87385	FALSE					CHEBI:16199	urea	SLC14A2-Hydroxynicotinic acid	other
HCT116-SLC6A17-KOOE-Ct-R100211	SLC6A17	SLC6A17	Guanosine	CHEBI:16750	0.956679	0.000140531	0.025155	TRUE							SLC6A17-Guanosine	novel
HEK-SLC6A14-WTOE-Ct-R100310	SLC6A14	SLC6A14	Hydroxy-kynurenine	CHEBI:1547	0.95604	0.0978199	0.169128	FALSE					CHEBI:16958;CHEBI:17996;CHEBI:21949;CHEBI:25017;CHEBI:25094;CHEBI:29016;CHEBI:29101	beta-alanine;chloride;O-butanoyl-L-carnitine;leucine;lysine;arginine;sodium(1+)	SLC6A14-Hydroxy-kynurenine	other
HEK-MFSD5-WTOE-Ct-R100251	MFSD5	MFSD5	Uridine	CHEBI:16704	0.955759	0.00538174	0.058566	TRUE							MFSD5-Uridine	novel
HEK-SPNS1-WTOE-Ct-R100232	SPNS1	SPNS1	Methoxytryptamine	CHEBI:2089	0.955485	0.140617	0.582141	FALSE					CHEBI:15378;CHEBI:15603;CHEBI:64566	hydron;L-leucine;lysophosphatidylcholine 18:1	SPNS1-Methoxytryptamine	other
HEK-SLC46A3-WTOE-Ct-R100173	SLC46A3	SLC46A3	Guanosine cyclic monophosphate	CHEBI:16356	0.955238	0.276991	0.553982	FALSE					CHEBI:15378;CHEBI:17474	hydron;estrone 3-sulfate	SLC46A3-Guanosine cyclic monophosphate	other
HEK-SLC38A2-WTOE-Ct-R100358	SLC38A2	SLC38A2	Isoleucine	CHEBI:24898	0.953697	0.000340068	0.00167349	TRUE					CHEBI:134261;CHEBI:15378;CHEBI:15428;CHEBI:16449;CHEBI:17822;CHEBI:26271;CHEBI:27570;CHEBI:28300;CHEBI:29101	alpha-(methylamino)isobutyric acid;hydron;glycine;alanine;serine;proline;histidine;glutamine;sodium(1+)	SLC38A2-Isoleucine	other
HCT116-SLC44A2-KOOE-Ct-R100183	SLC44A2	SLC44A2	Phosphoglyceric acid	CHEBI:24344	0.953231	0.00044717	0.00791491	TRUE					CHEBI:15354	choline	SLC44A2-Phosphoglyceric acid	other
HEK-MFSD4B-WTOE-Ct-R100261	MFSD4B	MFSD4B	Muconic acid	CHEBI:38407	0.952835	0.166916	0.969297	FALSE							MFSD4B-Muconic acid	novel
HCT116-SLC44A1-KOOE-Ct-R100262	SLC44A1	SLC44A1	Adenosine	CHEBI:16335	0.952765	0.0545864	0.166444	TRUE					CHEBI:15354	choline	SLC44A1-Adenosine	other
HEK-SLC34A3-WTOE-Ct-R100249	SLC34A3	SLC34A3	Galactosamine	CHEBI:60312	0.952482	0.199163	0.319348	FALSE					CHEBI:29101;CHEBI:35780	sodium(1+);phosphate ion	SLC34A3-Galactosamine	other
HEK-UNC93B1-WTOE-Ct-R100251	UNC93B1	UNC93B1	Phosphoglyceric acid	CHEBI:24344	0.951665	0.504874	0.808334	TRUE							UNC93B1-Phosphoglyceric acid	novel
HEK-SLC25A6-WTOE-Ct-R100261	SLC25A6	SLC25A6	Cytidine monophosphate	CHEBI:17361	0.951061	0.0101616	0.247127	TRUE							SLC25A6-Cytidine monophosphate	novel
HCT116-SLC25A10-KOOE-Ct-R100315	SLC25A10	SLC25A10	Adenine	CHEBI:16708	0.950515	0.276672	0.423011	TRUE			CHEBI:35780	phosphate ion	CHEBI:35780;CHEBI:6650	phosphate ion;malic acid	SLC25A10-Adenine	metabolic conversion
HCT116-SLC25A37-KOOE-Ct-R100230	SLC25A37	SLC25A37	Cytidine monophosphate	CHEBI:17361	0.949815	7.44e-08	5.13e-07	TRUE					CHEBI:29033	iron(2+)	SLC25A37-Cytidine monophosphate	other
HCT116-SLC30A6-KOOE-Ct-R100262	SLC30A6	SLC30A6	Deoxyadenosine	CHEBI:17256	0.949178	0.271865	0.562533	FALSE					CHEBI:29105	zinc(2+)	SLC30A6-Deoxyadenosine	other
LS180-SLCO3A1-KOOE-Ct-R100240	SLCO3A1	SLCO3A1	Hydroxy-kynurenine	CHEBI:1547	0.948818	0.049705	0.257902	FALSE					CHEBI:15544;CHEBI:15551;CHEBI:15553;CHEBI:17474;CHEBI:17687;CHEBI:18208;CHEBI:18332;CHEBI:36274;CHEBI:9937	prostaglandin E1;prostaglandin E2;prostaglandin F2alpha;estrone 3-sulfate;glycocholic acid;benzylpenicillin;L-thyroxine;glycochenodeoxycholic acid;vasopressin	SLCO3A1-Hydroxy-kynurenine	other
HEK-SLC46A3-WTOE-Ct-R100173	SLC46A3	SLC46A3	Hydroxyethylindole	CHEBI:17890	0.948551	0.298909	0.572105	FALSE					CHEBI:15378;CHEBI:17474	hydron;estrone 3-sulfate	SLC46A3-Hydroxyethylindole	other
HEK-SLCO1C1-WTOE-Ct-R100156	SLCO1C1	SLCO1C1	5,10 Methenyl tetrahydrofolate	CHEBI:12071	0.948412	0.0817329	0.318048	FALSE					CHEBI:17474;CHEBI:18258;CHEBI:18332;CHEBI:52274;CHEBI:52275;CHEBI:52866;CHEBI:53508;CHEBI:63836;CHEBI:791;CHEBI:89700	estrone 3-sulfate;3,3',5-triiodo-L-thyronine;L-thyroxine;sulforhodamine 101;sulforhodamine G;lissamine rhodamine anion;thyroxine sulfate;bromosulfophthalein;17beta-estradiol 17-glucosiduronic acid;3-Iodothyronamine	SLCO1C1-5,10 Methenyl tetrahydrofolate	other
HEK-SLC3A1-WTOE-Nt-R100270	SLC3A1	SLC3A1	Phosphoenolpyruvic acid	CHEBI:44897	0.947774	0.561932	0.906663	TRUE							SLC3A1-Phosphoenolpyruvic acid	novel
HCT116-SLC30A1-KOOE-Ct-R100226	SLC30A1	SLC30A1	Cytidine monophosphate	CHEBI:17361	0.947569	0.361989	0.538254	TRUE					CHEBI:15378;CHEBI:29105	hydron;zinc(2+)	SLC30A1-Cytidine monophosphate	other
HEK-SLC6A1-WTOE-Ct-R100146	SLC6A1	SLC6A1	Shikimic acid	CHEBI:16119	0.946469	0.168589	0.882576	FALSE					CHEBI:16865	gamma-aminobutyric acid	SLC6A1-Shikimic acid	other
HCT116-SLC39A14-KOOE-Ct-R100188	SLC39A14	SLC39A14	Cytidine	CHEBI:17562	0.945867	0.161582	0.353086	FALSE					CHEBI:29033;CHEBI:29035;CHEBI:29105	iron(2+);manganese(2+);zinc(2+)	SLC39A14-Cytidine	other
HEK-SLC22A2-WTOE-Ct-R100150	SLC22A2	SLC22A2	Cystine	CHEBI:17376	0.945647	0.104006	0.40472	TRUE					CHEBI:15354;CHEBI:15355;CHEBI:15551;CHEBI:15553;CHEBI:16118;CHEBI:16797;CHEBI:17148;CHEBI:17431;CHEBI:18243;CHEBI:18295;CHEBI:194221;CHEBI:2618;CHEBI:27899;CHEBI:28790;CHEBI:28918;CHEBI:31941;CHEBI:33569;CHEBI:35026;CHEBI:40618;CHEBI:44296;CHEBI:4828;CHEBI:4877;CHEBI:50383;CHEBI:63577;CHEBI:641;CHEBI:64312;CHEBI:65133;CHEBI:6801;CHEBI:8356;CHEBI:90039	choline;acetylcholine;prostaglandin E2;prostaglandin F2alpha;berberine;1-methylnicotinamide;putrescine;agmatine;dopamine;histamine;1-methyl-1,2,3,4-tetrahydroisoquinoline-6,7-diol;amantadine;cisplatin;serotonin;(R)-adrenaline;oxaliplatin;noradrenaline;triethylamine;aminoguanidine;tetraethylammonium;ergothioneine;ethambutol;nicotinamide mononucleotide;lamivudine;N-methyl-4-phenylpyridinium;memanti…	SLC22A2-Cystine	other
HCT116-SLC25A37-KOOE-Ct-R100230	SLC25A37	SLC25A37	Deoxyuridine triphosphate	CHEBI:17625	0.945031	0.0683186	0.125814	FALSE					CHEBI:29033	iron(2+)	SLC25A37-Deoxyuridine triphosphate	other
HCT116-SLC25A24-KOOE-Ct-R100286	SLC25A24	SLC25A24	Methoxytryptamine	CHEBI:2089	0.944637	0.0576959	0.648397	FALSE					CHEBI:15422;CHEBI:16761;CHEBI:35780	ATP;ADP;phosphate ion	SLC25A24-Methoxytryptamine	other
HEK-SLC4A9-WTOE-Ct-R100142	SLC4A9	SLC4A9	5,10 Methenyl tetrahydrofolate	CHEBI:12071	0.944302	0.143155	0.535886	FALSE					CHEBI:17544;CHEBI:17996	hydrogencarbonate;chloride	SLC4A9-5,10 Methenyl tetrahydrofolate	other
1321N1-SLC26A2-KOOE-Ct-R100260	SLC26A2	SLC26A2	Cytidine monophosphate	CHEBI:17361	0.944299	5.97e-05	0.00499919	TRUE					CHEBI:16189;CHEBI:16234;CHEBI:16995;CHEBI:17996	sulfate;hydroxide;oxalic acid;chloride	SLC26A2-Cytidine monophosphate	other
HEK-SLC30A2-WTOE-Ct-R100140	SLC30A2	SLC30A2	Deoxyuridine triphosphate	CHEBI:17625	0.944213	0.12377	0.699886	FALSE					CHEBI:15378;CHEBI:29105	hydron;zinc(2+)	SLC30A2-Deoxyuridine triphosphate	other
HEK-SLC26A5-WTOE-Ct-R100152	SLC26A5	SLC26A5	Salicylic acid	CHEBI:16914	0.944212	0.479718	0.971947	TRUE					CHEBI:15740;CHEBI:16995;CHEBI:17544;CHEBI:17996	formate;oxalic acid;hydrogencarbonate;chloride	SLC26A5-Salicylic acid	other
HEK-SLC35D3-WTOE-Ct-R100249	SLC35D3	SLC35D3	Deoxy-(methylthio)adenosine	CHEBI:17509	0.944206	0.0749748	0.358599	TRUE					CHEBI:18066	UDP-D-glucose	SLC35D3-Deoxy-(methylthio)adenosine	other
HEK-SLC46A3-WTOE-Ct-R100173	SLC46A3	SLC46A3	Methoxytryptamine	CHEBI:2089	0.943776	0.44849	0.700274	FALSE					CHEBI:15378;CHEBI:17474	hydron;estrone 3-sulfate	SLC46A3-Methoxytryptamine	other
HEK-FLVCR2-WTOE-Ct-R100278	FLVCR2	FLVCR2	Muconic acid	CHEBI:38407	0.942913	0.0839525	0.600583	FALSE					CHEBI:50385	hemin	FLVCR2-Muconic acid	other
HEK-SLC24A2-WTOE-Ct-R100277	SLC24A2	SLC24A2	Glucosamine 6-phosphate	CHEBI:47987	0.942529	0.0789173	0.423613	TRUE					CHEBI:29101;CHEBI:29103;CHEBI:29108	sodium(1+);potassium(1+);calcium(2+)	SLC24A2-Glucosamine 6-phosphate	other
HCT116-SLC29A1-KOOE-Ct-R100225	SLC29A1	SLC29A1	Pyridoxamine	CHEBI:16410	0.94227	0.283244	0.536983	FALSE					CHEBI:17368	hypoxanthine	SLC29A1-Pyridoxamine	other
HEK-SLC36A3-WTOE-Ct-R100140	SLC36A3	SLC36A3	Inosine	CHEBI:17596	0.941923	0.0532683	0.468761	TRUE							SLC36A3-Inosine	novel
HCT116-SLC25A25-KOOE-Nt-R100358	SLC25A25	SLC25A25	Guanosine cyclic monophosphate	CHEBI:16356	0.941875	0.0595382	0.150455	FALSE					CHEBI:15422;CHEBI:16761;CHEBI:30617;CHEBI:35780	ATP;ADP;MgATP(2-);phosphate ion	SLC25A25-Guanosine cyclic monophosphate	other
HEK-SLC11A1-WTOE-Ct-R100155	SLC11A1	SLC11A1	Muconic acid	CHEBI:38407	0.9407	0.126507	0.33115	FALSE					CHEBI:15378;CHEBI:29033;CHEBI:29105	hydron;iron(2+);zinc(2+)	SLC11A1-Muconic acid	other
HEK-SLC24A5-WTOE-Ct-R100290	SLC24A5	SLC24A5	Hydroxy-kynurenine	CHEBI:1547	0.940504	0.21307	0.466247	FALSE					CHEBI:29101;CHEBI:29103;CHEBI:29108	sodium(1+);potassium(1+);calcium(2+)	SLC24A5-Hydroxy-kynurenine	other
HEK-SLC25A13-WTOE-Nt-R100290	SLC25A13	SLC25A13	Deoxy-(methylthio)adenosine	CHEBI:17509	0.940139	0.0999544	0.656843	TRUE					CHEBI:18237;CHEBI:22660	glutamic acid;aspartic acid	SLC25A13-Deoxy-(methylthio)adenosine	other
HEK-SLC22A25-WTOE-Ct-R100131	SLC22A25	SLC22A25	gamma-Glu-Cys	CHEBI:17515	0.94003	0.00129302	0.074995	TRUE							SLC22A25-gamma-Glu-Cys	novel
HEK-SLC34A2-WTOE-Ct-R100232	SLC34A2	SLC34A2	Galactosamine	CHEBI:60312	0.939938	0.0785393	0.676934	TRUE					CHEBI:29101;CHEBI:35780	sodium(1+);phosphate ion	SLC34A2-Galactosamine	other
HEK-SLC4A1-WTOE-Ct-R100249	SLC4A1	SLC4A1	Hydroxybenzoic acid	CHEBI:24676	0.939481	0.0228183	0.0530526	FALSE					CHEBI:17544;CHEBI:17996	hydrogencarbonate;chloride	SLC4A1-Hydroxybenzoic acid	other
HEK-SLC34A3-WTOE-Ct-R100249	SLC34A3	SLC34A3	Uridine monophosphate	CHEBI:16695	0.939367	0.128371	0.229587	TRUE			CHEBI:35780	phosphate ion	CHEBI:29101;CHEBI:35780	sodium(1+);phosphate ion	SLC34A3-Uridine monophosphate	metabolic conversion
HEK-SLC35G5-WTOE-Ct-R100156	SLC35G5	SLC35G5	Flavin adenine dinucleotide	CHEBI:16238	0.939252	0.0997036	0.387977	TRUE							SLC35G5-Flavin adenine dinucleotide	novel
HEK-SLC4A11-WTOE-Ct-R100277	SLC4A11	SLC4A11	Adenosine	CHEBI:16335	0.939195	0.0319375	0.0719555	TRUE			CHEBI:16134	ammonia	CHEBI:15377;CHEBI:15378;CHEBI:16134;CHEBI:16234;CHEBI:29101;CHEBI:41132	water;hydron;ammonia;hydroxide;sodium(1+);tetrahydroxoborate(1-)	SLC4A11-Adenosine	metabolic conversion
HEK-SLC16A8-WTOE-Ct-R100159	SLC16A8	SLC16A8	Thiamine	CHEBI:18385	0.939173	0.00116233	0.00985215	TRUE					CHEBI:24996	lactate	SLC16A8-Thiamine	other
HEK-SLC7A9-WTOE-Ct-R100249	SLC7A9	SLC7A9	Thymine	CHEBI:17821	0.937899	0.298752	0.741846	TRUE					CHEBI:15603;CHEBI:16283;CHEBI:16467;CHEBI:25017;CHEBI:25094;CHEBI:29016	L-leucine;L-cystine;L-arginine;leucine;lysine;arginine	SLC7A9-Thymine	other
HCT116-SLC16A7-KOOE-Ct-R100188	SLC16A7	SLC16A7	Dihydroorotic acid	CHEBI:30865	0.937295	0.00435116	0.0427864	TRUE					CHEBI:102218;CHEBI:1148;CHEBI:15361;CHEBI:16651;CHEBI:20067;CHEBI:30830	dimethyloxalylglycine;2-hydroxybutyric acid;pyruvate;(S)-lactate;3-hydroxybutyric acid;4-hydroxybutyric acid	SLC16A7-Dihydroorotic acid	other
HCT116-SLC1A3-KOOE-Ct-R100185	SLC1A3	SLC1A3	Glutamic acid	CHEBI:18237	0.93696	3.87e-05	0.000326036	TRUE	CHEBI:16015;CHEBI:18237	L-glutamic acid;glutamic acid	CHEBI:17053;CHEBI:17364;CHEBI:22660	L-aspartic acid;D-aspartic acid;aspartic acid	CHEBI:16015;CHEBI:17053;CHEBI:17364;CHEBI:18237;CHEBI:22660;CHEBI:29101;CHEBI:29103	L-glutamic acid;L-aspartic acid;D-aspartic acid;glutamic acid;aspartic acid;sodium(1+);potassium(1+)	SLC1A3-Glutamic acid	annotated substrate
HCT116-SLC25A37-KOOE-Ct-R100230	SLC25A37	SLC25A37	Guanosine	CHEBI:16750	0.936687	4.94e-07	2.63e-06	TRUE					CHEBI:29033	iron(2+)	SLC25A37-Guanosine	other
HEK-SLC52A1-WTOE-Ct-R100150	SLC52A1	SLC52A1	Galactosamine	CHEBI:60312	0.936591	0.349145	0.881487	FALSE					CHEBI:17015	riboflavin	SLC52A1-Galactosamine	other
HEK-SLC52A1-WTOE-Ct-R100150	SLC52A1	SLC52A1	Pentahydroxyhexanoic acid	CHEBI:24266	0.936482	0.00389637	0.232483	TRUE					CHEBI:17015	riboflavin	SLC52A1-Pentahydroxyhexanoic acid	other
HCT116-SLC35A3-KOOE-Ct-R100284	SLC35A3	SLC35A3	Hypoxanthine	CHEBI:17368	0.93625	0.0361293	0.198711	FALSE					CHEBI:16264	UDP-N-acetyl-alpha-D-glucosamine	SLC35A3-Hypoxanthine	other
HCT116-SLC25A37-KOOE-Ct-R100230	SLC25A37	SLC25A37	N-Carbamyl-glutamic acid	CHEBI:71028	0.936025	6.57e-05	0.00023483	TRUE					CHEBI:29033	iron(2+)	SLC25A37-N-Carbamyl-glutamic acid	other
HEK-SLC30A9-WTOE-Ct-R100248	SLC30A9	SLC30A9	Aminoadipic acid	CHEBI:37024	0.934722	0.000382757	0.00647208	TRUE					CHEBI:29105	zinc(2+)	SLC30A9-Aminoadipic acid	other
HEK-SLC36A3-WTOE-Ct-R100140	SLC36A3	SLC36A3	Deoxyinosine	CHEBI:28997	0.93467	0.0355578	0.417212	TRUE							SLC36A3-Deoxyinosine	novel
HCT116-SLC6A8-KOOE-Ct-R100356	SLC6A8	SLC6A8	Methoxytryptamine	CHEBI:2089	0.934548	0.0435491	0.102237	FALSE					CHEBI:16919;CHEBI:17996;CHEBI:29101	creatine;chloride;sodium(1+)	SLC6A8-Methoxytryptamine	other
HCT116-SLC39A14-KOOE-Ct-R100188	SLC39A14	SLC39A14	Adenosine	CHEBI:16335	0.934324	0.16687	0.355856	TRUE			CHEBI:29033	iron(2+)	CHEBI:29033;CHEBI:29035;CHEBI:29105	iron(2+);manganese(2+);zinc(2+)	SLC39A14-Adenosine	metabolic conversion
HEK-SLC16A4-WTOE-Ct-R100232	SLC16A4	SLC16A4	Canavanine	CHEBI:609827	0.934216	0.0821255	0.397626	FALSE							SLC16A4-Canavanine	novel
HuH7-SLC2A2-KOOE-Ct-R100278	SLC2A2	SLC2A2	Adenosine	CHEBI:16335	0.9342	0.0880559	0.280868	TRUE					CHEBI:15866;CHEBI:58723	2-deoxy-D-glucose;2-ammonio-2-deoxy-D-glucopyranose	SLC2A2-Adenosine	other
HEK-SLC25A13-WTOE-Nt-R100290	SLC25A13	SLC25A13	Alanine	CHEBI:16449	0.934057	0.00593095	0.155899	TRUE			CHEBI:18237	glutamic acid	CHEBI:18237;CHEBI:22660	glutamic acid;aspartic acid	SLC25A13-Alanine	metabolic conversion
HEK-SLC25A47-WTOE-Ct-R100155	SLC25A47	SLC25A47	Cytidine triphosphate	CHEBI:17677	0.933602	0.0963443	0.549775	TRUE					CHEBI:15846	NAD(+)	SLC25A47-Cytidine triphosphate	other
HEK-SLC22A6-WTOE-Ct-R100152	SLC22A6	SLC22A6	Hydroxyphenylacetic acid	CHEBI:17445	0.933544	0.000838114	0.00785181	TRUE					CHEBI:10110;CHEBI:104011;CHEBI:15551;CHEBI:15553;CHEBI:16411;CHEBI:18344;CHEBI:2469;CHEBI:27226;CHEBI:27902;CHEBI:28496;CHEBI:30915;CHEBI:31530;CHEBI:3213;CHEBI:3696;CHEBI:39073;CHEBI:43355;CHEBI:44185;CHEBI:465284;CHEBI:47426;CHEBI:7880;CHEBI:888	zidovudine;p-aminohippuric acid;prostaglandin E2;prostaglandin F2alpha;indole-3-acetic acid;kynurenic acid;adefovir;uric acid;tetracycline;N-[(5S)-5-amino-5-carboxypentanoyl]-L-cysteinyl-D-valine;2-oxoglutaric acid;edaravone;bumetanide;cidofovir anhydrous;6-carboxyfluorescein;indoxyl sulfate;methotrexate;ganciclovir;furosemide;9-[2-(phosphonomethoxy)ethyl]guanine;2,3-disulfanylpropane-1-sulfonic …	SLC22A6-Hydroxyphenylacetic acid	other
HEK-SLC25A47-WTOE-Ct-R100155	SLC25A47	SLC25A47	Deoxyadenosine	CHEBI:17256	0.933282	0.111347	0.572783	FALSE					CHEBI:15846	NAD(+)	SLC25A47-Deoxyadenosine	other
HEK-SLCO1C1-WTOE-Ct-R100156	SLCO1C1	SLCO1C1	Sedoheptulose-7-phosphate	CHEBI:15721	0.933179	0.025077	0.124688	TRUE					CHEBI:17474;CHEBI:18258;CHEBI:18332;CHEBI:52274;CHEBI:52275;CHEBI:52866;CHEBI:53508;CHEBI:63836;CHEBI:791;CHEBI:89700	estrone 3-sulfate;3,3',5-triiodo-L-thyronine;L-thyroxine;sulforhodamine 101;sulforhodamine G;lissamine rhodamine anion;thyroxine sulfate;bromosulfophthalein;17beta-estradiol 17-glucosiduronic acid;3-Iodothyronamine	SLCO1C1-Sedoheptulose-7-phosphate	other
HCT116-SLC10A4-KOOE-Ct-R100171	SLC10A4	SLC10A4	Shikimic acid	CHEBI:16119	0.932109	0.0351781	0.170186	FALSE							SLC10A4-Shikimic acid	novel
HCT116-SLC30A1-KOOE-Ct-R100226	SLC30A1	SLC30A1	Cystathionine	CHEBI:17755	0.93198	0.0374684	0.130506	TRUE					CHEBI:15378;CHEBI:29105	hydron;zinc(2+)	SLC30A1-Cystathionine	other
HEK-MFSD13A-WTOE-Ct-R100290	MFSD13A	MFSD13A	Propionylcarnitine	CHEBI:28867	0.931651	0.0916953	0.622627	TRUE							MFSD13A-Propionylcarnitine	novel
HEK-UNC93B1-WTOE-Ct-R100251	UNC93B1	UNC93B1	Phosphoenolpyruvic acid	CHEBI:44897	0.931556	0.427309	0.767456	TRUE							UNC93B1-Phosphoenolpyruvic acid	novel
HEK-MFSD4A-WTOE-Ct-R100131	MFSD4A	MFSD4A	Guanosine triphosphate	CHEBI:15996	0.930929	0.0341985	0.495878	TRUE							MFSD4A-Guanosine triphosphate	novel
HEK-SLC10A7-WTOE-Ct-R100358	SLC10A7	SLC10A7	Thymine	CHEBI:17821	0.929564	0.103391	0.320513	TRUE							SLC10A7-Thymine	novel
HEK-SLC12A5-WTOE-Ct-R100251	SLC12A5	SLC12A5	Hypoxanthine	CHEBI:17368	0.92909	0.123989	0.500668	FALSE					CHEBI:17996;CHEBI:29103	chloride;potassium(1+)	SLC12A5-Hypoxanthine	other
LS180-SLCO1B3-KOOE-Ct-R100188	SLCO1B3	SLCO1B3	Dihydroorotic acid	CHEBI:30865	0.928716	0.000528932	0.0117026	TRUE					CHEBI:132446;CHEBI:132448;CHEBI:135946;CHEBI:16814;CHEBI:16978;CHEBI:16990;CHEBI:28077;CHEBI:28195;CHEBI:28832;CHEBI:28835;CHEBI:28865;CHEBI:32020;CHEBI:38545;CHEBI:39421;CHEBI:4784;CHEBI:51450;CHEBI:63836;CHEBI:6925;CHEBI:791;CHEBI:80327;CHEBI:89417;CHEBI:9927	perfluorobutanesulfonic acid;perfluorohexanesulfonic acid;sincalide;dehydroepiandrosterone sulfate;leukotriene C4;bilirubin IXalpha;rifampicin;3alpha-hydroxy-5beta-androstan-17-one;androsterone 3-glucosiduronic acid;testosterone 17-glucosiduronic acid;taurocholic acid;pitavastatin;rosuvastatin;perfluorooctane-1-sulfonic acid;enalapril;bosentan;bromosulfophthalein;microcystin-LR;17beta-estradiol 1…	SLCO1B3-Dihydroorotic acid	other
HCT116-SLC39A3-KOOE-Ct-R100328	SLC39A3	SLC39A3	Adenosine monophosphate	CHEBI:16027	0.928287	0.00168008	0.022321	TRUE							SLC39A3-Adenosine monophosphate	novel
HEK-SLC47A1-WTOE-Ct-R100290	SLC47A1	SLC47A1	Glucosamine 6-phosphate	CHEBI:47987	0.928129	0.0703322	0.791825	FALSE					CHEBI:138000;CHEBI:15354;CHEBI:16737;CHEBI:16797;CHEBI:16827;CHEBI:17431;CHEBI:17474;CHEBI:18385;CHEBI:2453;CHEBI:27899;CHEBI:28593;CHEBI:31941;CHEBI:34905;CHEBI:35026;CHEBI:3699;CHEBI:42820;CHEBI:63632;CHEBI:641;CHEBI:65133;CHEBI:6801;CHEBI:77733;CHEBI:8428;CHEBI:8828	3-(1-methylpyrrolidin-2-yl)pyridine;choline;creatinine;1-methylnicotinamide;corticosterone;agmatine;estrone 3-sulfate;thiamine(1+);acyclovir;cisplatin;quinidine;oxaliplatin;paraquat;triethylamine;cimetidine;guanidine;topotecan;N-methyl-4-phenylpyridinium;4-[4-(dimethylamino)styryl]-N-methylpyridinium iodide;metformin;2-(3,4-dimethoxyphenyl)-5-{[2-(3,4-dimethoxyphenyl)ethyl](methyl)amino}-2-(propa…	SLC47A1-Glucosamine 6-phosphate	other
HEK-SLC18A2-WTOE-Ct-R100152	SLC18A2	SLC18A2	Guanosine cyclic monophosphate	CHEBI:16356	0.926548	0.0978859	0.41485	FALSE					CHEBI:28790	serotonin	SLC18A2-Guanosine cyclic monophosphate	other
HEK-MFSD5-WTOE-Ct-R100251	MFSD5	MFSD5	Hexose 1-phosphate	CHEBI:24588	0.925385	0.000441875	0.0121226	TRUE							MFSD5-Hexose 1-phosphate	novel
HEK-SLC6A18-WTOE-Ct-R100140	SLC6A18	SLC6A18	Phenylpyruvic acid	CHEBI:30851	0.924358	0.452124	0.860876	TRUE					CHEBI:15428;CHEBI:16643;CHEBI:16977;CHEBI:17115;CHEBI:17561;CHEBI:17996;CHEBI:24898;CHEBI:25017;CHEBI:27266;CHEBI:28300;CHEBI:29101	glycine;L-methionine;L-alanine;L-serine;L-cysteine;chloride;isoleucine;leucine;valine;glutamine;sodium(1+)	SLC6A18-Phenylpyruvic acid	other
LS180-SLC2A5-KOOE-Ct-R100292	SLC2A5	SLC2A5	Adenine	CHEBI:16708	0.924023	0.105266	0.357835	TRUE					CHEBI:28757	fructose	SLC2A5-Adenine	other
HuH7-SLC17A8-KOOE-Ct-R100291	SLC17A8	SLC17A8	N-Formyl-Tyrosine	CHEBI:50603	0.923815	0.128695	0.580977	TRUE					CHEBI:16015	L-glutamic acid	SLC17A8-N-Formyl-Tyrosine	other
HEK-MFSD13A-WTOE-Ct-R100290	MFSD13A	MFSD13A	Dihydroorotic acid	CHEBI:30865	0.922945	0.158272	0.73992	TRUE							MFSD13A-Dihydroorotic acid	novel
HEK-SLC52A1-WTOE-Ct-R100150	SLC52A1	SLC52A1	Flavin adenine dinucleotide	CHEBI:16238	0.9228	0.236489	0.850722	TRUE					CHEBI:17015	riboflavin	SLC52A1-Flavin adenine dinucleotide	other
HEK-SLC47A1-WTOE-Ct-R100290	SLC47A1	SLC47A1	Pentahydroxyhexanoic acid	CHEBI:24266	0.92263	7.32e-05	0.0136072	TRUE					CHEBI:138000;CHEBI:15354;CHEBI:16737;CHEBI:16797;CHEBI:16827;CHEBI:17431;CHEBI:17474;CHEBI:18385;CHEBI:2453;CHEBI:27899;CHEBI:28593;CHEBI:31941;CHEBI:34905;CHEBI:35026;CHEBI:3699;CHEBI:42820;CHEBI:63632;CHEBI:641;CHEBI:65133;CHEBI:6801;CHEBI:77733;CHEBI:8428;CHEBI:8828	3-(1-methylpyrrolidin-2-yl)pyridine;choline;creatinine;1-methylnicotinamide;corticosterone;agmatine;estrone 3-sulfate;thiamine(1+);acyclovir;cisplatin;quinidine;oxaliplatin;paraquat;triethylamine;cimetidine;guanidine;topotecan;N-methyl-4-phenylpyridinium;4-[4-(dimethylamino)styryl]-N-methylpyridinium iodide;metformin;2-(3,4-dimethoxyphenyl)-5-{[2-(3,4-dimethoxyphenyl)ethyl](methyl)amino}-2-(propa…	SLC47A1-Pentahydroxyhexanoic acid	other
HEK-MTCH2-WTOE-Ct-R100173	MTCH2	MTCH2	Guanosine triphosphate	CHEBI:15996	0.922601	0.0028354	0.119193	TRUE							MTCH2-Guanosine triphosphate	novel
HEK-SLC5A11-WTOE-Ct-R100156	SLC5A11	SLC5A11	Pyridoxine	CHEBI:16709	0.921859	0.0123922	0.11091	TRUE					CHEBI:17268;CHEBI:29101	myo-inositol;sodium(1+)	SLC5A11-Pyridoxine	other
HCT116-SLC39A6-KOOE-Ct-R100331	SLC39A6	SLC39A6	Phosphoenolpyruvic acid	CHEBI:44897	0.921289	0.0207021	0.0832585	TRUE					CHEBI:29105	zinc(2+)	SLC39A6-Phosphoenolpyruvic acid	other
HEK-SLC25A41-WTOE-Ct-R100151	SLC25A41	SLC25A41	AICAR	CHEBI:28498	0.92117	0.248226	0.732266	FALSE							SLC25A41-AICAR	novel
HCT116-SLC26A11-KOOE-Ct-R100285	SLC26A11	SLC26A11	Adenine	CHEBI:16708	0.920871	0.276304	0.574587	TRUE					CHEBI:17996;CHEBI:29101	chloride;sodium(1+)	SLC26A11-Adenine	other
HCT116-SLC7A5-KOOE-Ct-R100240	SLC7A5	SLC7A5	Tryptophan	CHEBI:27897	0.92057	1.43e-09	8.85e-08	TRUE	CHEBI:16828	L-tryptophan			CHEBI:15603;CHEBI:15971;CHEBI:16414;CHEBI:16643;CHEBI:16828;CHEBI:16998;CHEBI:17191;CHEBI:17196;CHEBI:17295;CHEBI:17895;CHEBI:18050;CHEBI:28225	L-leucine;L-histidine;L-valine;L-methionine;L-tryptophan;D-phenylalanine;L-isoleucine;L-asparagine;L-phenylalanine;L-tyrosine;L-glutamine;D-leucine	SLC7A5-Tryptophan	annotated substrate
HEK-SLC35A1-WTOE-Ct-R100270	SLC35A1	SLC35A1	Deoxycytidine monophosphate	CHEBI:15918	0.919656	0.231295	0.419374	FALSE					CHEBI:16556	CMP-N-acetyl-beta-neuraminic acid	SLC35A1-Deoxycytidine monophosphate	other
HCT116-SLC1A5-KOOE-Ct-R100245	SLC1A5	SLC1A5	Hypoxanthine	CHEBI:17368	0.919619	0.208341	0.398951	FALSE					CHEBI:15428;CHEBI:16449;CHEBI:16857;CHEBI:16977;CHEBI:17115;CHEBI:17561;CHEBI:18050;CHEBI:25094;CHEBI:27570;CHEBI:28300;CHEBI:29016;CHEBI:73169	glycine;alanine;L-threonine;L-alanine;L-serine;L-cysteine;L-glutamine;lysine;histidine;glutamine;arginine;L-BMAA	SLC1A5-Hypoxanthine	other
HEK-SLC35F4-WTOE-Ct-R100147	SLC35F4	SLC35F4	Hydroxy-proline	CHEBI:18240	0.919604	0.0273181	0.402311	TRUE							SLC35F4-Hydroxy-proline	novel
1321N1-SLC6A9-KOOE-Ct-R100287	SLC6A9	SLC6A9	Cytidine	CHEBI:17562	0.91954	0.0308259	0.197711	TRUE					CHEBI:15428;CHEBI:17996;CHEBI:29101	glycine;chloride;sodium(1+)	SLC6A9-Cytidine	other
HEK-SLC3A1-WTOE-Nt-R100270	SLC3A1	SLC3A1	Guanosine	CHEBI:16750	0.919536	0.0315255	0.453482	TRUE							SLC3A1-Guanosine	novel
HEK-UNC93B1-WTOE-Ct-R100251	UNC93B1	UNC93B1	Methoxytryptamine	CHEBI:2089	0.918725	0.314652	0.746291	FALSE							UNC93B1-Methoxytryptamine	novel
HEK-MFSD8-WTOE-Ct-R100276	MFSD8	MFSD8	Inosine	CHEBI:17596	0.918166	0.00972291	0.107524	TRUE							MFSD8-Inosine	novel
HEK-SLC10A1-WTOE-Ct-R100248	SLC10A1	SLC10A1	Guanidobutyric acid	CHEBI:86564	0.917881	0.0579756	0.239633	FALSE					CHEBI:16814;CHEBI:17474;CHEBI:28865;CHEBI:29101;CHEBI:35420;CHEBI:38545	dehydroepiandrosterone sulfate;estrone 3-sulfate;taurocholic acid;sodium(1+);pregnenolone sulfate;rosuvastatin	SLC10A1-Guanidobutyric acid	other
HEK-NIPAL3-WTOE-Ct-R100251	NIPAL3	NIPAL3	Indoleacetic acid	CHEBI:16411	0.917868	0.0522745	0.201475	FALSE							NIPAL3-Indoleacetic acid	novel
HCT116-SLC25A32-KOOE-Ct-R100236	SLC25A32	SLC25A32	Glycine	CHEBI:15428	0.917867	1.05e-09	6.5e-08	TRUE							SLC25A32-Glycine	novel
HEK-SLC13A1-WTOE-Nt-R100261	SLC13A1	SLC13A1	Xylitol	CHEBI:17151	0.917803	0.000511392	0.00282958	TRUE					CHEBI:16189;CHEBI:29101	sulfate;sodium(1+)	SLC13A1-Xylitol	other
HCT116-SLC2A6-KOOE-Ct-R100194	SLC2A6	SLC2A6	Cytidine monophosphate	CHEBI:17361	0.917359	0.0882812	0.300003	TRUE					CHEBI:17234	glucose	SLC2A6-Cytidine monophosphate	other
HuH7-SLC13A5-KOOE-Ct-R100267	SLC13A5	SLC13A5	Homocystine	CHEBI:17485	0.916974	0.176374	0.562615	FALSE					CHEBI:15361;CHEBI:24996;CHEBI:29101;CHEBI:29806;CHEBI:30769;CHEBI:30794;CHEBI:30887;CHEBI:49713;CHEBI:6650	pyruvate;lactate;sodium(1+);fumarate(2-);citric acid;malonic acid;isocitric acid;lithium(1+);malic acid	SLC13A5-Homocystine	other
HCT116-SLC5A3-KOOE-Ct-R100356	SLC5A3	SLC5A3	Inosine	CHEBI:17596	0.916892	0.00827771	0.0495261	TRUE					CHEBI:17268;CHEBI:29101	myo-inositol;sodium(1+)	SLC5A3-Inosine	other
HEK-SLC5A2-WTOE-Ct-R100159	SLC5A2	SLC5A2	Homoserine	CHEBI:30653	0.916788	0.0137696	0.273863	TRUE					CHEBI:12936;CHEBI:17634;CHEBI:320061;CHEBI:73918	D-galactose;D-glucose;methyl alpha-D-glucopyranoside;3-O-methyl-D-glucose	SLC5A2-Homoserine	other
HCT116-SLC38A5-KOOE-Ct-R100328	SLC38A5	SLC38A5	Methoxytryptamine	CHEBI:2089	0.916746	0.097661	0.985545	FALSE					CHEBI:15378;CHEBI:15428;CHEBI:17822;CHEBI:22653;CHEBI:27570;CHEBI:27899;CHEBI:28300;CHEBI:29101	hydron;glycine;serine;asparagine;histidine;cisplatin;glutamine;sodium(1+)	SLC38A5-Methoxytryptamine	other
HEK-SLC7A2-WTOE-Ct-R100277	SLC7A2	SLC7A2	Glucosamine 6-phosphate	CHEBI:47987	0.915746	0.0806518	0.317322	TRUE					CHEBI:25094;CHEBI:29016	lysine;arginine	SLC7A2-Glucosamine 6-phosphate	other
HEK-SLC25A34-WTOE-Ct-R100151	SLC25A34	SLC25A34	Methoxytryptamine	CHEBI:2089	0.915114	0.337929	0.957738	FALSE							SLC25A34-Methoxytryptamine	novel
HEK-MPC2-WTOE-Ct-R100270	MPC2	MPC2	Isovalerylcarnitine	CHEBI:73025	0.915089	0.0853326	0.866104	FALSE					CHEBI:15361	pyruvate	MPC2-Isovalerylcarnitine	other
HEK-SLC38A2-WTOE-Ct-R100358	SLC38A2	SLC38A2	Hydroxyphenyl-pyruvic acid	CHEBI:15999	0.91455	0.0234201	0.0503398	TRUE					CHEBI:134261;CHEBI:15378;CHEBI:15428;CHEBI:16449;CHEBI:17822;CHEBI:26271;CHEBI:27570;CHEBI:28300;CHEBI:29101	alpha-(methylamino)isobutyric acid;hydron;glycine;alanine;serine;proline;histidine;glutamine;sodium(1+)	SLC38A2-Hydroxyphenyl-pyruvic acid	other
HEK-SLC16A13-WTOE-Ct-R100194	SLC16A13	SLC16A13	N-Formyl-Tyrosine	CHEBI:50603	0.914071	0.241265	0.456863	FALSE							SLC16A13-N-Formyl-Tyrosine	novel
HEK-SLC5A5-WTOE-Ct-R100276	SLC5A5	SLC5A5	Glutathione oxidized	CHEBI:17858	0.913954	0.260293	0.923305	TRUE					CHEBI:15858;CHEBI:16382;CHEBI:17632;CHEBI:29101;CHEBI:29200;CHEBI:29223;CHEBI:29778;CHEBI:38899;CHEBI:49706;CHEBI:49709;CHEBI:49826;CHEBI:49858	bromide;iodide;nitrate;sodium(1+);thiocyanic acid;bromate;selenocyanic acid;tetrafluoroborate(1-);perchlorate;chlorate;periodate;tetraoxorhenate(1-)	SLC5A5-Glutathione oxidized	other
HEK-SLC34A1-WTOE-Ct-R100249	SLC34A1	SLC34A1	Guanosine	CHEBI:16750	0.913825	3.79e-06	6.38e-05	TRUE					CHEBI:29101;CHEBI:35780	sodium(1+);phosphate ion	SLC34A1-Guanosine	other
HEK-SLC18A3-WTOE-Ct-R100155	SLC18A3	SLC18A3	Ribose 5-phosphate	CHEBI:52742	0.913683	0.0689521	0.353718	TRUE					CHEBI:15355;CHEBI:28790	acetylcholine;serotonin	SLC18A3-Ribose 5-phosphate	other
HEK-SLC9C2-WTOE-Ct-R100153	SLC9C2	SLC9C2	Asparagine	CHEBI:22653	0.913371	0.00155959	0.016238	TRUE							SLC9C2-Asparagine	novel
HEK-SLC18A3-WTOE-Ct-R100155	SLC18A3	SLC18A3	gamma-Glu-Cys	CHEBI:17515	0.913148	0.000256899	0.011432	TRUE					CHEBI:15355;CHEBI:28790	acetylcholine;serotonin	SLC18A3-gamma-Glu-Cys	other
HEK-SLC6A5-WTOE-Ct-R100146	SLC6A5	SLC6A5	AICAR	CHEBI:28498	0.913128	0.277311	0.391756	TRUE					CHEBI:15428;CHEBI:29101	glycine;sodium(1+)	SLC6A5-AICAR	other
HEK-MFSD4A-WTOE-Ct-R100131	MFSD4A	MFSD4A	Inosine monophosphate	CHEBI:17202	0.913095	0.0877574	0.634	TRUE							MFSD4A-Inosine monophosphate	novel
1321N1-MFSD1-KOOE-Ct-R100227	MFSD1	MFSD1	5,10 Methenyl tetrahydrofolate	CHEBI:12071	0.912666	0.173574	0.575596	FALSE							MFSD1-5,10 Methenyl tetrahydrofolate	novel
HEK-SLC10A7-WTOE-Ct-R100358	SLC10A7	SLC10A7	N-Acetylneuraminic acid	CHEBI:17012	0.912635	0.240392	0.486011	TRUE							SLC10A7-N-Acetylneuraminic acid	novel
HCT116-SLC2A1-KOOE-Ct-R100224	SLC2A1	SLC2A1	Malic acid	CHEBI:6650	0.912582	0.00598485	0.0264209	TRUE					CHEBI:15866;CHEBI:17634;CHEBI:58723	2-deoxy-D-glucose;D-glucose;2-ammonio-2-deoxy-D-glucopyranose	SLC2A1-Malic acid	other
HCT116-SLC6A8-KOOE-Ct-R100356	SLC6A8	SLC6A8	Cytosine	CHEBI:16040	0.911532	0.111485	0.222971	FALSE					CHEBI:16919;CHEBI:17996;CHEBI:29101	creatine;chloride;sodium(1+)	SLC6A8-Cytosine	other
HEK-SLC39A10-WTOE-Ct-R100270	SLC39A10	SLC39A10	Adenosine cyclic monophosphate	CHEBI:17489	0.909988	0.148811	0.655837	TRUE					CHEBI:29036;CHEBI:29105	copper(2+);zinc(2+)	SLC39A10-Adenosine cyclic monophosphate	other
HEK-SLC25A18-WTOE-Ct-R100277	SLC25A18	SLC25A18	Tyrosine	CHEBI:18186	0.909949	0.145665	0.722394	TRUE			CHEBI:18237	glutamic acid	CHEBI:18237	glutamic acid	SLC25A18-Tyrosine	metabolic conversion
HEK-SLC38A8-WTOE-Ct-R100142	SLC38A8	SLC38A8	Adenosine	CHEBI:16335	0.909173	0.0640863	0.320438	TRUE					CHEBI:15971;CHEBI:16467;CHEBI:16977;CHEBI:17053;CHEBI:18050	L-histidine;L-arginine;L-alanine;L-aspartic acid;L-glutamine	SLC38A8-Adenosine	other
HEK-SLC25A18-WTOE-Ct-R100277	SLC25A18	SLC25A18	Aminobenzoic acid	CHEBI:22495	0.909103	0.130965	0.722394	FALSE					CHEBI:18237	glutamic acid	SLC25A18-Aminobenzoic acid	other
HEK-SLC52A1-WTOE-Ct-R100150	SLC52A1	SLC52A1	Guanosine triphosphate	CHEBI:15996	0.908792	0.162845	0.850722	TRUE					CHEBI:17015	riboflavin	SLC52A1-Guanosine triphosphate	other
HEK-SLC25A31-WTOE-Ct-R100151	SLC25A31	SLC25A31	Arabitol	CHEBI:22605	0.908792	0.0151486	0.158615	TRUE					CHEBI:15422;CHEBI:16761	ATP;ADP	SLC25A31-Arabitol	other
HEK-SLC7A14-WTOE-Ct-R100142	SLC7A14	SLC7A14	5 Methyl tetrahydrofolate	CHEBI:15641	0.908122	0.358047	0.754455	FALSE							SLC7A14-5 Methyl tetrahydrofolate	novel
HCT116-SLC10A3-KOOE-Ct-R100230	SLC10A3	SLC10A3	Deoxyadenosine	CHEBI:17256	0.908098	0.382286	0.500741	FALSE							SLC10A3-Deoxyadenosine	novel
HEK-SLC22A16-WTOE-Ct-R100248	SLC22A16	SLC22A16	Quinic acid	CHEBI:17521	0.906818	0.355551	0.703698	TRUE					CHEBI:16347;CHEBI:16610;CHEBI:28748;CHEBI:35026;CHEBI:78160	(R)-carnitine;spermidine;doxorubicin;triethylamine;bleomycin A5	SLC22A16-Quinic acid	other
HEK-SLC2A8-WTOE-Ct-R100258	SLC2A8	SLC2A8	Dihydroxyacetone phosphate	CHEBI:16108	0.906509	0.00411935	0.0712658	TRUE					CHEBI:17234;CHEBI:27082;CHEBI:28757	glucose;trehalose;fructose	SLC2A8-Dihydroxyacetone phosphate	other
HEK-SLC14A1-WTOE-Ct-R100154	SLC14A1	SLC14A1	Dihydroorotic acid	CHEBI:30865	0.906465	0.388225	0.794104	TRUE					CHEBI:16199;CHEBI:36946	urea;thiourea	SLC14A1-Dihydroorotic acid	other
HEK-MFSD4A-WTOE-Ct-R100131	MFSD4A	MFSD4A	Cytidine	CHEBI:17562	0.905894	0.0213308	0.438931	FALSE							MFSD4A-Cytidine	novel
LS180-SPNS3-KOOE-Ct-R100236	SPNS3	SPNS3	Cytidine	CHEBI:17562	0.905773	0.451745	0.639179	FALSE							SPNS3-Cytidine	novel
HEK-SLC6A2-WTOE-Nt-R100238	SLC6A2	SLC6A2	5 Methyl tetrahydrofolate	CHEBI:15641	0.905461	0.355536	0.805347	FALSE					CHEBI:29101;CHEBI:33569	sodium(1+);noradrenaline	SLC6A2-5 Methyl tetrahydrofolate	other
HEK-SLC6A5-WTOE-Ct-R100146	SLC6A5	SLC6A5	Lactic acid	CHEBI:78320	0.905175	0.0006456	0.003707	TRUE					CHEBI:15428;CHEBI:29101	glycine;sodium(1+)	SLC6A5-Lactic acid	other
HCT116-SLC10A4-KOOE-Ct-R100171	SLC10A4	SLC10A4	Quinic acid	CHEBI:17521	0.905149	0.0433439	0.180432	TRUE							SLC10A4-Quinic acid	novel
HEK-SLC52A1-WTOE-Ct-R100150	SLC52A1	SLC52A1	Deoxycytidine triphosphate	CHEBI:16311	0.904687	0.171794	0.850722	TRUE					CHEBI:17015	riboflavin	SLC52A1-Deoxycytidine triphosphate	other
HEK-SLC5A11-WTOE-Ct-R100156	SLC5A11	SLC5A11	Flavin adenine dinucleotide	CHEBI:16238	0.904553	0.360619	0.626408	TRUE					CHEBI:17268;CHEBI:29101	myo-inositol;sodium(1+)	SLC5A11-Flavin adenine dinucleotide	other
HEK-SLC6A14-WTOE-Ct-R100310	SLC6A14	SLC6A14	Thiamine	CHEBI:18385	0.904344	0.00504118	0.0136974	TRUE					CHEBI:16958;CHEBI:17996;CHEBI:21949;CHEBI:25017;CHEBI:25094;CHEBI:29016;CHEBI:29101	beta-alanine;chloride;O-butanoyl-L-carnitine;leucine;lysine;arginine;sodium(1+)	SLC6A14-Thiamine	other
HEK-SLC35F1-WTOE-Ct-R100248	SLC35F1	SLC35F1	Cytidine	CHEBI:17562	0.903392	0.159564	0.560563	TRUE							SLC35F1-Cytidine	novel
HEK-SLC17A4-WTOE-Ct-R100151	SLC17A4	SLC17A4	Hydroxy-kynurenine	CHEBI:1547	0.902778	0.386858	0.763941	FALSE					CHEBI:104011;CHEBI:15365;CHEBI:18258;CHEBI:18332;CHEBI:27226;CHEBI:28774;CHEBI:30762;CHEBI:5855;CHEBI:63618	p-aminohippuric acid;acetylsalicylic acid;3,3',5-triiodo-L-thyronine;L-thyroxine;uric acid;3,3',5'-triiodothyronine;salicylate;ibuprofen;pravastatin	SLC17A4-Hydroxy-kynurenine	other
HEK-SLC38A4-WTOE-Ct-R100358	SLC38A4	SLC38A4	Salicylic acid	CHEBI:16914	0.902661	0.0480678	0.107718	TRUE					CHEBI:15428;CHEBI:16449;CHEBI:17822;CHEBI:22653;CHEBI:25094;CHEBI:27570;CHEBI:29016;CHEBI:29101	glycine;alanine;serine;asparagine;lysine;histidine;arginine;sodium(1+)	SLC38A4-Salicylic acid	other
HEK-LETM1-WTOE-Ct-R100246	LETM1	LETM1	Hydroxyethylindole	CHEBI:17890	0.90229	0.537244	0.667925	FALSE					CHEBI:15378;CHEBI:29108	hydron;calcium(2+)	LETM1-Hydroxyethylindole	other
HEK-SLC22A11-WTOE-Ct-R100156	SLC22A11	SLC22A11	Uric acid	CHEBI:27226	0.902211	0.000871206	0.0155946	TRUE	CHEBI:27226	uric acid			CHEBI:10110;CHEBI:104011;CHEBI:15551;CHEBI:15553;CHEBI:16814;CHEBI:17474;CHEBI:2453;CHEBI:27226;CHEBI:27902;CHEBI:3213;CHEBI:39073;CHEBI:44185;CHEBI:465284;CHEBI:63618;CHEBI:7719	zidovudine;p-aminohippuric acid;prostaglandin E2;prostaglandin F2alpha;dehydroepiandrosterone sulfate;estrone 3-sulfate;acyclovir;uric acid;tetracycline;bumetanide;6-carboxyfluorescein;methotrexate;ganciclovir;pravastatin;ochratoxin A	SLC22A11-Uric acid	annotated substrate
HEK-SLC25A6-WTOE-Ct-R100261	SLC25A6	SLC25A6	Phosphoenolpyruvic acid	CHEBI:44897	0.902139	0.0016809	0.127439	TRUE							SLC25A6-Phosphoenolpyruvic acid	novel
HEK-SLC26A5-WTOE-Ct-R100152	SLC26A5	SLC26A5	Deoxyuridine triphosphate	CHEBI:17625	0.902107	0.129729	0.853915	FALSE					CHEBI:15740;CHEBI:16995;CHEBI:17544;CHEBI:17996	formate;oxalic acid;hydrogencarbonate;chloride	SLC26A5-Deoxyuridine triphosphate	other
HEK-SLC6A5-WTOE-Ct-R100146	SLC6A5	SLC6A5	Phosphoenolpyruvic acid	CHEBI:44897	0.902049	0.00191431	0.0083109	TRUE					CHEBI:15428;CHEBI:29101	glycine;sodium(1+)	SLC6A5-Phosphoenolpyruvic acid	other
HEK-SLC5A5-WTOE-Ct-R100276	SLC5A5	SLC5A5	Aminobutyric acid	CHEBI:16865	0.902025	0.549547	0.947371	FALSE					CHEBI:15858;CHEBI:16382;CHEBI:17632;CHEBI:29101;CHEBI:29200;CHEBI:29223;CHEBI:29778;CHEBI:38899;CHEBI:49706;CHEBI:49709;CHEBI:49826;CHEBI:49858	bromide;iodide;nitrate;sodium(1+);thiocyanic acid;bromate;selenocyanic acid;tetrafluoroborate(1-);perchlorate;chlorate;periodate;tetraoxorhenate(1-)	SLC5A5-Aminobutyric acid	other
HCT116-SLC39A1-KOOE-Ct-R100328	SLC39A1	SLC39A1	Adenosine monophosphate	CHEBI:16027	0.900717	0.00334022	0.0229062	TRUE					CHEBI:29105	zinc(2+)	SLC39A1-Adenosine monophosphate	other
HCT116-SLC30A7-KOOE-Ct-R100284	SLC30A7	SLC30A7	Cytosine	CHEBI:16040	0.900714	0.104267	0.700076	FALSE					CHEBI:29105	zinc(2+)	SLC30A7-Cytosine	other
HEK-SLC12A4-WTOE-Ct-R100276	SLC12A4	SLC12A4	Indoleacetic acid	CHEBI:16411	0.900665	0.0820182	0.350441	FALSE					CHEBI:17996;CHEBI:29103	chloride;potassium(1+)	SLC12A4-Indoleacetic acid	other
HEK-MTCH2-WTOE-Ct-R100173	MTCH2	MTCH2	Uridine triphosphate	CHEBI:15713	0.900559	0.00249133	0.119193	TRUE							MTCH2-Uridine triphosphate	novel
HEK-SLC10A7-WTOE-Ct-R100358	SLC10A7	SLC10A7	Nicotinic acid	CHEBI:15940	0.90045	0.140771	0.362171	TRUE							SLC10A7-Nicotinic acid	novel
HEK-SLC22A1-WTOE-Ct-R100153	SLC22A1	SLC22A1	Shikimic acid	CHEBI:16119	0.90018	0.140979	0.747473	FALSE					CHEBI:15355;CHEBI:15551;CHEBI:15553;CHEBI:16118;CHEBI:165221;CHEBI:16797;CHEBI:17148;CHEBI:17431;CHEBI:18385;CHEBI:194221;CHEBI:2453;CHEBI:2504;CHEBI:27899;CHEBI:28496;CHEBI:28790;CHEBI:31941;CHEBI:32066;CHEBI:33569;CHEBI:35026;CHEBI:40618;CHEBI:44296;CHEBI:45081;CHEBI:45783;CHEBI:45863;CHEBI:465284;CHEBI:47781;CHEBI:4828;CHEBI:4877;CHEBI:4883;CHEBI:50383;CHEBI:50924;CHEBI:63577;CHEBI:641;CHEBI:6…	acetylcholine;prostaglandin E2;prostaglandin F2alpha;berberine;O-Desmethyltramadol;1-methylnicotinamide;putrescine;agmatine;thiamine(1+);1-methyl-1,2,3,4-tetrahydroisoquinoline-6,7-diol;acyclovir;aflatoxin B1;cisplatin;N-[(5S)-5-amino-5-carboxypentanoyl]-L-cysteinyl-D-valine;serotonin;oxaliplatin;Prothionamide;noradrenaline;triethylamine;aminoguanidine;tetraethylammonium;pentamidine;imatinib;pacl…	SLC22A1-Shikimic acid	other
HuH7-SLC44A5-KOOE-Ct-R100291	SLC44A5	SLC44A5	Guanosine cyclic monophosphate	CHEBI:16356	0.89944	0.049256	0.385358	FALSE							SLC44A5-Guanosine cyclic monophosphate	novel
HCT116-SLC2A11-KOOE-Ct-R100207	SLC2A11	SLC2A11	Salicylic acid	CHEBI:16914	0.899184	0.211579	0.501107	TRUE					CHEBI:17234;CHEBI:28757	glucose;fructose	SLC2A11-Salicylic acid	other
HEK-SLC5A2-WTOE-Ct-R100159	SLC5A2	SLC5A2	Homocystine	CHEBI:17485	0.898878	0.276713	0.685139	TRUE					CHEBI:12936;CHEBI:17634;CHEBI:320061;CHEBI:73918	D-galactose;D-glucose;methyl alpha-D-glucopyranoside;3-O-methyl-D-glucose	SLC5A2-Homocystine	other
HEK-SLC13A4-WTOE-Ct-R100152	SLC13A4	SLC13A4	Uridine monophosphate	CHEBI:16695	0.898836	0.00221222	0.00815913	TRUE					CHEBI:16189;CHEBI:29101	sulfate;sodium(1+)	SLC13A4-Uridine monophosphate	other
HEK-SLC22A25-WTOE-Ct-R100131	SLC22A25	SLC22A25	Deoxyuridine triphosphate	CHEBI:17625	0.898604	0.0991277	0.53941	FALSE							SLC22A25-Deoxyuridine triphosphate	novel
HEK-SLC15A2-WTOE-Ct-R100246	SLC15A2	SLC15A2	Indoleacetic acid	CHEBI:16411	0.897372	0.0863239	0.992761	FALSE					CHEBI:132403;CHEBI:15378;CHEBI:155876;CHEBI:15727;CHEBI:17549;CHEBI:18323;CHEBI:2676;CHEBI:28971;CHEBI:3070;CHEBI:3478;CHEBI:3479;CHEBI:3534;CHEBI:61872;CHEBI:72816;CHEBI:73803;CHEBI:73829	Ala-Lys;hydron;glycylsarcosine;carnosine;5-aminolevulinic acid;anserine;amoxicillin;ampicillin;Bestatin;cefaclor;cefadroxil;cephalexin;L-lysyl-L-alanine;L-alanyl-L-alanine;Ala-Asp;Asp-Lys	SLC15A2-Indoleacetic acid	other
HEK-SLC14A2-WTOE-Ct-R100151	SLC14A2	SLC14A2	Hypoxanthine	CHEBI:17368	0.897277	0.101489	0.785437	FALSE					CHEBI:16199	urea	SLC14A2-Hypoxanthine	other
HCT116-SLC38A5-KOOE-Ct-R100328	SLC38A5	SLC38A5	Adenosine	CHEBI:16335	0.89716	0.0641522	0.985545	TRUE					CHEBI:15378;CHEBI:15428;CHEBI:17822;CHEBI:22653;CHEBI:27570;CHEBI:27899;CHEBI:28300;CHEBI:29101	hydron;glycine;serine;asparagine;histidine;cisplatin;glutamine;sodium(1+)	SLC38A5-Adenosine	other
HEK-SLC25A18-WTOE-Ct-R100277	SLC25A18	SLC25A18	Deoxy-(methylthio)adenosine	CHEBI:17509	0.897009	0.0855731	0.722394	TRUE					CHEBI:18237	glutamic acid	SLC25A18-Deoxy-(methylthio)adenosine	other
HEK-SVOPL-WTOE-Ct-R100276	SVOPL	SVOPL	Aminobutyric acid	CHEBI:16865	0.896428	0.136114	0.882391	FALSE							SVOPL-Aminobutyric acid	novel
HCT116-SLC25A4-KOOE-Ct-R100254	SLC25A4	SLC25A4	Inosine	CHEBI:17596	0.895854	0.0057947	0.0210196	TRUE					CHEBI:15422;CHEBI:16174;CHEBI:16284;CHEBI:16761	ATP;dADP;dATP;ADP	SLC25A4-Inosine	other
HEK-SLC22A13-WTOE-Ct-R100152	SLC22A13	SLC22A13	Guanosine	CHEBI:16750	0.895193	0.00742885	0.0518331	TRUE					CHEBI:104011;CHEBI:15741;CHEBI:16234;CHEBI:16856;CHEBI:27226;CHEBI:32544	p-aminohippuric acid;succinic acid;hydroxide;glutathione;uric acid;nicotinate	SLC22A13-Guanosine	other
HEK-RHCG-WTOE-Ct-R100131	RHCG	RHCG	Glucoheptonic acid	CHEBI:67270	0.894892	0.074346	0.494447	FALSE					CHEBI:15378;CHEBI:16134;CHEBI:16830	hydron;ammonia;methylamine	RHCG-Glucoheptonic acid	other
1321N1-MFSD1-KOOE-Ct-R100227	MFSD1	MFSD1	Adenosine monophosphate	CHEBI:16027	0.894488	0.0113158	0.189282	TRUE							MFSD1-Adenosine monophosphate	novel
HEK-SLC9B2-WTOE-Ct-R100162	SLC9B2	SLC9B2	Guanosine cyclic monophosphate	CHEBI:16356	0.89408	0.260179	0.761486	FALSE					CHEBI:15378;CHEBI:29101;CHEBI:49713	hydron;sodium(1+);lithium(1+)	SLC9B2-Guanosine cyclic monophosphate	other
HEK-SLC34A1-WTOE-Ct-R100249	SLC34A1	SLC34A1	Propionylcarnitine	CHEBI:28867	0.893922	0.13111	0.256451	FALSE					CHEBI:29101;CHEBI:35780	sodium(1+);phosphate ion	SLC34A1-Propionylcarnitine	other
HCT116-SLC25A10-KOOE-Ct-R100315	SLC25A10	SLC25A10	Deoxy-(methylthio)adenosine	CHEBI:17509	0.893617	0.356746	0.523119	TRUE					CHEBI:35780;CHEBI:6650	phosphate ion;malic acid	SLC25A10-Deoxy-(methylthio)adenosine	other
HEK-SLC4A4-WTOE-Nt-R100304	SLC4A4	SLC4A4	Hydroxy-kynurenine	CHEBI:1547	0.893281	0.444254	0.950835	FALSE					CHEBI:17544;CHEBI:29101	hydrogencarbonate;sodium(1+)	SLC4A4-Hydroxy-kynurenine	other
HEK-SLC22A13-WTOE-Ct-R100152	SLC22A13	SLC22A13	Adipic acid	CHEBI:30832	0.893233	1.98e-05	0.000880739	TRUE					CHEBI:104011;CHEBI:15741;CHEBI:16234;CHEBI:16856;CHEBI:27226;CHEBI:32544	p-aminohippuric acid;succinic acid;hydroxide;glutathione;uric acid;nicotinate	SLC22A13-Adipic acid	other
LS180-SLC5A1-KOOE-Ct-R100292	SLC5A1	SLC5A1	Hydroxyethylindole	CHEBI:17890	0.893108	0.0743177	0.286433	FALSE					CHEBI:12936;CHEBI:16700;CHEBI:17234;CHEBI:17634;CHEBI:177912;CHEBI:18305;CHEBI:28260;CHEBI:29101;CHEBI:320061;CHEBI:73918;CHEBI:90258	D-galactose;indican;glucose;D-glucose;Phenylglucose;hydroquinone O-beta-D-glucopyranoside;galactose;sodium(1+);methyl alpha-D-glucopyranoside;3-O-methyl-D-glucose;2-naphthyl beta-D-glucoside	SLC5A1-Hydroxyethylindole	other
HEK-SLC39A2-WTOE-Ct-R100248	SLC39A2	SLC39A2	Dihydrofolate	CHEBI:15633	0.89277	0.51465	0.84255	FALSE					CHEBI:29105;CHEBI:48775	zinc(2+);cadmium(2+)	SLC39A2-Dihydrofolate	other
1321N1-SLC26A2-KOOE-Ct-R100260	SLC26A2	SLC26A2	Adenosine monophosphate	CHEBI:16027	0.892749	0.006055	0.0684972	TRUE					CHEBI:16189;CHEBI:16234;CHEBI:16995;CHEBI:17996	sulfate;hydroxide;oxalic acid;chloride	SLC26A2-Adenosine monophosphate	other
HEK-SLC6A19_CLTRN-WTOE-Ct-R100310	SLC6A19_CLTRN	SLC6A19	Tyrosine	CHEBI:18186	0.892522	0.000178533	0.00300259	TRUE	CHEBI:18186	tyrosine	CHEBI:28044	phenylalanine	CHEBI:15356;CHEBI:15428;CHEBI:16449;CHEBI:16811;CHEBI:17822;CHEBI:18186;CHEBI:24898;CHEBI:25017;CHEBI:26271;CHEBI:27266;CHEBI:27897;CHEBI:28044;CHEBI:28300;CHEBI:29101	cysteine;glycine;alanine;methionine;serine;tyrosine;isoleucine;leucine;proline;valine;tryptophan;phenylalanine;glutamine;sodium(1+)	SLC6A19-Tyrosine	annotated substrate
HCT116-SLC2A1-KOOE-Ct-R100224	SLC2A1	SLC2A1	Xylulose 5-phosphate	CHEBI:27354	0.892303	3.95e-06	5.95e-05	TRUE					CHEBI:15866;CHEBI:17634;CHEBI:58723	2-deoxy-D-glucose;D-glucose;2-ammonio-2-deoxy-D-glucopyranose	SLC2A1-Xylulose 5-phosphate	other
HCT116-SLC27A1-KOOE-Ct-R100192	SLC27A1	SLC27A1	gamma-Glu-Cys	CHEBI:17515	0.892141	3.01e-07	2.66e-05	TRUE					CHEBI:16196;CHEBI:32408;CHEBI:82650	oleic acid;parinaric acid;BODIPY-3823	SLC27A1-gamma-Glu-Cys	other
HEK-SLC46A3-WTOE-Ct-R100173	SLC46A3	SLC46A3	N-Acetyl-glucosamine phosphate	CHEBI:15784	0.891984	0.0563354	0.375775	TRUE					CHEBI:15378;CHEBI:17474	hydron;estrone 3-sulfate	SLC46A3-N-Acetyl-glucosamine phosphate	other
HEK-SLC22A12-WTOE-Nt-R100304	SLC22A12	SLC22A12	Muconic acid	CHEBI:38407	0.891902	0.149648	0.485309	FALSE					CHEBI:15858;CHEBI:16382;CHEBI:17996;CHEBI:27226	bromide;iodide;chloride;uric acid	SLC22A12-Muconic acid	other
HEK-SVOPL-WTOE-Ct-R100276	SVOPL	SVOPL	Lipoamide	CHEBI:17460	0.891778	0.0158362	0.349898	FALSE							SVOPL-Lipoamide	novel
HEK-SLC35F4-WTOE-Ct-R100147	SLC35F4	SLC35F4	Flavin adenine dinucleotide	CHEBI:16238	0.891764	0.025035	0.402311	TRUE							SLC35F4-Flavin adenine dinucleotide	novel
HEK-SLC4A1-WTOE-Ct-R100249	SLC4A1	SLC4A1	Uridine monophosphate	CHEBI:16695	0.891549	0.00572539	0.0169035	TRUE					CHEBI:17544;CHEBI:17996	hydrogencarbonate;chloride	SLC4A1-Uridine monophosphate	other
HEK-SLC12A4-WTOE-Ct-R100276	SLC12A4	SLC12A4	Galactosamine	CHEBI:60312	0.890429	0.317785	0.63835	FALSE					CHEBI:17996;CHEBI:29103	chloride;potassium(1+)	SLC12A4-Galactosamine	other
HCT116-SLC25A32-KOOE-Ct-R100236	SLC25A32	SLC25A32	Deoxyuridine triphosphate	CHEBI:17625	0.890058	0.0500601	0.115483	TRUE							SLC25A32-Deoxyuridine triphosphate	novel
HCT116-SLC44A1-KOOE-Ct-R100262	SLC44A1	SLC44A1	Cytidine	CHEBI:17562	0.889863	0.0334912	0.113261	FALSE					CHEBI:15354	choline	SLC44A1-Cytidine	other
HEK-NPC1L1-WTOE-Ct-R100270	NPC1L1	NPC1L1	5,10 Methenyl tetrahydrofolate	CHEBI:12071	0.889332	0.133958	0.424578	FALSE					CHEBI:16113	cholesterol	NPC1L1-5,10 Methenyl tetrahydrofolate	other
HEK-SLC6A19_CLTRN-WTOE-Ct-R100310	SLC6A19_CLTRN	SLC6A19	N-Acetyl galactosamine	CHEBI:28800	0.889293	0.234978	0.557321	TRUE					CHEBI:15356;CHEBI:15428;CHEBI:16449;CHEBI:16811;CHEBI:17822;CHEBI:18186;CHEBI:24898;CHEBI:25017;CHEBI:26271;CHEBI:27266;CHEBI:27897;CHEBI:28044;CHEBI:28300;CHEBI:29101	cysteine;glycine;alanine;methionine;serine;tyrosine;isoleucine;leucine;proline;valine;tryptophan;phenylalanine;glutamine;sodium(1+)	SLC6A19-N-Acetyl galactosamine	other
HEK-SLC25A47-WTOE-Ct-R100155	SLC25A47	SLC25A47	Methoxytryptamine	CHEBI:2089	0.889272	0.434592	0.763432	FALSE					CHEBI:15846	NAD(+)	SLC25A47-Methoxytryptamine	other
HuH7-SLC2A2-KOOE-Ct-R100278	SLC2A2	SLC2A2	Guanosine cyclic monophosphate	CHEBI:16356	0.88742	0.096687	0.298118	FALSE					CHEBI:15866;CHEBI:58723	2-deoxy-D-glucose;2-ammonio-2-deoxy-D-glucopyranose	SLC2A2-Guanosine cyclic monophosphate	other
HEK-SLC47A2-WTOE-Ct-R100276	SLC47A2	SLC47A2	5,10 Methenyl tetrahydrofolate	CHEBI:12071	0.886829	0.33005	0.639193	FALSE					CHEBI:15354;CHEBI:15854;CHEBI:16737;CHEBI:16797;CHEBI:17474;CHEBI:18385;CHEBI:28593;CHEBI:31941;CHEBI:3380;CHEBI:35026;CHEBI:3699;CHEBI:42820;CHEBI:465284;CHEBI:50383;CHEBI:63632;CHEBI:641;CHEBI:65133;CHEBI:6801;CHEBI:77733;CHEBI:8428	choline;quinine;creatinine;1-methylnicotinamide;estrone 3-sulfate;thiamine(1+);quinidine;oxaliplatin;captopril;triethylamine;cimetidine;guanidine;ganciclovir;nicotinamide mononucleotide;topotecan;N-methyl-4-phenylpyridinium;4-[4-(dimethylamino)styryl]-N-methylpyridinium iodide;metformin;2-(3,4-dimethoxyphenyl)-5-{[2-(3,4-dimethoxyphenyl)ethyl](methyl)amino}-2-(propan-2-yl)pentanenitrile;procainam…	SLC47A2-5,10 Methenyl tetrahydrofolate	other
HCT116-SLC44A2-KOOE-Ct-R100183	SLC44A2	SLC44A2	Hydroxy-kynurenine	CHEBI:1547	0.886629	0.0945902	0.34239	FALSE					CHEBI:15354	choline	SLC44A2-Hydroxy-kynurenine	other
HEK-SLC5A5-WTOE-Ct-R100276	SLC5A5	SLC5A5	Isovalerylcarnitine	CHEBI:73025	0.886354	0.162559	0.879864	FALSE					CHEBI:15858;CHEBI:16382;CHEBI:17632;CHEBI:29101;CHEBI:29200;CHEBI:29223;CHEBI:29778;CHEBI:38899;CHEBI:49706;CHEBI:49709;CHEBI:49826;CHEBI:49858	bromide;iodide;nitrate;sodium(1+);thiocyanic acid;bromate;selenocyanic acid;tetrafluoroborate(1-);perchlorate;chlorate;periodate;tetraoxorhenate(1-)	SLC5A5-Isovalerylcarnitine	other
HEK-SLC5A5-WTOE-Ct-R100276	SLC5A5	SLC5A5	5 Methyl tetrahydrofolate	CHEBI:15641	0.885867	0.316533	0.944576	FALSE					CHEBI:15858;CHEBI:16382;CHEBI:17632;CHEBI:29101;CHEBI:29200;CHEBI:29223;CHEBI:29778;CHEBI:38899;CHEBI:49706;CHEBI:49709;CHEBI:49826;CHEBI:49858	bromide;iodide;nitrate;sodium(1+);thiocyanic acid;bromate;selenocyanic acid;tetrafluoroborate(1-);perchlorate;chlorate;periodate;tetraoxorhenate(1-)	SLC5A5-5 Methyl tetrahydrofolate	other
HEK-SLC38A9-WTOE-Nt-R100159	SLC38A9	SLC38A9	Muconic acid	CHEBI:38407	0.885641	0.304679	0.78246	FALSE					CHEBI:16811;CHEBI:18186;CHEBI:22653;CHEBI:24898;CHEBI:25017;CHEBI:27897;CHEBI:28044;CHEBI:28300;CHEBI:29016;CHEBI:29101	methionine;tyrosine;asparagine;isoleucine;leucine;tryptophan;phenylalanine;glutamine;arginine;sodium(1+)	SLC38A9-Muconic acid	other
HEK-SLC10A2-WTOE-Ct-R100131	SLC10A2	SLC10A2	N-Acetylglutamic acid	CHEBI:17533	0.88556	0.000317021	0.0234779	TRUE					CHEBI:16755;CHEBI:16814;CHEBI:17474;CHEBI:23614;CHEBI:28689;CHEBI:28865;CHEBI:29101;CHEBI:35420;CHEBI:63827	chenodeoxycholic acid;dehydroepiandrosterone sulfate;estrone 3-sulfate;deoxycholate;dehydroepiandrosterone;taurocholic acid;sodium(1+);pregnenolone sulfate;bromosulfophthalein sodium	SLC10A2-N-Acetylglutamic acid	other
HEK-SLC18A2-WTOE-Ct-R100152	SLC18A2	SLC18A2	Muconic acid	CHEBI:38407	0.885495	0.333091	0.731978	FALSE					CHEBI:28790	serotonin	SLC18A2-Muconic acid	other
HCT116-SLC35A5-KOOE-Ct-R100207	SLC35A5	SLC35A5	5 Methyl tetrahydrofolate	CHEBI:15641	0.885418	0.231135	0.680832	FALSE					CHEBI:16264;CHEBI:17200;CHEBI:67168	UDP-N-acetyl-alpha-D-glucosamine;UDP-alpha-D-glucuronic acid;UDP-N-acetyl-alpha-D-galactosamine	SLC35A5-5 Methyl tetrahydrofolate	other
HEK-SLC22A12-WTOE-Nt-R100304	SLC22A12	SLC22A12	Vanillic acid	CHEBI:30816	0.885249	0.153754	0.485309	FALSE					CHEBI:15858;CHEBI:16382;CHEBI:17996;CHEBI:27226	bromide;iodide;chloride;uric acid	SLC22A12-Vanillic acid	other
HEK-SLC35D3-WTOE-Ct-R100249	SLC35D3	SLC35D3	Muconic acid	CHEBI:38407	0.884882	0.126119	0.437355	FALSE					CHEBI:18066	UDP-D-glucose	SLC35D3-Muconic acid	other
HCT116-SLC18B1-KOOE-Ct-R100315	SLC18B1	SLC18B1	Hydroxy-kynurenine	CHEBI:1547	0.884407	0.0586823	0.149457	FALSE					CHEBI:15378;CHEBI:15746;CHEBI:16610;CHEBI:28790	hydron;spermine;spermidine;serotonin	SLC18B1-Hydroxy-kynurenine	other
HEK-SLC6A15-WTOE-Ct-R100246	SLC6A15	SLC6A15	Tyrosine	CHEBI:18186	0.884301	0.00013566	0.00179265	TRUE					CHEBI:15356;CHEBI:16811;CHEBI:17203;CHEBI:24898;CHEBI:25017;CHEBI:27266;CHEBI:29101	cysteine;methionine;L-proline;isoleucine;leucine;valine;sodium(1+)	SLC6A15-Tyrosine	other
HEK-SLC17A9-WTOE-Ct-R100261	SLC17A9	SLC17A9	Inosine monophosphate	CHEBI:17202	0.883807	0.114615	0.286787	TRUE					CHEBI:15422	ATP	SLC17A9-Inosine monophosphate	other
HEK-SLC25A35-WTOE-Ct-R100277	SLC25A35	SLC25A35	5,10 Methenyl tetrahydrofolate	CHEBI:12071	0.883521	0.215842	0.699627	FALSE							SLC25A35-5,10 Methenyl tetrahydrofolate	novel
HEK-SLC16A8-WTOE-Ct-R100159	SLC16A8	SLC16A8	Arabitol	CHEBI:22605	0.883516	0.000271785	0.00439798	TRUE					CHEBI:24996	lactate	SLC16A8-Arabitol	other
HEK-SLC35F6-WTOE-Ct-R100290	SLC35F6	SLC35F6	Dihydroorotic acid	CHEBI:30865	0.883452	0.00963372	0.0767918	TRUE							SLC35F6-Dihydroorotic acid	novel
HCT116-SLC45A3-KOOE-Ct-R100210	SLC45A3	SLC45A3	Uridine monophosphate	CHEBI:16695	0.883199	0.0246247	0.172803	TRUE							SLC45A3-Uridine monophosphate	novel
HCT116-SLC6A17-KOOE-Ct-R100211	SLC6A17	SLC6A17	Cytidine	CHEBI:17562	0.882829	0.154629	0.501084	FALSE							SLC6A17-Cytidine	novel
HEK-SLC38A2-WTOE-Ct-R100358	SLC38A2	SLC38A2	Glucosamine 6-phosphate	CHEBI:47987	0.88263	0.204229	0.300716	FALSE			CHEBI:28300	glutamine	CHEBI:134261;CHEBI:15378;CHEBI:15428;CHEBI:16449;CHEBI:17822;CHEBI:26271;CHEBI:27570;CHEBI:28300;CHEBI:29101	alpha-(methylamino)isobutyric acid;hydron;glycine;alanine;serine;proline;histidine;glutamine;sodium(1+)	SLC38A2-Glucosamine 6-phosphate	metabolic conversion
HEK-SLC49A3-WTOE-Ct-R100251	SLC49A3	SLC49A3	Uridine monophosphate	CHEBI:16695	0.882317	0.0432423	0.533322	TRUE							SLC49A3-Uridine monophosphate	novel
HEK-SLC5A11-WTOE-Ct-R100156	SLC5A11	SLC5A11	Inosine triphosphate	CHEBI:16039	0.881939	0.292939	0.563829	TRUE					CHEBI:17268;CHEBI:29101	myo-inositol;sodium(1+)	SLC5A11-Inosine triphosphate	other
HEK-SLC6A5-WTOE-Ct-R100146	SLC6A5	SLC6A5	Hydroxyphenylacetic acid	CHEBI:17445	0.881444	0.000196484	0.00166544	FALSE					CHEBI:15428;CHEBI:29101	glycine;sodium(1+)	SLC6A5-Hydroxyphenylacetic acid	other
HEK-SLC9C1-WTOE-Ct-R100155	SLC9C1	SLC9C1	Dihydroorotic acid	CHEBI:30865	0.88108	0.0704414	0.40447	TRUE							SLC9C1-Dihydroorotic acid	novel
HEK-SLC18A1-WTOE-Ct-R100154	SLC18A1	SLC18A1	Muconic acid	CHEBI:38407	0.880771	0.0554648	0.529629	FALSE					CHEBI:18243;CHEBI:28790;CHEBI:33569	dopamine;serotonin;noradrenaline	SLC18A1-Muconic acid	other
HEK-MFSD13A-WTOE-Ct-R100290	MFSD13A	MFSD13A	N-Acetyl galactosamine	CHEBI:28800	0.880314	0.134594	0.680142	FALSE							MFSD13A-N-Acetyl galactosamine	novel
HEK-SLC40A1-WTOE-Ct-R100159	SLC40A1	SLC40A1	Pyridoxic acid	CHEBI:17405	0.880225	0.00350191	0.0129862	TRUE					CHEBI:29033;CHEBI:29035	iron(2+);manganese(2+)	SLC40A1-Pyridoxic acid	other
HEK-SLC26A5-WTOE-Ct-R100152	SLC26A5	SLC26A5	Hydroxyethylindole	CHEBI:17890	0.880223	0.0469592	0.799402	FALSE					CHEBI:15740;CHEBI:16995;CHEBI:17544;CHEBI:17996	formate;oxalic acid;hydrogencarbonate;chloride	SLC26A5-Hydroxyethylindole	other
HEK-SLC25A3-WTOE-Ct-R100277	SLC25A3	SLC25A3	Sedoheptulose-7-phosphate	CHEBI:15721	0.880111	0.0671515	0.267177	TRUE					CHEBI:23378	copper cation	SLC25A3-Sedoheptulose-7-phosphate	other
HEK-SLC22A23-WTOE-Nt-R100276	SLC22A23	SLC22A23	Deoxyadenosine	CHEBI:17256	0.879987	0.0437975	0.870862	FALSE							SLC22A23-Deoxyadenosine	novel
HEK-DIRC2-WTOE-Ct-R100246	DIRC2	SLC49A4	Aminobutyric acid	CHEBI:16865	0.879707	0.0994697	0.278817	FALSE							SLC49A4-Aminobutyric acid	novel
HEK-SLC5A11-WTOE-Ct-R100156	SLC5A11	SLC5A11	Thymidine	CHEBI:17748	0.879568	0.0818275	0.339191	TRUE					CHEBI:17268;CHEBI:29101	myo-inositol;sodium(1+)	SLC5A11-Thymidine	other
HEK-SLC25A2-WTOE-Ct-R100249	SLC25A2	SLC25A2	Muconic acid	CHEBI:38407	0.879504	0.00469569	0.218349	FALSE					CHEBI:18257	ornithine	SLC25A2-Muconic acid	other
HEK-SLC16A12-WTOE-Nt-R100270	SLC16A12	SLC16A12	Cytidine monophosphate	CHEBI:17361	0.879072	1.83e-05	0.000487613	TRUE					CHEBI:16344;CHEBI:16919;CHEBI:18050;CHEBI:36559;CHEBI:81394	guanidinoacetic acid;creatine;L-glutamine;3-hydroxyanthranilate;indole-5,6-quinone-2-carboxylic acid	SLC16A12-Cytidine monophosphate	other
HCT116-SLC25A53-KOOE-Ct-R100245	SLC25A53	SLC25A53	Hydroxy-kynurenine	CHEBI:1547	0.878346	0.0827702	0.200215	FALSE							SLC25A53-Hydroxy-kynurenine	novel
HEK-SLC6A13-WTOE-Ct-R100183	SLC6A13	SLC6A13	N-Acetyl galactosamine	CHEBI:28800	0.878133	0.0127969	0.0526757	TRUE					CHEBI:16865	gamma-aminobutyric acid	SLC6A13-N-Acetyl galactosamine	other
HCT116-SLC25A32-KOOE-Ct-R100236	SLC25A32	SLC25A32	alpha-Ketoglutaric acid	CHEBI:30915	0.877804	2.16e-05	0.000267815	TRUE							SLC25A32-alpha-Ketoglutaric acid	novel
HEK-SLC35F6-WTOE-Ct-R100290	SLC35F6	SLC35F6	Cystathionine	CHEBI:17755	0.87762	0.00338958	0.0420308	TRUE							SLC35F6-Cystathionine	novel
1321N1-SLC37A2-KOOE-Ct-R100245	SLC37A2	SLC37A2	Methoxytryptamine	CHEBI:2089	0.876997	0.185711	0.512955	FALSE					CHEBI:14314;CHEBI:35780	D-glucose 6-phosphate;phosphate ion	SLC37A2-Methoxytryptamine	other
HEK-MTCH2-WTOE-Ct-R100173	MTCH2	MTCH2	Deoxythymidine triphosphate	CHEBI:18077	0.876811	0.0116889	0.260078	TRUE							MTCH2-Deoxythymidine triphosphate	novel
LS180-SLC28A2-KOOE-Ct-R100258	SLC28A2	SLC28A2	Adenosine cyclic monophosphate	CHEBI:17489	0.876667	0.37589	0.571601	TRUE					CHEBI:16335;CHEBI:16704;CHEBI:17596;CHEBI:29101;CHEBI:63580	adenosine;uridine;inosine;sodium(1+);ribavirin	SLC28A2-Adenosine cyclic monophosphate	other
HEK-SLC25A18-WTOE-Ct-R100277	SLC25A18	SLC25A18	Shikimic acid	CHEBI:16119	0.876452	0.0345178	0.496525	FALSE					CHEBI:18237	glutamic acid	SLC25A18-Shikimic acid	other
HEK-SLC22A23-WTOE-Nt-R100276	SLC22A23	SLC22A23	Pyridoxamine	CHEBI:16410	0.876161	0.308292	0.925857	FALSE							SLC22A23-Pyridoxamine	novel
HEK-SLC12A5-WTOE-Ct-R100251	SLC12A5	SLC12A5	Flavin adenine dinucleotide	CHEBI:16238	0.876142	0.00444627	0.29802	TRUE					CHEBI:17996;CHEBI:29103	chloride;potassium(1+)	SLC12A5-Flavin adenine dinucleotide	other
HEK-SLC6A5-WTOE-Ct-R100146	SLC6A5	SLC6A5	Hydroxyethylindole	CHEBI:17890	0.875634	0.230154	0.338574	FALSE					CHEBI:15428;CHEBI:29101	glycine;sodium(1+)	SLC6A5-Hydroxyethylindole	other
HCT116-SLC39A14-KOOE-Ct-R100188	SLC39A14	SLC39A14	Pyridoxamine	CHEBI:16410	0.875608	0.205265	0.40193	FALSE					CHEBI:29033;CHEBI:29035;CHEBI:29105	iron(2+);manganese(2+);zinc(2+)	SLC39A14-Pyridoxamine	other
HEK-SLC4A9-WTOE-Ct-R100142	SLC4A9	SLC4A9	Deoxycytidine triphosphate	CHEBI:16311	0.87511	0.0113853	0.223911	TRUE					CHEBI:17544;CHEBI:17996	hydrogencarbonate;chloride	SLC4A9-Deoxycytidine triphosphate	other
HCT116-SFXN3-KOOE-Ct-R100205	SFXN3	SFXN3	Adenosine monophosphate	CHEBI:16027	0.875091	0.00976992	0.0718014	TRUE							SFXN3-Adenosine monophosphate	novel
HEK-SLC25A13-WTOE-Nt-R100290	SLC25A13	SLC25A13	Inosine	CHEBI:17596	0.874839	0.178581	0.815678	TRUE					CHEBI:18237;CHEBI:22660	glutamic acid;aspartic acid	SLC25A13-Inosine	other
HCT116-SLC35B3-KOOE-Ct-R100209	SLC35B3	SLC35B3	Muconic acid	CHEBI:38407	0.874831	0.121096	0.336543	FALSE					CHEBI:17980	3'-phospho-5'-adenylyl sulfate	SLC35B3-Muconic acid	other
HEK-SLC6A2-WTOE-Nt-R100238	SLC6A2	SLC6A2	Cystine	CHEBI:17376	0.874482	0.19628	0.805347	TRUE					CHEBI:29101;CHEBI:33569	sodium(1+);noradrenaline	SLC6A2-Cystine	other
HCT116-SLC12A9-KOOE-Ct-R100187	SLC12A9	SLC12A9	Riboflavin	CHEBI:17015	0.874383	0.0979164	0.757787	TRUE					CHEBI:16134;CHEBI:17996	ammonia;chloride	SLC12A9-Riboflavin	other
HEK-SLC18A3-WTOE-Ct-R100155	SLC18A3	SLC18A3	N-Acetylglutamic acid	CHEBI:17533	0.874312	0.00740989	0.105515	TRUE					CHEBI:15355;CHEBI:28790	acetylcholine;serotonin	SLC18A3-N-Acetylglutamic acid	other
HCT116-SLC52A3-KOOE-Ct-R100315	SLC52A3	SLC52A3	Cystathionine	CHEBI:17755	0.873943	0.0282283	0.127372	FALSE					CHEBI:17015	riboflavin	SLC52A3-Cystathionine	other
HEK-SLC9B1-WTOE-Ct-R100142	SLC9B1	SLC9B1	Dihydroorotic acid	CHEBI:30865	0.873925	0.0413524	0.357691	TRUE							SLC9B1-Dihydroorotic acid	novel
HEK-SLC22A12-WTOE-Nt-R100304	SLC22A12	SLC22A12	Homocystine	CHEBI:17485	0.873266	0.0178238	0.154033	TRUE					CHEBI:15858;CHEBI:16382;CHEBI:17996;CHEBI:27226	bromide;iodide;chloride;uric acid	SLC22A12-Homocystine	other
HEK-SLC13A4-WTOE-Ct-R100152	SLC13A4	SLC13A4	Hydroxyphenylacetic acid	CHEBI:17445	0.872782	0.00179113	0.0069309	FALSE					CHEBI:16189;CHEBI:29101	sulfate;sodium(1+)	SLC13A4-Hydroxyphenylacetic acid	other
HCT116-SLC1A5-KOOE-Ct-R100245	SLC1A5	SLC1A5	Threonine	CHEBI:26986	0.872313	5.72e-09	1.03e-06	TRUE	CHEBI:16857	L-threonine			CHEBI:15428;CHEBI:16449;CHEBI:16857;CHEBI:16977;CHEBI:17115;CHEBI:17561;CHEBI:18050;CHEBI:25094;CHEBI:27570;CHEBI:28300;CHEBI:29016;CHEBI:73169	glycine;alanine;L-threonine;L-alanine;L-serine;L-cysteine;L-glutamine;lysine;histidine;glutamine;arginine;L-BMAA	SLC1A5-Threonine	annotated substrate
HCT116-SLC15A4-KOOE-Ct-R100175	SLC15A4	SLC15A4	Hydroxy-kynurenine	CHEBI:1547	0.872179	0.134737	0.303585	FALSE					CHEBI:15378;CHEBI:155876;CHEBI:15971;CHEBI:17549;CHEBI:27570;CHEBI:35457;CHEBI:35854;CHEBI:59414;CHEBI:61564	hydron;glycylsarcosine;L-histidine;5-aminolevulinic acid;histidine;EC 3.4.15.1 (peptidyl-dipeptidase A) inhibitor;valacyclovir;muramyl dipeptide;L-alanyl-gamma-D-glutamyl-meso-diaminopimelic acid	SLC15A4-Hydroxy-kynurenine	other
HEK-SLC22A13-WTOE-Ct-R100152	SLC22A13	SLC22A13	Hypoxanthine	CHEBI:17368	0.871861	0.467837	0.648719	TRUE					CHEBI:104011;CHEBI:15741;CHEBI:16234;CHEBI:16856;CHEBI:27226;CHEBI:32544	p-aminohippuric acid;succinic acid;hydroxide;glutathione;uric acid;nicotinate	SLC22A13-Hypoxanthine	other
HEK-UCP3-WTOE-Ct-R100276	UCP3	UCP3	Homoserine	CHEBI:30653	0.87184	0.018215	0.380492	TRUE					CHEBI:15378	hydron	UCP3-Homoserine	other
HEK-SLC30A9-WTOE-Ct-R100248	SLC30A9	SLC30A9	Histidine	CHEBI:27570	0.871551	0.00449655	0.0334544	TRUE					CHEBI:29105	zinc(2+)	SLC30A9-Histidine	other
HEK-SLC22A6-WTOE-Ct-R100152	SLC22A6	SLC22A6	Asparagine	CHEBI:22653	0.87152	0.00209817	0.0140373	TRUE					CHEBI:10110;CHEBI:104011;CHEBI:15551;CHEBI:15553;CHEBI:16411;CHEBI:18344;CHEBI:2469;CHEBI:27226;CHEBI:27902;CHEBI:28496;CHEBI:30915;CHEBI:31530;CHEBI:3213;CHEBI:3696;CHEBI:39073;CHEBI:43355;CHEBI:44185;CHEBI:465284;CHEBI:47426;CHEBI:7880;CHEBI:888	zidovudine;p-aminohippuric acid;prostaglandin E2;prostaglandin F2alpha;indole-3-acetic acid;kynurenic acid;adefovir;uric acid;tetracycline;N-[(5S)-5-amino-5-carboxypentanoyl]-L-cysteinyl-D-valine;2-oxoglutaric acid;edaravone;bumetanide;cidofovir anhydrous;6-carboxyfluorescein;indoxyl sulfate;methotrexate;ganciclovir;furosemide;9-[2-(phosphonomethoxy)ethyl]guanine;2,3-disulfanylpropane-1-sulfonic …	SLC22A6-Asparagine	other
HEK-SLC25A51-WTOE-Ct-R100238	SLC25A51	SLC25A51	Lactic acid	CHEBI:78320	0.871314	0.0303947	0.340405	TRUE					CHEBI:15846	NAD(+)	SLC25A51-Lactic acid	other
HEK-SLC25A41-WTOE-Ct-R100151	SLC25A41	SLC25A41	Adenosine monophosphate	CHEBI:16027	0.870979	0.0458125	0.508584	TRUE							SLC25A41-Adenosine monophosphate	novel
HEK-SLC16A12-WTOE-Nt-R100270	SLC16A12	SLC16A12	5,10 Methenyl tetrahydrofolate	CHEBI:12071	0.870126	0.0733907	0.274761	FALSE					CHEBI:16344;CHEBI:16919;CHEBI:18050;CHEBI:36559;CHEBI:81394	guanidinoacetic acid;creatine;L-glutamine;3-hydroxyanthranilate;indole-5,6-quinone-2-carboxylic acid	SLC16A12-5,10 Methenyl tetrahydrofolate	other
HEK-SLC4A10-WTOE-Nt-R100304	SLC4A10	SLC4A10	Galactosamine	CHEBI:60312	0.869797	0.456367	0.888575	FALSE					CHEBI:15378;CHEBI:17544;CHEBI:17996;CHEBI:29101	hydron;hydrogencarbonate;chloride;sodium(1+)	SLC4A10-Galactosamine	other
HEK-OCA2-WTOE-Ct-R100238	OCA2	OCA2	Canavanine	CHEBI:609827	0.869787	0.42832	0.707287	FALSE					CHEBI:17996	chloride	OCA2-Canavanine	other
HEK-SLC5A4-WTOE-Ct-R100150	SLC5A4	SLC5A4	Guanosine cyclic monophosphate	CHEBI:16356	0.869763	0.0933292	0.566238	FALSE					CHEBI:29101	sodium(1+)	SLC5A4-Guanosine cyclic monophosphate	other
HEK-SLC40A1-WTOE-Ct-R100159	SLC40A1	SLC40A1	Lipoamide	CHEBI:17460	0.869668	0.0758934	0.159	FALSE					CHEBI:29033;CHEBI:29035	iron(2+);manganese(2+)	SLC40A1-Lipoamide	other
HEK-SLC22A1-WTOE-Ct-R100153	SLC22A1	SLC22A1	Aminoadipic acid	CHEBI:37024	0.869614	0.00432941	0.191576	TRUE					CHEBI:15355;CHEBI:15551;CHEBI:15553;CHEBI:16118;CHEBI:165221;CHEBI:16797;CHEBI:17148;CHEBI:17431;CHEBI:18385;CHEBI:194221;CHEBI:2453;CHEBI:2504;CHEBI:27899;CHEBI:28496;CHEBI:28790;CHEBI:31941;CHEBI:32066;CHEBI:33569;CHEBI:35026;CHEBI:40618;CHEBI:44296;CHEBI:45081;CHEBI:45783;CHEBI:45863;CHEBI:465284;CHEBI:47781;CHEBI:4828;CHEBI:4877;CHEBI:4883;CHEBI:50383;CHEBI:50924;CHEBI:63577;CHEBI:641;CHEBI:6…	acetylcholine;prostaglandin E2;prostaglandin F2alpha;berberine;O-Desmethyltramadol;1-methylnicotinamide;putrescine;agmatine;thiamine(1+);1-methyl-1,2,3,4-tetrahydroisoquinoline-6,7-diol;acyclovir;aflatoxin B1;cisplatin;N-[(5S)-5-amino-5-carboxypentanoyl]-L-cysteinyl-D-valine;serotonin;oxaliplatin;Prothionamide;noradrenaline;triethylamine;aminoguanidine;tetraethylammonium;pentamidine;imatinib;pacl…	SLC22A1-Aminoadipic acid	other
HCT116-SLC25A53-KOOE-Ct-R100245	SLC25A53	SLC25A53	Fructose 1,6-biphosphate	CHEBI:16905	0.868965	0.00303886	0.0259955	TRUE							SLC25A53-Fructose 1,6-biphosphate	novel
HEK-SLC44A4-WTOE-Ct-R100140	SLC44A4	SLC44A4	Methoxytryptamine	CHEBI:2089	0.868842	0.267544	0.535089	FALSE					CHEBI:15354;CHEBI:9532	choline;thiamine(1+) diphosphate	SLC44A4-Methoxytryptamine	other
HuH7-SLC44A5-KOOE-Ct-R100291	SLC44A5	SLC44A5	Muconic acid	CHEBI:38407	0.86861	0.259843	0.813253	FALSE							SLC44A5-Muconic acid	novel
HEK-SLC5A7-WTOE-Ct-R100150	SLC5A7	SLC5A7	Thiamine	CHEBI:18385	0.868525	1.1e-05	0.00125201	TRUE					CHEBI:15354;CHEBI:17996;CHEBI:29101	choline;chloride;sodium(1+)	SLC5A7-Thiamine	other
HEK-SLC22A1-WTOE-Ct-R100153	SLC22A1	SLC22A1	Aminobenzoic acid	CHEBI:22495	0.868483	0.0978636	0.692874	FALSE					CHEBI:15355;CHEBI:15551;CHEBI:15553;CHEBI:16118;CHEBI:165221;CHEBI:16797;CHEBI:17148;CHEBI:17431;CHEBI:18385;CHEBI:194221;CHEBI:2453;CHEBI:2504;CHEBI:27899;CHEBI:28496;CHEBI:28790;CHEBI:31941;CHEBI:32066;CHEBI:33569;CHEBI:35026;CHEBI:40618;CHEBI:44296;CHEBI:45081;CHEBI:45783;CHEBI:45863;CHEBI:465284;CHEBI:47781;CHEBI:4828;CHEBI:4877;CHEBI:4883;CHEBI:50383;CHEBI:50924;CHEBI:63577;CHEBI:641;CHEBI:6…	acetylcholine;prostaglandin E2;prostaglandin F2alpha;berberine;O-Desmethyltramadol;1-methylnicotinamide;putrescine;agmatine;thiamine(1+);1-methyl-1,2,3,4-tetrahydroisoquinoline-6,7-diol;acyclovir;aflatoxin B1;cisplatin;N-[(5S)-5-amino-5-carboxypentanoyl]-L-cysteinyl-D-valine;serotonin;oxaliplatin;Prothionamide;noradrenaline;triethylamine;aminoguanidine;tetraethylammonium;pentamidine;imatinib;pacl…	SLC22A1-Aminobenzoic acid	other
HCT116-SLC12A8-KOOE-Ct-R100284	SLC12A8	SLC12A8	Hydroxy-kynurenine	CHEBI:1547	0.868458	0.0455358	0.236533	FALSE							SLC12A8-Hydroxy-kynurenine	novel
HCT116-SLC33A1-KOOE-Ct-R100304	SLC33A1	SLC33A1	Cytidine monophosphate	CHEBI:17361	0.868455	8.56e-06	0.000176907	TRUE					CHEBI:15351	acetyl-CoA	SLC33A1-Cytidine monophosphate	other
LS180-NIPAL1-KOOE-Ct-R100275	NIPAL1	NIPAL1	Hexose 6-phosphate	CHEBI:47877	0.868203	2.7e-06	0.0001268	TRUE							NIPAL1-Hexose 6-phosphate	novel
HCT116-SLC5A3-KOOE-Ct-R100356	SLC5A3	SLC5A3	Uridine monophosphate	CHEBI:16695	0.867671	0.340203	0.582755	TRUE					CHEBI:17268;CHEBI:29101	myo-inositol;sodium(1+)	SLC5A3-Uridine monophosphate	other
HCT116-SLC38A7-KOOE-Ct-R100328	SLC38A7	SLC38A7	Inosine monophosphate	CHEBI:17202	0.867663	0.025224	0.260648	TRUE					CHEBI:22653;CHEBI:2704;CHEBI:28300	asparagine;anastrozole;glutamine	SLC38A7-Inosine monophosphate	other
HEK-SLC22A14-WTOE-Ct-R100147	SLC22A14	SLC22A14	N-Formyl-Tyrosine	CHEBI:50603	0.867438	0.0789521	0.645971	TRUE					CHEBI:17015	riboflavin	SLC22A14-N-Formyl-Tyrosine	other
HEK-SLC7A2-WTOE-Ct-R100277	SLC7A2	SLC7A2	5,10 Methenyl tetrahydrofolate	CHEBI:12071	0.867109	0.329408	0.613362	FALSE					CHEBI:25094;CHEBI:29016	lysine;arginine	SLC7A2-5,10 Methenyl tetrahydrofolate	other
HEK-SLC15A1-WTOE-Ct-R100261	SLC15A1	SLC15A1	Aminobutyric acid	CHEBI:16865	0.866843	0.11085	0.268538	FALSE					CHEBI:155876;CHEBI:155879;CHEBI:155880;CHEBI:15846;CHEBI:17549;CHEBI:2676;CHEBI:31444;CHEBI:3478;CHEBI:3479;CHEBI:3534;CHEBI:35854;CHEBI:59414;CHEBI:70744;CHEBI:73393;CHEBI:73580;CHEBI:73902;CHEBI:7798	glycylsarcosine;Ala-Pro-Gly;Gly-Gly-Pro;NAD(+);5-aminolevulinic acid;amoxicillin;cyclacillin;cefaclor;cefadroxil;cephalexin;valacyclovir;muramyl dipeptide;Gly-Pro;Ala-Pro;Leu-Pro;Gly-Gly-Ile;oseltamivir	SLC15A1-Aminobutyric acid	other
HEK-SLC22A14-WTOE-Ct-R100147	SLC22A14	SLC22A14	Canavanine	CHEBI:609827	0.866356	0.157879	0.789396	FALSE					CHEBI:17015	riboflavin	SLC22A14-Canavanine	other
HEK-SLC38A2-WTOE-Ct-R100358	SLC38A2	SLC38A2	Cystine	CHEBI:17376	0.866315	0.119908	0.203844	TRUE					CHEBI:134261;CHEBI:15378;CHEBI:15428;CHEBI:16449;CHEBI:17822;CHEBI:26271;CHEBI:27570;CHEBI:28300;CHEBI:29101	alpha-(methylamino)isobutyric acid;hydron;glycine;alanine;serine;proline;histidine;glutamine;sodium(1+)	SLC38A2-Cystine	other
HEK-SLC22A23-WTOE-Nt-R100276	SLC22A23	SLC22A23	Muconic acid	CHEBI:38407	0.866312	0.312816	0.925857	FALSE							SLC22A23-Muconic acid	novel
HEK-MFSD4A-WTOE-Ct-R100131	MFSD4A	MFSD4A	Hydroxyphenyl-pyruvic acid	CHEBI:15999	0.866192	0.247491	0.86423	FALSE							MFSD4A-Hydroxyphenyl-pyruvic acid	novel
LS180-SLC2A5-KOOE-Ct-R100292	SLC2A5	SLC2A5	5,10 Methenyl tetrahydrofolate	CHEBI:12071	0.866185	0.121268	0.386803	FALSE					CHEBI:28757	fructose	SLC2A5-5,10 Methenyl tetrahydrofolate	other
HEK-SLC40A1-WTOE-Ct-R100159	SLC40A1	SLC40A1	Adipic acid	CHEBI:30832	0.865361	0.00150842	0.00745993	TRUE					CHEBI:29033;CHEBI:29035	iron(2+);manganese(2+)	SLC40A1-Adipic acid	other
1321N1-SLC4A8-KOOE-Ct-R100269	SLC4A8	SLC4A8	Galactosamine	CHEBI:60312	0.865263	0.0260652	0.590443	FALSE					CHEBI:17544;CHEBI:29101	hydrogencarbonate;sodium(1+)	SLC4A8-Galactosamine	other
LS180-SLC2A9-KOOE-Ct-R100185	SLC2A9	SLC2A9	Inosine	CHEBI:17596	0.86516	0.0132433	0.0651128	TRUE					CHEBI:17234;CHEBI:27226;CHEBI:28757	glucose;uric acid;fructose	SLC2A9-Inosine	other
HEK-SLC9C2-WTOE-Ct-R100153	SLC9C2	SLC9C2	Hydroxyphenylacetic acid	CHEBI:17445	0.864998	0.00573287	0.0362399	FALSE							SLC9C2-Hydroxyphenylacetic acid	novel
HEK-SLC8A3-WTOE-Ct-R100156	SLC8A3	SLC8A3	Vanillic acid	CHEBI:30816	0.864996	0.0937869	0.496448	FALSE					CHEBI:29101;CHEBI:29108	sodium(1+);calcium(2+)	SLC8A3-Vanillic acid	other
HEK-SLC13A1-WTOE-Nt-R100261	SLC13A1	SLC13A1	Xanthosine	CHEBI:18107	0.864523	7.43e-06	0.000106309	TRUE					CHEBI:16189;CHEBI:29101	sulfate;sodium(1+)	SLC13A1-Xanthosine	other
HCT116-SLC48A1-KOOE-Ct-R100286	SLC48A1	SLC48A1	Cystathionine	CHEBI:17755	0.863765	0.126196	0.368573	TRUE					CHEBI:50385	hemin	SLC48A1-Cystathionine	other
HEK-SLC12A6-WTOE-Ct-R100251	SLC12A6	SLC12A6	N-Carbamyl-glutamic acid	CHEBI:71028	0.863705	0.275902	0.598235	TRUE					CHEBI:17996;CHEBI:29103	chloride;potassium(1+)	SLC12A6-N-Carbamyl-glutamic acid	other
HEK-SLC37A1-WTOE-Ct-R100277	SLC37A1	SLC37A1	Mevalonolactone	CHEBI:67849	0.863653	0.015886	0.853365	FALSE					CHEBI:14314;CHEBI:35780	D-glucose 6-phosphate;phosphate ion	SLC37A1-Mevalonolactone	other
HEK-SLC38A4-WTOE-Ct-R100358	SLC38A4	SLC38A4	Uridine	CHEBI:16704	0.863283	0.00159659	0.00694376	TRUE					CHEBI:15428;CHEBI:16449;CHEBI:17822;CHEBI:22653;CHEBI:25094;CHEBI:27570;CHEBI:29016;CHEBI:29101	glycine;alanine;serine;asparagine;lysine;histidine;arginine;sodium(1+)	SLC38A4-Uridine	other
HCT116-SLC35F3-KOOE-Ct-R100315	SLC35F3	SLC35F3	Cytidine monophosphate	CHEBI:17361	0.863258	0.275075	0.960166	TRUE					CHEBI:18385	thiamine(1+)	SLC35F3-Cytidine monophosphate	other
HEK-SLC5A5-WTOE-Ct-R100276	SLC5A5	SLC5A5	Quinic acid	CHEBI:17521	0.863099	0.220966	0.879864	TRUE					CHEBI:15858;CHEBI:16382;CHEBI:17632;CHEBI:29101;CHEBI:29200;CHEBI:29223;CHEBI:29778;CHEBI:38899;CHEBI:49706;CHEBI:49709;CHEBI:49826;CHEBI:49858	bromide;iodide;nitrate;sodium(1+);thiocyanic acid;bromate;selenocyanic acid;tetrafluoroborate(1-);perchlorate;chlorate;periodate;tetraoxorhenate(1-)	SLC5A5-Quinic acid	other
HCT116-SLC2A6-KOOE-Ct-R100194	SLC2A6	SLC2A6	Nicotinic acid	CHEBI:15940	0.86283	4.73e-09	8.42e-07	TRUE					CHEBI:17234	glucose	SLC2A6-Nicotinic acid	other
HEK-SLC6A2-WTOE-Nt-R100238	SLC6A2	SLC6A2	N-Carbamyl-glutamic acid	CHEBI:71028	0.862757	0.123681	0.693365	TRUE					CHEBI:29101;CHEBI:33569	sodium(1+);noradrenaline	SLC6A2-N-Carbamyl-glutamic acid	other
HEK-SLC38A11-WTOE-Ct-R100249	SLC38A11	SLC38A11	Vanillic acid	CHEBI:30816	0.862438	0.000368791	0.0682263	FALSE							SLC38A11-Vanillic acid	novel
HCT116-SLC2A1-KOOE-Ct-R100224	SLC2A1	SLC2A1	Adipic acid	CHEBI:30832	0.86207	0.184231	0.343772	TRUE					CHEBI:15866;CHEBI:17634;CHEBI:58723	2-deoxy-D-glucose;D-glucose;2-ammonio-2-deoxy-D-glucopyranose	SLC2A1-Adipic acid	other
HEK-SLC34A1-WTOE-Ct-R100249	SLC34A1	SLC34A1	Deoxyadenosine	CHEBI:17256	0.861175	0.152979	0.275381	FALSE					CHEBI:29101;CHEBI:35780	sodium(1+);phosphate ion	SLC34A1-Deoxyadenosine	other
HEK-SLC3A1-WTOE-Nt-R100270	SLC3A1	SLC3A1	5 Methyl tetrahydrofolate	CHEBI:15641	0.861174	0.455746	0.906663	FALSE							SLC3A1-5 Methyl tetrahydrofolate	novel
HEK-SLC25A18-WTOE-Ct-R100277	SLC25A18	SLC25A18	Uridine monophosphate	CHEBI:16695	0.86114	0.191797	0.816619	TRUE					CHEBI:18237	glutamic acid	SLC25A18-Uridine monophosphate	other
HCT116-SLC2A11-KOOE-Ct-R100207	SLC2A11	SLC2A11	Glucosamine 6-phosphate	CHEBI:47987	0.861134	0.0701433	0.347496	FALSE					CHEBI:17234;CHEBI:28757	glucose;fructose	SLC2A11-Glucosamine 6-phosphate	other
HEK-SLC25A47-WTOE-Ct-R100155	SLC25A47	SLC25A47	Canavanine	CHEBI:609827	0.861114	0.277308	0.733697	FALSE					CHEBI:15846	NAD(+)	SLC25A47-Canavanine	other
HCT116-SLC10A3-KOOE-Ct-R100230	SLC10A3	SLC10A3	Methoxytryptamine	CHEBI:2089	0.861065	0.153714	0.232446	FALSE							SLC10A3-Methoxytryptamine	novel
HCT116-SLC35A3-KOOE-Ct-R100284	SLC35A3	SLC35A3	Cytidine monophosphate	CHEBI:17361	0.86104	3.39e-05	0.00166295	TRUE					CHEBI:16264	UDP-N-acetyl-alpha-D-glucosamine	SLC35A3-Cytidine monophosphate	other
HCT116-SLC25A32-KOOE-Ct-R100236	SLC25A32	SLC25A32	Adenine	CHEBI:16708	0.861024	0.000579817	0.00308131	TRUE							SLC25A32-Adenine	novel
HEK-SLC5A2-WTOE-Ct-R100159	SLC5A2	SLC5A2	Cytidine	CHEBI:17562	0.860653	0.0307203	0.422995	TRUE					CHEBI:12936;CHEBI:17634;CHEBI:320061;CHEBI:73918	D-galactose;D-glucose;methyl alpha-D-glucopyranoside;3-O-methyl-D-glucose	SLC5A2-Cytidine	other
HEK-SLC22A2-WTOE-Ct-R100150	SLC22A2	SLC22A2	Guanosine triphosphate	CHEBI:15996	0.860557	0.18116	0.529588	TRUE					CHEBI:15354;CHEBI:15355;CHEBI:15551;CHEBI:15553;CHEBI:16118;CHEBI:16797;CHEBI:17148;CHEBI:17431;CHEBI:18243;CHEBI:18295;CHEBI:194221;CHEBI:2618;CHEBI:27899;CHEBI:28790;CHEBI:28918;CHEBI:31941;CHEBI:33569;CHEBI:35026;CHEBI:40618;CHEBI:44296;CHEBI:4828;CHEBI:4877;CHEBI:50383;CHEBI:63577;CHEBI:641;CHEBI:64312;CHEBI:65133;CHEBI:6801;CHEBI:8356;CHEBI:90039	choline;acetylcholine;prostaglandin E2;prostaglandin F2alpha;berberine;1-methylnicotinamide;putrescine;agmatine;dopamine;histamine;1-methyl-1,2,3,4-tetrahydroisoquinoline-6,7-diol;amantadine;cisplatin;serotonin;(R)-adrenaline;oxaliplatin;noradrenaline;triethylamine;aminoguanidine;tetraethylammonium;ergothioneine;ethambutol;nicotinamide mononucleotide;lamivudine;N-methyl-4-phenylpyridinium;memanti…	SLC22A2-Guanosine triphosphate	other
HEK-SLC1A7-WTOE-Ct-R100150	SLC1A7	SLC1A7	Hydroxynicotinic acid	CHEBI:16168	0.860431	0.00840266	0.174487	FALSE					CHEBI:16015	L-glutamic acid	SLC1A7-Hydroxynicotinic acid	other
HEK-XPR1-WTOE-Ct-R100290	XPR1	XPR1	Cytidine	CHEBI:17562	0.860175	0.145469	0.678026	TRUE					CHEBI:35780	phosphate ion	XPR1-Cytidine	other
HCT116-SLC2A11-KOOE-Ct-R100207	SLC2A11	SLC2A11	Cytosine	CHEBI:16040	0.860069	0.14221	0.416131	FALSE					CHEBI:17234;CHEBI:28757	glucose;fructose	SLC2A11-Cytosine	other
HEK-SLC7A13-WTOE-Ct-R100142	SLC7A13	SLC7A13	Arabitol	CHEBI:22605	0.85996	0.0012782	0.037707	TRUE							SLC7A13-Arabitol	novel
HEK-SLC26A7-WTOE-Ct-R100140	SLC26A7	SLC26A7	Adenosine	CHEBI:16335	0.859648	0.0598662	0.390239	TRUE					CHEBI:16189;CHEBI:16995;CHEBI:17544;CHEBI:17996	sulfate;oxalic acid;hydrogencarbonate;chloride	SLC26A7-Adenosine	other
HCT116-SLC2A11-KOOE-Ct-R100207	SLC2A11	SLC2A11	N-Formyl-Tyrosine	CHEBI:50603	0.85925	0.118097	0.408798	FALSE					CHEBI:17234;CHEBI:28757	glucose;fructose	SLC2A11-N-Formyl-Tyrosine	other
HEK-SLC25A3-WTOE-Ct-R100277	SLC25A3	SLC25A3	Cytosine	CHEBI:16040	0.857962	0.407281	0.746682	FALSE					CHEBI:23378	copper cation	SLC25A3-Cytosine	other
HCT116-SLC35A2-KOOE-Ct-R100284	SLC35A2	SLC35A2	Glucosamine 6-phosphate	CHEBI:47987	0.857594	0.0185966	0.0551995	FALSE					CHEBI:18066;CHEBI:67119	UDP-D-glucose;UDP-alpha-D-galactose	SLC35A2-Glucosamine 6-phosphate	other
HEK-TMEM104-WTOE-Ct-R100276	TMEM104	TMEM104	gamma-Glu-Cys	CHEBI:17515	0.857369	0.000138779	0.00652263	TRUE							TMEM104-gamma-Glu-Cys	novel
HEK-SLC18A3-WTOE-Ct-R100155	SLC18A3	SLC18A3	Uridine triphosphate	CHEBI:15713	0.857226	0.0295066	0.276431	TRUE					CHEBI:15355;CHEBI:28790	acetylcholine;serotonin	SLC18A3-Uridine triphosphate	other
HEK-SLC16A8-WTOE-Ct-R100159	SLC16A8	SLC16A8	Guanosine cyclic monophosphate	CHEBI:16356	0.857073	0.0573452	0.14177	FALSE					CHEBI:24996	lactate	SLC16A8-Guanosine cyclic monophosphate	other
1321N1-SLC16A11-KOOE-Ct-R100192	SLC16A11	SLC16A11	Adenine	CHEBI:16708	0.856887	1.74e-06	0.000307201	TRUE					CHEBI:15361;CHEBI:15378	pyruvate;hydron	SLC16A11-Adenine	other
HEK-SLC25A41-WTOE-Ct-R100151	SLC25A41	SLC25A41	Hypoxanthine	CHEBI:17368	0.856879	0.0311533	0.508584	TRUE							SLC25A41-Hypoxanthine	novel
HEK-SLC22A24-WTOE-Ct-R100140	SLC22A24	SLC22A24	Flavin adenine dinucleotide	CHEBI:16238	0.856637	0.057338	0.481738	TRUE					CHEBI:15741;CHEBI:17474;CHEBI:17687;CHEBI:28865;CHEBI:39073;CHEBI:44185;CHEBI:51596;CHEBI:7719;CHEBI:791;CHEBI:88730	succinic acid;estrone 3-sulfate;glycocholic acid;taurocholic acid;6-carboxyfluorescein;methotrexate;2',7'-dichlorofluorescein;ochratoxin A;17beta-estradiol 17-glucosiduronic acid;5alpha-androstane-3beta,17beta-diol 3-O-(beta-D-glucuronide)	SLC22A24-Flavin adenine dinucleotide	other
HCT116-SLC20A1-KOOE-Ct-R100252	SLC20A1	SLC20A1	Adenosine monophosphate	CHEBI:16027	0.856347	0.0265941	0.0815553	TRUE			CHEBI:35780	phosphate ion	CHEBI:29101;CHEBI:35780	sodium(1+);phosphate ion	SLC20A1-Adenosine monophosphate	metabolic conversion
HEK-SLC35G3-WTOE-Ct-R100258	SLC35G3	SLC35G3	Dihydrofolate	CHEBI:15633	0.856079	0.0845725	0.984384	FALSE							SLC35G3-Dihydrofolate	novel
HCT116-SLC25A27-KOOE-Ct-R100292	SLC25A27	SLC25A27	Hypoxanthine	CHEBI:17368	0.855912	0.127456	0.224566	FALSE							SLC25A27-Hypoxanthine	novel
1321N1-MFSD1-KOOE-Ct-R100227	MFSD1	MFSD1	Galactosamine	CHEBI:60312	0.855082	0.232089	0.648209	TRUE							MFSD1-Galactosamine	novel
HEK-RHCG-WTOE-Ct-R100131	RHCG	RHCG	N-Formyl-Tyrosine	CHEBI:50603	0.855027	0.126674	0.586629	TRUE					CHEBI:15378;CHEBI:16134;CHEBI:16830	hydron;ammonia;methylamine	RHCG-N-Formyl-Tyrosine	other
HEK-SLC5A2-WTOE-Ct-R100159	SLC5A2	SLC5A2	Asparagine	CHEBI:22653	0.854818	0.0539428	0.507107	TRUE					CHEBI:12936;CHEBI:17634;CHEBI:320061;CHEBI:73918	D-galactose;D-glucose;methyl alpha-D-glucopyranoside;3-O-methyl-D-glucose	SLC5A2-Asparagine	other
HEK-SLC18A1-WTOE-Ct-R100154	SLC18A1	SLC18A1	Palmitoylcarnitine	CHEBI:73067	0.854633	0.10639	0.529629	FALSE					CHEBI:18243;CHEBI:28790;CHEBI:33569	dopamine;serotonin;noradrenaline	SLC18A1-Palmitoylcarnitine	other
HCT116-SLC48A1-KOOE-Ct-R100286	SLC48A1	SLC48A1	Cytosine	CHEBI:16040	0.854359	0.110766	0.343792	FALSE					CHEBI:50385	hemin	SLC48A1-Cytosine	other
HCT116-NIPA1-KOOE-Ct-R100275	NIPA1	NIPA1	Hydroxy-indoleacetic acid	CHEBI:27823	0.854336	0.0717333	0.309883	FALSE							NIPA1-Hydroxy-indoleacetic acid	novel
HEK-SLC51B-WTOE-Ct-R100270	SLC51B	SLC51B	Indoline-2-carboxylate	CHEBI:167877	0.85407	0.0783407	0.735875	FALSE							SLC51B-Indoline-2-carboxylate	novel
HEK-SLC5A2-WTOE-Ct-R100159	SLC5A2	SLC5A2	Hydroxyphenyl-pyruvic acid	CHEBI:15999	0.853709	0.514221	0.844454	TRUE					CHEBI:12936;CHEBI:17634;CHEBI:320061;CHEBI:73918	D-galactose;D-glucose;methyl alpha-D-glucopyranoside;3-O-methyl-D-glucose	SLC5A2-Hydroxyphenyl-pyruvic acid	other
HEK-SLC6A1-WTOE-Ct-R100146	SLC6A1	SLC6A1	Propionylcarnitine	CHEBI:28867	0.853635	0.000453656	0.0201877	TRUE					CHEBI:16865	gamma-aminobutyric acid	SLC6A1-Propionylcarnitine	other
LS180-SLC2A5-KOOE-Ct-R100292	SLC2A5	SLC2A5	Adenosine	CHEBI:16335	0.852948	0.0201157	0.122272	TRUE					CHEBI:28757	fructose	SLC2A5-Adenosine	other
HEK-SLC25A34-WTOE-Ct-R100151	SLC25A34	SLC25A34	Cytosine	CHEBI:16040	0.852753	0.236048	0.936865	FALSE							SLC25A34-Cytosine	novel
HEK-SLC12A3-WTOE-Ct-R100153	SLC12A3	SLC12A3	Nicotinic acid mononucleotide	CHEBI:15763	0.852206	0.120804	0.740854	TRUE					CHEBI:16382;CHEBI:17996;CHEBI:29101	iodide;chloride;sodium(1+)	SLC12A3-Nicotinic acid mononucleotide	other
HEK-SLC5A2-WTOE-Ct-R100159	SLC5A2	SLC5A2	Guanosine cyclic monophosphate	CHEBI:16356	0.852125	0.25159	0.658735	FALSE					CHEBI:12936;CHEBI:17634;CHEBI:320061;CHEBI:73918	D-galactose;D-glucose;methyl alpha-D-glucopyranoside;3-O-methyl-D-glucose	SLC5A2-Guanosine cyclic monophosphate	other
HEK-SLC9A3-WTOE-Ct-R100156	SLC9A3	SLC9A3	Flavin adenine dinucleotide	CHEBI:16238	0.851419	0.169727	0.930094	TRUE					CHEBI:15378;CHEBI:29101	hydron;sodium(1+)	SLC9A3-Flavin adenine dinucleotide	other
HEK-SLC5A5-WTOE-Ct-R100276	SLC5A5	SLC5A5	Muconic acid	CHEBI:38407	0.851407	0.248351	0.915489	FALSE					CHEBI:15858;CHEBI:16382;CHEBI:17632;CHEBI:29101;CHEBI:29200;CHEBI:29223;CHEBI:29778;CHEBI:38899;CHEBI:49706;CHEBI:49709;CHEBI:49826;CHEBI:49858	bromide;iodide;nitrate;sodium(1+);thiocyanic acid;bromate;selenocyanic acid;tetrafluoroborate(1-);perchlorate;chlorate;periodate;tetraoxorhenate(1-)	SLC5A5-Muconic acid	other
HEK-SLC16A6-WTOE-Ct-R100232	SLC16A6	SLC16A6	Pentose	CHEBI:25901	0.851093	0.0132434	0.0726382	TRUE							SLC16A6-Pentose	novel
HCT116-SLC38A7-KOOE-Ct-R100328	SLC38A7	SLC38A7	Hydroxy-kynurenine	CHEBI:1547	0.850777	0.162195	0.525091	FALSE					CHEBI:22653;CHEBI:2704;CHEBI:28300	asparagine;anastrozole;glutamine	SLC38A7-Hydroxy-kynurenine	other
HEK-SLC25A3-WTOE-Ct-R100277	SLC25A3	SLC25A3	Inosine	CHEBI:17596	0.850596	0.0213345	0.159582	TRUE					CHEBI:23378	copper cation	SLC25A3-Inosine	other
HEK-SLC9C2-WTOE-Ct-R100153	SLC9C2	SLC9C2	Phenylalanine	CHEBI:28044	0.850596	0.0196223	0.0820928	TRUE							SLC9C2-Phenylalanine	novel
HEK-SLC8A3-WTOE-Ct-R100156	SLC8A3	SLC8A3	S-Adenosyl-homocysteine	CHEBI:16680	0.850314	0.00784902	0.234162	TRUE					CHEBI:29101;CHEBI:29108	sodium(1+);calcium(2+)	SLC8A3-S-Adenosyl-homocysteine	other
HEK-SLC16A6-WTOE-Ct-R100232	SLC16A6	SLC16A6	Hexose	CHEBI:18133	0.849964	0.000516464	0.011685	TRUE							SLC16A6-Hexose	novel
HCT116-SLC35G1-KOOE-Ct-R100230	SLC35G1	SLC35G1	Homocystine	CHEBI:17485	0.849737	0.0586023	0.175807	FALSE							SLC35G1-Homocystine	novel
HEK-SLC10A1-WTOE-Ct-R100248	SLC10A1	SLC10A1	Hexose 6-phosphate	CHEBI:47877	0.849686	0.00499486	0.0588492	TRUE					CHEBI:16814;CHEBI:17474;CHEBI:28865;CHEBI:29101;CHEBI:35420;CHEBI:38545	dehydroepiandrosterone sulfate;estrone 3-sulfate;taurocholic acid;sodium(1+);pregnenolone sulfate;rosuvastatin	SLC10A1-Hexose 6-phosphate	other
HCT116-SLC39A9-KOOE-Ct-R100211	SLC39A9	SLC39A9	5 Methyl tetrahydrofolate	CHEBI:15641	0.849501	0.0243909	0.091704	FALSE					CHEBI:29105	zinc(2+)	SLC39A9-5 Methyl tetrahydrofolate	other
HEK-SLC35D1-WTOE-Ct-R100270	SLC35D1	SLC35D1	Xylulose 5-phosphate	CHEBI:27354	0.849055	0.0616199	0.34918	TRUE					CHEBI:16650;CHEBI:17200	UDP-N-acetyl-D-galactosamine;UDP-alpha-D-glucuronic acid	SLC35D1-Xylulose 5-phosphate	other
HEK-SLC7A3-WTOE-Ct-R100183	SLC7A3	SLC7A3	Deoxyuridine	CHEBI:16450	0.848327	0.0444746	0.17113	TRUE					CHEBI:18257;CHEBI:25094;CHEBI:29016	ornithine;lysine;arginine	SLC7A3-Deoxyuridine	other
HCT116-SLC16A5-KOOE-Ct-R100182	SLC16A5	SLC16A5	Hydroxy-kynurenine	CHEBI:1547	0.848207	0.157796	0.263976	FALSE					CHEBI:15553;CHEBI:31897;CHEBI:3213	prostaglandin F2alpha;nateglinide;bumetanide	SLC16A5-Hydroxy-kynurenine	other
HEK-SLC40A1-WTOE-Ct-R100159	SLC40A1	SLC40A1	Octanoylcarnitine	CHEBI:73039	0.848153	0.0093711	0.0312596	FALSE					CHEBI:29033;CHEBI:29035	iron(2+);manganese(2+)	SLC40A1-Octanoylcarnitine	other
HCT116-SLC46A1-KOOE-Ct-R100183	SLC46A1	SLC46A1	Galactosamine	CHEBI:60312	0.848127	0.194497	0.370173	FALSE					CHEBI:15378;CHEBI:18406;CHEBI:27470;CHEBI:44185;CHEBI:50385;CHEBI:9532	hydron;AICA ribonucleotide;folic acid;methotrexate;hemin;thiamine(1+) diphosphate	SLC46A1-Galactosamine	other
HEK-SLC18A1-WTOE-Ct-R100154	SLC18A1	SLC18A1	Glutamine	CHEBI:28300	0.84812	0.114291	0.529629	TRUE					CHEBI:18243;CHEBI:28790;CHEBI:33569	dopamine;serotonin;noradrenaline	SLC18A1-Glutamine	other
HEK-SLC39A7-WTOE-Ct-R100290	SLC39A7	SLC39A7	N-Acetyl galactosamine	CHEBI:28800	0.847986	0.342905	0.800586	FALSE					CHEBI:29105	zinc(2+)	SLC39A7-N-Acetyl galactosamine	other
HEK-SLC4A10-WTOE-Nt-R100304	SLC4A10	SLC4A10	Guanidobutyric acid	CHEBI:86564	0.847413	0.0295395	0.36629	FALSE					CHEBI:15378;CHEBI:17544;CHEBI:17996;CHEBI:29101	hydron;hydrogencarbonate;chloride;sodium(1+)	SLC4A10-Guanidobutyric acid	other
HuH7-SLCO1A2-KOOE-Ct-R100267	SLCO1A2	SLCO1A2	Cytidine	CHEBI:17562	0.847238	0.0743928	0.957441	TRUE					CHEBI:119915;CHEBI:132028;CHEBI:16525;CHEBI:16814;CHEBI:16990;CHEBI:17336;CHEBI:17474;CHEBI:17687;CHEBI:18258;CHEBI:28077;CHEBI:28748;CHEBI:28865;CHEBI:38545;CHEBI:39455;CHEBI:44185;CHEBI:45783;CHEBI:5050;CHEBI:52274;CHEBI:52275;CHEBI:52866;CHEBI:63618;CHEBI:63836;CHEBI:6925;CHEBI:73356;CHEBI:7719;CHEBI:791;CHEBI:80003;CHEBI:81498;CHEBI:89700	fentanyl;tauroursodeoxycholate;taurochenodeoxycholic acid;dehydroepiandrosterone sulfate;bilirubin IXalpha;all-trans-retinol;estrone 3-sulfate;glycocholic acid;3,3',5-triiodo-L-thyronine;rifampicin;doxorubicin;taurocholic acid;rosuvastatin;unoprostone;methotrexate;imatinib;fexofenadine;sulforhodamine 101;sulforhodamine G;lissamine rhodamine anion;pravastatin;bromosulfophthalein;microcystin-LR;DPD…	SLCO1A2-Cytidine	other
HCT116-SLC38A5-KOOE-Ct-R100328	SLC38A5	SLC38A5	Cystine	CHEBI:17376	0.846358	0.134397	0.985545	TRUE					CHEBI:15378;CHEBI:15428;CHEBI:17822;CHEBI:22653;CHEBI:27570;CHEBI:27899;CHEBI:28300;CHEBI:29101	hydron;glycine;serine;asparagine;histidine;cisplatin;glutamine;sodium(1+)	SLC38A5-Cystine	other
HEK-SLC25A47-WTOE-Ct-R100155	SLC25A47	SLC25A47	Deoxyadenosine triphosphate	CHEBI:16284	0.846312	0.0413142	0.530106	TRUE					CHEBI:15846	NAD(+)	SLC25A47-Deoxyadenosine triphosphate	other
HEK-SLC12A5-WTOE-Ct-R100251	SLC12A5	SLC12A5	Uric acid	CHEBI:27226	0.846292	0.186122	0.623765	FALSE					CHEBI:17996;CHEBI:29103	chloride;potassium(1+)	SLC12A5-Uric acid	other
HCT116-NIPA2-KOOE-Ct-R100275	NIPA2	NIPA2	Uridine monophosphate	CHEBI:16695	0.846176	0.381013	0.526695	TRUE					CHEBI:18420	magnesium(2+)	NIPA2-Uridine monophosphate	other
HCT116-SLC44A2-KOOE-Ct-R100183	SLC44A2	SLC44A2	Guanosine cyclic monophosphate	CHEBI:16356	0.846038	0.0137417	0.109589	FALSE					CHEBI:15354	choline	SLC44A2-Guanosine cyclic monophosphate	other
1321N1-SLC35F5-KOOE-Ct-R100287	SLC35F5	SLC35F5	Adenosine	CHEBI:16335	0.845717	0.00132924	0.0494479	TRUE							SLC35F5-Adenosine	novel
HEK-SLC38A4-WTOE-Ct-R100358	SLC38A4	SLC38A4	Cytidine	CHEBI:17562	0.845128	0.00121071	0.00562981	TRUE					CHEBI:15428;CHEBI:16449;CHEBI:17822;CHEBI:22653;CHEBI:25094;CHEBI:27570;CHEBI:29016;CHEBI:29101	glycine;alanine;serine;asparagine;lysine;histidine;arginine;sodium(1+)	SLC38A4-Cytidine	other
HCT116-SLC7A1-KOOE-Ct-R100268	SLC7A1	SLC7A1	N-Acetylglutamic acid	CHEBI:17533	0.843694	2.02e-10	3.72e-08	TRUE					CHEBI:15971;CHEBI:16449;CHEBI:16467;CHEBI:25017;CHEBI:25094;CHEBI:29101;CHEBI:30653	L-histidine;alanine;L-arginine;leucine;lysine;sodium(1+);homoserine	SLC7A1-N-Acetylglutamic acid	other
HEK-UNC93A-WTOE-Ct-R100251	UNC93A	UNC93A	Inosine	CHEBI:17596	0.843637	0.0540444	0.660344	TRUE							UNC93A-Inosine	novel
HCT116-SLC25A32-KOOE-Ct-R100236	SLC25A32	SLC25A32	Adenosine monophosphate	CHEBI:16027	0.843549	0.00408036	0.0164988	TRUE							SLC25A32-Adenosine monophosphate	novel
HEK-SLC39A10-WTOE-Ct-R100270	SLC39A10	SLC39A10	Hexose 6-phosphate	CHEBI:47877	0.843151	0.177926	0.666372	TRUE					CHEBI:29036;CHEBI:29105	copper(2+);zinc(2+)	SLC39A10-Hexose 6-phosphate	other
HEK-SLC30A9-WTOE-Ct-R100248	SLC30A9	SLC30A9	Cytosine	CHEBI:16040	0.842758	0.388157	0.590304	FALSE					CHEBI:29105	zinc(2+)	SLC30A9-Cytosine	other
HCT116-SLC25A37-KOOE-Ct-R100230	SLC25A37	SLC25A37	Hydroxy-glutamic acid	CHEBI:32811	0.842238	3.39e-09	3.51e-08	TRUE					CHEBI:29033	iron(2+)	SLC25A37-Hydroxy-glutamic acid	other
HCT116-SLC16A3-KOOE-Ct-R100174	SLC16A3	SLC16A3	Glucoheptonic acid	CHEBI:67270	0.841669	0.100121	0.39905	TRUE					CHEBI:16651;CHEBI:24996;CHEBI:30830	(S)-lactate;lactate;4-hydroxybutyric acid	SLC16A3-Glucoheptonic acid	other
HEK-SLC35D1-WTOE-Ct-R100270	SLC35D1	SLC35D1	AICAR	CHEBI:28498	0.841002	0.160554	0.418928	FALSE					CHEBI:16650;CHEBI:17200	UDP-N-acetyl-D-galactosamine;UDP-alpha-D-glucuronic acid	SLC35D1-AICAR	other
HEK-SLC6A14-WTOE-Ct-R100310	SLC6A14	SLC6A14	Hydroxy-indoleacetic acid	CHEBI:27823	0.840263	0.027133	0.0557734	TRUE					CHEBI:16958;CHEBI:17996;CHEBI:21949;CHEBI:25017;CHEBI:25094;CHEBI:29016;CHEBI:29101	beta-alanine;chloride;O-butanoyl-L-carnitine;leucine;lysine;arginine;sodium(1+)	SLC6A14-Hydroxy-indoleacetic acid	other
HEK-TMEM104-WTOE-Ct-R100276	TMEM104	TMEM104	Pentahydroxyhexanoic acid	CHEBI:24266	0.840171	6.09e-05	0.00572758	TRUE							TMEM104-Pentahydroxyhexanoic acid	novel
HEK-SLC38A2-WTOE-Ct-R100358	SLC38A2	SLC38A2	Cytidine	CHEBI:17562	0.839877	0.00498085	0.0150229	TRUE					CHEBI:134261;CHEBI:15378;CHEBI:15428;CHEBI:16449;CHEBI:17822;CHEBI:26271;CHEBI:27570;CHEBI:28300;CHEBI:29101	alpha-(methylamino)isobutyric acid;hydron;glycine;alanine;serine;proline;histidine;glutamine;sodium(1+)	SLC38A2-Cytidine	other
HEK-SLC12A5-WTOE-Ct-R100251	SLC12A5	SLC12A5	Thymine	CHEBI:17821	0.839842	0.104704	0.471036	TRUE					CHEBI:17996;CHEBI:29103	chloride;potassium(1+)	SLC12A5-Thymine	other
HEK-SLC46A2-WTOE-Ct-R100147	SLC46A2	SLC46A2	Carnitine	CHEBI:17126	0.839694	0.154429	0.823881	TRUE					CHEBI:46763;CHEBI:59271;CHEBI:59414;CHEBI:75947	tat-BP;gamma-D-glutamyl-meso-diaminopimelic acid;muramyl dipeptide;2'-3'-cGAMP	SLC46A2-Carnitine	other
HEK-SLC34A3-WTOE-Ct-R100249	SLC34A3	SLC34A3	Uridine	CHEBI:16704	0.839625	0.0100624	0.0299992	TRUE					CHEBI:29101;CHEBI:35780	sodium(1+);phosphate ion	SLC34A3-Uridine	other
HCT116-SLC2A11-KOOE-Ct-R100207	SLC2A11	SLC2A11	Hypoxanthine	CHEBI:17368	0.839555	0.174167	0.454349	TRUE					CHEBI:17234;CHEBI:28757	glucose;fructose	SLC2A11-Hypoxanthine	other
HEK-SLC5A5-WTOE-Ct-R100276	SLC5A5	SLC5A5	Canavanine	CHEBI:609827	0.839536	0.133605	0.879864	FALSE					CHEBI:15858;CHEBI:16382;CHEBI:17632;CHEBI:29101;CHEBI:29200;CHEBI:29223;CHEBI:29778;CHEBI:38899;CHEBI:49706;CHEBI:49709;CHEBI:49826;CHEBI:49858	bromide;iodide;nitrate;sodium(1+);thiocyanic acid;bromate;selenocyanic acid;tetrafluoroborate(1-);perchlorate;chlorate;periodate;tetraoxorhenate(1-)	SLC5A5-Canavanine	other
HEK-SLC18A3-WTOE-Ct-R100155	SLC18A3	SLC18A3	Cytidine triphosphate	CHEBI:17677	0.839415	0.0871902	0.353718	TRUE					CHEBI:15355;CHEBI:28790	acetylcholine;serotonin	SLC18A3-Cytidine triphosphate	other
HEK-SLC12A4-WTOE-Ct-R100276	SLC12A4	SLC12A4	Carnitine	CHEBI:17126	0.839117	0.0418224	0.315147	TRUE					CHEBI:17996;CHEBI:29103	chloride;potassium(1+)	SLC12A4-Carnitine	other
HEK-SLC12A4-WTOE-Ct-R100276	SLC12A4	SLC12A4	Aminobutyric acid	CHEBI:16865	0.838926	0.189207	0.527369	FALSE					CHEBI:17996;CHEBI:29103	chloride;potassium(1+)	SLC12A4-Aminobutyric acid	other
HCT116-SLC35A2-KOOE-Ct-R100284	SLC35A2	SLC35A2	Adenosine	CHEBI:16335	0.838489	0.0334249	0.0913255	TRUE					CHEBI:18066;CHEBI:67119	UDP-D-glucose;UDP-alpha-D-galactose	SLC35A2-Adenosine	other
HEK-SLC25A11-WTOE-Ct-R100270	SLC25A11	SLC25A11	Kynurenine	CHEBI:28683	0.83843	0.345287	0.892309	FALSE					CHEBI:30915	2-oxoglutaric acid	SLC25A11-Kynurenine	other
HEK-SLC12A7-WTOE-Ct-R100261	SLC12A7	SLC12A7	Galactosamine	CHEBI:60312	0.837849	0.179131	0.728494	FALSE					CHEBI:17996;CHEBI:29103;CHEBI:49847	chloride;potassium(1+);rubidium(1+)	SLC12A7-Galactosamine	other
HEK-SLC8A3-WTOE-Ct-R100156	SLC8A3	SLC8A3	Pyridoxal hydrochloride	CHEBI:17310	0.837781	0.251612	0.704943	TRUE					CHEBI:29101;CHEBI:29108	sodium(1+);calcium(2+)	SLC8A3-Pyridoxal hydrochloride	other
HEK-SLC25A28-WTOE-Ct-R100159	SLC25A28	SLC25A28	Nicotinic acid	CHEBI:15940	0.837077	0.0541104	0.676321	TRUE							SLC25A28-Nicotinic acid	novel
HEK-SLC49A3-WTOE-Ct-R100251	SLC49A3	SLC49A3	Guanosine cyclic monophosphate	CHEBI:16356	0.836844	0.0725135	0.59008	FALSE							SLC49A3-Guanosine cyclic monophosphate	novel
HEK-SLC7A11-WTOE-Ct-R100162	SLC7A11	SLC7A11	Hydroxy-glutamic acid	CHEBI:32811	0.836574	7.37e-06	0.000660021	TRUE			CHEBI:17053	L-aspartic acid	CHEBI:16015;CHEBI:16283;CHEBI:17053	L-glutamic acid;L-cystine;L-aspartic acid	SLC7A11-Hydroxy-glutamic acid	metabolic conversion
HEK-SLC35G5-WTOE-Ct-R100156	SLC35G5	SLC35G5	Deoxyuridine triphosphate	CHEBI:17625	0.836517	0.413892	0.688731	FALSE							SLC35G5-Deoxyuridine triphosphate	novel
HEK-SLC12A5-WTOE-Ct-R100251	SLC12A5	SLC12A5	Cystine	CHEBI:17376	0.835856	0.348979	0.796012	TRUE					CHEBI:17996;CHEBI:29103	chloride;potassium(1+)	SLC12A5-Cystine	other
HEK-SLC35D1-WTOE-Ct-R100270	SLC35D1	SLC35D1	Adenosine monophosphate	CHEBI:16027	0.835854	0.0402055	0.340955	TRUE					CHEBI:16650;CHEBI:17200	UDP-N-acetyl-D-galactosamine;UDP-alpha-D-glucuronic acid	SLC35D1-Adenosine monophosphate	other
HCT116-SLC4A3-KOOE-Ct-R100268	SLC4A3	SLC4A3	Hydroxy-indoleacetic acid	CHEBI:27823	0.835676	0.106972	0.281184	FALSE					CHEBI:17544;CHEBI:17996	hydrogencarbonate;chloride	SLC4A3-Hydroxy-indoleacetic acid	other
HCT116-SLC25A25-KOOE-Nt-R100358	SLC25A25	SLC25A25	AICAR	CHEBI:28498	0.835183	0.110635	0.237803	FALSE					CHEBI:15422;CHEBI:16761;CHEBI:30617;CHEBI:35780	ATP;ADP;MgATP(2-);phosphate ion	SLC25A25-AICAR	other
HEK-SLC25A5-WTOE-Ct-R100290	SLC25A5	SLC25A5	Isovalerylcarnitine	CHEBI:73025	0.83389	0.0302535	0.337761	FALSE							SLC25A5-Isovalerylcarnitine	novel
HEK-SLC25A13-WTOE-Nt-R100290	SLC25A13	SLC25A13	Aminobenzoic acid	CHEBI:22495	0.833461	0.131809	0.713317	FALSE					CHEBI:18237;CHEBI:22660	glutamic acid;aspartic acid	SLC25A13-Aminobenzoic acid	other
HEK-MFSD4A-WTOE-Ct-R100131	MFSD4A	MFSD4A	Methoxytryptamine	CHEBI:2089	0.833215	0.384668	0.933837	FALSE							MFSD4A-Methoxytryptamine	novel
HCT116-SLC38A5-KOOE-Ct-R100328	SLC38A5	SLC38A5	Muricholic acid	CHEBI:134216	0.833159	0.0242746	0.645012	FALSE					CHEBI:15378;CHEBI:15428;CHEBI:17822;CHEBI:22653;CHEBI:27570;CHEBI:27899;CHEBI:28300;CHEBI:29101	hydron;glycine;serine;asparagine;histidine;cisplatin;glutamine;sodium(1+)	SLC38A5-Muricholic acid	other
HEK-SLC49A3-WTOE-Ct-R100251	SLC49A3	SLC49A3	Inosine	CHEBI:17596	0.833088	0.160855	0.620258	TRUE							SLC49A3-Inosine	novel
LS180-SLC2A9-KOOE-Ct-R100185	SLC2A9	SLC2A9	Oxamic acid	CHEBI:18058	0.832551	0.00339571	0.0273201	TRUE					CHEBI:17234;CHEBI:27226;CHEBI:28757	glucose;uric acid;fructose	SLC2A9-Oxamic acid	other
HCT116-SLC25A37-KOOE-Ct-R100230	SLC25A37	SLC25A37	Uridine monophosphate	CHEBI:16695	0.832333	1.16e-06	5.53e-06	TRUE					CHEBI:29033	iron(2+)	SLC25A37-Uridine monophosphate	other
HEK-SLC12A6-WTOE-Ct-R100251	SLC12A6	SLC12A6	Glucoheptonic acid	CHEBI:67270	0.832296	0.154697	0.450437	FALSE					CHEBI:17996;CHEBI:29103	chloride;potassium(1+)	SLC12A6-Glucoheptonic acid	other
HEK-SLC37A3-WTOE-Ct-R100276	SLC37A3	SLC37A3	Aminobutyric acid	CHEBI:16865	0.832267	0.171578	0.51201	FALSE					CHEBI:14314;CHEBI:2567;CHEBI:35780;CHEBI:46557	D-glucose 6-phosphate;alendronic acid;phosphate ion;zoledronic acid	SLC37A3-Aminobutyric acid	other
HCT116-SLC25A4-KOOE-Ct-R100254	SLC25A4	SLC25A4	Fructose 1,6-biphosphate	CHEBI:16905	0.831999	0.0297508	0.0756521	TRUE					CHEBI:15422;CHEBI:16174;CHEBI:16284;CHEBI:16761	ATP;dADP;dATP;ADP	SLC25A4-Fructose 1,6-biphosphate	other
HuH7-SLC13A5-KOOE-Ct-R100267	SLC13A5	SLC13A5	5,10 Methenyl tetrahydrofolate	CHEBI:12071	0.831742	0.0725799	0.365106	FALSE					CHEBI:15361;CHEBI:24996;CHEBI:29101;CHEBI:29806;CHEBI:30769;CHEBI:30794;CHEBI:30887;CHEBI:49713;CHEBI:6650	pyruvate;lactate;sodium(1+);fumarate(2-);citric acid;malonic acid;isocitric acid;lithium(1+);malic acid	SLC13A5-5,10 Methenyl tetrahydrofolate	other
HEK-SLC16A4-WTOE-Ct-R100232	SLC16A4	SLC16A4	Cytosine	CHEBI:16040	0.831426	0.1032	0.437609	FALSE							SLC16A4-Cytosine	novel
HEK-SLC10A7-WTOE-Ct-R100358	SLC10A7	SLC10A7	Guanosine	CHEBI:16750	0.831275	0.270015	0.512477	TRUE							SLC10A7-Guanosine	novel
HEK-SLC39A10-WTOE-Ct-R100270	SLC39A10	SLC39A10	Indoline-2-carboxylate	CHEBI:167877	0.831116	0.410191	0.881674	FALSE					CHEBI:29036;CHEBI:29105	copper(2+);zinc(2+)	SLC39A10-Indoline-2-carboxylate	other
HEK-NPC1L1-WTOE-Ct-R100270	NPC1L1	NPC1L1	Dihydrofolate	CHEBI:15633	0.83107	0.218196	0.568806	FALSE					CHEBI:16113	cholesterol	NPC1L1-Dihydrofolate	other
HEK-SLC6A12-WTOE-Ct-R100358	SLC6A12	SLC6A12	Muconic acid	CHEBI:38407	0.830913	0.291091	0.597799	FALSE					CHEBI:16865;CHEBI:17750;CHEBI:17996;CHEBI:29101	gamma-aminobutyric acid;glycine betaine;chloride;sodium(1+)	SLC6A12-Muconic acid	other
HEK-SLC12A5-WTOE-Ct-R100251	SLC12A5	SLC12A5	Dihydrofolate	CHEBI:15633	0.830274	0.41793	0.813863	FALSE					CHEBI:17996;CHEBI:29103	chloride;potassium(1+)	SLC12A5-Dihydrofolate	other
HEK-SLC22A6-WTOE-Ct-R100152	SLC22A6	SLC22A6	Adipic acid	CHEBI:30832	0.830055	0.000408077	0.00561545	TRUE					CHEBI:10110;CHEBI:104011;CHEBI:15551;CHEBI:15553;CHEBI:16411;CHEBI:18344;CHEBI:2469;CHEBI:27226;CHEBI:27902;CHEBI:28496;CHEBI:30915;CHEBI:31530;CHEBI:3213;CHEBI:3696;CHEBI:39073;CHEBI:43355;CHEBI:44185;CHEBI:465284;CHEBI:47426;CHEBI:7880;CHEBI:888	zidovudine;p-aminohippuric acid;prostaglandin E2;prostaglandin F2alpha;indole-3-acetic acid;kynurenic acid;adefovir;uric acid;tetracycline;N-[(5S)-5-amino-5-carboxypentanoyl]-L-cysteinyl-D-valine;2-oxoglutaric acid;edaravone;bumetanide;cidofovir anhydrous;6-carboxyfluorescein;indoxyl sulfate;methotrexate;ganciclovir;furosemide;9-[2-(phosphonomethoxy)ethyl]guanine;2,3-disulfanylpropane-1-sulfonic …	SLC22A6-Adipic acid	other
HEK-SLC14A1-WTOE-Ct-R100154	SLC14A1	SLC14A1	Hydroxyanthranilic acid	CHEBI:15793	0.829593	0.108138	0.700379	FALSE					CHEBI:16199;CHEBI:36946	urea;thiourea	SLC14A1-Hydroxyanthranilic acid	other
HEK-SLC34A1-WTOE-Ct-R100249	SLC34A1	SLC34A1	Adipic acid	CHEBI:30832	0.82949	0.00638047	0.0236077	TRUE					CHEBI:29101;CHEBI:35780	sodium(1+);phosphate ion	SLC34A1-Adipic acid	other
HuH7-SLC19A3-KOOE-Ct-R100266	SLC19A3	SLC19A3	Deoxy-(methylthio)adenosine	CHEBI:17509	0.82945	0.0448764	0.269301	TRUE					CHEBI:18385	thiamine(1+)	SLC19A3-Deoxy-(methylthio)adenosine	other
HEK-MFSD5-WTOE-Ct-R100251	MFSD5	MFSD5	Adenosine monophosphate	CHEBI:16027	0.829221	0.234169	0.515731	TRUE							MFSD5-Adenosine monophosphate	novel
HEK-SLC22A11-WTOE-Ct-R100156	SLC22A11	SLC22A11	Guanidobutyric acid	CHEBI:86564	0.829197	0.0588473	0.277202	FALSE					CHEBI:10110;CHEBI:104011;CHEBI:15551;CHEBI:15553;CHEBI:16814;CHEBI:17474;CHEBI:2453;CHEBI:27226;CHEBI:27902;CHEBI:3213;CHEBI:39073;CHEBI:44185;CHEBI:465284;CHEBI:63618;CHEBI:7719	zidovudine;p-aminohippuric acid;prostaglandin E2;prostaglandin F2alpha;dehydroepiandrosterone sulfate;estrone 3-sulfate;acyclovir;uric acid;tetracycline;bumetanide;6-carboxyfluorescein;methotrexate;ganciclovir;pravastatin;ochratoxin A	SLC22A11-Guanidobutyric acid	other
HEK-SLC25A6-WTOE-Ct-R100261	SLC25A6	SLC25A6	Cytidine	CHEBI:17562	0.828818	0.18602	0.731964	TRUE							SLC25A6-Cytidine	novel
HCT116-SLC39A6-KOOE-Ct-R100331	SLC39A6	SLC39A6	Fructose 1,6-biphosphate	CHEBI:16905	0.828786	0.00323046	0.0271652	TRUE					CHEBI:29105	zinc(2+)	SLC39A6-Fructose 1,6-biphosphate	other
HCT116-NIPAL2-KOOE-Ct-R100187	NIPAL2	NIPAL2	Cytosine	CHEBI:16040	0.828455	0.143033	0.341537	FALSE							NIPAL2-Cytosine	novel
HCT116-SLC30A3-KOOE-Ct-R100209	SLC30A3	SLC30A3	Methoxytryptamine	CHEBI:2089	0.828445	0.0921733	0.370742	FALSE					CHEBI:29105	zinc(2+)	SLC30A3-Methoxytryptamine	other
HEK-SLC35F1-WTOE-Ct-R100248	SLC35F1	SLC35F1	Hydroxy-kynurenine	CHEBI:1547	0.828224	0.262927	0.631707	FALSE							SLC35F1-Hydroxy-kynurenine	novel
HCT116-TMEM165-KOOE-Ct-R100286	TMEM165	TMEM165	Hydroxyethylindole	CHEBI:17890	0.828052	0.185184	0.508566	FALSE					CHEBI:15378;CHEBI:29035;CHEBI:29108	hydron;manganese(2+);calcium(2+)	TMEM165-Hydroxyethylindole	other
HEK-SLC12A2-WTOE-Nt-R100251	SLC12A2	SLC12A2	Guanidobutyric acid	CHEBI:86564	0.827032	0.22713	0.929951	TRUE					CHEBI:17996;CHEBI:29101;CHEBI:29103	chloride;sodium(1+);potassium(1+)	SLC12A2-Guanidobutyric acid	other
HEK-SLC1A6-WTOE-Ct-R100240	SLC1A6	SLC1A6	Glucosamine 6-phosphate	CHEBI:47987	0.826924	0.3614	0.79594	TRUE					CHEBI:15378;CHEBI:16015;CHEBI:17053;CHEBI:17996;CHEBI:18237;CHEBI:29101;CHEBI:29103	hydron;L-glutamic acid;L-aspartic acid;chloride;glutamic acid;sodium(1+);potassium(1+)	SLC1A6-Glucosamine 6-phosphate	other
HEK-SLC22A14-WTOE-Ct-R100147	SLC22A14	SLC22A14	Galactosamine	CHEBI:60312	0.826462	0.499977	0.918326	TRUE					CHEBI:17015	riboflavin	SLC22A14-Galactosamine	other
HEK-SLC6A15-WTOE-Ct-R100246	SLC6A15	SLC6A15	Octanoylcarnitine	CHEBI:73039	0.826373	0.00464537	0.0296343	FALSE					CHEBI:15356;CHEBI:16811;CHEBI:17203;CHEBI:24898;CHEBI:25017;CHEBI:27266;CHEBI:29101	cysteine;methionine;L-proline;isoleucine;leucine;valine;sodium(1+)	SLC6A15-Octanoylcarnitine	other
HEK-SLC18A2-WTOE-Ct-R100152	SLC18A2	SLC18A2	Dehydroshikimic acid	CHEBI:30918	0.824786	0.0465742	0.276825	TRUE					CHEBI:28790	serotonin	SLC18A2-Dehydroshikimic acid	other
HEK-SLC9B2-WTOE-Ct-R100162	SLC9B2	SLC9B2	Aminobutyric acid	CHEBI:16865	0.824234	0.421777	0.845041	TRUE					CHEBI:15378;CHEBI:29101;CHEBI:49713	hydron;sodium(1+);lithium(1+)	SLC9B2-Aminobutyric acid	other
HEK-SLC26A8-WTOE-Ct-R100155	SLC26A8	SLC26A8	Vanillic acid	CHEBI:30816	0.824174	0.0287024	0.441645	FALSE					CHEBI:16189;CHEBI:16995;CHEBI:17996	sulfate;oxalic acid;chloride	SLC26A8-Vanillic acid	other
HEK-SLC40A1-WTOE-Ct-R100159	SLC40A1	SLC40A1	Guanosine	CHEBI:16750	0.82413	0.000773215	0.00430101	TRUE					CHEBI:29033;CHEBI:29035	iron(2+);manganese(2+)	SLC40A1-Guanosine	other
HEK-SLC25A35-WTOE-Ct-R100277	SLC25A35	SLC25A35	Indoline-2-carboxylate	CHEBI:167877	0.824121	0.0499626	0.621597	FALSE							SLC25A35-Indoline-2-carboxylate	novel
HEK-SLC7A8-WTOE-Ct-R100238	SLC7A8	SLC7A8	Valine	CHEBI:27266	0.82409	9.19e-06	0.000188972	TRUE					CHEBI:15428;CHEBI:15603;CHEBI:16977;CHEBI:18050	glycine;L-leucine;L-alanine;L-glutamine	SLC7A8-Valine	other
LS180-SLC10A6-KOOE-Ct-R100187	SLC10A6	SLC10A6	Hydroxy-kynurenine	CHEBI:1547	0.823882	0.15673	0.367077	FALSE					CHEBI:16704;CHEBI:16814;CHEBI:16898;CHEBI:17474;CHEBI:17864;CHEBI:190287;CHEBI:29101;CHEBI:35420	uridine;dehydroepiandrosterone sulfate;pyrimidine;estrone 3-sulfate;taurolithocholic acid sulfate;androstenediol 3-sulfate(1-);sodium(1+);pregnenolone sulfate	SLC10A6-Hydroxy-kynurenine	other
HEK-SLC7A8-WTOE-Ct-R100238	SLC7A8	SLC7A8	Isoleucine	CHEBI:24898	0.823754	0.00221125	0.0136361	TRUE					CHEBI:15428;CHEBI:15603;CHEBI:16977;CHEBI:18050	glycine;L-leucine;L-alanine;L-glutamine	SLC7A8-Isoleucine	other
HCT116-SLC35F2-KOOE-Ct-R100209	SLC35F2	SLC35F2	Hydroxy-indoleacetic acid	CHEBI:27823	0.823515	0.0306747	0.158632	FALSE							SLC35F2-Hydroxy-indoleacetic acid	novel
HEK-XPR1-WTOE-Ct-R100290	XPR1	XPR1	Inosine	CHEBI:17596	0.82294	0.108184	0.678026	TRUE					CHEBI:35780	phosphate ion	XPR1-Inosine	other
HEK-SLC22A14-WTOE-Ct-R100147	SLC22A14	SLC22A14	Aminobutyric acid	CHEBI:16865	0.822815	0.398721	0.832145	TRUE					CHEBI:17015	riboflavin	SLC22A14-Aminobutyric acid	other
HEK-SLC35G5-WTOE-Ct-R100156	SLC35G5	SLC35G5	Adenosine triphosphate	CHEBI:15422	0.822486	0.0287358	0.277462	TRUE							SLC35G5-Adenosine triphosphate	novel
HEK-SLC6A5-WTOE-Ct-R100146	SLC6A5	SLC6A5	Nicotinic acid	CHEBI:15940	0.822215	0.493911	0.614799	TRUE					CHEBI:15428;CHEBI:29101	glycine;sodium(1+)	SLC6A5-Nicotinic acid	other
1321N1-SLC35G2-KOOE-Ct-R100230	SLC35G2	SLC35G2	Isovalerylcarnitine	CHEBI:73025	0.821611	0.0173495	0.0504221	FALSE							SLC35G2-Isovalerylcarnitine	novel
HEK-SLC28A1-WTOE-Ct-R100238	SLC28A1	SLC28A1	AICAR	CHEBI:28498	0.821426	0.387083	0.928694	TRUE					CHEBI:10101;CHEBI:10110;CHEBI:16335;CHEBI:16704;CHEBI:16898;CHEBI:175901;CHEBI:17748;CHEBI:29101;CHEBI:40154;CHEBI:60761;CHEBI:63577;CHEBI:63581;CHEBI:80627	zalcitabine;zidovudine;adenosine;uridine;pyrimidine;gemcitabine;thymidine;sodium(1+);5-fluorouridine;floxuridine;lamivudine;stavudine;5'-Deoxy-5-fluorocytidine	SLC28A1-AICAR	other
HEK-OCA2-WTOE-Ct-R100238	OCA2	OCA2	Muricholic acid	CHEBI:134216	0.820863	0.0816797	0.316509	FALSE					CHEBI:17996	chloride	OCA2-Muricholic acid	other
HEK-SLC25A6-WTOE-Ct-R100261	SLC25A6	SLC25A6	Muricholic acid	CHEBI:134216	0.820857	0.0763581	0.561672	FALSE							SLC25A6-Muricholic acid	novel
HEK-SLC25A5-WTOE-Ct-R100290	SLC25A5	SLC25A5	N-Carbamyl-glutamic acid	CHEBI:71028	0.820753	0.0167612	0.222684	TRUE							SLC25A5-N-Carbamyl-glutamic acid	novel
HEK-SLC9B1-WTOE-Ct-R100142	SLC9B1	SLC9B1	Hypoxanthine	CHEBI:17368	0.819593	0.375015	0.69959	FALSE							SLC9B1-Hypoxanthine	novel
HCT116-SLC38A7-KOOE-Ct-R100328	SLC38A7	SLC38A7	Fructose 1,6-biphosphate	CHEBI:16905	0.81959	0.0020265	0.125643	TRUE					CHEBI:22653;CHEBI:2704;CHEBI:28300	asparagine;anastrozole;glutamine	SLC38A7-Fructose 1,6-biphosphate	other
HCT116-MFSD2B-KOOE-Ct-R100182	MFSD2B	MFSD2B	Hydroxy-kynurenine	CHEBI:1547	0.81926	0.0319599	0.203834	FALSE					CHEBI:37550	sphingosine 1-phosphate	MFSD2B-Hydroxy-kynurenine	other
HuH7-SLC30A10-KOOE-Ct-R100267	SLC30A10	SLC30A10	Cytosine	CHEBI:16040	0.81876	0.37325	0.558358	FALSE					CHEBI:29035;CHEBI:29105;CHEBI:29108	manganese(2+);zinc(2+);calcium(2+)	SLC30A10-Cytosine	other
HEK-SLC3A2-WTOE-Ct-R100310	SLC3A2	SLC3A2	Muricholic acid	CHEBI:134216	0.818662	0.111936	0.724265	FALSE							SLC3A2-Muricholic acid	novel
HEK-SLC9C2-WTOE-Ct-R100153	SLC9C2	SLC9C2	Tryptophan	CHEBI:27897	0.818639	8.41e-05	0.00297789	TRUE							SLC9C2-Tryptophan	novel
HCT116-SLC5A3-KOOE-Ct-R100356	SLC5A3	SLC5A3	Isovalerylcarnitine	CHEBI:73025	0.818251	0.0304597	0.110491	TRUE					CHEBI:17268;CHEBI:29101	myo-inositol;sodium(1+)	SLC5A3-Isovalerylcarnitine	other
HCT116-ANKH-KOOE-Ct-R100262	ANKH	ANKH	Guanosine cyclic monophosphate	CHEBI:16356	0.818116	0.0128935	0.101341	FALSE					CHEBI:15422	ATP	ANKH-Guanosine cyclic monophosphate	other
HEK-SLC1A2-WTOE-Ct-R100240	SLC1A2	SLC1A2	Deoxyribose	CHEBI:28816	0.817956	0.00066865	0.00659737	TRUE					CHEBI:16015;CHEBI:17364;CHEBI:18237;CHEBI:29101;CHEBI:29103	L-glutamic acid;D-aspartic acid;glutamic acid;sodium(1+);potassium(1+)	SLC1A2-Deoxyribose	other
HEK-MTCH2-WTOE-Ct-R100173	MTCH2	MTCH2	Indoline-2-carboxylate	CHEBI:167877	0.817649	0.169704	0.634974	FALSE							MTCH2-Indoline-2-carboxylate	novel
HCT116-SLC38A7-KOOE-Ct-R100328	SLC38A7	SLC38A7	Deoxy-(methylthio)adenosine	CHEBI:17509	0.81731	0.0415113	0.281099	TRUE					CHEBI:22653;CHEBI:2704;CHEBI:28300	asparagine;anastrozole;glutamine	SLC38A7-Deoxy-(methylthio)adenosine	other
HEK-SLC10A2-WTOE-Ct-R100131	SLC10A2	SLC10A2	Guanidobutyric acid	CHEBI:86564	0.8172	0.259921	0.761675	FALSE					CHEBI:16755;CHEBI:16814;CHEBI:17474;CHEBI:23614;CHEBI:28689;CHEBI:28865;CHEBI:29101;CHEBI:35420;CHEBI:63827	chenodeoxycholic acid;dehydroepiandrosterone sulfate;estrone 3-sulfate;deoxycholate;dehydroepiandrosterone;taurocholic acid;sodium(1+);pregnenolone sulfate;bromosulfophthalein sodium	SLC10A2-Guanidobutyric acid	other
HCT116-SLC25A40-KOOE-Ct-R100285	SLC25A40	SLC25A40	Pyridoxamine	CHEBI:16410	0.816671	0.071116	0.221339	FALSE					CHEBI:16856	glutathione	SLC25A40-Pyridoxamine	other
HEK-OCA2-WTOE-Ct-R100238	OCA2	OCA2	Guanosine cyclic monophosphate	CHEBI:16356	0.816489	0.510516	0.744327	FALSE					CHEBI:17996	chloride	OCA2-Guanosine cyclic monophosphate	other
1321N1-SLC26A2-KOOE-Ct-R100260	SLC26A2	SLC26A2	Guanosine triphosphate	CHEBI:15996	0.815587	0.0101476	0.07653	TRUE					CHEBI:16189;CHEBI:16234;CHEBI:16995;CHEBI:17996	sulfate;hydroxide;oxalic acid;chloride	SLC26A2-Guanosine triphosphate	other
HEK-SLC30A9-WTOE-Ct-R100248	SLC30A9	SLC30A9	Uridine	CHEBI:16704	0.815253	0.00171334	0.0151753	TRUE					CHEBI:29105	zinc(2+)	SLC30A9-Uridine	other
HEK-SLC15A3-WTOE-Ct-R100173	SLC15A3	SLC15A3	Cytosine	CHEBI:16040	0.815009	0.467587	0.774395	FALSE					CHEBI:15378;CHEBI:155876;CHEBI:27570;CHEBI:3479;CHEBI:35854;CHEBI:63961	hydron;glycylsarcosine;histidine;cefadroxil;valacyclovir;glycyl-glycyl-glycine	SLC15A3-Cytosine	other
HEK-SLC6A13-WTOE-Ct-R100183	SLC6A13	SLC6A13	Glycine	CHEBI:15428	0.814859	5.13e-08	4.17e-06	TRUE					CHEBI:16865	gamma-aminobutyric acid	SLC6A13-Glycine	other
HEK-SLC2A8-WTOE-Ct-R100258	SLC2A8	SLC2A8	Phosphoglyceric acid	CHEBI:24344	0.814806	0.00300447	0.0712658	TRUE					CHEBI:17234;CHEBI:27082;CHEBI:28757	glucose;trehalose;fructose	SLC2A8-Phosphoglyceric acid	other
HEK-SLC34A3-WTOE-Ct-R100249	SLC34A3	SLC34A3	Tyrosine	CHEBI:18186	0.814765	0.0025788	0.0126225	TRUE			CHEBI:35780	phosphate ion	CHEBI:29101;CHEBI:35780	sodium(1+);phosphate ion	SLC34A3-Tyrosine	metabolic conversion
HuH7-SLC44A5-KOOE-Ct-R100291	SLC44A5	SLC44A5	Hydroxy-indoleacetic acid	CHEBI:27823	0.8146	0.195233	0.739582	FALSE							SLC44A5-Hydroxy-indoleacetic acid	novel
HEK-SLC5A11-WTOE-Ct-R100156	SLC5A11	SLC5A11	Fructose 1,6-biphosphate	CHEBI:16905	0.814537	0.096233	0.351545	TRUE					CHEBI:17268;CHEBI:29101	myo-inositol;sodium(1+)	SLC5A11-Fructose 1,6-biphosphate	other
HCT116-SLC16A7-KOOE-Ct-R100188	SLC16A7	SLC16A7	Cytidine monophosphate	CHEBI:17361	0.814399	0.234484	0.512391	TRUE					CHEBI:102218;CHEBI:1148;CHEBI:15361;CHEBI:16651;CHEBI:20067;CHEBI:30830	dimethyloxalylglycine;2-hydroxybutyric acid;pyruvate;(S)-lactate;3-hydroxybutyric acid;4-hydroxybutyric acid	SLC16A7-Cytidine monophosphate	other
HEK-SLC34A2-WTOE-Ct-R100232	SLC34A2	SLC34A2	Ribose 5-phosphate	CHEBI:52742	0.814104	0.324324	0.82086	TRUE					CHEBI:29101;CHEBI:35780	sodium(1+);phosphate ion	SLC34A2-Ribose 5-phosphate	other
HEK-UCP3-WTOE-Ct-R100276	UCP3	UCP3	Aminobutyric acid	CHEBI:16865	0.814044	0.0897399	0.556146	FALSE					CHEBI:15378	hydron	UCP3-Aminobutyric acid	other
HEK-SLC22A2-WTOE-Ct-R100150	SLC22A2	SLC22A2	Hydroxyanthranilic acid	CHEBI:15793	0.814042	0.225708	0.585532	FALSE					CHEBI:15354;CHEBI:15355;CHEBI:15551;CHEBI:15553;CHEBI:16118;CHEBI:16797;CHEBI:17148;CHEBI:17431;CHEBI:18243;CHEBI:18295;CHEBI:194221;CHEBI:2618;CHEBI:27899;CHEBI:28790;CHEBI:28918;CHEBI:31941;CHEBI:33569;CHEBI:35026;CHEBI:40618;CHEBI:44296;CHEBI:4828;CHEBI:4877;CHEBI:50383;CHEBI:63577;CHEBI:641;CHEBI:64312;CHEBI:65133;CHEBI:6801;CHEBI:8356;CHEBI:90039	choline;acetylcholine;prostaglandin E2;prostaglandin F2alpha;berberine;1-methylnicotinamide;putrescine;agmatine;dopamine;histamine;1-methyl-1,2,3,4-tetrahydroisoquinoline-6,7-diol;amantadine;cisplatin;serotonin;(R)-adrenaline;oxaliplatin;noradrenaline;triethylamine;aminoguanidine;tetraethylammonium;ergothioneine;ethambutol;nicotinamide mononucleotide;lamivudine;N-methyl-4-phenylpyridinium;memanti…	SLC22A2-Hydroxyanthranilic acid	other
HEK-MFSD13A-WTOE-Ct-R100290	MFSD13A	MFSD13A	Isovalerylcarnitine	CHEBI:73025	0.81391	0.048125	0.562461	FALSE							MFSD13A-Isovalerylcarnitine	novel
HEK-TMEM241-WTOE-Ct-R100276	TMEM241	TMEM241	N-Acetyl galactosamine	CHEBI:28800	0.813558	0.0096953	0.0331403	TRUE							TMEM241-N-Acetyl galactosamine	novel
HEK-SLC6A18-WTOE-Ct-R100140	SLC6A18	SLC6A18	AICAR	CHEBI:28498	0.812795	0.217944	0.840959	FALSE					CHEBI:15428;CHEBI:16643;CHEBI:16977;CHEBI:17115;CHEBI:17561;CHEBI:17996;CHEBI:24898;CHEBI:25017;CHEBI:27266;CHEBI:28300;CHEBI:29101	glycine;L-methionine;L-alanine;L-serine;L-cysteine;chloride;isoleucine;leucine;valine;glutamine;sodium(1+)	SLC6A18-AICAR	other
HEK-SLC6A18-WTOE-Ct-R100140	SLC6A18	SLC6A18	Thymine	CHEBI:17821	0.812614	0.255065	0.840959	FALSE					CHEBI:15428;CHEBI:16643;CHEBI:16977;CHEBI:17115;CHEBI:17561;CHEBI:17996;CHEBI:24898;CHEBI:25017;CHEBI:27266;CHEBI:28300;CHEBI:29101	glycine;L-methionine;L-alanine;L-serine;L-cysteine;chloride;isoleucine;leucine;valine;glutamine;sodium(1+)	SLC6A18-Thymine	other
HEK-SLC22A16-WTOE-Ct-R100248	SLC22A16	SLC22A16	Shikimic acid	CHEBI:16119	0.812441	0.398563	0.731967	FALSE					CHEBI:16347;CHEBI:16610;CHEBI:28748;CHEBI:35026;CHEBI:78160	(R)-carnitine;spermidine;doxorubicin;triethylamine;bleomycin A5	SLC22A16-Shikimic acid	other
HEK-SLC6A13-WTOE-Ct-R100183	SLC6A13	SLC6A13	Quinic acid	CHEBI:17521	0.812423	0.0383491	0.117031	TRUE					CHEBI:16865	gamma-aminobutyric acid	SLC6A13-Quinic acid	other
HEK-SLC39A7-WTOE-Ct-R100290	SLC39A7	SLC39A7	Muconic acid	CHEBI:38407	0.81242	0.249184	0.703452	FALSE					CHEBI:29105	zinc(2+)	SLC39A7-Muconic acid	other
HEK-SLC16A6-WTOE-Ct-R100232	SLC16A6	SLC16A6	Cytidine monophosphate	CHEBI:17361	0.812285	0.000755904	0.0136819	TRUE							SLC16A6-Cytidine monophosphate	novel
HEK-SLC18A3-WTOE-Ct-R100155	SLC18A3	SLC18A3	Dihydroorotic acid	CHEBI:30865	0.811518	0.133825	0.437562	TRUE					CHEBI:15355;CHEBI:28790	acetylcholine;serotonin	SLC18A3-Dihydroorotic acid	other
HEK-SLC5A2-WTOE-Ct-R100159	SLC5A2	SLC5A2	N-Carbamyl-glutamic acid	CHEBI:71028	0.811408	0.261286	0.658735	TRUE					CHEBI:12936;CHEBI:17634;CHEBI:320061;CHEBI:73918	D-galactose;D-glucose;methyl alpha-D-glucopyranoside;3-O-methyl-D-glucose	SLC5A2-N-Carbamyl-glutamic acid	other
HCT116-SLC5A6-KOOE-Ct-R100268	SLC5A6	SLC5A6	Adenine	CHEBI:16708	0.811271	0.0408389	0.0988732	TRUE					CHEBI:15956;CHEBI:16382;CHEBI:16454;CHEBI:29101;CHEBI:30313	biotin;iodide;pantothenate;sodium(1+);lipoate	SLC5A6-Adenine	other
HCT116-MFSD10-KOOE-Ct-R100181	MFSD10	MFSD10	Uridine monophosphate	CHEBI:16695	0.811033	0.0669977	0.26222	TRUE					CHEBI:31624;CHEBI:49662	fluorescein (lactone form);indometacin	MFSD10-Uridine monophosphate	other
HCT116-SLC25A32-KOOE-Ct-R100236	SLC25A32	SLC25A32	N-Acetylglutamic acid	CHEBI:17533	0.810949	2.96e-08	7.86e-07	TRUE							SLC25A32-N-Acetylglutamic acid	novel
HEK-SLC9C2-WTOE-Ct-R100153	SLC9C2	SLC9C2	Sedoheptulose-7-phosphate	CHEBI:15721	0.810868	0.0211006	0.0831187	TRUE							SLC9C2-Sedoheptulose-7-phosphate	novel
HCT116-SLC35E1-KOOE-Ct-R100285	SLC35E1	SLC35E1	Guanosine cyclic monophosphate	CHEBI:16356	0.810789	0.134154	0.243889	FALSE							SLC35E1-Guanosine cyclic monophosphate	novel
HEK-SLC5A4-WTOE-Ct-R100150	SLC5A4	SLC5A4	Aminobutyric acid	CHEBI:16865	0.810638	0.444689	0.735563	FALSE					CHEBI:29101	sodium(1+)	SLC5A4-Aminobutyric acid	other
HEK-SLC16A4-WTOE-Ct-R100232	SLC16A4	SLC16A4	Aminobenzoic acid	CHEBI:22495	0.810588	0.227156	0.629688	FALSE							SLC16A4-Aminobenzoic acid	novel
HCT116-MPC1-KOOE-Ct-R100252	MPC1	MPC1	Adenosine monophosphate	CHEBI:16027	0.810559	0.0194464	0.050457	TRUE					CHEBI:15361	pyruvate	MPC1-Adenosine monophosphate	other
HEK-SLC25A5-WTOE-Ct-R100290	SLC25A5	SLC25A5	Glucosamine 6-phosphate	CHEBI:47987	0.81021	0.0622541	0.503446	FALSE							SLC25A5-Glucosamine 6-phosphate	novel
HEK-SLCO1B1-WTOE-Ct-R100150	SLCO1B1	SLCO1B1	Adenosine monophosphate	CHEBI:16027	0.810065	0.0467826	0.270787	TRUE					CHEBI:132446;CHEBI:132448;CHEBI:135810;CHEBI:15551;CHEBI:15650;CHEBI:16814;CHEBI:16978;CHEBI:16990;CHEBI:17474;CHEBI:18208;CHEBI:18258;CHEBI:18332;CHEBI:27563;CHEBI:28077;CHEBI:28195;CHEBI:28728;CHEBI:28832;CHEBI:28865;CHEBI:32020;CHEBI:3558;CHEBI:35828;CHEBI:35829;CHEBI:38545;CHEBI:39421;CHEBI:39548;CHEBI:474180;CHEBI:4784;CHEBI:51450;CHEBI:63618;CHEBI:63836;CHEBI:6925;CHEBI:7719;CHEBI:791;CHEBI…	perfluorobutanesulfonic acid;perfluorohexanesulfonic acid;atrasentan;prostaglandin E2;leukotriene E4;dehydroepiandrosterone sulfate;leukotriene C4;bilirubin IXalpha;estrone 3-sulfate;benzylpenicillin;3,3',5-triiodo-L-thyronine;L-thyroxine;arsenic atom;rifampicin;3alpha-hydroxy-5beta-androstan-17-one;thromboxane B2;androsterone 3-glucosiduronic acid;taurocholic acid;pitavastatin;cerivastatin;arsen…	SLCO1B1-Adenosine monophosphate	other
HEK-SLC36A2-WTOE-Ct-R100248	SLC36A2	SLC36A2	Uric acid	CHEBI:27226	0.809688	0.100336	0.491121	TRUE					CHEBI:15428;CHEBI:26271;CHEBI:30089;CHEBI:30768	glycine;proline;acetate;propionic acid	SLC36A2-Uric acid	other
HEK-MFSD8-WTOE-Ct-R100276	MFSD8	MFSD8	Hypoxanthine	CHEBI:17368	0.808864	0.190222	0.436119	FALSE							MFSD8-Hypoxanthine	novel
HEK-SLC35G3-WTOE-Ct-R100258	SLC35G3	SLC35G3	Hypoxanthine	CHEBI:17368	0.808673	0.337907	0.984384	FALSE							SLC35G3-Hypoxanthine	novel
HCT116-SLC25A33-KOOE-Ct-R100356	SLC25A33	SLC25A33	Methoxytryptamine	CHEBI:2089	0.808519	0.143647	0.284238	FALSE					CHEBI:15713;CHEBI:15996;CHEBI:16039;CHEBI:16311;CHEBI:16497;CHEBI:17552;CHEBI:17625;CHEBI:17659;CHEBI:17677;CHEBI:28846;CHEBI:28862;CHEBI:61377;CHEBI:63550	UTP;GTP;ITP;dCTP;dGTP;GDP;dUTP;UDP;CTP;dCDP;dGDP;TDP;TTP	SLC25A33-Methoxytryptamine	other
HEK-SLC8A3-WTOE-Ct-R100156	SLC8A3	SLC8A3	Carnitine	CHEBI:17126	0.808501	0.249204	0.704943	TRUE					CHEBI:29101;CHEBI:29108	sodium(1+);calcium(2+)	SLC8A3-Carnitine	other
HEK-SLC22A23-WTOE-Nt-R100276	SLC22A23	SLC22A23	Hydroxy-indoleacetic acid	CHEBI:27823	0.808479	0.170298	0.925857	TRUE							SLC22A23-Hydroxy-indoleacetic acid	novel
HEK-MFSD13A-WTOE-Ct-R100290	MFSD13A	MFSD13A	Hydroxyethylindole	CHEBI:17890	0.80814	0.19781	0.779009	FALSE							MFSD13A-Hydroxyethylindole	novel
HEK-SLC26A4-WTOE-Ct-R100238	SLC26A4	SLC26A4	Hydroxy-indoleacetic acid	CHEBI:27823	0.808102	0.0235901	0.104009	FALSE					CHEBI:16234;CHEBI:16382;CHEBI:17544;CHEBI:17996	hydroxide;iodide;hydrogencarbonate;chloride	SLC26A4-Hydroxy-indoleacetic acid	other
HCT116-SLC39A3-KOOE-Ct-R100328	SLC39A3	SLC39A3	Phosphoenolpyruvic acid	CHEBI:44897	0.807647	0.0154673	0.0615624	TRUE							SLC39A3-Phosphoenolpyruvic acid	novel
HEK-SLC39A12-WTOE-Ct-R100159	SLC39A12	SLC39A12	5 Methyl tetrahydrofolate	CHEBI:15641	0.807543	0.235279	0.596003	FALSE					CHEBI:29105	zinc(2+)	SLC39A12-5 Methyl tetrahydrofolate	other
HCT116-SLC23A2-KOOE-Ct-R100200	SLC23A2	SLC23A2	Inosine monophosphate	CHEBI:17202	0.80745	9.5e-05	0.00342456	TRUE					CHEBI:22652;CHEBI:29101	ascorbic acid;sodium(1+)	SLC23A2-Inosine monophosphate	other
HEK-SLC22A12-WTOE-Nt-R100304	SLC22A12	SLC22A12	Canavanine	CHEBI:609827	0.807152	0.191729	0.49579	FALSE					CHEBI:15858;CHEBI:16382;CHEBI:17996;CHEBI:27226	bromide;iodide;chloride;uric acid	SLC22A12-Canavanine	other
HEK-SLC39A10-WTOE-Ct-R100270	SLC39A10	SLC39A10	Shikimic acid	CHEBI:16119	0.806398	0.0216838	0.225271	FALSE					CHEBI:29036;CHEBI:29105	copper(2+);zinc(2+)	SLC39A10-Shikimic acid	other
HEK-SLC2A8-WTOE-Ct-R100258	SLC2A8	SLC2A8	Guanosine	CHEBI:16750	0.806341	0.0548882	0.25896	TRUE					CHEBI:17234;CHEBI:27082;CHEBI:28757	glucose;trehalose;fructose	SLC2A8-Guanosine	other
HCT116-SLC39A14-KOOE-Ct-R100188	SLC39A14	SLC39A14	Flavin adenine dinucleotide	CHEBI:16238	0.806304	0.00255027	0.0580179	TRUE					CHEBI:29033;CHEBI:29035;CHEBI:29105	iron(2+);manganese(2+);zinc(2+)	SLC39A14-Flavin adenine dinucleotide	other
HEK-SLC43A1-WTOE-Ct-R100261	SLC43A1	SLC43A1	Adenosine monophosphate	CHEBI:16027	0.806118	0.0792396	0.140242	TRUE			CHEBI:15603;CHEBI:22918;CHEBI:25017;CHEBI:28044	L-leucine;branched-chain amino acid;leucine;phenylalanine	CHEBI:15603;CHEBI:22918;CHEBI:25017;CHEBI:28044	L-leucine;branched-chain amino acid;leucine;phenylalanine	SLC43A1-Adenosine monophosphate	metabolic conversion
HEK-SLC16A14_nco-WTOE-NA-R100147	SLC16A14_nco	SLC16A14	Guanosine cyclic monophosphate	CHEBI:16356	0.806101	0.121838	0.405274	FALSE							SLC16A14-Guanosine cyclic monophosphate	novel
HEK-SLC16A8-WTOE-Ct-R100159	SLC16A8	SLC16A8	Sedoheptulose-7-phosphate	CHEBI:15721	0.80606	0.00019163	0.00341101	TRUE					CHEBI:24996	lactate	SLC16A8-Sedoheptulose-7-phosphate	other
HEK-SLC35D3-WTOE-Ct-R100249	SLC35D3	SLC35D3	Glucosamine 6-phosphate	CHEBI:47987	0.806054	0.198754	0.490856	FALSE					CHEBI:18066	UDP-D-glucose	SLC35D3-Glucosamine 6-phosphate	other
HEK-SLC39A2-WTOE-Ct-R100248	SLC39A2	SLC39A2	Palmitoylcarnitine	CHEBI:73067	0.805721	0.234769	0.765223	FALSE					CHEBI:29105;CHEBI:48775	zinc(2+);cadmium(2+)	SLC39A2-Palmitoylcarnitine	other
HCT116-SLC45A1-KOOE-Ct-R100315	SLC45A1	SLC45A1	Cytidine monophosphate	CHEBI:17361	0.805343	0.274496	0.628876	TRUE					CHEBI:17234	glucose	SLC45A1-Cytidine monophosphate	other
HEK-SLC6A18-WTOE-Ct-R100140	SLC6A18	SLC6A18	N-Formyl-Tyrosine	CHEBI:50603	0.805144	0.317683	0.840959	TRUE					CHEBI:15428;CHEBI:16643;CHEBI:16977;CHEBI:17115;CHEBI:17561;CHEBI:17996;CHEBI:24898;CHEBI:25017;CHEBI:27266;CHEBI:28300;CHEBI:29101	glycine;L-methionine;L-alanine;L-serine;L-cysteine;chloride;isoleucine;leucine;valine;glutamine;sodium(1+)	SLC6A18-N-Formyl-Tyrosine	other
HEK-MFSD5-WTOE-Ct-R100251	MFSD5	MFSD5	Hexose 6-phosphate	CHEBI:47877	0.805005	0.0173324	0.139412	TRUE							MFSD5-Hexose 6-phosphate	novel
HEK-MFSD5-WTOE-Ct-R100251	MFSD5	MFSD5	AICAR	CHEBI:28498	0.804797	0.230867	0.515731	FALSE							MFSD5-AICAR	novel
HEK-SLC16A6-WTOE-Ct-R100232	SLC16A6	SLC16A6	Pyruvic acid	CHEBI:32816	0.804699	0.00235867	0.0284613	TRUE							SLC16A6-Pyruvic acid	novel
HEK-SLC6A13-WTOE-Ct-R100183	SLC6A13	SLC6A13	Creatinine	CHEBI:16737	0.804306	0.00224369	0.0144466	TRUE					CHEBI:16865	gamma-aminobutyric acid	SLC6A13-Creatinine	other
HEK-UCP3-WTOE-Ct-R100276	UCP3	UCP3	Sedoheptulose-7-phosphate	CHEBI:15721	0.803711	0.298316	0.674133	TRUE					CHEBI:15378	hydron	UCP3-Sedoheptulose-7-phosphate	other
HEK-SLC22A12-WTOE-Nt-R100304	SLC22A12	SLC22A12	Cytidine	CHEBI:17562	0.803369	0.058512	0.27899	TRUE					CHEBI:15858;CHEBI:16382;CHEBI:17996;CHEBI:27226	bromide;iodide;chloride;uric acid	SLC22A12-Cytidine	other
HEK-SLC22A6-WTOE-Ct-R100152	SLC22A6	SLC22A6	Hypoxanthine	CHEBI:17368	0.803331	0.476691	0.589244	TRUE					CHEBI:10110;CHEBI:104011;CHEBI:15551;CHEBI:15553;CHEBI:16411;CHEBI:18344;CHEBI:2469;CHEBI:27226;CHEBI:27902;CHEBI:28496;CHEBI:30915;CHEBI:31530;CHEBI:3213;CHEBI:3696;CHEBI:39073;CHEBI:43355;CHEBI:44185;CHEBI:465284;CHEBI:47426;CHEBI:7880;CHEBI:888	zidovudine;p-aminohippuric acid;prostaglandin E2;prostaglandin F2alpha;indole-3-acetic acid;kynurenic acid;adefovir;uric acid;tetracycline;N-[(5S)-5-amino-5-carboxypentanoyl]-L-cysteinyl-D-valine;2-oxoglutaric acid;edaravone;bumetanide;cidofovir anhydrous;6-carboxyfluorescein;indoxyl sulfate;methotrexate;ganciclovir;furosemide;9-[2-(phosphonomethoxy)ethyl]guanine;2,3-disulfanylpropane-1-sulfonic …	SLC22A6-Hypoxanthine	other
HEK-SLC35G5-WTOE-Ct-R100156	SLC35G5	SLC35G5	Inosine triphosphate	CHEBI:16039	0.803195	0.0412303	0.277462	TRUE							SLC35G5-Inosine triphosphate	novel
HEK-SLC6A7-WTOE-Ct-R100304	SLC6A7	SLC6A7	Hydroxy-kynurenine	CHEBI:1547	0.803019	0.574126	0.723779	FALSE					CHEBI:17203	L-proline	SLC6A7-Hydroxy-kynurenine	other
HCT116-SLC25A32-KOOE-Ct-R100236	SLC25A32	SLC25A32	Malic acid	CHEBI:6650	0.802959	5.84e-05	0.000543538	TRUE							SLC25A32-Malic acid	novel
HEK-SLC6A5-WTOE-Ct-R100146	SLC6A5	SLC6A5	Adipic acid	CHEBI:30832	0.802878	0.00225101	0.00953998	TRUE					CHEBI:15428;CHEBI:29101	glycine;sodium(1+)	SLC6A5-Adipic acid	other
HEK-SLC6A13-WTOE-Ct-R100183	SLC6A13	SLC6A13	Methoxytryptamine	CHEBI:2089	0.802778	0.347465	0.574779	FALSE					CHEBI:16865	gamma-aminobutyric acid	SLC6A13-Methoxytryptamine	other
HEK-MFSD8-WTOE-Ct-R100276	MFSD8	MFSD8	Palmitoylcarnitine	CHEBI:73067	0.802699	0.117797	0.325675	TRUE							MFSD8-Palmitoylcarnitine	novel
HCT116-SLC39A14-KOOE-Ct-R100188	SLC39A14	SLC39A14	Uridine monophosphate	CHEBI:16695	0.802348	0.130824	0.32161	TRUE					CHEBI:29033;CHEBI:29035;CHEBI:29105	iron(2+);manganese(2+);zinc(2+)	SLC39A14-Uridine monophosphate	other
HEK-SLC39A10-WTOE-Ct-R100270	SLC39A10	SLC39A10	Inosine monophosphate	CHEBI:17202	0.802075	0.00342652	0.0941705	TRUE					CHEBI:29036;CHEBI:29105	copper(2+);zinc(2+)	SLC39A10-Inosine monophosphate	other
HCT116-SLC4A2-KOOE-Ct-R100211	SLC4A2	SLC4A2	Inosine	CHEBI:17596	0.801908	0.0283316	0.241493	TRUE					CHEBI:17544;CHEBI:17996	hydrogencarbonate;chloride	SLC4A2-Inosine	other
HEK-SLC34A3-WTOE-Ct-R100249	SLC34A3	SLC34A3	Isoleucine	CHEBI:24898	0.80179	0.00174498	0.00954609	TRUE					CHEBI:29101;CHEBI:35780	sodium(1+);phosphate ion	SLC34A3-Isoleucine	other
LS180-SLCO1B3-KOOE-Ct-R100188	SLCO1B3	SLCO1B3	Deoxyadenosine	CHEBI:17256	0.80153	0.0528405	0.203321	TRUE					CHEBI:132446;CHEBI:132448;CHEBI:135946;CHEBI:16814;CHEBI:16978;CHEBI:16990;CHEBI:28077;CHEBI:28195;CHEBI:28832;CHEBI:28835;CHEBI:28865;CHEBI:32020;CHEBI:38545;CHEBI:39421;CHEBI:4784;CHEBI:51450;CHEBI:63836;CHEBI:6925;CHEBI:791;CHEBI:80327;CHEBI:89417;CHEBI:9927	perfluorobutanesulfonic acid;perfluorohexanesulfonic acid;sincalide;dehydroepiandrosterone sulfate;leukotriene C4;bilirubin IXalpha;rifampicin;3alpha-hydroxy-5beta-androstan-17-one;androsterone 3-glucosiduronic acid;testosterone 17-glucosiduronic acid;taurocholic acid;pitavastatin;rosuvastatin;perfluorooctane-1-sulfonic acid;enalapril;bosentan;bromosulfophthalein;microcystin-LR;17beta-estradiol 1…	SLCO1B3-Deoxyadenosine	other
HCT116-SLC25A37-KOOE-Ct-R100230	SLC25A37	SLC25A37	Adenosine monophosphate	CHEBI:16027	0.800686	0.00274353	0.00718727	TRUE					CHEBI:29033	iron(2+)	SLC25A37-Adenosine monophosphate	other
HCT116-SLC20A2-KOOE-Ct-R100187	SLC20A2	SLC20A2	Uridine monophosphate	CHEBI:16695	0.800505	0.514867	0.743898	TRUE			CHEBI:35780	phosphate ion	CHEBI:29101;CHEBI:35780	sodium(1+);phosphate ion	SLC20A2-Uridine monophosphate	metabolic conversion
HEK-MFSD6-WTOE-Ct-R100258	MFSD6	MFSD6	Hydroxy-kynurenine	CHEBI:1547	0.800487	0.411227	0.615169	FALSE							MFSD6-Hydroxy-kynurenine	novel
HCT116-SLC4A2-KOOE-Ct-R100211	SLC4A2	SLC4A2	Pyridoxamine	CHEBI:16410	0.800091	0.220571	0.598691	FALSE					CHEBI:17544;CHEBI:17996	hydrogencarbonate;chloride	SLC4A2-Pyridoxamine	other
HEK-SLC25A3-WTOE-Ct-R100277	SLC25A3	SLC25A3	Galactosamine	CHEBI:60312	0.800064	0.0144901	0.142848	TRUE					CHEBI:23378	copper cation	SLC25A3-Galactosamine	other
HEK-SLC25A13-WTOE-Nt-R100290	SLC25A13	SLC25A13	N-Acetyl-glucosamine phosphate	CHEBI:15784	0.800035	0.208323	0.850465	TRUE					CHEBI:18237;CHEBI:22660	glutamic acid;aspartic acid	SLC25A13-N-Acetyl-glucosamine phosphate	other
HEK-XPR1-WTOE-Ct-R100290	XPR1	XPR1	Cytosine	CHEBI:16040	0.799642	0.388204	0.796948	FALSE					CHEBI:35780	phosphate ion	XPR1-Cytosine	other
HEK-SLC22A13-WTOE-Ct-R100152	SLC22A13	SLC22A13	Itaconic acid	CHEBI:30838	0.799341	0.000386402	0.00758126	TRUE					CHEBI:104011;CHEBI:15741;CHEBI:16234;CHEBI:16856;CHEBI:27226;CHEBI:32544	p-aminohippuric acid;succinic acid;hydroxide;glutathione;uric acid;nicotinate	SLC22A13-Itaconic acid	other
HEK-SLC36A3-WTOE-Ct-R100140	SLC36A3	SLC36A3	Cystine	CHEBI:17376	0.79917	0.00346671	0.18444	TRUE							SLC36A3-Cystine	novel
HEK-SLC49A3-WTOE-Ct-R100251	SLC49A3	SLC49A3	Hydroxy-indoleacetic acid	CHEBI:27823	0.799132	0.148726	0.620258	FALSE							SLC49A3-Hydroxy-indoleacetic acid	novel
HCT116-MFSD11-KOOE-Ct-R100239	MFSD11	MFSD11	Indoline-2-carboxylate	CHEBI:167877	0.798924	0.0118895	0.0520875	FALSE							MFSD11-Indoline-2-carboxylate	novel
HEK-SLC51A-WTOE-Ct-R100261	SLC51A	SLC51A	Galactosamine	CHEBI:60312	0.798804	0.170587	0.675879	FALSE					CHEBI:132028;CHEBI:16525;CHEBI:16814;CHEBI:17474;CHEBI:17687;CHEBI:27471;CHEBI:28865;CHEBI:89929;CHEBI:9410	tauroursodeoxycholate;taurochenodeoxycholic acid;dehydroepiandrosterone sulfate;estrone 3-sulfate;glycocholic acid;glycodeoxycholic acid;taurocholic acid;glycoursodeoxycholic acid;taurodeoxycholic acid	SLC51A-Galactosamine	other
HEK-SLC5A4-WTOE-Ct-R100150	SLC5A4	SLC5A4	Phosphoglyceric acid	CHEBI:24344	0.798465	0.0570572	0.528358	TRUE					CHEBI:29101	sodium(1+)	SLC5A4-Phosphoglyceric acid	other
HCT116-SLC10A3-KOOE-Ct-R100230	SLC10A3	SLC10A3	Uridine	CHEBI:16704	0.798288	0.00230323	0.0057892	TRUE							SLC10A3-Uridine	novel
HEK-SLC24A2-WTOE-Ct-R100277	SLC24A2	SLC24A2	Hydroxy-kynurenine	CHEBI:1547	0.797402	0.242196	0.648211	FALSE					CHEBI:29101;CHEBI:29103;CHEBI:29108	sodium(1+);potassium(1+);calcium(2+)	SLC24A2-Hydroxy-kynurenine	other
HCT116-SLC25A37-KOOE-Ct-R100230	SLC25A37	SLC25A37	Guanosine triphosphate	CHEBI:15996	0.797013	3.23e-11	5.29e-10	TRUE					CHEBI:29033	iron(2+)	SLC25A37-Guanosine triphosphate	other
HEK-SLC9C2-WTOE-Ct-R100153	SLC9C2	SLC9C2	Hydroxy-kynurenine	CHEBI:1547	0.796933	0.27688	0.464407	FALSE							SLC9C2-Hydroxy-kynurenine	novel
HEK-OCA2-WTOE-Ct-R100238	OCA2	OCA2	Homocystine	CHEBI:17485	0.796909	0.276134	0.630182	TRUE					CHEBI:17996	chloride	OCA2-Homocystine	other
HCT116-SLC6A8-KOOE-Ct-R100356	SLC6A8	SLC6A8	Aminobutyric acid	CHEBI:16865	0.796106	0.0206577	0.0582172	TRUE					CHEBI:16919;CHEBI:17996;CHEBI:29101	creatine;chloride;sodium(1+)	SLC6A8-Aminobutyric acid	other
HEK-SLC9A3-WTOE-Ct-R100156	SLC9A3	SLC9A3	S-Adenosyl-homocysteine	CHEBI:16680	0.796096	0.0117238	0.34976	TRUE					CHEBI:15378;CHEBI:29101	hydron;sodium(1+)	SLC9A3-S-Adenosyl-homocysteine	other
HEK-MFSD4A-WTOE-Ct-R100131	MFSD4A	MFSD4A	Glucosamine 6-phosphate	CHEBI:47987	0.795461	0.556779	0.933837	FALSE							MFSD4A-Glucosamine 6-phosphate	novel
HEK-SLC16A4-WTOE-Ct-R100232	SLC16A4	SLC16A4	Methoxytryptamine	CHEBI:2089	0.795381	0.306436	0.717537	FALSE							SLC16A4-Methoxytryptamine	novel
HEK-SLC13A1-WTOE-Nt-R100261	SLC13A1	SLC13A1	Xylulose 5-phosphate	CHEBI:27354	0.795124	0.135361	0.267843	TRUE					CHEBI:16189;CHEBI:29101	sulfate;sodium(1+)	SLC13A1-Xylulose 5-phosphate	other
HEK-LETMD1-WTOE-Ct-R100251	LETMD1	LETMD1	Lysine	CHEBI:25094	0.795097	0.000918314	0.0717636	TRUE							LETMD1-Lysine	novel
HEK-MFSD8-WTOE-Ct-R100276	MFSD8	MFSD8	Methoxytryptamine	CHEBI:2089	0.795093	0.343967	0.581532	FALSE							MFSD8-Methoxytryptamine	novel
LS180-SLC2A9-KOOE-Ct-R100185	SLC2A9	SLC2A9	Dihydroorotic acid	CHEBI:30865	0.794973	0.00116595	0.0158748	TRUE					CHEBI:17234;CHEBI:27226;CHEBI:28757	glucose;uric acid;fructose	SLC2A9-Dihydroorotic acid	other
HEK-MFSD8-WTOE-Ct-R100276	MFSD8	MFSD8	Kynurenine	CHEBI:28683	0.79433	0.122555	0.331956	TRUE							MFSD8-Kynurenine	novel
HEK-SLC18A1-WTOE-Ct-R100154	SLC18A1	SLC18A1	Fructose 1,6-biphosphate	CHEBI:16905	0.79432	0.265686	0.770674	TRUE					CHEBI:18243;CHEBI:28790;CHEBI:33569	dopamine;serotonin;noradrenaline	SLC18A1-Fructose 1,6-biphosphate	other
HEK-SLC35D1-WTOE-Ct-R100270	SLC35D1	SLC35D1	Cytidine monophosphate	CHEBI:17361	0.793931	0.0494345	0.340955	TRUE					CHEBI:16650;CHEBI:17200	UDP-N-acetyl-D-galactosamine;UDP-alpha-D-glucuronic acid	SLC35D1-Cytidine monophosphate	other
HEK-SLC25A41-WTOE-Ct-R100151	SLC25A41	SLC25A41	Serine	CHEBI:17822	0.793538	0.00547214	0.322856	TRUE							SLC25A41-Serine	novel
HEK-MTCH2-WTOE-Ct-R100173	MTCH2	MTCH2	Deoxyadenosine triphosphate	CHEBI:16284	0.79347	0.0488816	0.452566	TRUE							MTCH2-Deoxyadenosine triphosphate	novel
HEK-SLC25A18-WTOE-Ct-R100277	SLC25A18	SLC25A18	Indoleacetic acid	CHEBI:16411	0.793005	0.0140268	0.291445	FALSE					CHEBI:18237	glutamic acid	SLC25A18-Indoleacetic acid	other
HEK-SLC47A2-WTOE-Ct-R100276	SLC47A2	SLC47A2	Hydroxy-kynurenine	CHEBI:1547	0.792963	0.377764	0.656521	FALSE					CHEBI:15354;CHEBI:15854;CHEBI:16737;CHEBI:16797;CHEBI:17474;CHEBI:18385;CHEBI:28593;CHEBI:31941;CHEBI:3380;CHEBI:35026;CHEBI:3699;CHEBI:42820;CHEBI:465284;CHEBI:50383;CHEBI:63632;CHEBI:641;CHEBI:65133;CHEBI:6801;CHEBI:77733;CHEBI:8428	choline;quinine;creatinine;1-methylnicotinamide;estrone 3-sulfate;thiamine(1+);quinidine;oxaliplatin;captopril;triethylamine;cimetidine;guanidine;ganciclovir;nicotinamide mononucleotide;topotecan;N-methyl-4-phenylpyridinium;4-[4-(dimethylamino)styryl]-N-methylpyridinium iodide;metformin;2-(3,4-dimethoxyphenyl)-5-{[2-(3,4-dimethoxyphenyl)ethyl](methyl)amino}-2-(propan-2-yl)pentanenitrile;procainam…	SLC47A2-Hydroxy-kynurenine	other
1321N1-SLC17A7-KOOE-Ct-R100269	SLC17A7	SLC17A7	Shikimic acid	CHEBI:16119	0.792778	0.00318243	0.0981249	FALSE					CHEBI:29101;CHEBI:35780	sodium(1+);phosphate ion	SLC17A7-Shikimic acid	other
HEK-MFSD8-WTOE-Ct-R100276	MFSD8	MFSD8	Aminobenzoic acid	CHEBI:22495	0.792513	0.252911	0.495285	FALSE							MFSD8-Aminobenzoic acid	novel
LS180-SLC10A6-KOOE-Ct-R100187	SLC10A6	SLC10A6	Hexose 6-phosphate	CHEBI:47877	0.792342	9.71e-07	0.00017279	TRUE					CHEBI:16704;CHEBI:16814;CHEBI:16898;CHEBI:17474;CHEBI:17864;CHEBI:190287;CHEBI:29101;CHEBI:35420	uridine;dehydroepiandrosterone sulfate;pyrimidine;estrone 3-sulfate;taurolithocholic acid sulfate;androstenediol 3-sulfate(1-);sodium(1+);pregnenolone sulfate	SLC10A6-Hexose 6-phosphate	other
HEK-SLC25A3-WTOE-Ct-R100277	SLC25A3	SLC25A3	Hypoxanthine	CHEBI:17368	0.791791	0.00126385	0.059085	TRUE					CHEBI:23378	copper cation	SLC25A3-Hypoxanthine	other
HEK-SLC51B-WTOE-Ct-R100270	SLC51B	SLC51B	Hydroxyanthranilic acid	CHEBI:15793	0.791422	0.0848556	0.735875	FALSE							SLC51B-Hydroxyanthranilic acid	novel
HEK-SLC26A8-WTOE-Ct-R100155	SLC26A8	SLC26A8	Dihydroorotic acid	CHEBI:30865	0.790676	0.00410915	0.147267	TRUE					CHEBI:16189;CHEBI:16995;CHEBI:17996	sulfate;oxalic acid;chloride	SLC26A8-Dihydroorotic acid	other
HEK-SLC5A5-WTOE-Ct-R100276	SLC5A5	SLC5A5	Salicylic acid	CHEBI:16914	0.790219	0.0996874	0.879864	TRUE					CHEBI:15858;CHEBI:16382;CHEBI:17632;CHEBI:29101;CHEBI:29200;CHEBI:29223;CHEBI:29778;CHEBI:38899;CHEBI:49706;CHEBI:49709;CHEBI:49826;CHEBI:49858	bromide;iodide;nitrate;sodium(1+);thiocyanic acid;bromate;selenocyanic acid;tetrafluoroborate(1-);perchlorate;chlorate;periodate;tetraoxorhenate(1-)	SLC5A5-Salicylic acid	other
HEK-SV2C-WTOE-Ct-R100142	SV2C	SV2C	Salicylic acid	CHEBI:16914	0.789632	0.414866	0.541159	TRUE							SV2C-Salicylic acid	novel
HCT116-SLC39A1-KOOE-Ct-R100328	SLC39A1	SLC39A1	Malic acid	CHEBI:6650	0.789375	0.000298173	0.00554602	TRUE					CHEBI:29105	zinc(2+)	SLC39A1-Malic acid	other
HEK-SLC16A14_nco-WTOE-NA-R100147	SLC16A14_nco	SLC16A14	Pyridoxamine	CHEBI:16410	0.789101	0.368925	0.691735	FALSE							SLC16A14-Pyridoxamine	novel
HEK-SLC38A2-WTOE-Ct-R100358	SLC38A2	SLC38A2	Leucine	CHEBI:25017	0.788828	3.12e-06	4.87e-05	TRUE					CHEBI:134261;CHEBI:15378;CHEBI:15428;CHEBI:16449;CHEBI:17822;CHEBI:26271;CHEBI:27570;CHEBI:28300;CHEBI:29101	alpha-(methylamino)isobutyric acid;hydron;glycine;alanine;serine;proline;histidine;glutamine;sodium(1+)	SLC38A2-Leucine	other
HEK-SLC6A12-WTOE-Ct-R100358	SLC6A12	SLC6A12	Uridine monophosphate	CHEBI:16695	0.787585	0.590187	0.823619	TRUE					CHEBI:16865;CHEBI:17750;CHEBI:17996;CHEBI:29101	gamma-aminobutyric acid;glycine betaine;chloride;sodium(1+)	SLC6A12-Uridine monophosphate	other
HEK-SLC22A11-WTOE-Ct-R100156	SLC22A11	SLC22A11	Hydroxyphenylacetic acid	CHEBI:17445	0.787304	0.00449503	0.0557476	TRUE					CHEBI:10110;CHEBI:104011;CHEBI:15551;CHEBI:15553;CHEBI:16814;CHEBI:17474;CHEBI:2453;CHEBI:27226;CHEBI:27902;CHEBI:3213;CHEBI:39073;CHEBI:44185;CHEBI:465284;CHEBI:63618;CHEBI:7719	zidovudine;p-aminohippuric acid;prostaglandin E2;prostaglandin F2alpha;dehydroepiandrosterone sulfate;estrone 3-sulfate;acyclovir;uric acid;tetracycline;bumetanide;6-carboxyfluorescein;methotrexate;ganciclovir;pravastatin;ochratoxin A	SLC22A11-Hydroxyphenylacetic acid	other
HCT116-LETM2-KOOE-Ct-R100275	LETM2	LETM2	Methoxytryptamine	CHEBI:2089	0.787277	0.109067	0.287573	FALSE							LETM2-Methoxytryptamine	novel
HEK-SLC50A1-WTOE-Nt-R100278	SLC50A1	SLC50A1	5 Methyl tetrahydrofolate	CHEBI:15641	0.7868	0.512805	0.858313	FALSE					CHEBI:17234	glucose	SLC50A1-5 Methyl tetrahydrofolate	other
HEK-SLC47A1-WTOE-Ct-R100290	SLC47A1	SLC47A1	Thiamine	CHEBI:18385	0.786688	0.000357308	0.0332296	TRUE	CHEBI:18385	thiamine(1+)			CHEBI:138000;CHEBI:15354;CHEBI:16737;CHEBI:16797;CHEBI:16827;CHEBI:17431;CHEBI:17474;CHEBI:18385;CHEBI:2453;CHEBI:27899;CHEBI:28593;CHEBI:31941;CHEBI:34905;CHEBI:35026;CHEBI:3699;CHEBI:42820;CHEBI:63632;CHEBI:641;CHEBI:65133;CHEBI:6801;CHEBI:77733;CHEBI:8428;CHEBI:8828	3-(1-methylpyrrolidin-2-yl)pyridine;choline;creatinine;1-methylnicotinamide;corticosterone;agmatine;estrone 3-sulfate;thiamine(1+);acyclovir;cisplatin;quinidine;oxaliplatin;paraquat;triethylamine;cimetidine;guanidine;topotecan;N-methyl-4-phenylpyridinium;4-[4-(dimethylamino)styryl]-N-methylpyridinium iodide;metformin;2-(3,4-dimethoxyphenyl)-5-{[2-(3,4-dimethoxyphenyl)ethyl](methyl)amino}-2-(propa…	SLC47A1-Thiamine	annotated substrate
HCT116-MTCH1-KOOE-Ct-R100174	MTCH1	MTCH1	Cystathionine	CHEBI:17755	0.786572	0.0345771	0.193453	TRUE							MTCH1-Cystathionine	novel
HEK-SLC22A13-WTOE-Ct-R100152	SLC22A13	SLC22A13	Muconic acid	CHEBI:38407	0.786074	0.110183	0.304004	FALSE					CHEBI:104011;CHEBI:15741;CHEBI:16234;CHEBI:16856;CHEBI:27226;CHEBI:32544	p-aminohippuric acid;succinic acid;hydroxide;glutathione;uric acid;nicotinate	SLC22A13-Muconic acid	other
HEK-SLC25A47-WTOE-Ct-R100155	SLC25A47	SLC25A47	Deoxy-(methylthio)adenosine	CHEBI:17509	0.785757	0.0862651	0.530106	TRUE					CHEBI:15846	NAD(+)	SLC25A47-Deoxy-(methylthio)adenosine	other
HEK-SLC7A3-WTOE-Ct-R100183	SLC7A3	SLC7A3	Cystine	CHEBI:17376	0.785415	0.136446	0.290974	TRUE					CHEBI:18257;CHEBI:25094;CHEBI:29016	ornithine;lysine;arginine	SLC7A3-Cystine	other
HuH7-SLC17A8-KOOE-Ct-R100291	SLC17A8	SLC17A8	Galactosamine	CHEBI:60312	0.785151	0.0587365	0.497443	FALSE					CHEBI:16015	L-glutamic acid	SLC17A8-Galactosamine	other
HCT116-SLC6A17-KOOE-Ct-R100211	SLC6A17	SLC6A17	Glucosamine 6-phosphate	CHEBI:47987	0.78515	0.0357507	0.485282	FALSE							SLC6A17-Glucosamine 6-phosphate	novel
HCT116-SLC38A5-KOOE-Ct-R100328	SLC38A5	SLC38A5	Uridine	CHEBI:16704	0.784844	0.178485	0.985545	TRUE					CHEBI:15378;CHEBI:15428;CHEBI:17822;CHEBI:22653;CHEBI:27570;CHEBI:27899;CHEBI:28300;CHEBI:29101	hydron;glycine;serine;asparagine;histidine;cisplatin;glutamine;sodium(1+)	SLC38A5-Uridine	other
HEK-SLC25A11-WTOE-Ct-R100270	SLC25A11	SLC25A11	Homocystine	CHEBI:17485	0.784799	0.286576	0.892309	TRUE					CHEBI:30915	2-oxoglutaric acid	SLC25A11-Homocystine	other
HCT116-SLC19A2-KOOE-Ct-R100183	SLC19A2	SLC19A2	Dihydroorotic acid	CHEBI:30865	0.78409	0.00131117	0.032561	TRUE					CHEBI:18385	thiamine(1+)	SLC19A2-Dihydroorotic acid	other
HEK-SLC47A1-WTOE-Ct-R100290	SLC47A1	SLC47A1	Adenine	CHEBI:16708	0.783376	0.265905	0.905314	TRUE					CHEBI:138000;CHEBI:15354;CHEBI:16737;CHEBI:16797;CHEBI:16827;CHEBI:17431;CHEBI:17474;CHEBI:18385;CHEBI:2453;CHEBI:27899;CHEBI:28593;CHEBI:31941;CHEBI:34905;CHEBI:35026;CHEBI:3699;CHEBI:42820;CHEBI:63632;CHEBI:641;CHEBI:65133;CHEBI:6801;CHEBI:77733;CHEBI:8428;CHEBI:8828	3-(1-methylpyrrolidin-2-yl)pyridine;choline;creatinine;1-methylnicotinamide;corticosterone;agmatine;estrone 3-sulfate;thiamine(1+);acyclovir;cisplatin;quinidine;oxaliplatin;paraquat;triethylamine;cimetidine;guanidine;topotecan;N-methyl-4-phenylpyridinium;4-[4-(dimethylamino)styryl]-N-methylpyridinium iodide;metformin;2-(3,4-dimethoxyphenyl)-5-{[2-(3,4-dimethoxyphenyl)ethyl](methyl)amino}-2-(propa…	SLC47A1-Adenine	other
1321N1-SLC9A9-KOOE-Ct-R100260	SLC9A9	SLC9A9	Muconic acid	CHEBI:38407	0.782599	0.0175681	0.067801	FALSE							SLC9A9-Muconic acid	novel
HCT116-SLC16A7-KOOE-Ct-R100188	SLC16A7	SLC16A7	Homocitrate	CHEBI:17852	0.782553	0.41998	0.646404	TRUE					CHEBI:102218;CHEBI:1148;CHEBI:15361;CHEBI:16651;CHEBI:20067;CHEBI:30830	dimethyloxalylglycine;2-hydroxybutyric acid;pyruvate;(S)-lactate;3-hydroxybutyric acid;4-hydroxybutyric acid	SLC16A7-Homocitrate	other
HCT116-MTCH1-KOOE-Ct-R100174	MTCH1	MTCH1	Hydroxyphenyl-pyruvic acid	CHEBI:15999	0.782323	0.0456463	0.193453	FALSE							MTCH1-Hydroxyphenyl-pyruvic acid	novel
HEK-UNC93B1-WTOE-Ct-R100251	UNC93B1	UNC93B1	Riboflavin	CHEBI:17015	0.782088	0.406442	0.767456	TRUE							UNC93B1-Riboflavin	novel
HEK-SLC5A2-WTOE-Ct-R100159	SLC5A2	SLC5A2	Guanosine triphosphate	CHEBI:15996	0.781488	0.0928882	0.551985	TRUE					CHEBI:12936;CHEBI:17634;CHEBI:320061;CHEBI:73918	D-galactose;D-glucose;methyl alpha-D-glucopyranoside;3-O-methyl-D-glucose	SLC5A2-Guanosine triphosphate	other
HEK-SLC40A1-WTOE-Ct-R100159	SLC40A1	SLC40A1	Indoleacetic acid	CHEBI:16411	0.781439	0.215255	0.343659	FALSE					CHEBI:29033;CHEBI:29035	iron(2+);manganese(2+)	SLC40A1-Indoleacetic acid	other
HEK-OCA2-WTOE-Ct-R100238	OCA2	OCA2	Methoxytryptamine	CHEBI:2089	0.781113	0.32276	0.659514	FALSE					CHEBI:17996	chloride	OCA2-Methoxytryptamine	other
HEK-SLC34A3-WTOE-Ct-R100249	SLC34A3	SLC34A3	Phospho-Serine	CHEBI:37712	0.780873	0.017062	0.0459932	TRUE			CHEBI:35780	phosphate ion	CHEBI:29101;CHEBI:35780	sodium(1+);phosphate ion	SLC34A3-Phospho-Serine	metabolic conversion
HEK-SLC16A6-WTOE-Ct-R100232	SLC16A6	SLC16A6	Cystine	CHEBI:17376	0.780795	0.370153	0.614658	TRUE							SLC16A6-Cystine	novel
HEK-SLC10A1-WTOE-Ct-R100248	SLC10A1	SLC10A1	Kynurenine	CHEBI:28683	0.780646	0.263287	0.612141	FALSE					CHEBI:16814;CHEBI:17474;CHEBI:28865;CHEBI:29101;CHEBI:35420;CHEBI:38545	dehydroepiandrosterone sulfate;estrone 3-sulfate;taurocholic acid;sodium(1+);pregnenolone sulfate;rosuvastatin	SLC10A1-Kynurenine	other
HEK-SLC6A5-WTOE-Ct-R100146	SLC6A5	SLC6A5	Phosphoglyceric acid	CHEBI:24344	0.780579	0.00462971	0.0158478	TRUE					CHEBI:15428;CHEBI:29101	glycine;sodium(1+)	SLC6A5-Phosphoglyceric acid	other
HCT116-SLC25A37-KOOE-Ct-R100230	SLC25A37	SLC25A37	Dimethyl Succinic acid	CHEBI:86537	0.780392	1.16e-14	2.15e-12	TRUE					CHEBI:29033	iron(2+)	SLC25A37-Dimethyl Succinic acid	other
1321N1-SLC35G2-KOOE-Ct-R100230	SLC35G2	SLC35G2	N-Formyl-Tyrosine	CHEBI:50603	0.780245	0.00669729	0.0222446	TRUE							SLC35G2-N-Formyl-Tyrosine	novel
HEK-SLC13A1-WTOE-Nt-R100261	SLC13A1	SLC13A1	Uridine	CHEBI:16704	0.780223	0.00304808	0.0113389	TRUE					CHEBI:16189;CHEBI:29101	sulfate;sodium(1+)	SLC13A1-Uridine	other
HEK-SLC25A47-WTOE-Ct-R100155	SLC25A47	SLC25A47	N-Formyl-Tyrosine	CHEBI:50603	0.780034	0.0636214	0.530106	TRUE					CHEBI:15846	NAD(+)	SLC25A47-N-Formyl-Tyrosine	other
HEK-SLC35F4-WTOE-Ct-R100147	SLC35F4	SLC35F4	Guanosine triphosphate	CHEBI:15996	0.779615	0.0584586	0.402311	TRUE							SLC35F4-Guanosine triphosphate	novel
HCT116-SLC7A5-KOOE-Ct-R100240	SLC7A5	SLC7A5	Tyrosine	CHEBI:18186	0.77951	1.01e-09	8.85e-08	TRUE	CHEBI:17895	L-tyrosine	CHEBI:16998;CHEBI:17295	D-phenylalanine;L-phenylalanine	CHEBI:15603;CHEBI:15971;CHEBI:16414;CHEBI:16643;CHEBI:16828;CHEBI:16998;CHEBI:17191;CHEBI:17196;CHEBI:17295;CHEBI:17895;CHEBI:18050;CHEBI:28225	L-leucine;L-histidine;L-valine;L-methionine;L-tryptophan;D-phenylalanine;L-isoleucine;L-asparagine;L-phenylalanine;L-tyrosine;L-glutamine;D-leucine	SLC7A5-Tyrosine	annotated substrate
HEK-SLC25A3-WTOE-Ct-R100277	SLC25A3	SLC25A3	Pyridoxamine	CHEBI:16410	0.779378	0.200393	0.506399	FALSE					CHEBI:23378	copper cation	SLC25A3-Pyridoxamine	other
HEK-MFSD12-WTOE-Ct-R100246	MFSD12	MFSD12	Dihydrofolate	CHEBI:15633	0.778821	0.390727	0.898236	FALSE					CHEBI:15356	cysteine	MFSD12-Dihydrofolate	other
HEK-SLC10A7-WTOE-Ct-R100358	SLC10A7	SLC10A7	Cytidine monophosphate	CHEBI:17361	0.778625	0.0277122	0.13931	TRUE							SLC10A7-Cytidine monophosphate	novel
HEK-MTCH2-WTOE-Ct-R100173	MTCH2	MTCH2	Deoxyadenosine	CHEBI:17256	0.778376	0.14142	0.628428	TRUE							MTCH2-Deoxyadenosine	novel
HEK-RHAG-WTOE-Ct-R100248	RHAG	RHAG	Kynurenine	CHEBI:28683	0.777787	0.140482	0.450615	FALSE					CHEBI:16134	ammonia	RHAG-Kynurenine	other
HEK-SLC3A1-WTOE-Nt-R100270	SLC3A1	SLC3A1	N-Acetylneuraminic acid	CHEBI:17012	0.777667	0.155292	0.754752	TRUE							SLC3A1-N-Acetylneuraminic acid	novel
HCT116-SLC35E1-KOOE-Ct-R100285	SLC35E1	SLC35E1	Muconic acid	CHEBI:38407	0.777498	0.176207	0.307104	FALSE							SLC35E1-Muconic acid	novel
HEK-SLC34A1-WTOE-Ct-R100249	SLC34A1	SLC34A1	Aconitic acid	CHEBI:32806	0.777271	0.00195811	0.00953288	TRUE					CHEBI:29101;CHEBI:35780	sodium(1+);phosphate ion	SLC34A1-Aconitic acid	other
HEK-SLC18A3-WTOE-Ct-R100155	SLC18A3	SLC18A3	Guanosine triphosphate	CHEBI:15996	0.777194	0.00189293	0.0481346	TRUE					CHEBI:15355;CHEBI:28790	acetylcholine;serotonin	SLC18A3-Guanosine triphosphate	other
HEK-SLC22A14-WTOE-Ct-R100147	SLC22A14	SLC22A14	5 Methyl tetrahydrofolate	CHEBI:15641	0.777079	0.453949	0.87861	FALSE					CHEBI:17015	riboflavin	SLC22A14-5 Methyl tetrahydrofolate	other
HEK-SLC9C2-WTOE-Ct-R100153	SLC9C2	SLC9C2	Valine	CHEBI:27266	0.777019	0.0063062	0.0384896	TRUE							SLC9C2-Valine	novel
HuH7-SLC26A3-KOOE-Ct-R100266	SLC26A3	SLC26A3	Carnitine	CHEBI:17126	0.777019	0.0899627	0.296038	FALSE					CHEBI:17544;CHEBI:17996	hydrogencarbonate;chloride	SLC26A3-Carnitine	other
HEK-SLC6A7-WTOE-Ct-R100304	SLC6A7	SLC6A7	Uridine monophosphate	CHEBI:16695	0.776815	0.347728	0.605091	TRUE					CHEBI:17203	L-proline	SLC6A7-Uridine monophosphate	other
HEK-SLC5A11-WTOE-Ct-R100156	SLC5A11	SLC5A11	Adenosine triphosphate	CHEBI:15422	0.776801	0.33001	0.596883	TRUE					CHEBI:17268;CHEBI:29101	myo-inositol;sodium(1+)	SLC5A11-Adenosine triphosphate	other
HEK-SLC47A1-WTOE-Ct-R100290	SLC47A1	SLC47A1	Glucoheptonic acid	CHEBI:67270	0.776769	0.0120548	0.320313	FALSE					CHEBI:138000;CHEBI:15354;CHEBI:16737;CHEBI:16797;CHEBI:16827;CHEBI:17431;CHEBI:17474;CHEBI:18385;CHEBI:2453;CHEBI:27899;CHEBI:28593;CHEBI:31941;CHEBI:34905;CHEBI:35026;CHEBI:3699;CHEBI:42820;CHEBI:63632;CHEBI:641;CHEBI:65133;CHEBI:6801;CHEBI:77733;CHEBI:8428;CHEBI:8828	3-(1-methylpyrrolidin-2-yl)pyridine;choline;creatinine;1-methylnicotinamide;corticosterone;agmatine;estrone 3-sulfate;thiamine(1+);acyclovir;cisplatin;quinidine;oxaliplatin;paraquat;triethylamine;cimetidine;guanidine;topotecan;N-methyl-4-phenylpyridinium;4-[4-(dimethylamino)styryl]-N-methylpyridinium iodide;metformin;2-(3,4-dimethoxyphenyl)-5-{[2-(3,4-dimethoxyphenyl)ethyl](methyl)amino}-2-(propa…	SLC47A1-Glucoheptonic acid	other
HEK-SLC35F1-WTOE-Ct-R100248	SLC35F1	SLC35F1	Aminobutyric acid	CHEBI:16865	0.776254	0.320024	0.704374	FALSE							SLC35F1-Aminobutyric acid	novel
HEK-TMEM241-WTOE-Ct-R100276	TMEM241	TMEM241	Uridine monophosphate	CHEBI:16695	0.776038	0.0200658	0.0546719	TRUE							TMEM241-Uridine monophosphate	novel
HEK-SLC4A4-WTOE-Nt-R100304	SLC4A4	SLC4A4	Methoxytryptamine	CHEBI:2089	0.775708	0.295256	0.950835	FALSE					CHEBI:17544;CHEBI:29101	hydrogencarbonate;sodium(1+)	SLC4A4-Methoxytryptamine	other
HEK-SLC24A3-WTOE-Ct-R100232	SLC24A3	SLC24A3	Guanosine cyclic monophosphate	CHEBI:16356	0.775553	0.420263	0.949375	FALSE					CHEBI:29101;CHEBI:29103;CHEBI:29108	sodium(1+);potassium(1+);calcium(2+)	SLC24A3-Guanosine cyclic monophosphate	other
HEK-SLC34A3-WTOE-Ct-R100249	SLC34A3	SLC34A3	Succinic acid	CHEBI:15741	0.775114	0.00105816	0.00728953	TRUE			CHEBI:35780	phosphate ion	CHEBI:29101;CHEBI:35780	sodium(1+);phosphate ion	SLC34A3-Succinic acid	metabolic conversion
HEK-MFSD6-WTOE-Ct-R100258	MFSD6	MFSD6	Carnitine	CHEBI:17126	0.775065	0.107275	0.340321	TRUE							MFSD6-Carnitine	novel
HCT116-SLC35B2-KOOE-Ct-R100284	SLC35B2	SLC35B2	Cytidine	CHEBI:17562	0.774892	0.209667	0.576829	FALSE					CHEBI:17980	3'-phospho-5'-adenylyl sulfate	SLC35B2-Cytidine	other
HEK-SLC35D1-WTOE-Ct-R100270	SLC35D1	SLC35D1	Uridine monophosphate	CHEBI:16695	0.774799	0.0493112	0.340955	TRUE					CHEBI:16650;CHEBI:17200	UDP-N-acetyl-D-galactosamine;UDP-alpha-D-glucuronic acid	SLC35D1-Uridine monophosphate	other
HEK-SLC24A4-WTOE-Nt-R100194	SLC24A4	SLC24A4	5,10 Methenyl tetrahydrofolate	CHEBI:12071	0.774743	0.532139	0.865762	FALSE					CHEBI:29101;CHEBI:29103;CHEBI:29108	sodium(1+);potassium(1+);calcium(2+)	SLC24A4-5,10 Methenyl tetrahydrofolate	other
HCT116-SLC16A1-KOOE-Ct-R100183	SLC16A1	SLC16A1	Hydroxy-kynurenine	CHEBI:1547	0.774687	0.060585	0.228161	FALSE					CHEBI:1148;CHEBI:15361;CHEBI:15378;CHEBI:16010;CHEBI:16651;CHEBI:17968;CHEBI:18183;CHEBI:20067;CHEBI:24996;CHEBI:30830	2-hydroxybutyric acid;pyruvate;hydron;5-oxoproline;(S)-lactate;butyrate;5-oxo-L-proline;3-hydroxybutyric acid;lactate;4-hydroxybutyric acid	SLC16A1-Hydroxy-kynurenine	other
HEK-SLC25A41-WTOE-Ct-R100151	SLC25A41	SLC25A41	Cytidine	CHEBI:17562	0.77447	0.118022	0.52661	TRUE							SLC25A41-Cytidine	novel
HEK-SLC39A7-WTOE-Ct-R100290	SLC39A7	SLC39A7	Epicatechin	CHEBI:23053	0.774296	0.0321369	0.447119	FALSE					CHEBI:29105	zinc(2+)	SLC39A7-Epicatechin	other
HEK-SLC16A8-WTOE-Ct-R100159	SLC16A8	SLC16A8	Guanosine	CHEBI:16750	0.773359	0.000330377	0.00452362	TRUE					CHEBI:24996	lactate	SLC16A8-Guanosine	other
HEK-SLC30A9-WTOE-Ct-R100248	SLC30A9	SLC30A9	Kynurenine	CHEBI:28683	0.773356	0.259019	0.460901	FALSE					CHEBI:29105	zinc(2+)	SLC30A9-Kynurenine	other
LS180-SLC10A6-KOOE-Ct-R100187	SLC10A6	SLC10A6	Dihydroorotic acid	CHEBI:30865	0.773154	0.000379587	0.00750738	TRUE					CHEBI:16704;CHEBI:16814;CHEBI:16898;CHEBI:17474;CHEBI:17864;CHEBI:190287;CHEBI:29101;CHEBI:35420	uridine;dehydroepiandrosterone sulfate;pyrimidine;estrone 3-sulfate;taurolithocholic acid sulfate;androstenediol 3-sulfate(1-);sodium(1+);pregnenolone sulfate	SLC10A6-Dihydroorotic acid	other
HCT116-SLC43A2-KOOE-Ct-R100262	SLC43A2	SLC43A2	Isovalerylcarnitine	CHEBI:73025	0.77307	0.0367514	0.0957608	FALSE					CHEBI:15603;CHEBI:16643;CHEBI:17191;CHEBI:17295	L-leucine;L-methionine;L-isoleucine;L-phenylalanine	SLC43A2-Isovalerylcarnitine	other
HCT116-SLC30A1-KOOE-Ct-R100226	SLC30A1	SLC30A1	Aspartic Acid	CHEBI:22660	0.772889	0.00710879	0.0357594	TRUE					CHEBI:15378;CHEBI:29105	hydron;zinc(2+)	SLC30A1-Aspartic Acid	other
HEK-MFSD4B-WTOE-Ct-R100261	MFSD4B	MFSD4B	Thymine	CHEBI:17821	0.77243	0.241275	0.969297	TRUE							MFSD4B-Thymine	novel
HEK-SLC1A2-WTOE-Ct-R100240	SLC1A2	SLC1A2	Glucosamine 6-phosphate	CHEBI:47987	0.772413	0.0297849	0.108043	TRUE					CHEBI:16015;CHEBI:17364;CHEBI:18237;CHEBI:29101;CHEBI:29103	L-glutamic acid;D-aspartic acid;glutamic acid;sodium(1+);potassium(1+)	SLC1A2-Glucosamine 6-phosphate	other
HEK-SLC5A7-WTOE-Ct-R100150	SLC5A7	SLC5A7	Galactosamine	CHEBI:60312	0.772347	0.347711	0.703436	FALSE					CHEBI:15354;CHEBI:17996;CHEBI:29101	choline;chloride;sodium(1+)	SLC5A7-Galactosamine	other
HEK-SLC6A15-WTOE-Ct-R100246	SLC6A15	SLC6A15	Tryptophan	CHEBI:27897	0.772336	0.00161141	0.0129613	TRUE					CHEBI:15356;CHEBI:16811;CHEBI:17203;CHEBI:24898;CHEBI:25017;CHEBI:27266;CHEBI:29101	cysteine;methionine;L-proline;isoleucine;leucine;valine;sodium(1+)	SLC6A15-Tryptophan	other
HCT116-SLC45A3-KOOE-Ct-R100210	SLC45A3	SLC45A3	Flavin adenine dinucleotide	CHEBI:16238	0.771993	0.0046636	0.0848775	TRUE							SLC45A3-Flavin adenine dinucleotide	novel
LS180-SPNS3-KOOE-Ct-R100236	SPNS3	SPNS3	Deoxy-(methylthio)adenosine	CHEBI:17509	0.771923	0.00198027	0.0167423	TRUE							SPNS3-Deoxy-(methylthio)adenosine	novel
HEK-SLC25A18-WTOE-Ct-R100277	SLC25A18	SLC25A18	Deoxycytidine monophosphate	CHEBI:15918	0.77125	0.13926	0.722394	TRUE					CHEBI:18237	glutamic acid	SLC25A18-Deoxycytidine monophosphate	other
HCT116-SLC22A31-KOOE-Nt-R100236	SLC22A31	SLC22A31	Methoxytryptamine	CHEBI:2089	0.771247	0.143834	0.264883	FALSE							SLC22A31-Methoxytryptamine	novel
HCT116-SLC33A1-KOOE-Ct-R100304	SLC33A1	SLC33A1	Adipic acid	CHEBI:30832	0.770905	0.0100341	0.0284125	TRUE					CHEBI:15351	acetyl-CoA	SLC33A1-Adipic acid	other
HEK-SLC16A6-WTOE-Ct-R100232	SLC16A6	SLC16A6	Indoline-2-carboxylate	CHEBI:167877	0.770668	0.261614	0.468833	FALSE							SLC16A6-Indoline-2-carboxylate	novel
HEK-SLC9A4-WTOE-Ct-R100142	SLC9A4	SLC9A4	Methylglutaric acid	CHEBI:68566	0.770574	5.03e-05	0.00890626	FALSE							SLC9A4-Methylglutaric acid	novel
HCT116-SLC25A19-KOOE-Ct-R100356	SLC25A19	SLC25A19	Galactosamine	CHEBI:60312	0.769496	0.209532	0.437899	TRUE					CHEBI:15422;CHEBI:16284	ATP;dATP	SLC25A19-Galactosamine	other
HCT116-MPC1-KOOE-Ct-R100252	MPC1	MPC1	cis-Aconitic acid	CHEBI:32805	0.769491	1.93e-09	7.12e-08	TRUE					CHEBI:15361	pyruvate	MPC1-cis-Aconitic acid	other
HEK-SLC17A9-WTOE-Ct-R100261	SLC17A9	SLC17A9	Thymidine	CHEBI:17748	0.769006	0.353071	0.596871	TRUE					CHEBI:15422	ATP	SLC17A9-Thymidine	other
1321N1-SLC22A4-KOOE-Ct-R100185	SLC22A4	SLC22A4	N-Acetyl galactosamine	CHEBI:28800	0.768959	0.134788	0.539776	TRUE					CHEBI:15355;CHEBI:15378;CHEBI:16347;CHEBI:17750;CHEBI:28593;CHEBI:28680;CHEBI:35026;CHEBI:42797;CHEBI:44296;CHEBI:4828;CHEBI:4877;CHEBI:5956;CHEBI:6762;CHEBI:77733	acetylcholine;hydron;(R)-carnitine;glycine betaine;quinidine;cytarabine;triethylamine;gabapentin;tetraethylammonium;ergothioneine;ethambutol;ipratropium;mepyramine;2-(3,4-dimethoxyphenyl)-5-{[2-(3,4-dimethoxyphenyl)ethyl](methyl)amino}-2-(propan-2-yl)pentanenitrile	SLC22A4-N-Acetyl galactosamine	other
HCT116-SLC6A17-KOOE-Ct-R100211	SLC6A17	SLC6A17	Cytidine triphosphate	CHEBI:17677	0.768951	0.0789552	0.485282	TRUE							SLC6A17-Cytidine triphosphate	novel
HCT116-SLC1A3-KOOE-Ct-R100185	SLC1A3	SLC1A3	Hydroxyethylindole	CHEBI:17890	0.768725	0.191692	0.376995	FALSE					CHEBI:16015;CHEBI:17053;CHEBI:17364;CHEBI:18237;CHEBI:22660;CHEBI:29101;CHEBI:29103	L-glutamic acid;L-aspartic acid;D-aspartic acid;glutamic acid;aspartic acid;sodium(1+);potassium(1+)	SLC1A3-Hydroxyethylindole	other
HEK-SLC25A31-WTOE-Ct-R100151	SLC25A31	SLC25A31	Vanillic acid	CHEBI:30816	0.768394	0.0314476	0.243377	TRUE					CHEBI:15422;CHEBI:16761	ATP;ADP	SLC25A31-Vanillic acid	other
HEK-SLC46A3-WTOE-Ct-R100173	SLC46A3	SLC46A3	Hydroxyanthranilic acid	CHEBI:15793	0.768298	0.0618873	0.375775	FALSE					CHEBI:15378;CHEBI:17474	hydron;estrone 3-sulfate	SLC46A3-Hydroxyanthranilic acid	other
HEK-SLC34A3-WTOE-Ct-R100249	SLC34A3	SLC34A3	Folic Acid	CHEBI:27470	0.768208	0.0285424	0.0680626	TRUE					CHEBI:29101;CHEBI:35780	sodium(1+);phosphate ion	SLC34A3-Folic Acid	other
HEK-SLC22A23-WTOE-Nt-R100276	SLC22A23	SLC22A23	Inosine	CHEBI:17596	0.768175	0.0463225	0.870862	TRUE							SLC22A23-Inosine	novel
HEK-SLC30A8-WTOE-Ct-R100140	SLC30A8	SLC30A8	Guanosine	CHEBI:16750	0.768103	0.0231717	0.0994687	TRUE					CHEBI:29105	zinc(2+)	SLC30A8-Guanosine	other
HCT116-SLC39A14-KOOE-Ct-R100188	SLC39A14	SLC39A14	Quinic acid	CHEBI:17521	0.767877	0.0362987	0.160622	TRUE					CHEBI:29033;CHEBI:29035;CHEBI:29105	iron(2+);manganese(2+);zinc(2+)	SLC39A14-Quinic acid	other
HEK-SLC39A2-WTOE-Ct-R100248	SLC39A2	SLC39A2	Cytidine monophosphate	CHEBI:17361	0.767869	0.376389	0.811217	TRUE					CHEBI:29105;CHEBI:48775	zinc(2+);cadmium(2+)	SLC39A2-Cytidine monophosphate	other
1321N1-SLC37A2-KOOE-Ct-R100245	SLC37A2	SLC37A2	Vanillic acid	CHEBI:30816	0.767866	0.0337602	0.314527	FALSE					CHEBI:14314;CHEBI:35780	D-glucose 6-phosphate;phosphate ion	SLC37A2-Vanillic acid	other
HEK-SLC4A9-WTOE-Ct-R100142	SLC4A9	SLC4A9	Hydroxy-indoleacetic acid	CHEBI:27823	0.767578	0.347086	0.706141	FALSE					CHEBI:17544;CHEBI:17996	hydrogencarbonate;chloride	SLC4A9-Hydroxy-indoleacetic acid	other
HEK-SLC7A9-WTOE-Ct-R100249	SLC7A9	SLC7A9	Muricholic acid	CHEBI:134216	0.766997	0.365376	0.75511	FALSE					CHEBI:15603;CHEBI:16283;CHEBI:16467;CHEBI:25017;CHEBI:25094;CHEBI:29016	L-leucine;L-cystine;L-arginine;leucine;lysine;arginine	SLC7A9-Muricholic acid	other
HCT116-SLC38A7-KOOE-Ct-R100328	SLC38A7	SLC38A7	Homocitrate	CHEBI:17852	0.766899	0.0931343	0.40286	TRUE					CHEBI:22653;CHEBI:2704;CHEBI:28300	asparagine;anastrozole;glutamine	SLC38A7-Homocitrate	other
HEK-SLC4A1-WTOE-Ct-R100249	SLC4A1	SLC4A1	Vanillic acid	CHEBI:30816	0.766592	0.00417093	0.0131716	FALSE					CHEBI:17544;CHEBI:17996	hydrogencarbonate;chloride	SLC4A1-Vanillic acid	other
HEK-UNC93B1-WTOE-Ct-R100251	UNC93B1	UNC93B1	Cytidine monophosphate	CHEBI:17361	0.766367	0.390392	0.767456	TRUE							UNC93B1-Cytidine monophosphate	novel
HEK-SLC40A1-WTOE-Ct-R100159	SLC40A1	SLC40A1	Aminoadipic acid	CHEBI:37024	0.766342	1.72e-08	1.53e-06	TRUE					CHEBI:29033;CHEBI:29035	iron(2+);manganese(2+)	SLC40A1-Aminoadipic acid	other
HEK-SLC16A8-WTOE-Ct-R100159	SLC16A8	SLC16A8	Hydroxyanthranilic acid	CHEBI:15793	0.766305	0.253923	0.43046	TRUE					CHEBI:24996	lactate	SLC16A8-Hydroxyanthranilic acid	other
HCT116-SLC35B2-KOOE-Ct-R100284	SLC35B2	SLC35B2	Cystathionine	CHEBI:17755	0.766058	0.0289803	0.338707	TRUE					CHEBI:17980	3'-phospho-5'-adenylyl sulfate	SLC35B2-Cystathionine	other
HEK-SLC6A2-WTOE-Nt-R100238	SLC6A2	SLC6A2	Muconic acid	CHEBI:38407	0.765797	0.193224	0.805347	FALSE					CHEBI:29101;CHEBI:33569	sodium(1+);noradrenaline	SLC6A2-Muconic acid	other
HCT116-SLC25A15-KOOE-Ct-R100286	SLC25A15	SLC25A15	Guanosine cyclic monophosphate	CHEBI:16356	0.765713	0.00934696	0.19709	FALSE					CHEBI:18257	ornithine	SLC25A15-Guanosine cyclic monophosphate	other
HEK-SLC50A1-WTOE-Nt-R100278	SLC50A1	SLC50A1	Vanillic acid	CHEBI:30816	0.76492	0.241642	0.758708	TRUE					CHEBI:17234	glucose	SLC50A1-Vanillic acid	other
HCT116-SLC9A8-KOOE-Ct-R100286	SLC9A8	SLC9A8	Cystathionine	CHEBI:17755	0.764834	0.129539	0.534875	TRUE					CHEBI:15378;CHEBI:29101;CHEBI:29103	hydron;sodium(1+);potassium(1+)	SLC9A8-Cystathionine	other
HCT116-SLC25A32-KOOE-Ct-R100236	SLC25A32	SLC25A32	Creatine	CHEBI:16919	0.764265	0.000295991	0.00177595	TRUE							SLC25A32-Creatine	novel
HCT116-SLC30A3-KOOE-Ct-R100209	SLC30A3	SLC30A3	Hydroxy-kynurenine	CHEBI:1547	0.763999	0.0292377	0.192912	FALSE					CHEBI:29105	zinc(2+)	SLC30A3-Hydroxy-kynurenine	other
HEK-OCA2-WTOE-Ct-R100238	OCA2	OCA2	Acetylcarnitine	CHEBI:73024	0.763647	0.0116624	0.134899	TRUE					CHEBI:17996	chloride	OCA2-Acetylcarnitine	other
HuH7-SLC2A2-KOOE-Ct-R100278	SLC2A2	SLC2A2	Cytidine monophosphate	CHEBI:17361	0.763622	0.00024707	0.00914158	TRUE					CHEBI:15866;CHEBI:58723	2-deoxy-D-glucose;2-ammonio-2-deoxy-D-glucopyranose	SLC2A2-Cytidine monophosphate	other
HuH7-SLCO1A2-KOOE-Ct-R100267	SLCO1A2	SLCO1A2	AICAR	CHEBI:28498	0.763531	0.0769944	0.957441	TRUE					CHEBI:119915;CHEBI:132028;CHEBI:16525;CHEBI:16814;CHEBI:16990;CHEBI:17336;CHEBI:17474;CHEBI:17687;CHEBI:18258;CHEBI:28077;CHEBI:28748;CHEBI:28865;CHEBI:38545;CHEBI:39455;CHEBI:44185;CHEBI:45783;CHEBI:5050;CHEBI:52274;CHEBI:52275;CHEBI:52866;CHEBI:63618;CHEBI:63836;CHEBI:6925;CHEBI:73356;CHEBI:7719;CHEBI:791;CHEBI:80003;CHEBI:81498;CHEBI:89700	fentanyl;tauroursodeoxycholate;taurochenodeoxycholic acid;dehydroepiandrosterone sulfate;bilirubin IXalpha;all-trans-retinol;estrone 3-sulfate;glycocholic acid;3,3',5-triiodo-L-thyronine;rifampicin;doxorubicin;taurocholic acid;rosuvastatin;unoprostone;methotrexate;imatinib;fexofenadine;sulforhodamine 101;sulforhodamine G;lissamine rhodamine anion;pravastatin;bromosulfophthalein;microcystin-LR;DPD…	SLCO1A2-AICAR	other
HEK-NIPAL3-WTOE-Ct-R100251	NIPAL3	NIPAL3	5 Methyl tetrahydrofolate	CHEBI:15641	0.763046	0.57689	0.736031	FALSE							NIPAL3-5 Methyl tetrahydrofolate	novel
HCT116-SLC33A1-KOOE-Ct-R100304	SLC33A1	SLC33A1	Hypoxanthine	CHEBI:17368	0.763046	0.0231485	0.0581841	TRUE					CHEBI:15351	acetyl-CoA	SLC33A1-Hypoxanthine	other
HEK-SLC17A3-WTOE-Ct-R100151	SLC17A3	SLC17A3	Hydroxy-kynurenine	CHEBI:1547	0.762758	0.268114	0.993859	FALSE					CHEBI:104011;CHEBI:17474;CHEBI:27226;CHEBI:3213;CHEBI:7719;CHEBI:791	p-aminohippuric acid;estrone 3-sulfate;uric acid;bumetanide;ochratoxin A;17beta-estradiol 17-glucosiduronic acid	SLC17A3-Hydroxy-kynurenine	other
HEK-TMEM241-WTOE-Ct-R100276	TMEM241	TMEM241	Cytidine monophosphate	CHEBI:17361	0.762574	0.0179937	0.0536956	TRUE							TMEM241-Cytidine monophosphate	novel
HEK-SLC7A11-WTOE-Ct-R100162	SLC7A11	SLC7A11	Deoxyadenosine	CHEBI:17256	0.762121	0.438252	0.594597	FALSE					CHEBI:16015;CHEBI:16283;CHEBI:17053	L-glutamic acid;L-cystine;L-aspartic acid	SLC7A11-Deoxyadenosine	other
HCT116-SLC39A14-KOOE-Ct-R100188	SLC39A14	SLC39A14	Deoxy-(methylthio)adenosine	CHEBI:17509	0.761967	0.0145251	0.116633	TRUE					CHEBI:29033;CHEBI:29035;CHEBI:29105	iron(2+);manganese(2+);zinc(2+)	SLC39A14-Deoxy-(methylthio)adenosine	other
LS180-SPNS3-KOOE-Ct-R100236	SPNS3	SPNS3	Hydroxyethylindole	CHEBI:17890	0.761761	0.149425	0.347413	FALSE							SPNS3-Hydroxyethylindole	novel
HEK-SPNS2-WTOE-Ct-R100162	SPNS2	SPNS2	Indoline-2-carboxylate	CHEBI:167877	0.761415	0.0529401	0.907594	FALSE					CHEBI:16893;CHEBI:37550;CHEBI:73420	sphinganine 1-phosphate;sphingosine 1-phosphate;fingolimod phosphate	SPNS2-Indoline-2-carboxylate	other
HEK-SLC12A4-WTOE-Ct-R100276	SLC12A4	SLC12A4	Hydroxyethylindole	CHEBI:17890	0.761403	0.450471	0.717699	FALSE					CHEBI:17996;CHEBI:29103	chloride;potassium(1+)	SLC12A4-Hydroxyethylindole	other
HCT116-SLC30A3-KOOE-Ct-R100209	SLC30A3	SLC30A3	Inosine monophosphate	CHEBI:17202	0.76138	5.69e-07	0.000102904	TRUE					CHEBI:29105	zinc(2+)	SLC30A3-Inosine monophosphate	other
HEK-SLC15A3-WTOE-Ct-R100173	SLC15A3	SLC15A3	Dihydroorotic acid	CHEBI:30865	0.76112	0.198628	0.633645	TRUE					CHEBI:15378;CHEBI:155876;CHEBI:27570;CHEBI:3479;CHEBI:35854;CHEBI:63961	hydron;glycylsarcosine;histidine;cefadroxil;valacyclovir;glycyl-glycyl-glycine	SLC15A3-Dihydroorotic acid	other
HEK-SLC22A11-WTOE-Ct-R100156	SLC22A11	SLC22A11	Flavin adenine dinucleotide	CHEBI:16238	0.761058	0.0636567	0.282142	TRUE					CHEBI:10110;CHEBI:104011;CHEBI:15551;CHEBI:15553;CHEBI:16814;CHEBI:17474;CHEBI:2453;CHEBI:27226;CHEBI:27902;CHEBI:3213;CHEBI:39073;CHEBI:44185;CHEBI:465284;CHEBI:63618;CHEBI:7719	zidovudine;p-aminohippuric acid;prostaglandin E2;prostaglandin F2alpha;dehydroepiandrosterone sulfate;estrone 3-sulfate;acyclovir;uric acid;tetracycline;bumetanide;6-carboxyfluorescein;methotrexate;ganciclovir;pravastatin;ochratoxin A	SLC22A11-Flavin adenine dinucleotide	other
HEK-SLC39A2-WTOE-Ct-R100248	SLC39A2	SLC39A2	Indoline-2-carboxylate	CHEBI:167877	0.761057	0.149221	0.765223	FALSE					CHEBI:29105;CHEBI:48775	zinc(2+);cadmium(2+)	SLC39A2-Indoline-2-carboxylate	other
HCT116-SLC25A40-KOOE-Ct-R100285	SLC25A40	SLC25A40	Hydroxy-kynurenine	CHEBI:1547	0.760879	0.159296	0.369002	FALSE					CHEBI:16856	glutathione	SLC25A40-Hydroxy-kynurenine	other
HEK-SLC13A1-WTOE-Nt-R100261	SLC13A1	SLC13A1	Butyrylcarnitine	CHEBI:7676	0.760408	0.0631699	0.150636	TRUE					CHEBI:16189;CHEBI:29101	sulfate;sodium(1+)	SLC13A1-Butyrylcarnitine	other
HuH7-SLC23A1-KOOE-Ct-R100287	SLC23A1	SLC23A1	Galactosamine	CHEBI:60312	0.760189	0.414125	0.740647	FALSE					CHEBI:22652;CHEBI:29101	ascorbic acid;sodium(1+)	SLC23A1-Galactosamine	other
LS180-NIPAL1-KOOE-Ct-R100275	NIPAL1	NIPAL1	Deoxy-(methylthio)adenosine	CHEBI:17509	0.759839	0.00427067	0.0182474	TRUE							NIPAL1-Deoxy-(methylthio)adenosine	novel
HEK-SLC30A2-WTOE-Ct-R100140	SLC30A2	SLC30A2	Hydroxy-proline	CHEBI:18240	0.759775	0.217161	0.74567	TRUE					CHEBI:15378;CHEBI:29105	hydron;zinc(2+)	SLC30A2-Hydroxy-proline	other
HEK-SLC7A9-WTOE-Ct-R100249	SLC7A9	SLC7A9	Galactosamine	CHEBI:60312	0.759125	0.502758	0.864186	FALSE					CHEBI:15603;CHEBI:16283;CHEBI:16467;CHEBI:25017;CHEBI:25094;CHEBI:29016	L-leucine;L-cystine;L-arginine;leucine;lysine;arginine	SLC7A9-Galactosamine	other
HCT116-SLC30A7-KOOE-Ct-R100284	SLC30A7	SLC30A7	Pyridoxamine	CHEBI:16410	0.759095	0.103128	0.700076	FALSE					CHEBI:29105	zinc(2+)	SLC30A7-Pyridoxamine	other
HEK-SLC8A3-WTOE-Ct-R100156	SLC8A3	SLC8A3	Adenosine cyclic monophosphate	CHEBI:17489	0.758604	0.0453528	0.414968	TRUE					CHEBI:29101;CHEBI:29108	sodium(1+);calcium(2+)	SLC8A3-Adenosine cyclic monophosphate	other
LS180-SLCO1B3-KOOE-Ct-R100188	SLCO1B3	SLCO1B3	Homocystine	CHEBI:17485	0.758121	0.169146	0.404845	FALSE					CHEBI:132446;CHEBI:132448;CHEBI:135946;CHEBI:16814;CHEBI:16978;CHEBI:16990;CHEBI:28077;CHEBI:28195;CHEBI:28832;CHEBI:28835;CHEBI:28865;CHEBI:32020;CHEBI:38545;CHEBI:39421;CHEBI:4784;CHEBI:51450;CHEBI:63836;CHEBI:6925;CHEBI:791;CHEBI:80327;CHEBI:89417;CHEBI:9927	perfluorobutanesulfonic acid;perfluorohexanesulfonic acid;sincalide;dehydroepiandrosterone sulfate;leukotriene C4;bilirubin IXalpha;rifampicin;3alpha-hydroxy-5beta-androstan-17-one;androsterone 3-glucosiduronic acid;testosterone 17-glucosiduronic acid;taurocholic acid;pitavastatin;rosuvastatin;perfluorooctane-1-sulfonic acid;enalapril;bosentan;bromosulfophthalein;microcystin-LR;17beta-estradiol 1…	SLCO1B3-Homocystine	other
HEK-SLC9A3-WTOE-Ct-R100156	SLC9A3	SLC9A3	Homoserine	CHEBI:30653	0.758119	0.123544	0.859988	TRUE					CHEBI:15378;CHEBI:29101	hydron;sodium(1+)	SLC9A3-Homoserine	other
HEK-SLC34A3-WTOE-Ct-R100249	SLC34A3	SLC34A3	Orotic acid	CHEBI:16742	0.757969	0.0837019	0.167404	TRUE					CHEBI:29101;CHEBI:35780	sodium(1+);phosphate ion	SLC34A3-Orotic acid	other
HEK-SLC9C1-WTOE-Ct-R100155	SLC9C1	SLC9C1	Methoxytryptamine	CHEBI:2089	0.757382	0.455083	0.844132	FALSE							SLC9C1-Methoxytryptamine	novel
HEK-SLC6A2-WTOE-Nt-R100238	SLC6A2	SLC6A2	Octanoylcarnitine	CHEBI:73039	0.75728	0.0195479	0.453767	FALSE					CHEBI:29101;CHEBI:33569	sodium(1+);noradrenaline	SLC6A2-Octanoylcarnitine	other
HEK-SLC51B-WTOE-Ct-R100270	SLC51B	SLC51B	Uric acid	CHEBI:27226	0.757246	0.233037	0.735875	TRUE							SLC51B-Uric acid	novel
HEK-SLC35F6-WTOE-Ct-R100290	SLC35F6	SLC35F6	Homocystine	CHEBI:17485	0.757032	0.389259	0.602825	TRUE							SLC35F6-Homocystine	novel
HCT116-SLC6A8-KOOE-Ct-R100356	SLC6A8	SLC6A8	Adenine	CHEBI:16708	0.756942	3.8e-05	0.000471349	TRUE					CHEBI:16919;CHEBI:17996;CHEBI:29101	creatine;chloride;sodium(1+)	SLC6A8-Adenine	other
HEK-SLC22A24-WTOE-Ct-R100140	SLC22A24	SLC22A24	Deoxythymidine triphosphate	CHEBI:18077	0.756904	0.246243	0.705951	TRUE					CHEBI:15741;CHEBI:17474;CHEBI:17687;CHEBI:28865;CHEBI:39073;CHEBI:44185;CHEBI:51596;CHEBI:7719;CHEBI:791;CHEBI:88730	succinic acid;estrone 3-sulfate;glycocholic acid;taurocholic acid;6-carboxyfluorescein;methotrexate;2',7'-dichlorofluorescein;ochratoxin A;17beta-estradiol 17-glucosiduronic acid;5alpha-androstane-3beta,17beta-diol 3-O-(beta-D-glucuronide)	SLC22A24-Deoxythymidine triphosphate	other
HEK-SLC24A3-WTOE-Ct-R100232	SLC24A3	SLC24A3	Quinic acid	CHEBI:17521	0.756601	0.100253	0.766583	TRUE					CHEBI:29101;CHEBI:29103;CHEBI:29108	sodium(1+);potassium(1+);calcium(2+)	SLC24A3-Quinic acid	other
HEK-MFSD4A-WTOE-Ct-R100131	MFSD4A	MFSD4A	Dihydroxyacetone phosphate	CHEBI:16108	0.756489	0.0869057	0.634	TRUE							MFSD4A-Dihydroxyacetone phosphate	novel
HCT116-SLC39A3-KOOE-Ct-R100328	SLC39A3	SLC39A3	Uridine monophosphate	CHEBI:16695	0.756191	0.00306841	0.0282516	TRUE							SLC39A3-Uridine monophosphate	novel
HCT116-SLC38A7-KOOE-Ct-R100328	SLC38A7	SLC38A7	Riboflavin	CHEBI:17015	0.755931	0.467591	0.731768	TRUE					CHEBI:22653;CHEBI:2704;CHEBI:28300	asparagine;anastrozole;glutamine	SLC38A7-Riboflavin	other
HEK-SLC35F1-WTOE-Ct-R100248	SLC35F1	SLC35F1	Muconic acid	CHEBI:38407	0.755928	0.209054	0.577238	FALSE							SLC35F1-Muconic acid	novel
HEK-SLC49A3-WTOE-Ct-R100251	SLC49A3	SLC49A3	Glutathione oxidized	CHEBI:17858	0.755115	0.00473984	0.35305	TRUE							SLC49A3-Glutathione oxidized	novel
HEK-SLC15A3-WTOE-Ct-R100173	SLC15A3	SLC15A3	Indoline-2-carboxylate	CHEBI:167877	0.754515	0.185161	0.633645	FALSE					CHEBI:15378;CHEBI:155876;CHEBI:27570;CHEBI:3479;CHEBI:35854;CHEBI:63961	hydron;glycylsarcosine;histidine;cefadroxil;valacyclovir;glycyl-glycyl-glycine	SLC15A3-Indoline-2-carboxylate	other
1321N1-SLC16A11-KOOE-Ct-R100192	SLC16A11	SLC16A11	Pyridoxamine	CHEBI:16410	0.754444	0.249155	0.558906	FALSE					CHEBI:15361;CHEBI:15378	pyruvate;hydron	SLC16A11-Pyridoxamine	other
SKMEL28-SLC13A3-KOOE-Ct-R100269	SLC13A3	SLC13A3	Adipic acid	CHEBI:30832	0.754337	0.0014357	0.0379435	TRUE					CHEBI:15741;CHEBI:16452;CHEBI:191383;CHEBI:191384;CHEBI:29101;CHEBI:29806;CHEBI:30915;CHEBI:6650	succinic acid;oxaloacetate(2-);2,2-dimethylsuccinate(2-);2,3-dimethylsuccinate(2-);sodium(1+);fumarate(2-);2-oxoglutaric acid;malic acid	SLC13A3-Adipic acid	other
HCT116-MTCH1-KOOE-Ct-R100174	MTCH1	MTCH1	Dihydroorotic acid	CHEBI:30865	0.754329	0.00417975	0.0495997	TRUE							MTCH1-Dihydroorotic acid	novel
HEK-SLC25A3-WTOE-Ct-R100277	SLC25A3	SLC25A3	Dihydroxybenzoic acid	CHEBI:18026	0.753845	0.0459825	0.232984	FALSE					CHEBI:23378	copper cation	SLC25A3-Dihydroxybenzoic acid	other
HuH7-SLC26A3-KOOE-Ct-R100266	SLC26A3	SLC26A3	5 Methyl tetrahydrofolate	CHEBI:15641	0.753632	0.077386	0.283233	FALSE					CHEBI:17544;CHEBI:17996	hydrogencarbonate;chloride	SLC26A3-5 Methyl tetrahydrofolate	other
HEK-SLC6A18-WTOE-Ct-R100140	SLC6A18	SLC6A18	Mevalonolactone	CHEBI:67849	0.753309	0.142112	0.840959	FALSE					CHEBI:15428;CHEBI:16643;CHEBI:16977;CHEBI:17115;CHEBI:17561;CHEBI:17996;CHEBI:24898;CHEBI:25017;CHEBI:27266;CHEBI:28300;CHEBI:29101	glycine;L-methionine;L-alanine;L-serine;L-cysteine;chloride;isoleucine;leucine;valine;glutamine;sodium(1+)	SLC6A18-Mevalonolactone	other
HEK-SLC25A13-WTOE-Nt-R100290	SLC25A13	SLC25A13	Pyridoxamine	CHEBI:16410	0.752978	0.390203	0.957299	FALSE					CHEBI:18237;CHEBI:22660	glutamic acid;aspartic acid	SLC25A13-Pyridoxamine	other
HEK-RHCG-WTOE-Ct-R100131	RHCG	RHCG	Carnitine	CHEBI:17126	0.752777	0.259972	0.687211	TRUE					CHEBI:15378;CHEBI:16134;CHEBI:16830	hydron;ammonia;methylamine	RHCG-Carnitine	other
HEK-SLC36A3-WTOE-Ct-R100140	SLC36A3	SLC36A3	Pyridoxine	CHEBI:16709	0.752718	0.111232	0.543799	TRUE							SLC36A3-Pyridoxine	novel
HEK-SLC39A11-WTOE-Nt-R100304	SLC39A11	SLC39A11	Hydroxyethylindole	CHEBI:17890	0.752694	0.305466	0.985475	FALSE							SLC39A11-Hydroxyethylindole	novel
HCT116-SLC6A8-KOOE-Ct-R100356	SLC6A8	SLC6A8	N-Formyl-Tyrosine	CHEBI:50603	0.752608	0.00222923	0.0118468	TRUE					CHEBI:16919;CHEBI:17996;CHEBI:29101	creatine;chloride;sodium(1+)	SLC6A8-N-Formyl-Tyrosine	other
HEK-SLC6A7-WTOE-Ct-R100304	SLC6A7	SLC6A7	N-Acetylneuraminic acid	CHEBI:17012	0.752285	0.10056	0.301345	TRUE					CHEBI:17203	L-proline	SLC6A7-N-Acetylneuraminic acid	other
HCT116-SLC25A10-KOOE-Ct-R100315	SLC25A10	SLC25A10	Fructose 1,6-biphosphate	CHEBI:16905	0.75184	0.0857525	0.182397	TRUE					CHEBI:35780;CHEBI:6650	phosphate ion;malic acid	SLC25A10-Fructose 1,6-biphosphate	other
HEK-SLC36A3-WTOE-Ct-R100140	SLC36A3	SLC36A3	Adenine	CHEBI:16708	0.751748	0.0196438	0.32552	TRUE							SLC36A3-Adenine	novel
HCT116-SLC35A3-KOOE-Ct-R100284	SLC35A3	SLC35A3	Methoxytryptamine	CHEBI:2089	0.751733	0.122229	0.366936	FALSE					CHEBI:16264	UDP-N-acetyl-alpha-D-glucosamine	SLC35A3-Methoxytryptamine	other
HEK-SLC15A3-WTOE-Ct-R100173	SLC15A3	SLC15A3	Shikimic acid	CHEBI:16119	0.751623	0.0538438	0.41874	FALSE					CHEBI:15378;CHEBI:155876;CHEBI:27570;CHEBI:3479;CHEBI:35854;CHEBI:63961	hydron;glycylsarcosine;histidine;cefadroxil;valacyclovir;glycyl-glycyl-glycine	SLC15A3-Shikimic acid	other
HCT116-SLC1A3-KOOE-Ct-R100185	SLC1A3	SLC1A3	Hydroxy-kynurenine	CHEBI:1547	0.751433	0.167939	0.360397	FALSE					CHEBI:16015;CHEBI:17053;CHEBI:17364;CHEBI:18237;CHEBI:22660;CHEBI:29101;CHEBI:29103	L-glutamic acid;L-aspartic acid;D-aspartic acid;glutamic acid;aspartic acid;sodium(1+);potassium(1+)	SLC1A3-Hydroxy-kynurenine	other
HCT116-SLC25A33-KOOE-Ct-R100356	SLC25A33	SLC25A33	Uridine monophosphate	CHEBI:16695	0.751217	0.0160102	0.0620397	TRUE			CHEBI:17552;CHEBI:17659;CHEBI:28846	GDP;UDP;dCDP	CHEBI:15713;CHEBI:15996;CHEBI:16039;CHEBI:16311;CHEBI:16497;CHEBI:17552;CHEBI:17625;CHEBI:17659;CHEBI:17677;CHEBI:28846;CHEBI:28862;CHEBI:61377;CHEBI:63550	UTP;GTP;ITP;dCTP;dGTP;GDP;dUTP;UDP;CTP;dCDP;dGDP;TDP;TTP	SLC25A33-Uridine monophosphate	metabolic conversion
HEK-SLC16A13-WTOE-Ct-R100194	SLC16A13	SLC16A13	Oxamic acid	CHEBI:18058	0.751168	0.322389	0.529393	TRUE							SLC16A13-Oxamic acid	novel
HEK-SLC40A1-WTOE-Ct-R100159	SLC40A1	SLC40A1	Maleic acid	CHEBI:18300	0.751149	0.00190802	0.0087084	TRUE					CHEBI:29033;CHEBI:29035	iron(2+);manganese(2+)	SLC40A1-Maleic acid	other
HEK-LETM1-WTOE-Ct-R100246	LETM1	LETM1	Cystine	CHEBI:17376	0.750788	0.0123049	0.0390362	TRUE					CHEBI:15378;CHEBI:29108	hydron;calcium(2+)	LETM1-Cystine	other
HCT116-SLC25A33-KOOE-Ct-R100356	SLC25A33	SLC25A33	Adenosine monophosphate	CHEBI:16027	0.750517	0.185145	0.333502	TRUE			CHEBI:17552;CHEBI:17659;CHEBI:28846	GDP;UDP;dCDP	CHEBI:15713;CHEBI:15996;CHEBI:16039;CHEBI:16311;CHEBI:16497;CHEBI:17552;CHEBI:17625;CHEBI:17659;CHEBI:17677;CHEBI:28846;CHEBI:28862;CHEBI:61377;CHEBI:63550	UTP;GTP;ITP;dCTP;dGTP;GDP;dUTP;UDP;CTP;dCDP;dGDP;TDP;TTP	SLC25A33-Adenosine monophosphate	metabolic conversion
HEK-SLC46A2-WTOE-Ct-R100147	SLC46A2	SLC46A2	Guanidobutyric acid	CHEBI:86564	0.749574	0.103019	0.823881	TRUE					CHEBI:46763;CHEBI:59271;CHEBI:59414;CHEBI:75947	tat-BP;gamma-D-glutamyl-meso-diaminopimelic acid;muramyl dipeptide;2'-3'-cGAMP	SLC46A2-Guanidobutyric acid	other
HEK-SLC40A1-WTOE-Ct-R100159	SLC40A1	SLC40A1	Pentose	CHEBI:25901	0.749551	0.0229885	0.0649516	TRUE					CHEBI:29033;CHEBI:29035	iron(2+);manganese(2+)	SLC40A1-Pentose	other
HEK-SLC25A47-WTOE-Ct-R100155	SLC25A47	SLC25A47	Dihydroorotic acid	CHEBI:30865	0.749368	0.0785644	0.530106	TRUE					CHEBI:15846	NAD(+)	SLC25A47-Dihydroorotic acid	other
HEK-TMEM104-WTOE-Ct-R100276	TMEM104	TMEM104	Asparagine	CHEBI:22653	0.749334	0.00910713	0.114143	TRUE							TMEM104-Asparagine	novel
HEK-SLC6A2-WTOE-Nt-R100238	SLC6A2	SLC6A2	Homocystine	CHEBI:17485	0.749103	0.308005	0.805347	TRUE					CHEBI:29101;CHEBI:33569	sodium(1+);noradrenaline	SLC6A2-Homocystine	other
HEK-SLC15A3-WTOE-Ct-R100173	SLC15A3	SLC15A3	Deoxycytidine monophosphate	CHEBI:15918	0.748901	0.118015	0.503732	TRUE					CHEBI:15378;CHEBI:155876;CHEBI:27570;CHEBI:3479;CHEBI:35854;CHEBI:63961	hydron;glycylsarcosine;histidine;cefadroxil;valacyclovir;glycyl-glycyl-glycine	SLC15A3-Deoxycytidine monophosphate	other
HEK-SLC16A12-WTOE-Nt-R100270	SLC16A12	SLC16A12	Indoline-2-carboxylate	CHEBI:167877	0.748857	0.218151	0.469604	FALSE					CHEBI:16344;CHEBI:16919;CHEBI:18050;CHEBI:36559;CHEBI:81394	guanidinoacetic acid;creatine;L-glutamine;3-hydroxyanthranilate;indole-5,6-quinone-2-carboxylic acid	SLC16A12-Indoline-2-carboxylate	other
HEK-SLC35B1-WTOE-Ct-R100249	SLC35B1	SLC35B1	Fructose 1,6-biphosphate	CHEBI:16905	0.748506	0.0777752	0.283278	TRUE					CHEBI:15422;CHEBI:16761;CHEBI:17200	ATP;ADP;UDP-alpha-D-glucuronic acid	SLC35B1-Fructose 1,6-biphosphate	other
HEK-SLC13A1-WTOE-Nt-R100261	SLC13A1	SLC13A1	Arabitol	CHEBI:22605	0.748101	0.00246224	0.0095412	TRUE					CHEBI:16189;CHEBI:29101	sulfate;sodium(1+)	SLC13A1-Arabitol	other
HEK-SLC35G5-WTOE-Ct-R100156	SLC35G5	SLC35G5	Pyridoxamine	CHEBI:16410	0.748016	0.260174	0.542354	FALSE							SLC35G5-Pyridoxamine	novel
LS180-SPNS3-KOOE-Ct-R100236	SPNS3	SPNS3	Hydroxy-indoleacetic acid	CHEBI:27823	0.747931	0.0397509	0.154035	FALSE							SPNS3-Hydroxy-indoleacetic acid	novel
HCT116-NIPA2-KOOE-Ct-R100275	NIPA2	NIPA2	Hydroxyethylindole	CHEBI:17890	0.747838	0.0706201	0.172423	FALSE					CHEBI:18420	magnesium(2+)	NIPA2-Hydroxyethylindole	other
HEK-SLC26A8-WTOE-Ct-R100155	SLC26A8	SLC26A8	Aminobutyric acid	CHEBI:16865	0.7478	0.212091	0.744298	TRUE					CHEBI:16189;CHEBI:16995;CHEBI:17996	sulfate;oxalic acid;chloride	SLC26A8-Aminobutyric acid	other
HEK-SLC25A13-WTOE-Nt-R100290	SLC25A13	SLC25A13	Malic acid	CHEBI:6650	0.747779	0.128843	0.713317	TRUE					CHEBI:18237;CHEBI:22660	glutamic acid;aspartic acid	SLC25A13-Malic acid	other
HCT116-SLC26A11-KOOE-Ct-R100285	SLC26A11	SLC26A11	Serine	CHEBI:17822	0.747709	0.000240348	0.00733063	TRUE					CHEBI:17996;CHEBI:29101	chloride;sodium(1+)	SLC26A11-Serine	other
HEK-SLC25A18-WTOE-Ct-R100277	SLC25A18	SLC25A18	Histidine	CHEBI:27570	0.747506	0.134262	0.722394	TRUE					CHEBI:18237	glutamic acid	SLC25A18-Histidine	other
HEK-SLC6A2-WTOE-Nt-R100238	SLC6A2	SLC6A2	Methoxytryptamine	CHEBI:2089	0.747445	0.173863	0.805347	FALSE					CHEBI:29101;CHEBI:33569	sodium(1+);noradrenaline	SLC6A2-Methoxytryptamine	other
HEK-SLC35G5-WTOE-Ct-R100156	SLC35G5	SLC35G5	Uridine	CHEBI:16704	0.747289	0.249402	0.542354	TRUE							SLC35G5-Uridine	novel
HEK-SLC18A1-WTOE-Ct-R100154	SLC18A1	SLC18A1	N-Acetyl-glucosamine phosphate	CHEBI:15784	0.746749	0.210847	0.740033	TRUE					CHEBI:18243;CHEBI:28790;CHEBI:33569	dopamine;serotonin;noradrenaline	SLC18A1-N-Acetyl-glucosamine phosphate	other
HEK-SLCO6A1-WTOE-Ct-R100142	SLCO6A1	SLCO6A1	gamma-Glu-Cys	CHEBI:17515	0.746405	0.00394003	0.232462	TRUE							SLCO6A1-gamma-Glu-Cys	novel
HEK-UNC93B1-WTOE-Ct-R100251	UNC93B1	UNC93B1	N-Acetyl-glucosamine phosphate	CHEBI:15784	0.746375	0.510646	0.808334	TRUE							UNC93B1-N-Acetyl-glucosamine phosphate	novel
HEK-SLC7A14-WTOE-Ct-R100142	SLC7A14	SLC7A14	Indoline-2-carboxylate	CHEBI:167877	0.746182	0.243889	0.647202	FALSE							SLC7A14-Indoline-2-carboxylate	novel
HEK-SLC6A2-WTOE-Nt-R100238	SLC6A2	SLC6A2	Glucosamine 6-phosphate	CHEBI:47987	0.74609	0.202716	0.805347	FALSE					CHEBI:29101;CHEBI:33569	sodium(1+);noradrenaline	SLC6A2-Glucosamine 6-phosphate	other
[truncated: 67,225 more rows]
