# Supplementary material for: Metabolic mapping of the human solute carrier superfamily
Source: Mol Syst Biol. 2025 May 12;21(6):560–98. doi: 10.1038/s44320-025-00106-4 (PMC12130231; doi:10.1038/s44320-025-00106-4)
Supplement: Supplementary file 8 — Dataset EV4 [file 44320_2025_106_MOESM8_ESM.xlsx]

## Sheet: Legend
Header	Description
pathwayId	Reactome pathway ID
nrRegulatedAnalysesRnaseq	number of transcriptomic differential analyses in which at least one gene corresponding to a reaction in this Reactome pathway were deregulated
nrRegulatedReactionsRnaseq	number of reactions in this Reactome pathway where at least one corresponding gene was deregulated in the transcriptomics differential analysis
nrRegulatedProteins	number of genes corresponding to reactions in this Reactome pathway that were deregulated in at least one transcriptomics differential analysis
regulatedProteins	UniProt IDs of proteins coresponding to the deregulated genes
nrRegulatedAnalysesMetab	number of metabolomic differential analyses in which at least one metabolite corresponding to a reaction in this Reactome pathway were deregulated
nrRegulatedReactionsMetab	number of reactions in this Reactome pathway where at least one corresponding metabolite was deregulated in the metabolomics differential analysis
nrRegulatedMetabolites	number of metabolites corresponding to reactions in this Reactome pathway that were deregulated in at least one metabolomics differential analysis
regulatedMetabolites	CHEBI IDs of the deregulated metabolites

## Sheet: Dataset EV4
pathwayId	nrRegulatedAnalysesRnaseq	nrRegulatedReactionsRnaseq	nrRegulatedProteins	regulatedProteins	nrRegulatedAnalysesMetab	nrRegulatedReactionsMetab	nrRegulatedMetabolites	regulatedMetabolites
R-HSA-1237112	68	7	6	Q13126;Q9BV20;Q96GX9;Q9UHY7;Q9BV57;P17174	191	2	5	chebi:17509;chebi:16708;chebi:59869;chebi:57844;chebi:35179
R-HSA-1362409	58	6	12	Q9NYZ2;Q96A46;Q9Y697;Q9HD34;Q16595;Q9H1K1;P10109;Q86SX6;Q86U28;Q9BUE6;Q8IWL3;P22570	36	3	2	chebi:57972;chebi:57692
R-HSA-140179	59	6	3	P27338;P21397;Q9NWM0	30	7	1	chebi:57692
R-HSA-140180	1	2	1	P23219
R-HSA-141333	56	5	2	P27338;P21397	30	5	1	chebi:57692
R-HSA-141334	16	1	1	Q9NWM0	30	2	1	chebi:57692
R-HSA-1428517	253	59	167	P48163;P00338;P07195;P07864;P35613;P53985;O15427;P21796;O95563;Q9Y5U8;P10515;P11177;P09622;P08559;Q04760;Q16775;O75390;Q99798;P50213;P51553;O43837;P48735;Q13423;P36957;Q02218;P53597;Q96I99;Q9P2R7;Q99643;O14521;P21912;P31040;P07954;P40926;Q6P587;P23368;Q16798;Q9H9P8;Q8N465;O43920;O75380;P56181;Q9UI09;O43181;P03915;P03905;P28331;P49821;P03886;P03923;O95139;P03891;Q9GZY4;P03897;Q96B77;O43677;O96000;…	205	56	17	chebi:15589;chebi:15361;chebi:422;chebi:57540;chebi:57692;chebi:30769;chebi:16810;chebi:17460;chebi:37565;chebi:30031;chebi:30616;chebi:32797;chebi:32796;chebi:456215;chebi:28868;chebi:35366;chebi:58095
R-HSA-1430728	353	1774	1697	Q14738;P67775;P62714;P30153;P30154;Q9NYZ2;Q96A46;Q9Y697;Q9HD34;Q16595;Q9H1K1;P10109;Q86SX6;Q86U28;Q9BUE6;Q8IWL3;P00918;P07451;P43166;Q8N1Q1;P22748;Q16790;O43570;Q9Y2D0;Q9UHB4;Q6FI81;Q9Y5Y2;P53384;O75027;P28340;P18074;Q9BX63;Q9Y3D0;Q96T76;O76071;Q9H6Q4;Q9H2U2;Q15181;Q9H008;P11166;P15291;P51570;P07902;P36871;Q14376;P11413;O95336;P52209;Q9H477;P49247;Q96AT9;P29401;P37837;Q96G03;Q9Y315;P14550;Q9Y2S2;…	282	960	169	chebi:57737;chebi:57972;chebi:57692;chebi:17925;chebi:17118;chebi:30616;chebi:17973;chebi:58367;chebi:58225;chebi:57540;chebi:47013;chebi:78346;chebi:15721;chebi:57651;chebi:17399;chebi:17151;chebi:17140;chebi:4208;chebi:4170;chebi:58165;chebi:37565;chebi:456215;chebi:32682;chebi:57743;chebi:58245;chebi:60377;chebi:57566;chebi:57865;chebi:46398;chebi:58359;chebi:37563;chebi:29985;chebi:61404;cheb…
R-HSA-1474151	100	10	9	P30793;P30047;Q03393;P35270;P31749;P07900;P0DP23;P29474;P00374	79	5	4	chebi:37565;chebi:58095;chebi:30616;chebi:57692
R-HSA-1475029	82	6	8	P00918;P07451;P43166;Q8N1Q1;P22748;Q16790;O43570;Q9Y2D0
R-HSA-1482788	111	9	15	Q86XP0;O60733;P53816;Q6P4A8;Q9UP65;Q9NP80;Q8NF37;Q7L5N7;Q6P1A2;Q643R3;Q6ZWT7;Q9NZ20;Q9BZM1;Q6P1J6;Q8N661
R-HSA-1482798	47	8	5	O60733;Q16635;P40939;P55084;Q6UWP7
R-HSA-1482801	58	6	9	Q86XP0;P53816;Q6P1A2;Q643R3;Q6ZNC8;Q9BZM1;Q9BXB5;Q9H0X9;Q9BZF1
R-HSA-1482839	62	9	14	Q86XP0;O60733;P53816;Q6P4A8;Q9NP80;Q6ZNC8;Q6ZWT7;Q6P1A2;Q643R3;Q9UP65;Q9NZ20;Q9BZM1;Q9HDD0;Q8TB40
R-HSA-1482883	35	6	5	Q96AD5;Q9NST1;Q96PD7;O75907;Q99685	42	1	1	chebi:35366
R-HSA-1482922	39	6	6	Q86XP0;P53816;Q6P4A8;Q9UP65;Q96N66;Q9BZM1
R-HSA-1482925	108	9	7	Q86XP0;Q8NF37;Q643R3;Q92604;Q9UJA2;Q9NZ20;Q9BZM1
R-HSA-1483076	10	1	1	Q9UJA2	42	1	1	chebi:60377
R-HSA-1483101	22	2	2	P48651;Q9BVG9	61	2	1	chebi:33384
R-HSA-1483115	50	6	5	Q86XP0;Q6P4A8;Q9UP65;Q8NCC3;Q9NPB8
R-HSA-1483148	63	3	6	Q13393;O14939;Q8IV08;Q8N2A8;O95674;Q32NB8	71	2	2	chebi:37563;chebi:60377
R-HSA-1483152	50	3	2	Q9UP65;Q9NPB8
R-HSA-1483166	122	15	26	P43304;P21695;Q8N335;O15228;Q86UL3;Q99943;O15120;Q9NRZ7;Q9NRZ5;Q9NUQ2;Q643R3;Q6UWP7;Q53EU6;Q8NF37;Q86XP0;Q9HCL2;Q8WWY8;Q8N2A8;Q8NAN2;Q7L4E1;Q13393;O14939;Q9BZM1;O94830;Q8NEL9;Q9NPH0	140	4	4	chebi:57692;chebi:57642;chebi:57540;chebi:30879
R-HSA-1483171
R-HSA-1483191	130	17	23	Q9UBM1;Q9UKL6;Q9NQZ5;Q8NF37;Q9Y365;P67870;P68400;P19784;P22303;Q8WWI5;Q8IWA5;Q8N4M1;Q8NCS7;P35790;Q8TCT1;P49585;Q14693;Q92539;Q9BQK8;Q9Y6K0;Q8WUD6;Q8WU67;Q8NA29	108	7	5	chebi:57856;chebi:30616;chebi:37563;chebi:60377;chebi:28868
R-HSA-1483196	16	4	1	P48739
R-HSA-1483206	160	114	98	Q99829;O75131;Q9UBL6;P43304;P21695;Q8N335;O15228;Q86UL3;Q99943;O15120;Q9NRZ7;Q9NRZ5;Q9NUQ2;Q643R3;Q6UWP7;Q53EU6;Q8NF37;Q86XP0;Q9HCL2;Q8WWY8;Q8N2A8;Q8NAN2;Q7L4E1;Q13393;O14939;Q9BZM1;O94830;Q8NEL9;Q9NPH0;Q96AD5;Q9NST1;Q96PD7;O75907;Q99685;Q9HBU6;Q9NVF9;P35790;Q8TCT1;Q8TBG4;Q99447;Q14693;Q92539;Q9BQK8;Q9Y6K0;Q9C0D9;Q9UG56;O60733;P53816;Q6P4A8;Q9NP80;Q6ZNC8;Q6ZWT7;Q6P1A2;Q9UP65;Q9NZ20;Q9HDD0;Q8TB40;…	176	25	12	chebi:30616;chebi:57692;chebi:57642;chebi:57540;chebi:30879;chebi:35366;chebi:17553;chebi:37563;chebi:60377;chebi:57856;chebi:28868;chebi:33384
R-HSA-1483213	115	7	12	Q9HBU6;Q9NVF9;P35790;Q8TCT1;Q8TBG4;Q99447;Q14693;Q92539;Q9BQK8;Q9Y6K0;Q9C0D9;Q9UG56	97	5	4	chebi:30616;chebi:17553;chebi:37563;chebi:60377
R-HSA-1483226	40	3	5	Q92903;O14735;O00562;Q9BZ72;Q9BZ71	71	2	2	chebi:37563;chebi:60377
R-HSA-1483248	57	5	5	P42356;Q8TCG2;Q9NTJ5;Q13614;O95248	45	1	1	chebi:30616
R-HSA-1483249	96	54	45	Q9NQ66;Q00722;Q01970;Q15147;P51178;Q9P212;Q8N3E9;P19174;P16885;Q4KWH8;O75038;Q9BRC7;P23677;P0DP23;P27987;Q96DU7;P60484;Q01968;Q92835;O15357;Q15735;O43426;Q13572;P32019;Q8NFU5;Q9H8X2;Q92551;Q9UHH9;Q9NZJ9;O95989;Q8NFP7;Q96G61;Q6PFW1;O43314;Q9UNW1;Q14642;P49441;P29218;O14732;Q96PE3;O15327;Q9NPH2;Q9UGB7;Q9Y216;Q96QG7	86	24	3	chebi:30616;chebi:4170;chebi:57540
R-HSA-1483255	102	82	75	Q5GJ75;O95379;Q8WVP5;P42356;Q8TCG2;Q9NTJ5;Q13614;O95248;P48739;Q9BTU6;Q9UBF8;P84077;P61204;O00443;Q99570;Q8NEB9;Q08AM6;Q9Y2I7;Q92562;Q01968;Q9NRR6;Q99755;O14986;O60331;O43426;O15056;Q9BT40;Q15735;P27986;P42336;Q92569;P42338;O00329;P48736;Q8WYR1;P60484;Q92835;O15357;O00750;P48426;P78356;Q96PE3;O15327;Q13496;Q13613;Q13615;Q9Y217;Q8NCE2;Q9HB21;Q12923;Q9HB19;Q9HB20;Q96JA3;Q9H4M7;Q9HAU0;Q9Y2H5;Q96QG7;…	50	26	2	chebi:30616;chebi:15996
R-HSA-1483257	166	192	172	Q99829;O75131;Q9UBL6;Q5GJ75;O95379;Q8WVP5;P43304;P21695;Q8N335;O15228;Q86UL3;Q99943;O15120;Q9NRZ7;Q9NRZ5;Q9NUQ2;Q643R3;Q6UWP7;Q53EU6;Q8NF37;Q86XP0;Q9HCL2;Q8WWY8;Q8N2A8;Q8NAN2;Q7L4E1;Q13393;O14939;Q9BZM1;O94830;Q8NEL9;Q9NPH0;Q96AD5;Q9NST1;Q96PD7;O75907;Q99685;Q9HBU6;Q9NVF9;P35790;Q8TCT1;Q8TBG4;Q99447;Q14693;Q92539;Q9BQK8;Q9Y6K0;Q9C0D9;Q9UG56;O60733;P53816;Q6P4A8;Q9NP80;Q6ZNC8;Q6ZWT7;Q6P1A2;Q9UP65;…	178	51	13	chebi:30616;chebi:57692;chebi:57642;chebi:57540;chebi:30879;chebi:35366;chebi:17553;chebi:37563;chebi:60377;chebi:57856;chebi:28868;chebi:33384;chebi:15996
R-HSA-156580	157	51	59	Q3SY77;Q9NUJ1;P50225;O00338;Q06520;Q9BR01;Q96IU4;O75897;O00204;O95861;Q9NZ53;O60507;O60704;Q9NX62;P18440;Q00266;Q9NZL9;P31153;P05177;P51580;P21964;P23526;Q9UBK8;Q99707;P78417;Q9Y5N5;Q9UI30;P10768;P10620;Q99735;O14880;O15217;P21266;Q03013;Q9H4Y5;P09211;P0CG30;O43708;Q9Y2Q3;P14550;Q16851;O60701;Q9NTN3;Q9H2B4;P50443;O43252;O95340;Q8TB61;Q9H1N7;P48507;P48506;O75223;P48637;Q9UJ14;Q96KP4;Q9BUX1;Q8WUX2;…	189	32	20	chebi:30762;chebi:456215;chebi:30753;chebi:27565;chebi:63817;chebi:57844;chebi:30616;chebi:57856;chebi:36062;chebi:63797;chebi:16335;chebi:57540;chebi:57692;chebi:58297;chebi:46398;chebi:58367;chebi:29985;chebi:58173;chebi:57305;chebi:58359
R-HSA-156581	83	9	12	Q00266;Q9NZL9;P31153;P05177;P51580;P21964;P23526;Q9UBK8;Q99707;P78417;Q9Y5N5;Q9UI30	133	12	9	chebi:57844;chebi:30616;chebi:57856;chebi:36062;chebi:63797;chebi:16335;chebi:57540;chebi:57692;chebi:58297
R-HSA-156582	1	2	1	P18440	36	1	3	chebi:30753;chebi:27565;chebi:63817
R-HSA-156584	80	22	18	P50225;O00338;Q06520;Q9BR01;Q96IU4;O75897;O00204;O95861;Q9NZ53;O60507;O60704;Q9NX62;Q9H2B4;P50443;O43252;O95340;Q8TB61;Q9H1N7	63	4	2	chebi:456215;chebi:30616
R-HSA-156587	3	2	2	Q8WU03;Q969I3	125	6	5	chebi:30616;chebi:456215;chebi:57305;chebi:58359;chebi:30762
R-HSA-156588	36	5	5	Q3SY77;Q9NUJ1;Q16851;O60701;Q9NTN3	89	3	4	chebi:30762;chebi:46398;chebi:58367;chebi:57540
R-HSA-156590	133	11	22	P10768;P10620;Q99735;O14880;O15217;P21266;Q03013;P78417;Q9H4Y5;P09211;P0CG30;O43708;Q9Y2Q3;P14550;P48507;P48506;O75223;P48637;Q9UJ14;Q96KP4;Q9BUX1;Q8WUX2	135	6	4	chebi:30616;chebi:29985;chebi:58173;chebi:57305
R-HSA-15869	129	124	84	P00568;P30085;P54819;Q96MA6;Q5TCS8;P27144;Q9Y3D8;Q16774;P23919;P17812;Q9NRF8;P35754;P23921;P31350;P10599;Q7LG56;P00390;Q16881;P15531;O00746;Q9H773;Q86X67;Q13232;P32321;P33316;P04818;Q9Y3Z3;Q06203;P22102;O15067;P22234;P30566;P31939;P20839;P12268;P49915;Q8N142;P30520;P27708;Q02127;P11172;P27707;P07741;Q01433;Q01432;P00492;Q16854;Q6DHV7;P55263;P00813;P00491;P36959;Q9P2T1;O00142;Q16831;P04183;Q9NWZ5;…	246	110	52	chebi:30616;chebi:456215;chebi:58245;chebi:60377;chebi:57566;chebi:57865;chebi:46398;chebi:58359;chebi:37563;chebi:29985;chebi:61404;chebi:58297;chebi:57692;chebi:37565;chebi:61481;chebi:37568;chebi:61555;chebi:61557;chebi:57451;chebi:61560;chebi:18274;chebi:58053;chebi:57305;chebi:29991;chebi:57540;chebi:32814;chebi:30864;chebi:30839;chebi:17256;chebi:17172;chebi:16708;chebi:16235;chebi:17368;ch…
R-HSA-159418	42	7	7	Q96RI1;Q15788;Q15596;P19793;P02768;Q9NSY2;Q9Y2P5	149	14	5	chebi:36257;chebi:30616;chebi:456215;chebi:57305;chebi:507393
R-HSA-159424	3	2	2	Q8WU03;Q969I3	125	6	5	chebi:30616;chebi:456215;chebi:57305;chebi:58359;chebi:30762
R-HSA-1614517	45	6	6	Q9Y6N5;O95571;Q16762;Q8NFU3;P51687;Q9UBX3	105	3	3	chebi:57692;chebi:58297;chebi:15589
R-HSA-1614558	101	22	14	P32929;Q16878;Q9Y600;Q96SZ5;Q6ZQY3;P00505;P25325;Q99757;Q16762;Q9Y6N5;O95571;Q8NFU3;P51687;Q9UBX3	199	11	9	chebi:30831;chebi:33384;chebi:507393;chebi:57692;chebi:16810;chebi:29985;chebi:15361;chebi:58297;chebi:15589
R-HSA-1614603	65	2	2	P35520;P32929	91	2	3	chebi:33384;chebi:17482;chebi:30831
R-HSA-1614635	118	35	26	Q00266;Q9UBK8;Q99707;P23526;Q9H2M3;Q13126;Q9BV20;Q96GX9;Q9UHY7;Q9BV57;P17174;P35520;P32929;Q16878;Q9Y600;Q96SZ5;Q6ZQY3;P00505;P25325;Q99757;Q16762;Q9Y6N5;O95571;Q8NFU3;P51687;Q9UBX3	222	20	19	chebi:57844;chebi:30616;chebi:57692;chebi:57856;chebi:16335;chebi:57540;chebi:17509;chebi:16708;chebi:59869;chebi:35179;chebi:33384;chebi:17482;chebi:30831;chebi:507393;chebi:16810;chebi:29985;chebi:15361;chebi:58297;chebi:15589
R-HSA-1630316	140	82	98	Q9H2B4;P50443;O43252;O95340;Q8TB61;Q9H1N7;O00219;O15440;Q8WUJ3;Q12891;P16070;O75330;P19634;Q99653;O43820;P08236;P06865;P07686;P16112;P15291;O60909;O60512;O60513;O43286;Q9UBX8;O43505;Q9NY97;Q9Y2A9;Q9C0J1;Q8NFL0;Q11201;Q16842;Q11203;Q11206;Q9Y274;Q9Y4C5;Q9GZX3;O43916;P16278;Q6UWU2;Q8IW92;Q8NCI6;P15586;O00468;P35052;Q8N158;P51654;O75487;Q9Y625;P98160;P18827;P34741;O75056;P31431;Q96GW7;Q6UVK1;O95196;…	200	14	8	chebi:30616;chebi:57865;chebi:60377;chebi:28061;chebi:28037;chebi:21338;chebi:29991;chebi:15936
R-HSA-163200	236	26	122	O43920;O75380;P56181;Q9UI09;O43181;P03915;P03905;P28331;P49821;P03886;P03923;O95139;P03891;Q9GZY4;P03897;Q96B77;O43677;O96000;Q9P0J0;O95168;P51970;O43676;Q16718;O95178;O95169;Q9NX14;O43678;P56556;O95167;Q9Y6M9;O43674;P17568;O95298;O15239;O14561;Q86Y39;O75438;O75489;O95299;O00217;O75251;Q16795;O75306;Q96MF6;Q9H8M1;Q99643;O14521;P21912;P31040;Q12931;P13804;P38117;Q16134;P99999;O14957;P07919;P31930;…	112	23	8	chebi:57540;chebi:57692;chebi:456215;chebi:30616;chebi:28868;chebi:35366;chebi:37565;chebi:58095
R-HSA-163210	126	3	18	P48047;P36542;P25705;P56381;P06576;P30049;O75964;P24539;P05496;P00846;P18859;P48201;P56134;O75947;P56385;Q06055;P03928;Q99766	45	2	1	chebi:30616
R-HSA-163358	39	5	3	Q9NP71;P17612;P22694	45	3	1	chebi:30616
R-HSA-163359	87	6	27	P47871;P63092;Q5JWF2;P59768;P63215;P50150;P63218;O60262;P61952;Q9UBI6;P62873;P62879;P16520;Q9HAV0;O43306;O95622;Q08462;O60266;P51828;O60503;Q08828;P10644;P31321;P13861;P31323;P17612;P22694	59	5	3	chebi:37565;chebi:30616;chebi:58165
R-HSA-163560	67	9	14	P17612;P22694;O60240;Q8WTS1;Q03135;Q99685;P05413;Q01469;P62136;P62140;P36873;P41247;O60664;P43304	83	3	3	chebi:30616;chebi:57692;chebi:57642
R-HSA-163680	65	4	7	Q96A54;Q86V24;P54646;Q9UGJ0;O43741;Q15831;Q9NP71	63	3	2	chebi:456215;chebi:30616
R-HSA-163685	169	63	89	Q14738;P67775;P62714;P30153;P30154;P11166;Q14654;Q09428;O95398;P17612;P22694;Q8WZA2;Q13936;Q9NY47;Q01668;O00555;Q08289;P54284;Q14573;Q14643;Q14571;O43865;O00445;P63027;P60880;P61764;Q16623;P63096;P04899;P47871;P63092;Q5JWF2;P59768;P63215;P50150;P63218;O60262;P61952;Q9UBI6;P62873;P62879;P16520;Q9HAV0;O43306;O95622;Q08462;O60266;P51828;O60503;Q08828;Q9NP71;P37837;P29401;Q96A54;Q86V24;P54646;Q9UGJ0;…	129	36	9	chebi:57737;chebi:17925;chebi:30616;chebi:58165;chebi:57540;chebi:37565;chebi:15721;chebi:78346;chebi:456215
R-HSA-163754	46	3	2	P37837;P29401	74	3	3	chebi:15721;chebi:57737;chebi:78346
R-HSA-163765	126	6	8	Q9UH92;Q9NP71;P30613;P53396;P49327;O00763;Q13085;Q99943
R-HSA-163767	66	4	6	Q9NP71;Q14738;P67775;P62714;P30153;P30154
R-HSA-1638074	88	14	27	P16112;P15291;O60909;O60512;O60513;O43286;Q9UBX8;O43505;Q9NY97;Q9Y2A9;Q9C0J1;Q8NFL0;Q11201;Q16842;Q11203;Q11206;Q9Y274;Q9Y4C5;Q9GZX3;O43916;P16278;Q6UWU2;Q8IW92;Q8NCI6;P15586;P06865;P07686	105	5	4	chebi:57865;chebi:60377;chebi:28061;chebi:28037
R-HSA-1638091	113	30	44	O00468;P35052;Q8N158;P51654;O75487;Q9Y625;P98160;P18827;P34741;O75056;P31431;Q96GW7;Q6UVK1;O95196;O14594;P13611;Q86Y38;Q9H1B5;Q9UBV7;Q96L58;Q9P2W7;Q9NPZ5;O94766;Q16394;Q93063;P52848;O94923;Q7LGA3;Q9Y278;Q9Y663;Q9Y662;O60243;Q96MM7;Q8IZP7;Q9Y251;P35475;P51688;P54802;P22304;P08236;P16278;Q6UWU2;Q8IW92;Q8NCI6	194	5	5	chebi:57865;chebi:21338;chebi:29991;chebi:28061;chebi:15936
R-HSA-164378	68	2	15	Q08462;O60266;O43306;P51828;O60503;Q08828;O95622;P63092;Q5JWF2;P10644;P31321;P13861;P31323;P17612;P22694	59	2	3	chebi:30616;chebi:58165;chebi:37565
R-HSA-1655829	246	52	55	O15503;Q9Y5U4;P36956;Q12772;Q12770;Q9Y6B6;Q15436;O95486;O95487;P53992;O94855;Q14703;O43462;Q14974;P62826;P08047;Q13952;P23511;P25208;P04035;Q14872;Q9BZK7;O60907;P19793;Q92793;Q86X55;Q15648;Q15788;Q15596;Q14686;Q9BYK8;Q6STE5;Q96RS0;Q3L8U1;Q07869;Q9UBM7;Q13085;O00763;O00767;P53602;Q9H5J4;P14324;P37268;P49327;O95749;Q9HCL2;Q01581;Q13907;Q16850;P48449;O75845;Q03426;Q15126;Q14534;O76062	29	3	1	chebi:37565
R-HSA-1660499	88	33	48	Q99755;O14986;O60331;O43426;O15056;Q9BT40;Q15735;P27986;P42336;Q92569;P42338;O00329;P48736;Q8WYR1;P60484;Q92835;O15357;O00443;O00750;P48426;P78356;Q96PE3;O15327;Q13496;Q13613;Q13615;Q9Y217;Q8NCE2;Q9HB21;Q12923;Q9HB19;P84077;Q9HB20;Q96JA3;Q9H4M7;Q9HAU0;Q9Y2H5;Q96QG7;Q01968;Q8TBX8;Q9BTU6;Q8TCG2;Q13614;Q86WG5;Q96T51;P61106;P20338;P20339	50	11	2	chebi:30616;chebi:15996
R-HSA-1660502
R-HSA-1660508
R-HSA-1660510
R-HSA-1660514	76	10	15	P42356;Q9BTU6;Q8TCG2;Q9UBF8;P84077;P61204;Q9NTJ5;O00443;Q99570;Q8NEB9;Q08AM6;Q9Y2I7;Q92562;Q01968;Q9NRR6	50	6	2	chebi:30616;chebi:15996
R-HSA-1660516	65	13	16	Q96PE3;O15327;Q9Y2H2;Q08AM6;Q92562;Q9Y2I7;Q13496;Q13614;Q9NYA4;O00443;Q99570;Q8NEB9;Q9C0I1;Q9BTU6;Q8TCG2;Q9NXD2	45	4	1	chebi:30616
R-HSA-1660517	58	7	11	Q9Y2I7;Q92562;Q08AM6;Q13496;Q13614;Q9NYA4;Q9Y216;Q96QG7;O00443;Q99570;Q8NEB9	45	3	1	chebi:30616
R-HSA-1660524
R-HSA-1660537
R-HSA-1660661	95	21	34	O43169;Q7L5A8;O15270;O15269;Q969W0;Q8NFR3;Q9P0S3;Q53FV1;Q8N138;Q06136;P27544;Q96G23;Q9HA82;Q8N5B7;Q6ZMG9;O15121;Q6QHC5;Q9Y5P4;Q15139;Q9BZL6;O94806;P78368;Q5SGD2;Q9P0L0;O95292;P22059;Q86VZ5;Q8NHU3;Q96LT4;Q9NYA1;Q9NRA0;Q8IVW8;P33527;Q9UNQ0	82	6	2	chebi:33384;chebi:30616
R-HSA-1660662	152	43	47	Q16880;Q99999;Q9UNP4;Q16739;O43286;Q9UBX8;Q00973;O96024;Q16842;Q11203;O15466;Q9BVH7;P19526;Q9NPC4;Q9BYG0;Q8TCT0;P07602;P17900;P16278;Q6UWU2;Q8IW92;Q8NCI6;P06865;P07686;Q99519;P10619;P06280;P15289;P15848;P51690;Q96EG1;Q5FYB0;Q6UWY0;P08842;Q8NBK3;Q8NBJ7;P20645;P54803;P17405;P04062;O60906;Q9NY59;Q9NXE4;Q9HCG7;Q13510;Q9UQ49;Q9NR71	136	25	9	chebi:60377;chebi:58367;chebi:30616;chebi:28061;chebi:28037;chebi:35418;chebi:57540;chebi:17925;chebi:28868
R-HSA-166187	62	4	3	P55851;O95847;O95258	86	9	5	chebi:28868;chebi:35366;chebi:30616;chebi:37565;chebi:58095
R-HSA-167826	62	3	3	P55851;O95847;O95258	42	6	2	chebi:28868;chebi:35366
R-HSA-167827	62	1	3	P55851;O95847;O95258	50	1	2	chebi:30616;chebi:37565
R-HSA-170822	91	1	30	Q99567;Q8TEM1;Q9UKX7;Q9BTX1;O15504;P49792;Q9NRG9;P78406;Q96EE3;P49790;P35658;P12270;Q5SRE5;P37198;Q7Z3B4;P55735;Q8WUM0;Q9BW27;Q8NFH3;Q12769;P57740;P52948;Q8NFH4;Q96HA1;A8CG34;Q8NFH5;Q8N1F7;O75694;Q92621;Q9BVL2	56	1	1	chebi:17925
R-HSA-173599	33	3	3	Q16851;O60701;Q9NTN3	75	2	3	chebi:46398;chebi:58367;chebi:57540
R-HSA-174362	52	4	6	Q9H2B4;P50443;O43252;O95340;Q8TB61;Q9H1N7	45	2	1	chebi:30616
R-HSA-174403	127	6	8	P48507;P48506;O75223;P48637;Q9UJ14;Q96KP4;Q9BUX1;Q8WUX2	135	6	4	chebi:30616;chebi:29985;chebi:58173;chebi:57305
R-HSA-177128	3	1	2	Q8WU03;Q969I3	93	2	4	chebi:30762;chebi:30616;chebi:456215;chebi:57305
R-HSA-177135	3	1	2	Q8WU03;Q969I3	83	2	3	chebi:30616;chebi:456215;chebi:57305
R-HSA-177162	0	0	0		109	2	3	chebi:30616;chebi:456215;chebi:58359
R-HSA-1793185	130	28	44	O00468;P35052;Q8N158;P51654;O75487;Q9Y625;P98160;P18827;P34741;O75056;P31431;Q96GW7;Q6UVK1;O95196;O14594;P13611;Q86Y38;Q9H1B5;Q9UBV7;Q96L58;Q9P2W7;Q9NPZ5;O94766;Q8TDX6;Q8N6G5;Q8IZ52;Q9P2E5;Q70JA7;Q86X52;Q9NPF2;Q9NRB3;Q7LFX5;Q7LGC8;Q9NS84;Q9UL01;Q8IZU8;Q9Y2C2;Q8NCH0;P15848;P22304;P06865;P07686;P35475;O43820	94	3	2	chebi:28037;chebi:21338
R-HSA-1855156
R-HSA-1855167	46	15	9	Q13572;Q9H8X2;Q92551;Q9NZJ9;O95989;Q8NFP7;Q96G61;Q6PFW1;O43314	45	9	1	chebi:30616
R-HSA-1855170
R-HSA-1855183	80	14	14	Q01968;Q15735;O43426;Q14642;P32019;P49441;P29218;O14732;Q96PE3;O15327;Q9NPH2;Q9UGB7;Q9Y216;Q96QG7	65	1	2	chebi:4170;chebi:57540
R-HSA-1855184
R-HSA-1855191	31	10	4	Q8NFU5;Q9H8X2;Q92551;Q9UHH9	45	10	1	chebi:30616
R-HSA-1855192
R-HSA-1855196
R-HSA-1855204	74	12	24	Q9NQ66;Q00722;Q01970;Q15147;P51178;Q9P212;Q8N3E9;P19174;P16885;Q4KWH8;O75038;Q9BRC7;P23677;P0DP23;P27987;Q96DU7;P60484;Q01968;Q92835;O15357;Q15735;O43426;Q13572;P32019	45	4	1	chebi:30616
R-HSA-1855215
R-HSA-1855229
R-HSA-1855231	9	3	1	Q9UNW1
R-HSA-189445	172	24	20	P13196;P13716;P08397;P10746;P06132;P36551;P50336;P22830;Q9Y5Y0;Q9UNQ0;P02768;Q12887;Q7KZN9;P30519;P09601;P30043;P53004;P33527;O94956;Q92887	94	8	4	chebi:57305;chebi:57692;chebi:30616;chebi:17654
R-HSA-189451	60	16	13	P13196;P13716;P08397;P10746;P06132;P36551;P50336;P22830;Q9Y5Y0;Q9UNQ0;P02768;Q12887;Q7KZN9	80	3	3	chebi:57305;chebi:57692;chebi:30616
R-HSA-189483	164	8	9	P30519;P09601;P30043;P53004;P33527;P02768;O94956;Q92887;Q9UNQ0	61	5	2	chebi:30616;chebi:17654
R-HSA-191273	202	37	26	Q9BWD1;Q01581;P04035;Q03426;Q15126;P53602;Q13907;P14324;O95749;P37268;Q8IY26;Q14534;P48449;Q15392;P36956;Q12772;Q16850;Q14739;O76062;Q15800;Q15738;P56937;Q9H2C2;Q15125;O75845;Q9UBM7	74	6	3	chebi:30616;chebi:57692;chebi:57540
R-HSA-192105	57	45	22	Q15788;Q15596;P19793;Q96RI1;Q9H1P3;Q9H4L5;Q9BZF3;Q9BZF2;Q96SU4;Q9BXW6;P22059;Q9H2F3;Q16647;Q02318;O14975;Q9Y2P5;Q9UHK6;P51659;P22307;O14734;Q9Y6A2;Q9NYL5	156	19	7	chebi:57540;chebi:30616;chebi:456215;chebi:57692;chebi:57305;chebi:507393;chebi:36257
R-HSA-193048	54	7	6	P01189;Q53GQ0;P01215;P18405;P31213;Q9H8P0	35	1	1	chebi:57540
R-HSA-193144	11	2	2	P14061;Q8NBQ5
R-HSA-193368	49	22	13	Q15788;Q15596;P19793;Q96RI1;Q9H2F3;Q16647;Q02318;O14975;Q9Y2P5;Q9UHK6;P51659;P22307;O14734	156	13	7	chebi:57540;chebi:30616;chebi:456215;chebi:57692;chebi:57305;chebi:507393;chebi:36257
R-HSA-193775	24	16	8	Q9Y6A2;Q9NYL5;Q9H2F3;Q16647;Q02318;Q9Y2P5;O14975;Q9UHK6	76	5	3	chebi:57540;chebi:30616;chebi:456215
R-HSA-193807	42	4	7	Q02318;Q15788;Q15596;P19793;Q96RI1;Q9H2F3;Q16647	35	1	1	chebi:57540
R-HSA-193993	35	1	1	P01215	35	1	1	chebi:57540
R-HSA-194002	3	3	3	P01189;P80365;P08185	35	1	1	chebi:57540
R-HSA-194068	58	52	24	Q15788;Q15596;P19793;Q96RI1;Q9H1P3;Q9H4L5;Q9BZF3;Q9BZF2;Q96SU4;Q9BXW6;P22059;P02768;Q9NSY2;Q9Y2P5;Q9H2F3;Q16647;Q02318;O14975;Q9UHK6;P51659;P22307;O14734;Q9Y6A2;Q9NYL5	156	32	7	chebi:36257;chebi:30616;chebi:456215;chebi:57305;chebi:507393;chebi:57540;chebi:57692
R-HSA-196071	91	20	20	P08842;Q96DR4;P59095;O95772;Q14849;P30536;P05108;P22570;P10109;P15121;P01189;P80365;P08185;P01215;Q53GQ0;P18405;P31213;Q9H8P0;P14061;Q8NBQ5	80	4	2	chebi:35341;chebi:57540
R-HSA-196108	76	6	9	Q96DR4;P59095;O95772;Q14849;P30536;P05108;P22570;P10109;P15121
R-HSA-196741	93	22	15	O60494;Q9NUN5;O14678;P33527;P20062;Q9NPF0;Q5SW96;P98164;Q9Y4U1;Q9H3L0;Q99707;Q9UBK8;Q96EY8;P22033;Q8IVH4	116	9	6	chebi:30616;chebi:57540;chebi:57692;chebi:57856;chebi:57844;chebi:18608
R-HSA-196757	117	28	16	Q96NT5;P41440;Q86XF0;P00374;Q05932;Q9H2D1;P34897;Q6UB35;P11586;P34896;P42898;O75891;P13995;Q9H903;Q3SY69;P49914	133	19	9	chebi:27470;chebi:18608;chebi:57451;chebi:29985;chebi:30616;chebi:12071;chebi:57305;chebi:33384;chebi:57540
R-HSA-196780	65	12	11	Q5EBL8;Q9Y289;P05166;P05165;P50747;P11498;Q96RQ3;Q9HCC0;Q13085;O00763;P43251	96	7	3	chebi:30616;chebi:456215;chebi:32551
R-HSA-196783	79	7	7	Q9BZ23;Q8TE04;Q9H999;Q9HAB8;Q96CD2;Q13057;Q8WVC6	123	6	3	chebi:29032;chebi:30616;chebi:456215
R-HSA-196791	64	11	11	Q6VVX0;O60494;Q5SW96;P98164;Q99538;O15528;Q07973;P11473;P63279;P61956;Q8N2W9	56	2	1	chebi:15824
R-HSA-196807	74	23	25	Q15274;Q9NWW6;Q9NPI5;Q9BZQ4;Q6IA69;O95544;Q9HAN9;Q96T66;P21589;P28907;Q4G0N4;Q8N5Y8;Q53GL7;Q8IXQ6;Q460N5;Q9UKK3;Q2NL67;Q8N3A8;P43490;Q6XQN6;P35354;Q16647;Q8NCW5;Q8IW45;Q9BQG2	182	25	13	chebi:29959;chebi:15763;chebi:30616;chebi:58359;chebi:456215;chebi:29985;chebi:57540;chebi:32544;chebi:15940;chebi:422;chebi:15361;chebi:57856;chebi:57692
R-HSA-196819	33	3	4	O60779;Q9BZV2;Q9BU02;Q9HC21	84	3	3	chebi:18385;chebi:30616;chebi:456215
R-HSA-196836	79	5	7	P11166;P11169;Q9UGH3;P00167;P00387;Q9H4Y5;P78417	79	2	3	chebi:57540;chebi:57692;chebi:58297
R-HSA-196843	48	5	5	Q9HAB3;Q969G6;Q8NFF5;P22413;P13686	96	5	4	chebi:57986;chebi:57692;chebi:30616;chebi:456215
R-HSA-196849	176	124	108	P11166;P11169;Q9UGH3;P00167;P00387;Q9H4Y5;P78417;O60779;Q9BZV2;Q9BU02;Q9HC21;Q9HAB3;Q969G6;Q8NFF5;P22413;P13686;Q13822;O14638;Q5EBL8;Q9Y289;P16260;Q86VD7;P49327;Q9NRN7;Q8WV74;Q9NVE7;O00764;Q9NVS9;Q06278;P05166;P05165;P50747;P11498;Q96RQ3;Q9HCC0;Q13085;O00763;P43251;Q15274;Q9NWW6;Q9NPI5;Q9BZQ4;Q6IA69;O95544;Q9HAN9;Q96T66;P21589;P28907;Q4G0N4;Q96NT5;P41440;Q86XF0;P00374;Q05932;Q9H2D1;P34897;Q6UB35;…	212	89	32	chebi:57540;chebi:57692;chebi:58297;chebi:18385;chebi:30616;chebi:456215;chebi:57986;chebi:29032;chebi:17310;chebi:597326;chebi:16410;chebi:16709;chebi:17405;chebi:32551;chebi:29959;chebi:15763;chebi:58359;chebi:29985;chebi:27470;chebi:18608;chebi:57451;chebi:12071;chebi:57305;chebi:33384;chebi:37565;chebi:57844;chebi:57972;chebi:57856;chebi:32544;chebi:15940;chebi:422;chebi:15361
R-HSA-196854	194	164	152	P11166;P11169;Q9UGH3;P00167;P00387;Q9H4Y5;P78417;O60779;Q9BZV2;Q9BU02;Q9HC21;Q9HAB3;Q969G6;Q8NFF5;P22413;P13686;Q13822;O14638;Q5EBL8;Q9Y289;P16260;Q86VD7;P49327;Q9NRN7;Q8WV74;Q9NVE7;O00764;Q9NVS9;Q06278;P05166;P05165;P50747;P11498;Q96RQ3;Q9HCC0;Q13085;O00763;P43251;Q15274;Q9NWW6;Q9NPI5;Q9BZQ4;Q6IA69;O95544;Q9HAN9;Q96T66;P21589;P28907;Q4G0N4;Q96NT5;P41440;Q86XF0;P00374;Q05932;Q9H2D1;P34897;Q6UB35;…	218	104	39	chebi:57540;chebi:57692;chebi:58297;chebi:18385;chebi:30616;chebi:456215;chebi:57986;chebi:29032;chebi:17310;chebi:597326;chebi:16410;chebi:16709;chebi:17405;chebi:32551;chebi:29959;chebi:15763;chebi:58359;chebi:29985;chebi:27470;chebi:18608;chebi:57451;chebi:12071;chebi:57305;chebi:33384;chebi:37565;chebi:57844;chebi:57972;chebi:30763;chebi:64136;chebi:50775;chebi:16680;chebi:50776;chebi:16810;c…
R-HSA-1971475	109	5	23	O00468;P35052;Q8N158;P51654;O75487;Q9Y625;P98160;P18827;P34741;O75056;P31431;Q96GW7;Q6UVK1;O95196;O14594;P13611;Q86Y38;Q9H1B5;Q9UBV7;Q96L58;Q9P2W7;Q9NPZ5;O94766
R-HSA-197264	69	8	14	Q8N5Y8;Q53GL7;Q8IXQ6;Q460N5;Q9UKK3;Q2NL67;Q8N3A8;P43490;Q6XQN6;P35354;Q16647;Q8NCW5;Q8IW45;Q9BQG2	140	9	10	chebi:57540;chebi:15763;chebi:32544;chebi:15940;chebi:422;chebi:15361;chebi:57856;chebi:30616;chebi:456215;chebi:57692
R-HSA-1989781	223	41	105	P04035;Q13952;P23511;P25208;P36956;Q12772;Q14872;Q9BZK7;O60907;P19793;Q92793;Q86X55;Q15648;Q15788;Q15596;Q14686;Q9BYK8;Q6STE5;Q96RS0;Q3L8U1;Q07869;O95477;O15379;Q13227;P55055;P28702;Q13133;O75376;Q9Y618;P21439;P11310;Q15067;P33121;P13196;P11474;Q86YN6;Q16656;Q9BY76;Q9UBK2;Q96EK7;Q9Y2W1;Q09472;Q9Y6Q9;Q9NPJ6;Q71SY5;Q15528;Q9H204;Q96HR3;Q9BUE0;O60244;Q9H944;Q9NX70;Q9BTT4;O75448;Q96RN5;A0JLT2;Q9NWA0;…
R-HSA-199220	126	14	18	P22413;Q13822;O14638;Q5EBL8;Q9Y289;P16260;Q86VD7;P49327;Q9NRN7;Q8WV74;Q9NVE7;Q9BZ23;Q8TE04;Q9H999;Q9HAB8;Q96CD2;Q13057;Q8WVC6	123	8	3	chebi:29032;chebi:30616;chebi:456215
R-HSA-200425	70	8	11	O76082;P50416;Q92523;Q03181;P19793;O43772;P23786;Q9NPA3;Q9UGJ0;O43741;P54646	161	8	4	chebi:17126;chebi:17490;chebi:30616;chebi:30769
R-HSA-202131	111	25	13	P29474;Q8IVQ6;Q03135;P0DP23;P07900;P31749;P35270;O94760;O75608;Q8WWM9;Q9Y314;P50570;O00401	96	20	4	chebi:57692;chebi:30616;chebi:32682;chebi:57743
R-HSA-2022854	79	8	20	P16112;P15291;O60909;O60512;O60513;O43286;Q9UBX8;O43505;Q9NY97;Q9Y2A9;Q9C0J1;Q8NFL0;Q11201;Q16842;Q11203;Q11206;Q9Y274;Q9Y4C5;Q9GZX3;O43916	69	2	2	chebi:57865;chebi:60377
R-HSA-2022857	56	6	8	P16112;P16278;Q6UWU2;Q8IW92;Q8NCI6;P15586;P06865;P07686	61	3	2	chebi:28061;chebi:28037
R-HSA-2022870	117	9	16	Q96GW7;Q6UVK1;O95196;O14594;P13611;Q8TDX6;Q8N6G5;Q8IZ52;Q9P2E5;Q70JA7;Q86X52;Q9NPF2;Q9NRB3;Q7LFX5;Q7LGC8;Q9NS84
R-HSA-2022923	83	4	9	Q96GW7;Q6UVK1;O95196;O14594;P13611;Q9UL01;Q8IZU8;Q9Y2C2;Q8NCH0
R-HSA-2022928	88	13	22	O00468;P35052;Q8N158;P51654;O75487;Q9Y625;P98160;P18827;P34741;O75056;P31431;Q16394;Q93063;P52848;O94923;Q7LGA3;Q9Y278;Q9Y663;Q9Y662;O60243;Q96MM7;Q8IZP7	54	1	1	chebi:57865
R-HSA-2024096	86	12	21	O00468;P35052;Q8N158;P51654;O75487;Q9Y625;P98160;P18827;P34741;O75056;P31431;Q9Y251;P35475;P51688;P54802;P22304;P08236;P16278;Q6UWU2;Q8IW92;Q8NCI6	186	4	4	chebi:21338;chebi:29991;chebi:28061;chebi:15936
R-HSA-2024101	93	10	11	Q96GW7;Q6UVK1;O95196;O14594;P13611;P15848;P22304;P06865;P07686;P35475;O43820	94	3	2	chebi:28037;chebi:21338
R-HSA-203615	110	19	10	P29474;Q8IVQ6;Q03135;P0DP23;P07900;P31749;P35270;O94760;O75608;Q8WWM9	96	14	4	chebi:57692;chebi:30616;chebi:32682;chebi:57743
R-HSA-203641	50	4	4	Q03135;P29474;P50570;O00401	30	4	1	chebi:57692
R-HSA-203754	37	2	2	Q9Y314;P29474	30	2	1	chebi:57692
R-HSA-204174	69	4	14	O43708;Q15119;P10515;P11177;P09622;P08559;Q15118;Q15120;Q16654;Q03181;P19793;Q9P0J1;Q9P2J9;Q8NCN5	123	2	3	chebi:30616;chebi:57692;chebi:15361
R-HSA-2046104	105	22	12	P33121;O95864;Q9BW60;Q9NXB9;Q9NYP7;O60427;P33897;Q15067;P51659;P22307;P09110;O14734	87	11	4	chebi:30616;chebi:456215;chebi:57540;chebi:57692
R-HSA-2046105	105	8	7	P33121;O95864;Q9BW60;Q9NXB9;Q9NYP7;O60427;P33897	76	5	3	chebi:30616;chebi:456215;chebi:57540
R-HSA-2046106	105	14	12	P33121;O95864;Q9BW60;Q9NXB9;Q9NYP7;O60427;P33897;Q15067;P51659;P22307;P09110;O14734	87	6	4	chebi:30616;chebi:456215;chebi:57540;chebi:57692
R-HSA-209776	36	10	7	P11086;Q92911;P07202;P01215;P17752;Q92813;P55073	72	10	4	chebi:58315;chebi:57856;chebi:57972;chebi:57912
R-HSA-209905	2	1	1	P11086	58	2	2	chebi:58315;chebi:57856
R-HSA-209931	1	1	1	P17752	60	2	2	chebi:57912;chebi:57856
R-HSA-209968	36	8	5	Q92911;P07202;P01215;Q92813;P55073	36	6	2	chebi:58315;chebi:57972
R-HSA-211859	174	137	122	P30838;A9YTQ3;P27540;Q9HBZ2;P35869;O00748;P07099;O75106;Q16853;Q86WA6;Q96DG6;P00387;O43169;Q969Z3;Q5VT66;P16083;O75828;Q6UWW8;P05177;P10620;Q99735;O14880;Q9UJ14;O43488;P16435;P23219;P28332;P05091;P30837;Q9NUB1;Q9NR19;P11766;Q15185;P08238;O00170;Q3SY77;Q9NUJ1;P50225;O00338;Q06520;Q9BR01;Q96IU4;O75897;O00204;O95861;Q9NZ53;O60507;O60704;Q9NX62;P18440;Q00266;Q9NZL9;P31153;P51580;P21964;P23526;Q9UBK8;…	198	55	23	chebi:57762;chebi:32682;chebi:57540;chebi:57692;chebi:29985;chebi:57305;chebi:30616;chebi:456215;chebi:30762;chebi:30753;chebi:27565;chebi:63817;chebi:57844;chebi:57856;chebi:36062;chebi:63797;chebi:16335;chebi:58297;chebi:15824;chebi:46398;chebi:58367;chebi:58173;chebi:58359
R-HSA-211897	78	50	36	P16435;Q16678;A9YTQ3;P27540;Q9HBZ2;P35869;Q15788;Q15596;P19793;Q96RI1;P05108;P22570;P10109;P01189;Q02318;Q9NYL5;Q9Y6A2;Q16850;Q6ZWL3;P04798;P05181;P51589;Q96SQ9;P10635;P33260;Q08477;Q9HCS2;P24557;Q16647;Q6VVX0;Q07973;O43174;Q9NR63;O15528;Q7Z449;P05177	56	1	1	chebi:15824
R-HSA-211916	12	4	5	Q6VVX0;Q07973;O43174;Q9NR63;O15528	56	1	1	chebi:15824
R-HSA-211935	9	4	4	P51589;P10635;Q08477;Q9HCS2
R-HSA-211945	116	80	63	P30838;A9YTQ3;P27540;Q9HBZ2;P35869;O00748;P07099;O75106;Q16853;Q86WA6;Q96DG6;P00387;O43169;Q969Z3;Q5VT66;P16083;O75828;Q6UWW8;P16435;P23219;P28332;P05091;P30837;Q9NUB1;Q9NR19;P11766;Q15185;P08238;O00170;Q16678;Q15788;Q15596;P19793;Q96RI1;P05108;P22570;P10109;P01189;Q02318;Q9NYL5;Q9Y6A2;Q16850;Q6ZWL3;P04798;P05181;P51589;Q96SQ9;P10635;P33260;Q08477;Q9HCS2;P24557;Q16647;Q6VVX0;Q07973;O43174;Q9NR63;…	123	21	7	chebi:57762;chebi:32682;chebi:57540;chebi:57692;chebi:30616;chebi:456215;chebi:15824
R-HSA-211957	1	2	1	P05177
R-HSA-211958	19	4	4	Q96SQ9;Q7Z449;P10635;Q08477
R-HSA-211976	74	13	19	Q16678;A9YTQ3;P27540;Q9HBZ2;P35869;Q15788;Q15596;P19793;Q96RI1;P05108;P22570;P10109;P01189;Q02318;Q9NYL5;Q9Y6A2;Q16850;Q6ZWL3;Q16647
R-HSA-211979	9	5	4	Q08477;Q9HCS2;P24557;Q16647
R-HSA-211981	32	19	11	P04798;A9YTQ3;P27540;Q9HBZ2;P35869;P05181;P51589;Q96SQ9;P10635;P33260;P05177
R-HSA-211994	4	3	1	Q16647
R-HSA-211999	16	6	3	P05181;P10635;Q96SQ9
R-HSA-2142670	37	3	5	P04798;P05177;Q16678;P51589;P34913
R-HSA-2142688	54	3	4	P09917;Q16873;P36969;Q15165	35	1	1	chebi:58297
R-HSA-2142691	35	13	8	P09917;P49137;Q16873;P09960;Q14914;Q08477;P33527;P16050	99	5	3	chebi:30616;chebi:29985;chebi:57305
R-HSA-2142696	0	0	0
R-HSA-2142700	22	5	4	P09917;Q16873;P15428;Q14914	35	1	1	chebi:57540
R-HSA-2142712	52	5	4	O75342;P36969;Q9BYJ1;P16050	35	2	1	chebi:58297
R-HSA-2142753	92	48	32	O00519;Q6GMR7;P35354;P23219;Q8TBF2;O14684;Q9H7Z7;Q15185;P16152;P15428;Q8N8N7;Q16647;P24557;P09917;P49137;Q16873;P09960;Q14914;Q08477;P33527;P16050;P36969;Q15165;O15296;O75342;Q9BYJ1;P04798;P05177;Q16678;Q7Z449;P51589;P34913	128	14	6	chebi:30762;chebi:57540;chebi:30616;chebi:29985;chebi:57305;chebi:58297
R-HSA-2142770	51	3	4	P16050;O15296;P36969;P35354	62	2	2	chebi:58297;chebi:57540
R-HSA-2142789	26	7	8	Q86YH6;Q5T2R2;Q96H96;Q9Y2Z9;Q9NZJ6;Q5HYK3;Q99807;O75208	60	6	6	chebi:30763;chebi:64136;chebi:50775;chebi:57692;chebi:16680;chebi:50776
R-HSA-2142816	29	3	4	P04798;P05177;Q16678;Q7Z449
R-HSA-2142845	73	11	12	O00219;O15440;Q8WUJ3;Q12891;P16070;O75330;P19634;Q99653;O43820;P08236;P06865;P07686
R-HSA-2142850	13	3	3	O00219;O15440;Q8WUJ3
R-HSA-2160916	73	8	9	Q12891;P16070;O75330;P19634;Q99653;O43820;P08236;P06865;P07686
R-HSA-2162123	73	17	11	P35354;P23219;Q8TBF2;O14684;Q9H7Z7;Q15185;P16152;P15428;Q8N8N7;Q16647;P24557	53	4	2	chebi:30762;chebi:57540
R-HSA-217271	0	0	0		30	3	1	chebi:57692
R-HSA-2393930	44	17	7	P36639;Q9NV35;Q6ZVK8;Q96DE0;Q9UKK9;Q9BW91;Q3LIE5	102	4	3	chebi:58053;chebi:78346;chebi:456215
R-HSA-2395516	52	2	2	P22570;P10109	30	2	1	chebi:57692
R-HSA-2408499					37	2	2	chebi:57856;chebi:28497
R-HSA-2408508	82	8	6	P32929;Q00266;Q14749;P23526;P35520;Q96I15	157	9	8	chebi:30831;chebi:30616;chebi:57305;chebi:16335;chebi:33384;chebi:57972;chebi:15361;chebi:57856
R-HSA-2408522	184	22	111	P54136;O43324;Q12904;Q9P2J5;P07814;Q13155;P47897;P41252;P56192;Q15046;P14868;P32929;Q00266;Q14749;P23526;P35520;Q96I15;Q16881;O43252;O95340;P00390;P49591;Q8IV42;Q99611;Q9HD40;P57772;Q96T21;P62906;P46778;P62750;P83731;Q9Y3U8;P62917;P18124;P18077;P40429;P47914;P05388;P26373;P46776;Q02543;P46779;P62987;P18621;P36578;P62910;P62945;Q07020;P46777;P50914;P62888;P62829;P63173;P84098;Q02878;P42766;P62899;…	173	28	13	chebi:30616;chebi:456215;chebi:30831;chebi:57305;chebi:16335;chebi:33384;chebi:57972;chebi:15361;chebi:57856;chebi:57692;chebi:28497;chebi:58297;chebi:37565
R-HSA-2408550	65	4	4	O43252;O95340;Q16881;P00390	81	6	3	chebi:30616;chebi:57692;chebi:58297
R-HSA-2408552	0	0	0		34	2	1	chebi:57856
R-HSA-2408557	161	7	90	P49591;Q8IV42;Q99611;Q9HD40;P57772;Q96T21;P62906;P46778;P62750;P83731;Q9Y3U8;P62917;P18124;P18077;P40429;P47914;P05388;P26373;P46776;Q02543;P46779;P62987;P18621;P36578;P62910;P62945;Q07020;P46777;P50914;P62888;P62829;P63173;P84098;Q02878;P42766;P62899;P32969;P61353;P62913;P61927;P05386;P61313;P62424;P05387;P61513;P30050;P49207;P62841;P62266;P46781;P62854;P62244;P62847;P62277;P62979;P62273;P39019;…	100	6	4	chebi:33384;chebi:30616;chebi:456215;chebi:37565
R-HSA-2426168	227	42	42	P36956;P08047;Q13952;P23511;P25208;Q12772;P04035;Q14872;Q9BZK7;O60907;P19793;Q92793;Q86X55;Q15648;Q15788;Q15596;Q14686;Q9BYK8;Q6STE5;Q96RS0;Q3L8U1;Q07869;Q9UBM7;Q13085;O00763;O00767;P53602;Q9H5J4;P14324;P37268;P49327;O95749;Q9HCL2;Q01581;Q13907;Q16850;P48449;O75845;Q03426;Q15126;Q14534;O76062
R-HSA-2564830	61	3	12	Q9UHB4;Q6FI81;Q9Y5Y2;P53384;O75027;P28340;P18074;Q9BX63;Q9Y3D0;Q96T76;O76071;Q9H6Q4	30	2	1	chebi:57692
R-HSA-3322077	110	19	12	P36871;Q16851;P46976;P13807;Q04446;Q9UQK1;O95278;P62979;P62987;P0CG47;P0CG48;Q6VVB1	115	11	4	chebi:58225;chebi:46398;chebi:58367;chebi:57865
R-HSA-350562	120	4	48	P11926;P54368;O95190;Q9UMX2;P25788;P28072;P28066;P49721;P60900;O00233;Q99436;Q99460;P40306;P25787;Q06323;O14818;Q16401;P28070;P62191;Q9UNM6;O43242;P51665;P62333;P61289;P28065;Q9UL46;P28062;P17980;Q14997;O00487;P60896;P48556;P28074;P43686;P55036;O00232;P25789;Q13200;P35998;Q15008;Q92530;O00231;P49720;P62195;O75832;P20618;O14977;P15559
R-HSA-350864	2	2	2	Q92813;P55073
R-HSA-351143	5	2	2	Q96A70;Q9BSE5	49	1	1	chebi:32682
R-HSA-351200	59	3	2	P21673;Q9NWM0	30	2	1	chebi:57692
R-HSA-351202	135	13	55	P11926;P17707;P19623;P52788;Q96A70;Q9BSE5;P21673;Q9NWM0;P54368;O95190;Q9UMX2;P25788;P28072;P28066;P49721;P60900;O00233;Q99436;Q99460;P40306;P25787;Q06323;O14818;Q16401;P28070;P62191;Q9UNM6;O43242;P51665;P62333;P61289;P28065;Q9UL46;P28062;P17980;Q14997;O00487;P60896;P48556;P28074;P43686;P55036;O00232;P25789;Q13200;P35998;Q15008;Q92530;O00231;P49720;P62195;O75832;P20618;O14977;P15559	88	5	3	chebi:17509;chebi:32682;chebi:57692
R-HSA-381676	104	12	31	P16520;Q9HAV0;P62873;P62879;O14775;P59768;P63215;P50150;P63218;O60262;P61952;Q9UBI6;P63092;Q5JWF2;O43306;O95622;P24588;P46940;P10644;P31321;P13861;P31323;P17612;P22694;Q9BQ31;Q14643;Q14571;Q14573;O95398;Q8WZA2;P62834	59	8	3	chebi:37565;chebi:30616;chebi:58165
R-HSA-389542	40	2	1	O75874	75	3	1	chebi:16810
R-HSA-389599	39	7	6	O43808;O14975;Q9BY49;O14832;Q9UJ83;P51648	139	5	5	chebi:456215;chebi:30616;chebi:16810;chebi:30031;chebi:57540
R-HSA-389661	70	14	23	P30038;P00505;Q86XE5;Q99489;P21549;Q9UBQ7;Q9NR77;P23434;O14561;A6NK58;O43766;Q96HY7;P11182;P11177;P10515;P36957;P21953;P09622;P08559;Q02218;Q9Y234;Q14749;P23378	215	15	13	chebi:58419;chebi:57692;chebi:57540;chebi:32812;chebi:29991;chebi:15361;chebi:57972;chebi:57305;chebi:17364;chebi:57844;chebi:17460;chebi:57856;chebi:12071
R-HSA-389887	39	10	8	Q9UHK6;Q9NUZ1;O15254;P51659;P22307;Q9UKG9;P43155;O14734	76	7	5	chebi:57692;chebi:57540;chebi:17126;chebi:15960;chebi:28867
R-HSA-390247	44	10	9	P33897;O75521;Q15067;P51659;Q08426;P09110;Q9NUI1;Q8N9L9;O14734	55	4	2	chebi:57692;chebi:57540
R-HSA-390918	62	30	25	Q5T8D3;Q8NC06;P0C024;A8MXV4;O43808;O14975;Q9BY49;O14832;Q9UJ83;P51648;Q9UHK6;Q9NUZ1;O15254;P51659;P22307;Q9UKG9;P43155;O14734;P33897;O75521;Q15067;Q08426;P09110;Q9NUI1;Q8N9L9	154	16	9	chebi:456215;chebi:30616;chebi:16810;chebi:30031;chebi:57540;chebi:57692;chebi:17126;chebi:15960;chebi:28867
R-HSA-399997	76	7	10	P20309;P29992;O95837;P30679;P50148;Q9NQ66;Q00722;Q01970;P17252;P29966	50	5	2	chebi:37565;chebi:30616
R-HSA-400042	73	6	23	P08913;P18825;P16520;Q9HAV0;P62873;P62879;O14775;P59768;P63215;P50150;P63218;O60262;P61952;Q9UBI6;P63096;P04899;Q13936;Q9NY47;Q01668;Q08289;P54284;O43306;O95622	29	3	1	chebi:37565
R-HSA-400206	223	45	107	Q07869;P19793;Q9BZK7;O60907;Q96ST3;O75182;O15379;O75376;Q9Y618;Q92793;Q86X55;Q15648;Q15788;Q15596;Q14686;Q9BYK8;Q6STE5;Q96RS0;Q3L8U1;P04035;Q13952;P23511;P25208;P36956;Q12772;Q14872;O95477;Q13227;P55055;P28702;Q13133;P21439;P11310;Q15067;P33121;P13196;P11474;Q86YN6;Q16656;Q9BY76;Q9UBK2;Q96EK7;Q9Y2W1;Q09472;Q9Y6Q9;Q9NPJ6;Q71SY5;Q15528;Q9H204;Q96HR3;Q9BUE0;O60244;Q9H944;Q9NX70;Q9BTT4;O75448;Q96RN5;…
R-HSA-400451	70	5	9	P29992;O95837;P30679;P50148;Q9NQ66;Q00722;Q01970;O95573;O60488	67	5	3	chebi:37565;chebi:30616;chebi:456215
R-HSA-422356	130	35	62	P11166;Q14654;Q09428;O95398;P17612;P22694;Q8WZA2;Q13936;Q9NY47;Q01668;O00555;Q08289;P54284;Q14573;Q14643;Q14571;O43865;O00445;P63027;P60880;P61764;Q16623;P63096;P04899;P08913;P18825;P16520;Q9HAV0;P62873;P62879;O14775;P59768;P63215;P50150;P63218;O60262;P61952;Q9UBI6;O43306;O95622;P20309;P29992;O95837;P30679;P50148;Q9NQ66;Q00722;Q01970;P17252;P29966;P63092;Q5JWF2;P24588;P46940;P10644;P31321;P13861;…	109	22	6	chebi:17925;chebi:30616;chebi:58165;chebi:57540;chebi:37565;chebi:456215
R-HSA-428157	159	73	92	O43169;Q7L5A8;O15270;O15269;Q969W0;Q8NFR3;Q9P0S3;Q53FV1;Q8N138;Q06136;P27544;Q96G23;Q9HA82;Q8N5B7;Q6ZMG9;O15121;Q6QHC5;Q9Y5P4;Q15139;Q9BZL6;O94806;P78368;Q5SGD2;Q9P0L0;O95292;P22059;Q86VZ5;Q8NHU3;Q96LT4;Q9NYA1;Q9NRA0;Q8IVW8;P33527;Q9UNQ0;Q5QJU3;Q9NUN7;Q9BX95;Q8IWX5;O95470;O14494;O43688;O14495;P51648;P43353;P48448;Q16880;Q99999;Q9UNP4;Q16739;O43286;Q9UBX8;Q00973;O96024;Q16842;Q11203;O15466;Q9BVH7;…	159	38	11	chebi:33384;chebi:30616;chebi:28868;chebi:17553;chebi:57540;chebi:60377;chebi:58367;chebi:28061;chebi:28037;chebi:35418;chebi:17925
R-HSA-434313	44	1	2	O95573;O60488	63	1	2	chebi:30616;chebi:456215
R-HSA-434316	53	4	7	P29992;O95837;P30679;P50148;Q9NQ66;Q00722;Q01970	29	4	1	chebi:37565
R-HSA-499943	115	33	26	P00568;P30085;P54819;Q96MA6;Q5TCS8;P27144;Q9Y3D8;Q16774;P23919;P17812;Q9NRF8;P35754;P23921;P31350;P10599;Q7LG56;P00390;Q16881;P15531;O00746;Q9H773;Q86X67;Q13232;P32321;P33316;P04818	186	31	19	chebi:30616;chebi:456215;chebi:58245;chebi:60377;chebi:57566;chebi:57865;chebi:46398;chebi:58359;chebi:37563;chebi:29985;chebi:61404;chebi:58297;chebi:57692;chebi:37565;chebi:61481;chebi:37568;chebi:61555;chebi:61557;chebi:57451
R-HSA-500753	49	7	3	P27708;Q02127;P11172	218	6	8	chebi:58359;chebi:30616;chebi:29985;chebi:29991;chebi:32814;chebi:30864;chebi:30839;chebi:57865
R-HSA-5263617	55	2	1	Q16881	30	2	1	chebi:57692
R-HSA-5423646	34	6	6	P05177;P10620;Q99735;O14880;Q9UJ14;O43488	87	2	2	chebi:29985;chebi:57305
R-HSA-556833	285	747	599	Q07869;P19793;Q9BZK7;O60907;Q96ST3;O75182;O15379;O75376;Q9Y618;Q92793;Q86X55;Q15648;Q15788;Q15596;Q14686;Q9BYK8;Q6STE5;Q96RS0;Q3L8U1;Q9Y5L2;Q8N6M3;P04035;Q13952;P23511;P25208;P36956;Q12772;Q14872;O95477;Q13227;P55055;P28702;Q13133;P21439;P11310;Q15067;P33121;P13196;P11474;Q86YN6;Q16656;Q9BY76;Q9UBK2;Q96EK7;Q9Y2W1;Q09472;Q9Y6Q9;Q9NPJ6;Q71SY5;Q15528;Q9H204;Q96HR3;Q9BUE0;O60244;Q9H944;Q9NX70;Q9BTT4;…	241	241	36	chebi:15589;chebi:30769;chebi:30616;chebi:456215;chebi:17126;chebi:17490;chebi:57692;chebi:57642;chebi:33384;chebi:28868;chebi:17553;chebi:57540;chebi:37565;chebi:35341;chebi:15824;chebi:30031;chebi:30762;chebi:29985;chebi:57305;chebi:58297;chebi:16810;chebi:15960;chebi:28867;chebi:30879;chebi:35366;chebi:37563;chebi:60377;chebi:57856;chebi:15996;chebi:58367;chebi:28061;chebi:28037;chebi:35418;ch…
R-HSA-5652084	61	5	5	P15121;Q00796;P50053;Q3LXA3;Q8IVS8	117	7	7	chebi:17925;chebi:57540;chebi:48095;chebi:30616;chebi:28645;chebi:57642;chebi:16659
R-HSA-5652227	33	2	2	P15121;Q00796	73	2	3	chebi:17925;chebi:57540;chebi:48095
R-HSA-5653890	55	3	2	P11166;P15291	56	2	1	chebi:17925
R-HSA-5661270	65	5	5	P14550;Q9Y2S2;Q7Z4W1;Q00796;O75191	114	5	6	chebi:57540;chebi:17399;chebi:17151;chebi:17140;chebi:30616;chebi:57737
R-HSA-5662702	19	2	3	Q04671;Q9UMX9;P40126	32	1	1	chebi:58315
R-HSA-611105	224	19	101	O43920;O75380;P56181;Q9UI09;O43181;P03915;P03905;P28331;P49821;P03886;P03923;O95139;P03891;Q9GZY4;P03897;Q96B77;O43677;O96000;Q9P0J0;O95168;P51970;O43676;Q16718;O95178;O95169;Q9NX14;O43678;P56556;O95167;Q9Y6M9;O43674;P17568;O95298;O15239;O14561;Q86Y39;O75438;O75489;O95299;O00217;O75251;Q16795;O75306;Q96MF6;Q9H8M1;Q99643;O14521;P21912;P31040;Q12931;P13804;P38117;Q16134;P99999;O14957;P07919;P31930;…	75	12	3	chebi:57540;chebi:57692;chebi:456215
R-HSA-6783984	36	3	3	P23434;P23378;P09622	84	3	4	chebi:57305;chebi:12071;chebi:57540;chebi:57692
R-HSA-6798163	46	5	5	Q8WWI5;Q8NE62;P49419;Q9UI17;Q9UL12	110	5	5	chebi:13193;chebi:57540;chebi:57844;chebi:57692;chebi:57305
R-HSA-6799198	159	13	55	Q8TB37;P28331;O75306;O75251;O00217;P49821;O75489;Q16795;Q7L592;Q9BU61;Q9P032;Q9NPL8;O43677;O96000;Q9P0J0;O95168;P51970;O43676;Q16718;O95178;O95169;Q9NX14;O43678;P56556;O95167;Q9Y6M9;O43674;P17568;O95298;O15239;O14561;Q86Y39;O75438;O95299;Q5TEU4;Q330K2;P03886;P03923;O95139;P03891;Q9GZY4;P03897;Q96B77;Q8IUX1;Q9H845;Q9BQ95;Q9Y375;P03915;P03905;O75380;P56181;Q9UI09;Q8N183;O43181;O43920	30	8	1	chebi:57692
R-HSA-6806664	20	4	3	Q9Y5Z9;Q9BQB6;Q8N0U8
R-HSA-6806667	130	21	28	Q9Y5Z9;Q9BQB6;Q8N0U8;Q6P1J6;Q8TC12;O60218;P02649;P06858;P01130;O00468;P35052;Q8N158;P51654;O75487;Q9Y625;P98160;P18827;P34741;O75056;P31431;Q07954;P98164;Q14114;Q7Z4F1;Q9Y561;Q6NUM9;P09455;P02753	35	1	1	chebi:57540
R-HSA-6807047	97	4	4	Q15125;O75845;Q9UBM7;Q15392
R-HSA-6807062	97	4	4	Q15392;Q15125;O75845;Q9UBM7
R-HSA-6814848	49	6	6	Q9NZC3;Q8N9F7;Q7L5L3;Q8IY17;Q6ZV29;Q8WTR4
R-HSA-70171	147	19	66	P19367;P52789;Q2TB90;Q9BRR6;P06744;P46926;Q8TDQ7;P17858;P08237;Q01813;P04075;P09972;P60174;P04406;O14556;P07738;Q6PCE3;P00558;A6NDG6;P18669;P06733;P09104;P13929;A6NNW6;P14618;P30613;Q99567;Q8TEM1;Q9UKX7;Q9BTX1;O15504;P49792;Q9NRG9;P78406;Q96EE3;P49790;P35658;P12270;Q5SRE5;P37198;Q7Z3B4;P55735;Q8WUM0;Q9BW27;Q8NFH3;Q12769;P57740;P52948;Q8NFH4;Q96HA1;A8CG34;Q8NFH5;Q8N1F7;O75694;Q92621;Q9BVL2;Q14738;…	182	16	12	chebi:30616;chebi:17925;chebi:58225;chebi:456215;chebi:15873;chebi:30769;chebi:57642;chebi:57540;chebi:58289;chebi:58702;chebi:15361;chebi:58165
R-HSA-70221	81	15	13	P11216;Q93100;P0DP23;P46020;Q16816;P11217;P06737;P46019;P15735;P46976;P35573;P36871;P10253	109	12	4	chebi:30616;chebi:456215;chebi:58225;chebi:17925
R-HSA-70263	157	23	29	P11498;P40926;Q9UBX3;P40925;P00505;Q02978;O75746;Q9UJS0;P17174;P35558;Q16822;P53007;P06733;P09104;P13929;A6NNW6;P18669;P00558;P04406;O14556;P60174;P04075;P09972;O00757;P06744;O43826;P57057;Q8TED4;Q9BUM1	280	26	15	chebi:30616;chebi:15361;chebi:15589;chebi:57540;chebi:29985;chebi:29991;chebi:16810;chebi:37565;chebi:58702;chebi:25696;chebi:58289;chebi:57642;chebi:456215;chebi:58225;chebi:17925
R-HSA-70268	120	14	26	P48163;P00338;P07195;P07864;P35613;P53985;O15427;P21796;O95563;Q9Y5U8;P10515;P11177;P09622;P08559;Q04760;Q16775;O43708;Q15119;Q15118;Q15120;Q16654;Q03181;P19793;Q9P0J1;Q9P2J9;Q8NCN5	151	12	6	chebi:15589;chebi:15361;chebi:422;chebi:57540;chebi:57692;chebi:30616
R-HSA-70326	170	42	83	P11498;P40926;Q9UBX3;P40925;P00505;Q02978;O75746;Q9UJS0;P17174;P35558;Q16822;P53007;P06733;P09104;P13929;A6NNW6;P18669;P00558;P04406;O14556;P60174;P04075;P09972;O00757;P06744;O43826;P57057;Q8TED4;Q9BUM1;P19367;P52789;Q2TB90;Q9BRR6;P46926;Q8TDQ7;P17858;P08237;Q01813;P07738;Q6PCE3;A6NDG6;P14618;P30613;Q99567;Q8TEM1;Q9UKX7;Q9BTX1;O15504;P49792;Q9NRG9;P78406;Q96EE3;P49790;P35658;P12270;Q5SRE5;P37198;…	280	42	18	chebi:30616;chebi:15361;chebi:15589;chebi:57540;chebi:29985;chebi:29991;chebi:16810;chebi:37565;chebi:58702;chebi:25696;chebi:58289;chebi:57642;chebi:456215;chebi:58225;chebi:17925;chebi:15873;chebi:30769;chebi:58165
R-HSA-70350	57	3	3	P50053;Q3LXA3;Q8IVS8	117	5	5	chebi:30616;chebi:28645;chebi:57642;chebi:57540;chebi:16659
R-HSA-70370	49	4	4	P51570;P07902;P36871;Q14376	121	4	6	chebi:17118;chebi:30616;chebi:17973;chebi:58367;chebi:58225;chebi:57540
R-HSA-70635	65	6	6	Q8N159;P31327;P00966;P04424;P78540;Q9Y619	200	8	8	chebi:29985;chebi:17533;chebi:32682;chebi:30616;chebi:57743;chebi:29991;chebi:456215;chebi:57472
R-HSA-70688	28	2	2	O43272;P30038	121	3	5	chebi:57692;chebi:60039;chebi:58419;chebi:57540;chebi:29985
R-HSA-70895	96	22	20	P54687;Q96H78;O15382;P11182;P21953;P09622;O14874;Q8N3J5;P26440;Q9HCC0;Q96RQ3;Q13825;P45954;Q99714;P24752;Q9UKU7;P30084;Q6NVY1;P31937;Q02252	145	18	8	chebi:16810;chebi:57427;chebi:58045;chebi:57762;chebi:29985;chebi:57540;chebi:57692;chebi:30616
R-HSA-70921	27	5	5	P42357;Q96NU7;O95954;A5YM72;Q8N4J0	118	7	5	chebi:32513;chebi:57540;chebi:29985;chebi:57856;chebi:30616
R-HSA-71032	23	3	5	P05165;P05166;Q96PE7;P22033;Q8IVH4	45	1	1	chebi:30616
R-HSA-71064	64	11	11	Q9UDR5;Q9P0Z9;A2RU49;Q8IUZ5;P49419;Q8N5Z0;Q9BQT8;P36957;P09622;Q02218;Q92947	174	9	8	chebi:16810;chebi:32551;chebi:57540;chebi:29985;chebi:37565;chebi:58672;chebi:17460;chebi:57692
R-HSA-71240	152	6	7	P08195;Q01650;Q6YBV0;Q63HM1;Q6YP21;P46952;Q8N5Z0	186	15	17	chebi:32513;chebi:58045;chebi:57427;chebi:57844;chebi:58095;chebi:57912;chebi:58315;chebi:57762;chebi:16946;chebi:15361;chebi:57972;chebi:18344;chebi:17380;chebi:15793;chebi:57540;chebi:16810;chebi:29985
R-HSA-71262	21	3	3	Q9NVH6;P34896;P49189	144	5	5	chebi:16810;chebi:30031;chebi:57305;chebi:57540;chebi:17126
R-HSA-71288	80	5	7	P50440;Q14353;P12277;P12532;P48029;P48066;P48065	125	6	7	chebi:32682;chebi:57305;chebi:57947;chebi:57856;chebi:30616;chebi:58092;chebi:16737
R-HSA-71291	237	200	310	O75746;Q9UJS0;P17174;P00505;P08243;Q8N9F0;Q6ZQY3;Q9Y3Q0;P04181;P54886;P32322;Q96C36;Q53H96;P00367;O94925;Q9UI32;P15104;Q8IXN7;Q9ULI2;Q8TD30;P54687;Q96H78;O15382;P11182;P21953;P09622;O14874;Q8N3J5;P26440;Q9HCC0;Q96RQ3;Q13825;P45954;Q99714;P24752;Q9UKU7;P30084;Q6NVY1;P31937;Q02252;P42357;Q96NU7;O95954;A5YM72;Q8N4J0;Q9UDR5;Q9P0Z9;A2RU49;Q8IUZ5;P49419;Q8N5Z0;Q9BQT8;P36957;Q02218;Q92947;O43272;P30038;…	256	200	61	chebi:29991;chebi:29985;chebi:16810;chebi:58359;chebi:30616;chebi:456215;chebi:58048;chebi:507393;chebi:60039;chebi:57540;chebi:37565;chebi:15361;chebi:57972;chebi:57427;chebi:58045;chebi:57762;chebi:57692;chebi:32513;chebi:57856;chebi:32551;chebi:58672;chebi:17460;chebi:58419;chebi:15811;chebi:33384;chebi:16523;chebi:57926;chebi:57305;chebi:30831;chebi:57844;chebi:58095;chebi:57912;chebi:58315;c…
R-HSA-71336	89	19	12	P11413;O95336;P52209;Q9H477;P49247;Q96AT9;P29401;P37837;Q96G03;Q9Y315;P60891;P11908	150	18	10	chebi:58225;chebi:30616;chebi:47013;chebi:78346;chebi:57737;chebi:15721;chebi:57651;chebi:61404;chebi:58245;chebi:456215
R-HSA-71384	43	6	6	P28332;P05091;P30837;Q9NUB1;Q9NR19;P11766	76	7	3	chebi:57540;chebi:30616;chebi:456215
R-HSA-71387	202	202	240	P11166;P15291;P51570;P07902;P36871;Q14376;P11413;O95336;P52209;Q9H477;P49247;Q96AT9;P29401;P37837;Q96G03;Q9Y315;P14550;Q9Y2S2;Q7Z4W1;Q00796;O75191;Q9NTJ4;O00754;Q9Y2E5;O00462;Q16851;P46976;P13807;Q04446;Q9UQK1;O95278;P62979;P62987;P0CG47;P0CG48;Q6VVB1;P11216;Q93100;P0DP23;P46020;Q16816;P11217;P06737;P46019;P15735;P35573;P10253;P11498;P40926;Q9UBX3;P40925;P00505;Q02978;O75746;Q9UJS0;P17174;P35558;…	280	121	42	chebi:17925;chebi:17118;chebi:30616;chebi:17973;chebi:58367;chebi:58225;chebi:57540;chebi:47013;chebi:78346;chebi:57737;chebi:15721;chebi:57651;chebi:17399;chebi:17151;chebi:17140;chebi:4208;chebi:46398;chebi:57865;chebi:456215;chebi:15361;chebi:15589;chebi:29985;chebi:29991;chebi:16810;chebi:37565;chebi:58702;chebi:25696;chebi:58289;chebi:57642;chebi:15873;chebi:30769;chebi:58165;chebi:48095;che…
R-HSA-71403	76	17	22	O75390;Q99798;P50213;P51553;O43837;P48735;Q13423;P36957;P09622;Q02218;P53597;Q96I99;Q9P2R7;Q99643;O14521;P21912;P31040;P07954;P40926;Q6P587;P23368;Q16798	196	17	10	chebi:30769;chebi:57540;chebi:16810;chebi:17460;chebi:57692;chebi:37565;chebi:30031;chebi:30616;chebi:15589;chebi:15361
R-HSA-71406	129	33	49	P48163;P00338;P07195;P07864;P35613;P53985;O15427;P21796;O95563;Q9Y5U8;P10515;P11177;P09622;P08559;Q04760;Q16775;O75390;Q99798;P50213;P51553;O43837;P48735;Q13423;P36957;Q02218;P53597;Q96I99;Q9P2R7;Q99643;O14521;P21912;P31040;P07954;P40926;Q6P587;P23368;Q16798;Q9H9P8;Q8N465;O43708;Q15119;Q15118;Q15120;Q16654;Q03181;P19793;Q9P0J1;Q9P2J9;Q8NCN5	202	33	13	chebi:15589;chebi:15361;chebi:422;chebi:57540;chebi:57692;chebi:30769;chebi:16810;chebi:17460;chebi:37565;chebi:30031;chebi:30616;chebi:32797;chebi:32796
R-HSA-71737	30	3	3	Q9H2U2;Q15181;Q9H008
R-HSA-73614	77	9	9	O00142;Q16831;P04183;Q9NWZ5;Q9HA47;Q9BZX2;P27707;P32320;Q08623	161	9	11	chebi:30616;chebi:15698;chebi:17748;chebi:16450;chebi:57566;chebi:17568;chebi:16704;chebi:17821;chebi:17562;chebi:60377;chebi:57865
R-HSA-73621	65	8	7	Q9NPB1;P21589;Q9H0P0;Q9BXI3;Q8TCD5;Q16831;Q12882	176	11	13	chebi:57865;chebi:17748;chebi:16704;chebi:16450;chebi:60377;chebi:17562;chebi:57566;chebi:15698;chebi:17568;chebi:17821;chebi:57692;chebi:15361;chebi:57972
R-HSA-73817	76	17	11	Q06203;P22102;O15067;P22234;P30566;P31939;P20839;P12268;P49915;Q8N142;P30520	200	11	9	chebi:58053;chebi:456215;chebi:58359;chebi:29985;chebi:57305;chebi:30616;chebi:29991;chebi:57540;chebi:37565
R-HSA-73843	57	2	2	P60891;P11908	104	2	5	chebi:78346;chebi:61404;chebi:58245;chebi:30616;chebi:456215
R-HSA-74182	47	7	7	Q9BUT1;Q86V21;P24752;P35914;Q8TB92;P55809;Q9BYC2	113	6	4	chebi:57540;chebi:30616;chebi:456215;chebi:30031
R-HSA-74217	61	12	12	P27707;P07741;Q01433;Q01432;P00492;Q16854;Q6DHV7;P55263;P00813;P00491;P36959;Q9P2T1	153	11	13	chebi:30616;chebi:17256;chebi:17172;chebi:58245;chebi:16708;chebi:456215;chebi:58053;chebi:16235;chebi:17368;chebi:28997;chebi:16335;chebi:17596;chebi:16750
R-HSA-74259	63	27	14	P21589;P49902;Q9BXI3;Q8TCD5;O43598;P00491;Q9BY32;P36639;Q9NV35;Q6ZVK8;Q96DE0;Q9UKK9;Q9BW91;Q3LIE5	181	18	18	chebi:456215;chebi:58245;chebi:58053;chebi:16335;chebi:17256;chebi:16750;chebi:17596;chebi:17172;chebi:28997;chebi:62877;chebi:16235;chebi:17368;chebi:17712;chebi:57692;chebi:57540;chebi:17775;chebi:61402;chebi:78346
R-HSA-75105	176	24	32	P53007;P53396;Q9Y6X9;O14975;Q13085;P49327;Q9NV23;O00767;Q86SK9;P50897;Q9UMR5;Q8N4T8;Q92506;Q96GR2;Q4G176;Q5K4L6;P33121;O95573;Q9ULC5;Q9UKU0;O60488;Q9H5J4;A1L3X0;Q9BW60;Q9GZR5;Q9NXB9;Q9NYP7;Q53GQ0;Q6Y1H2;Q9P035;Q5VWC8;Q9NZ01	172	9	4	chebi:15589;chebi:30769;chebi:30616;chebi:456215
R-HSA-75109	89	5	7	P32189;Q9HCL2;Q14693;Q92539;Q9BQK8;O75907;Q96PD7	45	1	1	chebi:30616
R-HSA-75876	90	12	19	Q96GR2;Q4G176;Q5K4L6;P33121;O95573;Q9ULC5;Q9UKU0;O60488;Q9H5J4;A1L3X0;Q9BW60;Q9GZR5;Q9NXB9;Q9NYP7;Q53GQ0;Q6Y1H2;Q9P035;Q5VWC8;Q9NZ01	63	5	2	chebi:30616;chebi:456215
R-HSA-75896	28	3	3	O15228;O00116;Q6IAN0	65	2	2	chebi:57642;chebi:57692
R-HSA-77108	35	2	3	P55809;Q9BYC2;P24752	92	2	2	chebi:57540;chebi:30031
R-HSA-77111	36	5	5	Q9BUT1;Q86V21;P24752;P35914;Q8TB92	76	4	3	chebi:57540;chebi:30616;chebi:456215
R-HSA-77285	17	4	3	P28330;P40939;P55084	55	2	2	chebi:57692;chebi:57540
R-HSA-77286	81	29	10	P49748;P40939;P55084;P28330;P30084;Q16836;P11310;Q9BV79;P16219;Q53FZ2	87	15	4	chebi:57692;chebi:57540;chebi:30616;chebi:456215
R-HSA-77288	26	6	6	P28330;P40939;P55084;P42126;P11310;Q16698	55	4	2	chebi:57540;chebi:57692
R-HSA-77289	96	47	34	Q6JQN1;Q709F0;P42765;O14561;Q8IVS2;Q96CM8;P49753;Q9Y305;Q5T1C6;Q86TX2;Q8WXI4;Q9NPJ3;O00154;Q9UKL6;Q9BR61;P07108;Q8N6N7;P28330;P40939;P55084;P42126;P11310;Q16698;P05165;P05166;Q96PE7;P22033;Q8IVH4;P49748;P30084;Q16836;Q9BV79;P16219;Q53FZ2	87	23	4	chebi:57692;chebi:30616;chebi:456215;chebi:57540
R-HSA-77305	66	4	3	P49748;P40939;P55084	55	2	2	chebi:57692;chebi:57540
R-HSA-77310	51	4	5	P28330;P30084;Q16836;P40939;P55084	55	2	2	chebi:57692;chebi:57540
R-HSA-77346	55	5	6	P11310;Q9BV79;P30084;Q16836;P40939;P55084	55	2	2	chebi:57692;chebi:57540
R-HSA-77348	51	4	5	P11310;P30084;Q16836;P40939;P55084	55	2	2	chebi:57692;chebi:57540
R-HSA-77350	51	4	5	P16219;P30084;Q16836;P40939;P55084	55	2	2	chebi:57692;chebi:57540
R-HSA-77352	49	4	4	Q53FZ2;P16219;P30084;Q16836	87	3	4	chebi:30616;chebi:456215;chebi:57692;chebi:57540
R-HSA-880009	31	2	2	Q9H9P8;Q8N465	125	4	4	chebi:32797;chebi:57692;chebi:16810;chebi:32796
R-HSA-8847453	33	3	4	Q86T03;P78356;P48426;Q8TBX8	45	1	1	chebi:30616
R-HSA-8848584	50	5	5	Q8WVX9;Q96K12;O15228;O00116;Q6IAN0	65	2	2	chebi:57642;chebi:57692
R-HSA-8849175	41	4	3	O75600;Q96GA7;P52758	108	4	5	chebi:57926;chebi:57540;chebi:30616;chebi:57305;chebi:30831
R-HSA-8850843	47	10	7	P49961;Q9Y5L3;Q9Y227;O75356;O75354;Q9NQZ7;Q5MY95	159	12	12	chebi:61557;chebi:58043;chebi:30616;chebi:37565;chebi:37563;chebi:61402;chebi:46398;chebi:37568;chebi:57865;chebi:60377;chebi:456215;chebi:58053
R-HSA-8853383	60	4	4	Q9NTJ4;O00754;Q9Y2E5;O00462	56	4	1	chebi:4208
R-HSA-8877627	0	0	0
R-HSA-8937144	79	5	7	Q15185;P08238;O00170;P35869;P27540;Q9HBZ2;A9YTQ3
R-HSA-8956319	86	46	26	Q9Y3Z3;P21589;P49902;Q9BXI3;Q8TCD5;O43598;P00491;Q9BY32;Q9NPB1;Q9H0P0;Q16831;Q12882;P49961;Q9Y5L3;Q9Y227;O75356;O75354;Q9NQZ7;Q5MY95;P36639;Q9NV35;Q6ZVK8;Q96DE0;Q9UKK9;Q9BW91;Q3LIE5	205	42	39	chebi:61560;chebi:18274;chebi:456215;chebi:58245;chebi:58053;chebi:16335;chebi:17256;chebi:16750;chebi:17596;chebi:17172;chebi:28997;chebi:62877;chebi:16235;chebi:17368;chebi:17712;chebi:57692;chebi:57540;chebi:17775;chebi:61402;chebi:57865;chebi:17748;chebi:16704;chebi:16450;chebi:60377;chebi:17562;chebi:57566;chebi:15698;chebi:17568;chebi:17821;chebi:15361;chebi:57972;chebi:61557;chebi:58043;ch…
R-HSA-8956320	83	24	14	Q06203;P22102;O15067;P22234;P30566;P31939;P20839;P12268;P49915;Q8N142;P30520;P27708;Q02127;P11172	225	17	13	chebi:58053;chebi:456215;chebi:58359;chebi:29985;chebi:57305;chebi:30616;chebi:29991;chebi:57540;chebi:37565;chebi:32814;chebi:30864;chebi:30839;chebi:57865
R-HSA-8956321	86	21	20	P27707;P07741;Q01433;Q01432;P00492;Q16854;Q6DHV7;P55263;P00813;P00491;P36959;Q9P2T1;O00142;Q16831;P04183;Q9NWZ5;Q9HA47;Q9BZX2;P32320;Q08623	190	20	23	chebi:30616;chebi:17256;chebi:17172;chebi:58245;chebi:16708;chebi:456215;chebi:58053;chebi:16235;chebi:17368;chebi:28997;chebi:16335;chebi:17596;chebi:16750;chebi:15698;chebi:17748;chebi:16450;chebi:57566;chebi:17568;chebi:16704;chebi:17821;chebi:17562;chebi:60377;chebi:57865
R-HSA-8957322	249	172	116	Q9BWD1;Q01581;P04035;Q03426;Q15126;P53602;Q13907;P14324;O95749;P37268;Q8IY26;Q14534;P48449;Q15392;P36956;Q12772;Q16850;Q14739;O76062;Q15800;Q15738;P56937;Q9H2C2;O15503;Q9Y5U4;Q12770;Q9Y6B6;Q15436;O95486;O95487;P53992;O94855;Q14703;O43462;Q14974;P62826;P08842;Q6VVX0;O60494;Q5SW96;P98164;Q99538;O15528;Q07973;P11473;P63279;P61956;Q8N2W9;Q15125;O75845;Q9UBM7;P08047;Q13952;P23511;P25208;Q14872;Q9BZK7;…	164	47	10	chebi:30616;chebi:57692;chebi:57540;chebi:37565;chebi:35341;chebi:15824;chebi:36257;chebi:456215;chebi:57305;chebi:507393
R-HSA-8963684	35	3	3	Q93099;O43708;P16930	136	3	4	chebi:16810;chebi:58315;chebi:15999;chebi:29985
R-HSA-8963691	42	6	6	Q7L266;P61457;P09417;Q93099;O43708;P16930	216	8	11	chebi:29991;chebi:58095;chebi:15361;chebi:57972;chebi:58315;chebi:57540;chebi:18005;chebi:57692;chebi:16810;chebi:15999;chebi:29985
R-HSA-8963693	57	8	8	O75746;Q9UJS0;P17174;P00505;P08243;Q8N9F0;Q6ZQY3;Q9Y3Q0	215	10	8	chebi:29991;chebi:29985;chebi:16810;chebi:58359;chebi:30616;chebi:456215;chebi:58048;chebi:507393
R-HSA-8964208	31	3	3	Q7L266;P61457;P09417	196	5	8	chebi:29991;chebi:58095;chebi:15361;chebi:57972;chebi:58315;chebi:57540;chebi:18005;chebi:57692
R-HSA-8964539	99	12	12	P04181;P54886;P32322;Q96C36;Q53H96;P00367;O94925;Q9UI32;P00505;P15104;Q8IXN7;Q9ULI2	223	13	10	chebi:29985;chebi:16810;chebi:30616;chebi:60039;chebi:57540;chebi:37565;chebi:58359;chebi:29991;chebi:15361;chebi:57972
R-HSA-8964540	56	2	1	Q8TD30	161	4	4	chebi:57972;chebi:16810;chebi:15361;chebi:29985
R-HSA-8964572	23	2	2	Q9Y5L2;Q8N6M3
R-HSA-8978868	207	179	135	P53007;P53396;Q9Y6X9;O14975;Q13085;P49327;Q9NV23;O00767;Q86SK9;P50897;Q9UMR5;Q8N4T8;Q92506;O00519;Q6GMR7;O76082;P50416;Q92523;Q03181;P19793;O43772;P23786;Q9NPA3;Q9UGJ0;O43741;P54646;Q6JQN1;Q709F0;P42765;O14561;Q8IVS2;Q96CM8;P49753;Q9Y305;Q5T1C6;Q86TX2;Q8WXI4;Q9NPJ3;O00154;Q9UKL6;Q9BR61;P07108;Q8N6N7;Q5T8D3;Q8NC06;P0C024;A8MXV4;Q96GR2;Q4G176;Q5K4L6;P33121;O95573;Q9ULC5;Q9UKU0;O60488;Q9H5J4;A1L3X0;…	213	81	16	chebi:15589;chebi:30769;chebi:30616;chebi:456215;chebi:17126;chebi:17490;chebi:57692;chebi:30762;chebi:57540;chebi:29985;chebi:57305;chebi:58297;chebi:16810;chebi:30031;chebi:15960;chebi:28867
R-HSA-8978934	103	19	18	Q86YH6;Q5T2R2;Q96H96;Q9Y2Z9;Q9NZJ6;Q5HYK3;Q99807;O75208;O75874;P30793;P30047;Q03393;P35270;P31749;P07900;P0DP23;P29474;P00374	130	14	10	chebi:30763;chebi:64136;chebi:50775;chebi:57692;chebi:16680;chebi:50776;chebi:16810;chebi:37565;chebi:58095;chebi:30616
R-HSA-8979227	104	14	21	P32189;Q9HCL2;Q14693;Q92539;Q9BQK8;O75907;Q96PD7;P17612;P22694;O60240;Q8WTS1;Q03135;Q99685;P05413;Q01469;P62136;P62140;P36873;P41247;O60664;P43304	83	4	3	chebi:30616;chebi:57692;chebi:57642
R-HSA-8982491	129	34	23	P36871;Q16851;P46976;P13807;Q04446;Q9UQK1;O95278;P62979;P62987;P0CG47;P0CG48;Q6VVB1;P11216;Q93100;P0DP23;P46020;Q16816;P11217;P06737;P46019;P15735;P35573;P10253	138	23	7	chebi:58225;chebi:46398;chebi:58367;chebi:57865;chebi:30616;chebi:456215;chebi:17925
R-HSA-9018676	55	8	4	P36969;P09917;P09960;P15428	62	2	2	chebi:58297;chebi:57540
R-HSA-9018677	62	31	13	P35354;P16050;P36969;P09917;P09960;P15428;P04798;P05177;P34913;P10635;P05181;Q03013;Q16873	108	9	4	chebi:58297;chebi:57540;chebi:29985;chebi:57305
R-HSA-9018678	62	63	14	P09917;Q16873;P15428;Q14914;P35354;P16050;P36969;P09960;P04798;P05177;P34913;P10635;P05181;Q03013	108	13	4	chebi:57540;chebi:58297;chebi:29985;chebi:57305
R-HSA-9018679	55	12	6	P35354;P36969;P16050;P09917;P09960;P15428	62	3	2	chebi:58297;chebi:57540
R-HSA-9018681	34	5	4	P16050;P09960;P04798;P05177
R-HSA-9018682	21	5	5	P09917;P34913;P05177;P10635;P05181
R-HSA-9018683	14	8	3	P16050;P35354;P09917
R-HSA-9018896	55	6	5	P36969;P16050;P09917;P09960;P15428	62	2	2	chebi:58297;chebi:57540
R-HSA-9020265	55	7	3	P36969;P09917;P09960	35	1	1	chebi:58297
R-HSA-9023661	55	5	4	P36969;P16050;P09917;P09960	35	1	1	chebi:58297
R-HSA-9025094	14	7	3	P35354;P16050;P09917
R-HSA-9025106	2	1	1	P16050
R-HSA-9026286	13	4	2	P16050;P09917
R-HSA-9026290	11	1	1	P09917
R-HSA-9026395	2	3	2	Q03013;Q16873	87	6	2	chebi:29985;chebi:57305
R-HSA-9026403	11	1	1	P09917
R-HSA-9026762	2	2	2	Q03013;Q16873	87	2	2	chebi:29985;chebi:57305
R-HSA-9026766	1	1	1	Q16873	87	4	2	chebi:29985;chebi:57305
R-HSA-9027307	3	3	3	P05177;P10635;P05181
R-HSA-9027604	14	7	2	P35354;P09917
R-HSA-9033658	52	5	10	P19526;Q9Y5Z6;O96024;Q9Y2C3;P22083;Q6P4F1;Q495W5;Q11203;Q11206;Q9Y274	42	3	1	chebi:60377
R-HSA-9033807	42	1	1	P19526
R-HSA-9037628	0	0	0
R-HSA-9037629	22	4	9	Q9Y5Z6;O96024;Q9Y2C3;P22083;Q6P4F1;Q495W5;Q11203;Q11206;Q9Y274	42	3	1	chebi:60377
R-HSA-947581	27	6	7	Q9NZB8;O95396;Q9Y697;O96033;O96007;Q9NQX3;Q96EN8	101	5	5	chebi:37565;chebi:57844;chebi:57972;chebi:30616;chebi:456215
R-HSA-9634600	66	3	10	Q14738;P67775;P62714;P30153;P30154;P17612;P22694;O60825;Q16875;Q16877	45	2	1	chebi:30616
R-HSA-9640463	45	2	2	Q8WVX9;Q96K12
R-HSA-964975	46	6	3	O00764;Q9NVS9;Q06278	117	6	7	chebi:17310;chebi:30616;chebi:597326;chebi:16410;chebi:16709;chebi:17405;chebi:57692
R-HSA-9673163	0	0	0		39	2	1	chebi:58095
R-HSA-975634	130	17	25	Q6P1J6;Q8TC12;O60218;P02649;P06858;P01130;O00468;P35052;Q8N158;P51654;O75487;Q9Y625;P98160;P18827;P34741;O75056;P31431;Q07954;P98164;Q14114;Q7Z4F1;Q9Y561;Q6NUM9;P09455;P02753	35	1	1	chebi:57540
R-HSA-9758881	20	3	3	O60494;Q9NUN5;O14678	45	1	1	chebi:30616
R-HSA-9758890	71	8	7	P33527;P20062;Q9NPF0;Q9NUN5;O14678;Q5SW96;P98164	45	2	1	chebi:30616
R-HSA-9759218	58	11	7	Q9Y4U1;Q9H3L0;Q99707;Q9UBK8;Q96EY8;P22033;Q8IVH4	116	6	6	chebi:57540;chebi:57692;chebi:57856;chebi:57844;chebi:18608;chebi:30616
R-HSA-977347	130	7	8	O43175;Q9Y617;P78330;Q13530;Q86VE9;Q9NRX5;Q96SA4;Q9GZT4	178	7	8	chebi:57540;chebi:29985;chebi:15811;chebi:16810;chebi:33384;chebi:15361;chebi:16523;chebi:30616
R-HSA-9840309	92	14	16	Q16880;Q99999;Q9UNP4;Q16739;O43286;Q9UBX8;Q00973;O96024;Q16842;Q11203;O15466;Q9BVH7;P19526;Q9NPC4;Q9BYG0;Q8TCT0	82	6	3	chebi:60377;chebi:58367;chebi:30616
R-HSA-9840310	135	29	31	P07602;P17900;P16278;Q6UWU2;Q8IW92;Q8NCI6;P06865;P07686;Q99519;P10619;P06280;P15289;P15848;P51690;Q96EG1;Q5FYB0;Q6UWY0;P08842;Q8NBK3;Q8NBJ7;P20645;P54803;P17405;P04062;O60906;Q9NY59;Q9NXE4;Q9HCG7;Q13510;Q9UQ49;Q9NR71	112	19	6	chebi:28061;chebi:28037;chebi:35418;chebi:57540;chebi:17925;chebi:28868
R-HSA-9845614	45	9	11	Q5QJU3;Q9NUN7;Q9BX95;Q8IWX5;O95470;O14494;O43688;O14495;P51648;P43353;P48448	82	7	3	chebi:28868;chebi:17553;chebi:57540
