# Supplementary material for: Metabolic mapping of the human solute carrier superfamily
Source: Mol Syst Biol. 2025 May 12;21(6):560–98. doi: 10.1038/s44320-025-00106-4 (PMC12130231; doi:10.1038/s44320-025-00106-4)
Supplement: Supplementary file 9 — Dataset EV5 [file 44320_2025_106_MOESM9_ESM.xlsx]

## Sheet: Legend
Header	Description
analysisId	identifier for the differential analysis
analysisTargetSlc	name of SLC
geneIdentifier	ENSEMBL gene identifier
geneSymbol	ENSEMBL gene name
shrinkedLog2FoldChange	shrinked log2 fold change from differential expression analysis of samples from doxycycline-induced vs uninduced cells
zScoreWithinAnalysis	z-scores of the shrunken log fold change of the gene within a certain analysis
zScoreAcrossAnalyses	z-scores of the shrunken log fold change of the gene across all analyses

## Sheet: Dataset EV5
analysisId	analysisTargetSlc	geneIdentifier	geneSymbol	shrinkedLog2FoldChange	zScoreWithinAnalysis	zScoreAcrossAnalyses
AN02VR-E	SLC49A4	ENSG00000198712	MT-CO2	-0.721523	-33.2707	-2.6158
AN02VR-E	SLC49A4	ENSG00000198899	MT-ATP6	-0.717302	-33.0759	-2.56398
AN02VR-E	SLC49A4	ENSG00000198727	MT-CYB	-0.579579	-26.7176	-2.31598
AN02VR-E	SLC49A4	ENSG00000198888	MT-ND1	-0.549198	-25.3151	-2.27226
AN02VR-E	SLC49A4	ENSG00000228253	MT-ATP8	-0.791067	-36.4813	-2.23791
AN02VR-E	SLC49A4	ENSG00000197774	EME2	-0.486322	-22.4123	-2.40587
AN02VR-E	SLC49A4	ENSG00000198938	MT-CO3	-0.54248	-25.0049	-2.09711
AN02VR-E	SLC49A4	ENSG00000104899	AMH	-0.463534	-21.3602	-2.39571
AN02VR-E	SLC49A4	ENSG00000198804	MT-CO1	-0.516675	-23.8136	-1.9153
AN02VR-E	SLC49A4	ENSG00000198886	MT-ND4	-0.618901	-28.533	-2.36256
AN02VR-E	SLC49A4	ENSG00000250067	YJEFN3	-0.584221	-26.9319	-2.34712
AN02VR-E	SLC49A4	ENSG00000177943	MAMDC4	-0.49748	-22.9274	-1.77791
AN02VR-E	SLC49A4	ENSG00000198563	DDX39B	-0.301074	-13.86	-2.00557
AN02VR-E	SLC49A4	ENSG00000009950	MLXIPL	-0.510843	-23.5443	-3.35579
AN02VR-E	SLC49A4	ENSG00000198786	MT-ND5	-0.481204	-22.176	-1.65772
AN02VR-E	SLC49A4	ENSG00000221978	CCNL2	-0.198219	-9.11153	-1.61276
AN02VR-E	SLC49A4	ENSG00000198695	MT-ND6	-0.498646	-22.9812	-1.52316
AN02VR-E	SLC49A4	ENSG00000213903	LTB4R	-0.400907	-18.469	-2.17968
AN02VR-E	SLC49A4	ENSG00000114270	COL7A1	-0.531942	-24.5184	-2.31557
AN02VR-E	SLC49A4	ENSG00000128709	HOXD9	-0.410209	-18.8984	-1.85458
AN02VR-E	SLC49A4	ENSG00000185324	CDK10	-0.388393	-17.8912	-2.68139
AN02VR-E	SLC49A4	ENSG00000188211	NCR3LG1	0.262249	12.1467	0.60184
AN02VS-B	FLVCR1	ENSG00000006062	MAP3K14	1.55178	87.7794	4.9763
AN02VS-B	FLVCR1	ENSG00000141510	TP53	0.444922	25.1577	3.37144
AN02VS-B	FLVCR1	ENSG00000113328	CCNG1	0.213558	12.068	1.60343
AN02VS-B	FLVCR1	ENSG00000135679	MDM2	0.257109	14.532	2.77244
AN02VS-B	FLVCR1	ENSG00000110492	MDK	-0.302679	-17.1386	-1.4521
AN02VS-B	FLVCR1	ENSG00000166710	B2M	0.219034	12.3779	2.39929
AN02VS-B	FLVCR1	ENSG00000077150	NFKB2	0.42375	23.9599	0.973742
AN02VS-B	FLVCR1	ENSG00000196924	FLNA	0.122018	6.88907	0.625198
AN02VS-B	FLVCR1	ENSG00000124766	SOX4	-0.167428	-9.48666	-0.372003
AN02VS-B	FLVCR1	ENSG00000133124	IRS4	-0.141715	-8.03192	-0.0511891
AN02VS-B	FLVCR1	ENSG00000161011	SQSTM1	0.170082	9.60834	0.359939
AN02VS-B	FLVCR1	ENSG00000198886	MT-ND4	0.183554	10.3705	0.88855
AN02VS-B	FLVCR1	ENSG00000069275	NUCKS1	0.102081	5.76111	1.17821
AN02VS-B	FLVCR1	ENSG00000112972	HMGCS1	0.155159	8.76405	0.141519
AN02VS-B	FLVCR1	ENSG00000138448	ITGAV	0.203161	11.4798	0.617347
AN02VS-B	FLVCR1	ENSG00000094916	CBX5	0.151787	8.57328	1.3386
AN02VT-7	FLVCR2	ENSG00000169021	UQCRFS1	-0.246094	-49.5352	-1.14214
AN02VV-Q	GFP	ENSG00000100292	HMOX1	0.657843	109.175	0.836734
AN02VW-U	LETM1	ENSG00000113739	STC2	2.93299	10.3868	5.77867
AN02VW-U	LETM1	ENSG00000101255	TRIB3	2.57422	9.11616	6.20641
AN02VW-U	LETM1	ENSG00000151012	SLC7A11	3.17139	11.2311	4.58372
AN02VW-U	LETM1	ENSG00000196517	SLC6A9	2.87052	10.1655	5.06877
AN02VW-U	LETM1	ENSG00000128165	ADM2	3.20263	11.3418	4.2752
AN02VW-U	LETM1	ENSG00000135069	PSAT1	1.79483	6.35584	6.4658
AN02VW-U	LETM1	ENSG00000103257	SLC7A5	1.99274	7.05677	5.44284
AN02VW-U	LETM1	ENSG00000100889	PCK2	1.91269	6.77326	5.40636
AN02VW-U	LETM1	ENSG00000139269	INHBE	4.2863	15.1797	4.74601
AN02VW-U	LETM1	ENSG00000128965	CHAC1	3.13096	11.0879	3.97261
AN02VW-U	LETM1	ENSG00000153879	CEBPG	1.55058	5.4908	4.72563
AN02VW-U	LETM1	ENSG00000130766	SESN2	1.69624	6.00667	5.42741
AN02VW-U	LETM1	ENSG00000065911	MTHFD2	1.48698	5.26555	6.06067
AN02VW-U	LETM1	ENSG00000184575	XPOT	1.38433	4.902	7.85609
AN02VW-U	LETM1	ENSG00000198840	MT-ND3	-1.75754	-6.22534	-9.03755
AN02VW-U	LETM1	ENSG00000168209	DDIT4	1.50858	5.34205	5.09334
AN02VW-U	LETM1	ENSG00000116761	CTH	2.44439	8.65635	4.46579
AN02VW-U	LETM1	ENSG00000106105	GARS	1.29793	4.59601	5.71156
AN02VW-U	LETM1	ENSG00000166123	GPT2	1.48054	5.24274	5.93774
AN02VW-U	LETM1	ENSG00000140105	WARS	1.28263	4.54182	7.14079
AN02VW-U	LETM1	ENSG00000130707	ASS1	1.54356	5.46594	7.71462
AN02VW-U	LETM1	ENSG00000187840	EIF4EBP1	1.63852	5.80225	6.43697
AN02VW-U	LETM1	ENSG00000129474	AJUBA	1.69724	6.01022	6.72374
AN02VW-U	LETM1	ENSG00000006652	IFRD1	1.2845	4.54844	3.07111
AN02VW-U	LETM1	ENSG00000060982	BCAT1	1.29229	4.57603	5.61458
AN02VW-U	LETM1	ENSG00000174951	FUT1	2.70005	9.5618	5.41568
AN02VW-U	LETM1	ENSG00000204389	HSPA1A	-1.50128	-5.31777	-3.30127
AN02VW-U	LETM1	ENSG00000157514	TSC22D3	1.24987	4.4258	2.95199
AN02VW-U	LETM1	ENSG00000175197	DDIT3	1.8783	6.65146	3.80755
AN02VW-U	LETM1	ENSG00000167995	BEST1	2.89176	10.2408	4.30517
AN02VW-U	LETM1	ENSG00000106948	AKNA	1.86846	6.61661	5.16209
AN02VW-U	LETM1	ENSG00000107731	UNC5B	1.17335	4.15479	5.83668
AN02VW-U	LETM1	ENSG00000186480	INSIG1	-1.21385	-4.29979	-3.37589
AN02VW-U	LETM1	ENSG00000134294	SLC38A2	1.14038	4.03802	3.81468
AN02VW-U	LETM1	ENSG00000067064	IDI1	-1.15366	-4.08662	-3.6205
AN02VW-U	LETM1	ENSG00000117016	RIMS3	1.38631	4.90902	6.09301
AN02VW-U	LETM1	ENSG00000079337	RAPGEF3	2.68666	9.51438	6.43796
AN02VW-U	LETM1	ENSG00000139514	SLC7A1	0.979196	3.46717	3.53344
AN02VW-U	LETM1	ENSG00000112715	VEGFA	1.31516	4.65703	3.95477
AN02VW-U	LETM1	ENSG00000106070	GRB10	1.0962	3.88155	7.82796
AN02VW-U	LETM1	ENSG00000196305	IARS	0.977833	3.46234	9.10767
AN02VW-U	LETM1	ENSG00000140044	JDP2	2.38307	8.43917	6.39057
AN02VW-U	LETM1	ENSG00000116584	ARHGEF2	1.07757	3.81557	5.11227
AN02VW-U	LETM1	ENSG00000115902	SLC1A4	1.25182	4.4327	3.10453
AN02VW-U	LETM1	ENSG00000153885	KCTD15	1.07115	3.79284	7.72295
AN02VW-U	LETM1	ENSG00000134684	YARS	0.950871	3.36685	4.93087
AN02VW-U	LETM1	ENSG00000135842	NIBAN1	1.04823	3.71166	5.06658
AN02VW-U	LETM1	ENSG00000136010	ALDH1L2	2.2318	7.90343	7.11847
AN02VW-U	LETM1	ENSG00000204388	HSPA1B	-1.14883	-4.06952	-2.93591
AN02VW-U	LETM1	ENSG00000111371	SLC38A1	0.97113	3.4386	3.75378
AN02VW-U	LETM1	ENSG00000182199	SHMT2	1.01518	3.59461	5.57983
AN02VW-U	LETM1	ENSG00000112972	HMGCS1	-1.0346	-3.66496	-4.0191
AN02VW-U	LETM1	ENSG00000135540	NHSL1	1.19135	4.21854	5.57871
AN02VW-U	LETM1	ENSG00000169504	CLIC4	0.901216	3.19099	5.57036
AN02VW-U	LETM1	ENSG00000031698	SARS	0.96473	3.41593	5.60625
AN02VW-U	LETM1	ENSG00000163629	PTPN13	1.01623	3.59833	6.47595
AN02VW-U	LETM1	ENSG00000198380	GFPT1	1.02029	3.61271	3.59303
AN02VW-U	LETM1	ENSG00000134824	FADS2	-0.979007	-3.46807	-3.09834
AN02VW-U	LETM1	ENSG00000132846	ZBED3	1.28468	4.54908	6.96942
AN02VW-U	LETM1	ENSG00000110619	CARS	1.02781	3.63934	4.24081
AN02VW-U	LETM1	ENSG00000130513	GDF15	1.55204	5.49597	7.73018
AN02VW-U	LETM1	ENSG00000188229	TUBB4B	-0.945915	-3.35087	-6.48555
AN02VW-U	LETM1	ENSG00000100219	XBP1	0.978151	3.46347	2.46096
AN02VW-U	LETM1	ENSG00000120254	MTHFD1L	0.889612	3.14989	6.72469
AN02VW-U	LETM1	ENSG00000134086	VHL	0.849057	3.00626	8.31204
AN02VW-U	LETM1	ENSG00000196230	TUBB	-0.723238	-2.56223	-2.95429
AN02VW-U	LETM1	ENSG00000147852	VLDLR	1.16915	4.13992	5.77452
AN02VW-U	LETM1	ENSG00000120437	ACAT2	-0.897785	-3.18041	-4.8926
AN02VW-U	LETM1	ENSG00000092621	PHGDH	0.895547	3.17091	5.65272
AN02VW-U	LETM1	ENSG00000167552	TUBA1A	-0.851516	-3.01654	-5.05405
AN02VW-U	LETM1	ENSG00000111981	ULBP1	1.12569	3.986	4.81931
AN02VW-U	LETM1	ENSG00000100814	CCNB1IP1	0.898249	3.18048	4.693
AN02VW-U	LETM1	ENSG00000155304	HSPA13	0.951053	3.3675	3.22262
AN02VW-U	LETM1	ENSG00000173812	EIF1	0.734339	2.59997	3.97986
AN02VW-U	LETM1	ENSG00000111252	SH2B3	1.21018	4.28523	6.22435
AN02VW-U	LETM1	ENSG00000131711	MAP1B	0.890705	3.15377	3.7123
AN02VW-U	LETM1	ENSG00000116133	DHCR24	-0.830427	-2.94185	-5.37476
AN02VW-U	LETM1	ENSG00000162772	ATF3	0.995377	3.52448	1.40164
AN02VW-U	LETM1	ENSG00000104231	ZFAND1	1.26246	4.47039	6.70986
AN02VW-U	LETM1	ENSG00000065060	UHRF1BP1	0.85423	3.02458	5.53093
AN02VW-U	LETM1	ENSG00000119900	OGFRL1	0.929304	3.29047	7.58944
AN02VW-U	LETM1	ENSG00000176046	NUPR1	3.25742	11.5358	6.70597
AN02VW-U	LETM1	ENSG00000147383	NSDHL	-1.08643	-3.84852	-3.90475
AN02VW-U	LETM1	ENSG00000104549	SQLE	-0.772558	-2.7369	-2.50235
AN02VW-U	LETM1	ENSG00000100292	HMOX1	0.971597	3.44026	1.48666
AN02VW-U	LETM1	ENSG00000104413	ESRP1	1.33865	4.74022	6.70897
AN02VW-U	LETM1	ENSG00000167508	MVD	-1.11822	-3.96111	-5.23077
AN02VW-U	LETM1	ENSG00000219481	NBPF1	0.771304	2.73089	9.27457
AN02VW-U	LETM1	ENSG00000102393	GLA	-0.699035	-2.47651	-4.40253
AN02VW-U	LETM1	ENSG00000149150	SLC43A1	1.34117	4.74915	4.23804
AN02VW-U	LETM1	ENSG00000166986	MARS	0.69755	2.46968	5.35157
AN02VW-U	LETM1	ENSG00000136628	EPRS	0.687038	2.43245	6.71948
AN02VW-U	LETM1	ENSG00000170500	LONRF2	0.814607	2.88425	4.12914
AN02VW-U	LETM1	ENSG00000171492	LRRC8D	0.950059	3.36398	7.5275
AN02VW-U	LETM1	ENSG00000109971	HSPA8	-0.645895	-2.28831	-2.85084
AN02VW-U	LETM1	ENSG00000150527	MIA2	0.973632	3.44746	5.49103
AN02VW-U	LETM1	ENSG00000160072	ATAD3B	-0.817272	-2.89526	-5.31761
AN02VW-U	LETM1	ENSG00000146733	PSPH	0.844241	2.98921	6.01174
AN02VW-U	LETM1	ENSG00000168496	FEN1	-0.753866	-2.6707	-8.55117
AN02VW-U	LETM1	ENSG00000135116	HRK	1.12665	3.9894	3.57613
AN02VW-U	LETM1	ENSG00000172893	DHCR7	-0.812777	-2.87934	-4.46685
AN02VW-U	LETM1	ENSG00000130487	KLHDC7B	3.52602	12.4871	4.46955
AN02VW-U	LETM1	ENSG00000160285	LSS	-0.783565	-2.77588	-4.38234
AN02VW-U	LETM1	ENSG00000123416	TUBA1B	-0.62674	-2.22047	-4.03941
AN02VW-U	LETM1	ENSG00000155660	PDIA4	-0.659093	-2.33505	-3.16506
AN02VW-U	LETM1	ENSG00000071242	RPS6KA2	1.09862	3.89012	7.6263
AN02VW-U	LETM1	ENSG00000131462	TUBG1	-0.791557	-2.80419	-5.69615
AN02VW-U	LETM1	ENSG00000187735	TCEA1	0.869037	3.07703	10.201
AN02VW-U	LETM1	ENSG00000198712	MT-CO2	-1.78318	-6.31615	-6.58887
AN02VW-U	LETM1	ENSG00000162066	AMDHD2	-1.07674	-3.8142	-6.63233
AN02VW-U	LETM1	ENSG00000079459	FDFT1	-0.703792	-2.49336	-2.99357
AN02VW-U	LETM1	ENSG00000185813	PCYT2	-0.875318	-3.10084	-3.63487
AN02VW-U	LETM1	ENSG00000204186	ZDBF2	0.884241	3.13087	2.92168
AN02VW-U	LETM1	ENSG00000166750	SLFN5	1.07824	3.81795	6.20676
AN02VW-U	LETM1	ENSG00000075618	FSCN1	-0.830937	-2.94366	-3.69914
AN02VW-U	LETM1	ENSG00000169683	LRRC45	-0.929782	-3.29373	-3.33356
AN02VW-U	LETM1	ENSG00000183010	PYCR1	0.749016	2.65196	4.19132
AN02VW-U	LETM1	ENSG00000128159	TUBGCP6	-0.696116	-2.46617	-4.38876
AN02VW-U	LETM1	ENSG00000117450	PRDX1	-0.620314	-2.19771	-5.32251
AN02VW-U	LETM1	ENSG00000198860	TSEN15	0.900734	3.18928	9.67485
AN02VW-U	LETM1	ENSG00000168003	SLC3A2	0.708493	2.50844	1.17279
AN02VW-U	LETM1	ENSG00000086062	B4GALT1	0.709784	2.51301	6.11017
AN02VW-U	LETM1	ENSG00000169689	CENPX	-0.875735	-3.10232	-3.82811
AN02VW-U	LETM1	ENSG00000133706	LARS	0.628583	2.22543	7.20168
AN02VW-U	LETM1	ENSG00000174136	RGMB	0.937951	3.32109	7.27203
AN02VW-U	LETM1	ENSG00000212907	MT-ND4L	-0.934604	-3.31081	-4.11349
AN02VW-U	LETM1	ENSG00000155368	DBI	-0.787024	-2.78813	-3.85688
AN02VW-U	LETM1	ENSG00000140983	RHOT2	-0.726864	-2.57507	-5.30947
AN02VW-U	LETM1	ENSG00000047644	WWC3	0.751672	2.66136	6.12238
AN02VW-U	LETM1	ENSG00000155966	AFF2	1.00332	3.55261	7.78672
AN02VW-U	LETM1	ENSG00000179218	CALR	-0.642988	-2.27801	-4.74771
AN02VW-U	LETM1	ENSG00000198258	UBL5	-0.806634	-2.85759	-6.67453
AN02VW-U	LETM1	ENSG00000161981	SNRNP25	-0.822008	-2.91203	-4.65775
AN02VW-U	LETM1	ENSG00000127481	UBR4	0.604932	2.14166	2.6096
AN02VW-U	LETM1	ENSG00000197043	ANXA6	-0.668354	-2.36785	-2.11896
AN02VW-U	LETM1	ENSG00000174243	DDX23	-0.600293	-2.1268	-8.64248
AN02VW-U	LETM1	ENSG00000187801	ZFP69B	1.61019	5.70192	5.98325
AN02VW-U	LETM1	ENSG00000164292	RHOBTB3	0.651161	2.30539	5.63373
AN02VW-U	LETM1	ENSG00000147676	MAL2	0.722297	2.55733	8.29879
AN02VW-U	LETM1	ENSG00000087074	PPP1R15A	0.896901	3.17571	1.03917
AN02VW-U	LETM1	ENSG00000172432	GTPBP2	0.640107	2.26624	2.46765
AN02VW-U	LETM1	ENSG00000198804	MT-CO1	-1.7647	-6.2507	-7.15975
AN02VW-U	LETM1	ENSG00000067225	PKM	-0.624861	-2.21381	-5.69313
AN02VW-U	LETM1	ENSG00000198899	MT-ATP6	-1.87724	-6.64928	-6.72365
AN02VW-U	LETM1	ENSG00000186472	PCLO	0.866423	3.06777	5.63732
AN02VW-U	LETM1	ENSG00000203485	INF2	-0.663272	-2.34985	-7.75173
AN02VW-U	LETM1	ENSG00000168159	RNF187	0.542747	1.92143	4.03502
AN02VW-U	LETM1	ENSG00000100664	EIF5	0.577037	2.04287	3.7321
AN02VW-U	LETM1	ENSG00000013810	TACC3	-0.611541	-2.16664	-6.06101
AN02VW-U	LETM1	ENSG00000090861	AARS	0.609885	2.1592	4.53274
AN02VW-U	LETM1	ENSG00000130164	LDLR	-1.02716	-3.63861	-3.93778
AN02VW-U	LETM1	ENSG00000052802	MSMO1	-0.792572	-2.80778	-2.59103
AN02VW-U	LETM1	ENSG00000114120	SLC25A36	0.739231	2.6173	6.37158
AN02VW-U	LETM1	ENSG00000177700	POLR2L	-0.85136	-3.01599	-4.27627
AN02VW-U	LETM1	ENSG00000006459	KDM7A	1.04811	3.71124	4.62126
AN02VW-U	LETM1	ENSG00000211584	SLC48A1	0.80869	2.8633	6.48002
AN02VW-U	LETM1	ENSG00000184164	CRELD2	-0.771647	-2.73367	-5.05295
AN02VW-U	LETM1	ENSG00000099958	DERL3	-0.982866	-3.48173	-3.69132
AN02VW-U	LETM1	ENSG00000172164	SNTB1	0.913014	3.23278	5.87251
AN02VW-U	LETM1	ENSG00000167522	ANKRD11	0.578541	2.0482	4.14845
AN02VW-U	LETM1	ENSG00000160752	FDPS	-0.648456	-2.29738	-3.92232
AN02VW-U	LETM1	ENSG00000171246	NPTX1	-0.612193	-2.16895	-2.7904
AN02VW-U	LETM1	ENSG00000141682	PMAIP1	0.534403	1.89187	3.18883
AN02VW-U	LETM1	ENSG00000087087	SRRT	-0.669392	-2.37152	-4.82669
AN02VW-U	LETM1	ENSG00000123136	DDX39A	-0.609107	-2.15802	-6.25319
AN02VW-U	LETM1	ENSG00000044574	HSPA5	-0.537461	-1.90427	-2.19403
AN02VW-U	LETM1	ENSG00000135049	AGTPBP1	0.693502	2.45535	8.03576
AN02VW-U	LETM1	ENSG00000174903	RAB1B	-0.601954	-2.13268	-8.50312
AN02VW-U	LETM1	ENSG00000185518	SV2B	3.03183	10.7368	8.04442
AN02VW-U	LETM1	ENSG00000164294	GPX8	0.707346	2.50438	4.81832
AN02VW-U	LETM1	ENSG00000099797	TECR	-0.671104	-2.37759	-6.33209
AN02VW-U	LETM1	ENSG00000153395	LPCAT1	-0.556546	-1.97187	-2.07169
AN02VW-U	LETM1	ENSG00000104267	CA2	-0.505075	-1.78957	-2.33504
AN02VW-U	LETM1	ENSG00000085982	USP40	0.704933	2.49583	6.24687
AN02VW-U	LETM1	ENSG00000240694	PNMA2	0.624544	2.21112	4.22816
AN02VW-U	LETM1	ENSG00000157693	TMEM268	0.839967	2.97407	6.52845
AN02VW-U	LETM1	ENSG00000110921	MVK	-0.842041	-2.98298	-3.98332
AN02VW-U	LETM1	ENSG00000061676	NCKAP1	0.571429	2.02301	4.32061
AN02VW-U	LETM1	ENSG00000166173	LARP6	0.88791	3.14387	4.01504
AN02VW-U	LETM1	ENSG00000198938	MT-CO3	-1.95641	-6.92967	-7.79088
AN02VW-U	LETM1	ENSG00000275395	FCGBP	1.14265	4.04606	6.29495
AN02VW-U	LETM1	ENSG00000176014	TUBB6	-0.67499	-2.39135	-7.29356
AN02VW-U	LETM1	ENSG00000165983	PTER	0.696518	2.46603	5.60371
AN02VW-U	LETM1	ENSG00000128272	ATF4	0.503065	1.78089	2.25257
AN02VW-U	LETM1	ENSG00000176248	ANAPC2	-0.676636	-2.39718	-5.59669
AN02VW-U	LETM1	ENSG00000165502	RPL36AL	-0.621947	-2.20349	-7.35169
AN02VW-U	LETM1	ENSG00000078177	N4BP2	0.866354	3.06752	2.95986
AN02VW-U	LETM1	ENSG00000112701	SENP6	0.649025	2.29782	5.6899
AN02VW-U	LETM1	ENSG00000164659	KIAA1324L	0.676531	2.39524	9.70806
AN02VW-U	LETM1	ENSG00000138162	TACC2	0.704814	2.49541	5.28369
AN02VW-U	LETM1	ENSG00000197603	CPLANE1	0.709844	2.51322	4.71271
AN02VW-U	LETM1	ENSG00000225697	SLC26A6	-0.99216	-3.51465	-6.28761
AN02VW-U	LETM1	ENSG00000118217	ATF6	0.637326	2.25639	5.29041
AN02VW-U	LETM1	ENSG00000135269	TES	0.54211	1.91917	4.99166
AN02VW-U	LETM1	ENSG00000177034	MTX3	0.70417	2.49313	7.34749
AN02VW-U	LETM1	ENSG00000188573	FBLL1	1.46948	5.20357	3.61514
AN02VW-U	LETM1	ENSG00000010810	FYN	0.536321	1.89867	7.89976
AN02VW-U	LETM1	ENSG00000155961	RAB39B	1.28818	4.56148	3.89144
AN02VW-U	LETM1	ENSG00000111912	NCOA7	0.694574	2.45914	4.38629
AN02VW-U	LETM1	ENSG00000104133	SPG11	0.68415	2.42222	6.54375
AN02VW-U	LETM1	ENSG00000173575	CHD2	0.554136	1.96176	3.06003
AN02VW-U	LETM1	ENSG00000125772	GPCPD1	0.799806	2.83183	4.07664
AN02VW-U	LETM1	ENSG00000187240	DYNC2H1	0.682171	2.41521	5.29741
AN02VW-U	LETM1	ENSG00000078018	MAP2	1.1127	3.93999	5.3436
AN02VW-U	LETM1	ENSG00000116717	GADD45A	0.749853	2.65492	1.87177
AN02VW-U	LETM1	ENSG00000198780	FAM169A	0.714945	2.53129	3.85422
AN02VW-U	LETM1	ENSG00000178752	ERFE	0.769765	2.72544	3.95047
AN02VW-U	LETM1	ENSG00000204386	NEU1	-0.6961	-2.46611	-3.78066
AN02VW-U	LETM1	ENSG00000171314	PGAM1	-0.619769	-2.19578	-4.95216
AN02VW-U	LETM1	ENSG00000178607	ERN1	0.982792	3.4799	5.40401
AN02VW-U	LETM1	ENSG00000143776	CDC42BPA	0.612066	2.16693	5.90304
AN02VW-U	LETM1	ENSG00000148343	MIGA2	-0.654899	-2.3202	-6.36343
AN02VW-U	LETM1	ENSG00000168653	NDUFS5	-0.594333	-2.10569	-4.74855
AN02VW-U	LETM1	ENSG00000144468	RHBDD1	0.667312	2.36259	7.36622
AN02VW-U	LETM1	ENSG00000113407	TARS	0.460391	1.62975	3.28313
AN02VW-U	LETM1	ENSG00000198707	CEP290	0.698634	2.47352	6.65829
AN02VW-U	LETM1	ENSG00000126803	HSPA2	-0.739719	-2.6206	-4.49435
AN02VW-U	LETM1	ENSG00000106366	SERPINE1	-2.54875	-9.02752	-8.52877
AN02VW-U	LETM1	ENSG00000198805	PNP	-0.54983	-1.94808	-5.833
AN02VW-U	LETM1	ENSG00000176058	TPRN	-0.655425	-2.32206	-5.74551
AN02VW-U	LETM1	ENSG00000140262	TCF12	0.601072	2.12799	6.41938
AN02VW-U	LETM1	ENSG00000141503	MINK1	-0.604748	-2.14258	-4.56797
AN02VW-U	LETM1	ENSG00000167553	TUBA1C	-0.503857	-1.78526	-3.41732
AN02VW-U	LETM1	ENSG00000134440	NARS	0.472993	1.67438	5.53885
AN02VW-U	LETM1	ENSG00000135749	PCNX2	0.612653	2.16901	5.10297
AN02VW-U	LETM1	ENSG00000128283	CDC42EP1	0.646762	2.28981	2.30107
AN02VW-U	LETM1	ENSG00000105550	FGF21	4.50172	15.9427	5.90812
AN02VW-U	LETM1	ENSG00000104852	SNRNP70	-0.608019	-2.15416	-5.93187
AN02VW-U	LETM1	ENSG00000101199	ARFGAP1	-0.669036	-2.37026	-3.88463
AN02VW-U	LETM1	ENSG00000237649	KIFC1	-0.549346	-1.94637	-6.67868
AN02VW-U	LETM1	ENSG00000197774	EME2	-0.775208	-2.74629	-3.93296
AN02VW-U	LETM1	ENSG00000198146	ZNF770	0.603186	2.13548	4.39297
AN02VW-U	LETM1	ENSG00000143416	SELENBP1	-0.706885	-2.50431	-2.79195
AN02VW-U	LETM1	ENSG00000175868	CALCB	1.38963	4.92077	2.9928
AN02VW-U	LETM1	ENSG00000111669	TPI1	-0.576503	-2.04255	-5.09271
AN02VW-U	LETM1	ENSG00000148225	WDR31	1.47589	5.22628	6.67669
AN02VW-U	LETM1	ENSG00000069869	NEDD4	0.668976	2.36848	5.93122
AN02VW-U	LETM1	ENSG00000130203	APOE	-0.887892	-3.14537	-8.94685
AN02VW-U	LETM1	ENSG00000068305	MEF2A	0.580125	2.05381	2.77193
AN02VW-U	LETM1	ENSG00000187961	KLHL17	-0.85108	-3.015	-3.8944
AN02VW-U	LETM1	ENSG00000131791	PRKAB2	0.66362	2.34951	6.41131
AN02VW-U	LETM1	ENSG00000166224	SGPL1	0.503012	1.7807	7.79728
AN02VW-U	LETM1	ENSG00000105655	ISYNA1	-0.595651	-2.11036	-2.65163
AN02VW-U	LETM1	ENSG00000164597	COG5	0.621516	2.2004	8.79574
AN02VW-U	LETM1	ENSG00000130294	KIF1A	0.500542	1.77195	1.92969
AN02VW-U	LETM1	ENSG00000033100	CHPF2	-0.64107	-2.27122	-3.3727
AN02VW-U	LETM1	ENSG00000080298	RFX3	1.2401	4.39119	6.37023
AN02VW-U	LETM1	ENSG00000178252	WDR6	-0.513393	-1.81903	-5.94101
AN02VW-U	LETM1	ENSG00000115904	SOS1	0.637959	2.25863	4.94679
AN02VW-U	LETM1	ENSG00000105011	ASF1B	-0.539393	-1.91112	-6.99126
AN02VW-U	LETM1	ENSG00000147162	OGT	0.58629	2.07564	3.95829
AN02VW-U	LETM1	ENSG00000167716	WDR81	-0.61503	-2.17899	-4.56042
AN02VW-U	LETM1	ENSG00000163931	TKT	-0.507956	-1.79978	-5.25603
AN02VW-U	LETM1	ENSG00000120278	PLEKHG1	0.860419	3.0465	4.27604
AN02VW-U	LETM1	ENSG00000198626	RYR2	0.977949	3.46275	5.86786
AN02VW-U	LETM1	ENSG00000154059	IMPACT	0.583644	2.06627	4.21995
AN02VW-U	LETM1	ENSG00000131584	ACAP3	-0.717513	-2.54195	-5.00173
AN02VW-U	LETM1	ENSG00000173692	PSMD1	-0.476452	-1.6882	-5.27658
AN02VW-U	LETM1	ENSG00000159267	HLCS	0.537804	1.90392	7.26462
AN02VW-U	LETM1	ENSG00000115461	IGFBP5	-0.514243	-1.82204	-0.320398
AN02VW-U	LETM1	ENSG00000166189	HPS6	-0.563824	-1.99764	-4.14603
AN02VW-U	LETM1	ENSG00000228253	MT-ATP8	-1.99891	-7.08019	-5.9106
AN02VW-U	LETM1	ENSG00000078114	NEBL	0.738216	2.61371	5.49186
AN02VW-U	LETM1	ENSG00000185633	NDUFA4L2	2.1918	7.76177	5.24184
AN02VW-U	LETM1	ENSG00000125450	NUP85	-0.512854	-1.81712	-9.82628
AN02VW-U	LETM1	ENSG00000105953	OGDH	-0.538611	-1.90835	-3.53941
AN02VW-U	LETM1	ENSG00000159228	CBR1	-0.573203	-2.03086	-3.47226
AN02VW-U	LETM1	ENSG00000173786	CNP	-0.539569	-1.91174	-6.65756
AN02VW-U	LETM1	ENSG00000157106	SMG1	0.555615	1.967	2.29507
AN02VW-U	LETM1	ENSG00000137285	TUBB2B	-0.595988	-2.11155	-5.06116
AN02VW-U	LETM1	ENSG00000141522	ARHGDIA	-0.542724	-1.92291	-3.48487
AN02VW-U	LETM1	ENSG00000168439	STIP1	-0.4911	-1.74008	-5.59245
AN02VW-U	LETM1	ENSG00000164323	CFAP97	0.600635	2.12644	4.98921
AN02VW-U	LETM1	ENSG00000074935	TUBE1	0.867417	3.07129	4.40342
AN02VW-U	LETM1	ENSG00000131374	TBC1D5	0.597879	2.11668	6.12817
AN02VW-U	LETM1	ENSG00000172757	CFL1	-0.506736	-1.79546	-4.55868
AN02VW-U	LETM1	ENSG00000106348	IMPDH1	-0.53804	-1.90632	-5.01155
AN02VW-U	LETM1	ENSG00000100416	TRMU	-0.552892	-1.95892	-6.12692
AN02VW-U	LETM1	ENSG00000112379	ARFGEF3	0.586758	2.0773	3.17226
AN02VW-U	LETM1	ENSG00000174738	NR1D2	0.636289	2.25272	3.92001
AN02VW-U	LETM1	ENSG00000188157	AGRN	-0.551362	-1.95351	-2.72263
AN02VW-U	LETM1	ENSG00000136830	NIBAN2	-0.58396	-2.06896	-5.9904
AN02VW-U	LETM1	ENSG00000160867	FGFR4	-0.839513	-2.97403	-6.36034
AN02VW-U	LETM1	ENSG00000159199	ATP5MC1	-0.622378	-2.20502	-2.76812
AN02VW-U	LETM1	ENSG00000170689	HOXB9	0.488542	1.72945	4.7385
AN02VW-U	LETM1	ENSG00000131165	CHMP1A	-0.594286	-2.10553	-7.02568
AN02VW-U	LETM1	ENSG00000036549	AC118549.1	0.58758	2.08021	4.68906
AN02VW-U	LETM1	ENSG00000086504	MRPL28	-0.565176	-2.00243	-3.80044
AN02VW-U	LETM1	ENSG00000147010	SH3KBP1	0.589832	2.08818	7.88448
AN02VW-U	LETM1	ENSG00000169018	FEM1B	0.551674	1.95304	4.20135
AN02VW-U	LETM1	ENSG00000086758	HUWE1	0.458502	1.62306	4.74317
AN02VW-U	LETM1	ENSG00000068078	FGFR3	-0.572773	-2.02934	-2.07245
AN02VW-U	LETM1	ENSG00000147155	EBP	-0.721569	-2.55632	-5.32267
AN02VW-U	LETM1	ENSG00000034510	TMSB10	-0.549559	-1.94712	-4.26831
AN02VW-U	LETM1	ENSG00000141198	TOM1L1	0.569388	2.01578	4.35887
AN02VW-U	LETM1	ENSG00000155158	TTC39B	1.09297	3.87011	10.1204
AN02VW-U	LETM1	ENSG00000095777	MYO3A	0.70607	2.49986	4.66355
AN02VW-U	LETM1	ENSG00000165688	PMPCA	-0.536831	-1.90204	-5.45304
AN02VW-U	LETM1	ENSG00000165280	VCP	-0.457258	-1.62022	-6.08636
AN02VW-U	LETM1	ENSG00000099954	CECR2	0.582233	2.06127	3.79719
AN02VW-U	LETM1	ENSG00000126267	COX6B1	-0.553725	-1.96187	-4.42089
AN02VW-U	LETM1	ENSG00000113712	CSNK1A1	0.498084	1.76325	4.43198
AN02VW-U	LETM1	ENSG00000197256	KANK2	-0.559932	-1.98386	-6.36268
AN02VW-U	LETM1	ENSG00000172009	THOP1	-0.521934	-1.84928	-5.76805
AN02VW-U	LETM1	ENSG00000242498	ARPIN	0.542824	1.9217	3.8651
AN02VW-U	LETM1	ENSG00000130193	THEM6	-0.644694	-2.28405	-3.3395
AN02VW-U	LETM1	ENSG00000078674	PCM1	0.502262	1.77804	6.11821
AN02VW-U	LETM1	ENSG00000100142	POLR2F	-0.615652	-2.1812	-5.50048
AN02VW-U	LETM1	ENSG00000121644	DESI2	0.485355	1.71816	4.05868
AN02VW-U	LETM1	ENSG00000056097	ZFR	0.440075	1.5578	3.02916
AN02VW-U	LETM1	ENSG00000051108	HERPUD1	0.664177	2.35149	1.45844
AN02VW-U	LETM1	ENSG00000131876	SNRPA1	-0.537929	-1.90593	-6.54629
AN02VW-U	LETM1	ENSG00000124587	PEX6	-0.58372	-2.06811	-3.85733
AN02VW-U	LETM1	ENSG00000133134	BEX2	0.678786	2.40323	2.83302
AN02VW-U	LETM1	ENSG00000140365	COMMD4	-0.563284	-1.99573	-4.94313
AN02VW-U	LETM1	ENSG00000196365	LONP1	0.497266	1.76035	3.22263
AN02VW-U	LETM1	ENSG00000128228	SDF2L1	-0.889817	-3.15219	-4.00855
AN02VW-U	LETM1	ENSG00000113013	HSPA9	0.414412	1.46691	5.39813
AN02VW-U	LETM1	ENSG00000071537	SEL1L	0.621651	2.20088	2.80166
AN02VW-U	LETM1	ENSG00000107560	RAB11FIP2	0.60111	2.12813	3.76274
AN02VW-U	LETM1	ENSG00000179222	MAGED1	-0.507375	-1.79772	-5.28961
AN02VW-U	LETM1	ENSG00000163050	COQ8A	-0.474318	-1.68064	-4.37533
AN02VW-U	LETM1	ENSG00000196502	SULT1A1	-0.626457	-2.21946	-2.40152
AN02VW-U	LETM1	ENSG00000036448	MYOM2	-0.475445	-1.68464	-0.491876
AN02VW-U	LETM1	ENSG00000142102	PGGHG	-0.773779	-2.74122	-3.50423
AN02VW-U	LETM1	ENSG00000160326	SLC2A6	-0.763285	-2.70406	-4.65499
AN02VW-U	LETM1	ENSG00000228474	OST4	-0.652119	-2.31035	-5.19438
AN02VW-U	LETM1	ENSG00000075624	ACTB	-0.460017	-1.63	-2.08396
AN02VW-U	LETM1	ENSG00000145391	SETD7	0.512645	1.81482	3.12729
AN02VW-U	LETM1	ENSG00000132361	CLUH	-0.52639	-1.86506	-6.53951
AN02VW-U	LETM1	ENSG00000106009	BRAT1	-0.593549	-2.10292	-4.52533
AN02VW-U	LETM1	ENSG00000034152	MAP2K3	-0.584828	-2.07203	-5.55078
AN02VW-U	LETM1	ENSG00000127586	CHTF18	-0.645947	-2.28849	-4.46365
AN02VW-U	LETM1	ENSG00000128311	TST	-0.674019	-2.38791	-6.78238
AN02VW-U	LETM1	ENSG00000177595	PIDD1	-0.639408	-2.26533	-3.14843
AN02VW-U	LETM1	ENSG00000112473	SLC39A7	-0.536725	-1.90167	-4.3083
AN02VW-U	LETM1	ENSG00000099817	POLR2E	-0.578617	-2.05003	-4.48848
AN02VW-U	LETM1	ENSG00000128626	MRPS12	-0.559883	-1.98368	-4.40007
AN02VW-U	LETM1	ENSG00000134333	LDHA	-0.421723	-1.49437	-2.78922
AN02VW-U	LETM1	ENSG00000022267	FHL1	0.426281	1.50895	4.10447
AN02VW-U	LETM1	ENSG00000152409	JMY	0.612071	2.16695	3.60184
AN02VW-U	LETM1	ENSG00000165650	PDZD8	0.484772	1.7161	4.02506
AN02VW-U	LETM1	ENSG00000147255	IGSF1	-1.3278	-4.70336	-6.29489
AN02VW-U	LETM1	ENSG00000166794	PPIB	-0.496133	-1.7579	-3.24689
AN02VW-U	LETM1	ENSG00000204839	MROH6	-1.13603	-4.02418	-5.89984
AN02VW-U	LETM1	ENSG00000130714	POMT1	-0.508626	-1.80215	-4.96052
AN02VW-U	LETM1	ENSG00000100726	TELO2	-0.535605	-1.8977	-4.84592
AN02VW-U	LETM1	ENSG00000266074	BAHCC1	-0.557144	-1.97398	-1.66789
AN02VW-U	LETM1	ENSG00000085832	EPS15	0.537107	1.90145	6.13701
AN02VW-U	LETM1	ENSG00000151881	TMEM267	0.820414	2.90482	6.55782
AN02VW-U	LETM1	ENSG00000105281	SLC1A5	0.487287	1.72501	4.54302
AN02VW-U	LETM1	ENSG00000172216	CEBPB	2.42429	8.58516	5.07583
AN02VW-U	LETM1	ENSG00000121350	PYROXD1	0.769611	2.7249	5.07672
AN02VW-U	LETM1	ENSG00000198736	MSRB1	-0.736975	-2.61088	-5.19919
AN02VW-U	LETM1	ENSG00000100485	SOS2	0.727174	2.5746	6.08925
AN02VW-U	LETM1	ENSG00000109736	MFSD10	-0.618669	-2.19188	-6.21113
AN02VW-U	LETM1	ENSG00000005700	IBTK	0.567337	2.00851	4.49491
AN02VW-U	LETM1	ENSG00000239306	RBM14	-0.548692	-1.94405	-3.90288
AN02VW-U	LETM1	ENSG00000134352	IL6ST	0.546422	1.93444	3.17105
AN02VW-U	LETM1	ENSG00000134762	DSC3	0.501241	1.77443	4.92272
AN02VW-U	LETM1	ENSG00000175166	PSMD2	-0.431233	-1.52805	-5.60794
AN02VW-U	LETM1	ENSG00000139540	SLC39A5	-2.18481	-7.73858	-20.8028
AN02VW-U	LETM1	ENSG00000160796	NBEAL2	-0.532977	-1.88839	-4.52746
AN02VW-U	LETM1	ENSG00000135046	ANXA1	0.760102	2.69122	2.49956
AN02VW-U	LETM1	ENSG00000110811	P3H3	-0.541446	-1.91839	-4.53707
AN02VW-U	LETM1	ENSG00000099331	MYO9B	-0.475837	-1.68602	-4.61535
AN02VW-U	LETM1	ENSG00000103168	TAF1C	-0.608449	-2.15569	-6.03049
AN02VW-U	LETM1	ENSG00000101901	ALG13	0.553699	1.96021	6.16749
AN02VW-U	LETM1	ENSG00000138193	PLCE1	0.568349	2.0121	5.66295
AN02VW-U	LETM1	ENSG00000105401	CDC37	-0.508196	-1.80063	-5.36934
AN02VW-U	LETM1	ENSG00000122035	RASL11A	-0.950053	-3.36552	-3.23812
AN02VW-U	LETM1	ENSG00000167900	TK1	-0.519578	-1.84094	-3.58976
AN02VW-U	LETM1	ENSG00000073169	SELENOO	-0.573492	-2.03188	-5.10689
AN02VW-U	LETM1	ENSG00000025796	SEC63	0.436502	1.54515	4.24259
AN02VW-U	LETM1	ENSG00000114867	EIF4G1	-0.444449	-1.57486	-4.0816
AN02VW-U	LETM1	ENSG00000163956	LRPAP1	-0.527184	-1.86788	-6.97485
AN02VW-U	LETM1	ENSG00000141376	BCAS3	0.52645	1.86371	6.6728
AN02VW-U	LETM1	ENSG00000198886	MT-ND4	-1.20445	-4.2665	-4.73488
AN02VW-U	LETM1	ENSG00000177200	CHD9	0.590609	2.09094	3.55077
AN02VW-U	LETM1	ENSG00000106236	NPTX2	-0.62284	-2.20665	-4.24674
AN02VW-U	LETM1	ENSG00000162522	KIAA1522	-0.47115	-1.66942	-3.44864
AN02VW-U	LETM1	ENSG00000164889	SLC4A2	-0.495132	-1.75436	-5.53716
AN02VW-U	LETM1	ENSG00000080824	HSP90AA1	-0.390719	-1.38457	-3.66418
AN02VW-U	LETM1	ENSG00000167280	ENGASE	-0.635722	-2.25228	-3.90346
AN02VW-U	LETM1	ENSG00000108179	PPIF	-0.413394	-1.46487	-5.50063
AN02VW-U	LETM1	ENSG00000162607	USP1	0.441059	1.56128	4.10294
AN02VW-U	LETM1	ENSG00000277791	PSMB3	-0.52423	-1.85741	-6.50212
AN02VW-U	LETM1	ENSG00000198727	MT-CYB	-1.28041	-4.53553	-5.161
AN02VW-U	LETM1	ENSG00000160877	NACC1	-0.45255	-1.60355	-3.56365
AN02VW-U	LETM1	ENSG00000182481	KPNA2	-0.399965	-1.41731	-4.03283
AN02VW-U	LETM1	ENSG00000170606	HSPA4	-0.401451	-1.42258	-4.19695
AN02VW-U	LETM1	ENSG00000185825	BCAP31	-0.45949	-1.62813	-4.79315
AN02VW-U	LETM1	ENSG00000120685	PROSER1	0.47837	1.69343	5.18264
AN02VW-U	LETM1	ENSG00000118816	CCNI	0.458383	1.62264	3.82489
AN02VW-U	LETM1	ENSG00000169020	ATP5ME	-0.699623	-2.47859	-3.91243
AN02VW-U	LETM1	ENSG00000010295	IFFO1	-0.656355	-2.32535	-6.00594
AN02VW-U	LETM1	ENSG00000064545	TMEM161A	-0.524028	-1.8567	-4.15736
AN02VW-U	LETM1	ENSG00000213445	SIPA1	-0.671111	-2.37761	-6.97381
AN02VW-U	LETM1	ENSG00000113161	HMGCR	-0.46068	-1.63234	-2.89238
AN02VW-U	LETM1	ENSG00000154518	ATP5MC3	-0.484174	-1.71555	-4.22223
AN02VW-U	LETM1	ENSG00000160213	CSTB	-0.487823	-1.72847	-4.28644
AN02VW-U	LETM1	ENSG00000094916	CBX5	0.470659	1.66612	4.60299
AN02VW-U	LETM1	ENSG00000011009	LYPLA2	-0.548186	-1.94226	-6.07578
AN02VW-U	LETM1	ENSG00000130706	ADRM1	-0.561354	-1.98889	-5.91231
AN02VW-U	LETM1	ENSG00000284194	SCO2	-0.740378	-2.62293	-3.58014
AN02VW-U	LETM1	ENSG00000165802	NSMF	-0.463002	-1.64057	-4.1767
AN02VW-U	LETM1	ENSG00000136014	USP44	0.767278	2.71663	7.12355
AN02VW-U	LETM1	ENSG00000117601	SERPINC1	-2.97278	-10.5293	-20.8609
AN02VW-U	LETM1	ENSG00000157851	DPYSL5	-0.464755	-1.64678	-5.04262
AN02VW-U	LETM1	ENSG00000171345	KRT19	-0.483504	-1.71318	-3.4771
AN02VW-U	LETM1	ENSG00000137601	NEK1	0.636399	2.25311	6.20389
AN02VW-U	LETM1	ENSG00000120699	EXOSC8	0.559893	1.98215	4.69361
AN02VW-U	LETM1	ENSG00000150051	MKX	0.7128	2.52369	3.51177
AN02VW-U	LETM1	ENSG00000100591	AHSA1	-0.435062	-1.54161	-4.86493
AN02VW-U	LETM1	ENSG00000196914	ARHGEF12	0.4398	1.55683	2.9502
AN02VW-U	LETM1	ENSG00000123094	RASSF8	0.577652	2.04505	4.98939
AN02VW-U	LETM1	ENSG00000149809	TM7SF2	-0.599608	-2.12438	-2.32181
AN02VW-U	LETM1	ENSG00000179409	GEMIN4	-0.45955	-1.62834	-6.08861
AN02VW-U	LETM1	ENSG00000196155	PLEKHG4	0.725321	2.56804	4.17528
AN02VW-U	LETM1	ENSG00000120694	HSPH1	-0.428377	-1.51794	-3.11621
AN02VW-U	LETM1	ENSG00000108018	SORCS1	0.735892	2.60547	3.86815
AN02VW-U	LETM1	ENSG00000136270	TBRG4	-0.498044	-1.76467	-5.74023
AN02VW-U	LETM1	ENSG00000101773	RBBP8	0.479661	1.698	4.50025
AN02VW-U	LETM1	ENSG00000059145	UNKL	-0.661325	-2.34295	-4.2949
AN02VW-U	LETM1	ENSG00000105568	PPP2R1A	-0.429968	-1.52357	-4.22276
AN02VW-U	LETM1	ENSG00000179912	R3HDM2	0.700682	2.48077	7.11885
AN02VW-U	LETM1	ENSG00000164161	HHIP	2.57852	9.13139	11.7568
AN02VW-U	LETM1	ENSG00000167615	LENG8	-0.545843	-1.93396	-3.36854
AN02VW-U	LETM1	ENSG00000100650	SRSF5	-0.460391	-1.63132	-4.69129
AN02VW-U	LETM1	ENSG00000184076	UQCR10	-0.51836	-1.83662	-3.35044
AN02VW-U	LETM1	ENSG00000132153	DHX30	-0.463106	-1.64094	-7.38871
AN02VW-U	LETM1	ENSG00000004478	FKBP4	-0.433777	-1.53706	-5.15377
AN02VW-U	LETM1	ENSG00000101911	PRPS2	-0.458222	-1.62364	-2.95093
AN02VW-U	LETM1	ENSG00000131389	SLC6A6	-0.625471	-2.21597	-2.98242
AN02VW-U	LETM1	ENSG00000152402	GUCY1A2	0.761031	2.69451	5.33374
AN02VW-U	LETM1	ENSG00000070669	ASNS	1.56362	5.53698	5.11973
AN02VW-U	LETM1	ENSG00000163596	ICA1L	0.746309	2.64237	3.37674
AN02VW-U	LETM1	ENSG00000099622	CIRBP	0.477907	1.69179	2.90551
AN02VW-U	LETM1	ENSG00000147180	ZNF711	0.478614	1.69429	2.62976
AN02VW-U	LETM1	ENSG00000138678	GPAT3	0.701703	2.48439	5.37101
AN02VW-U	LETM1	ENSG00000113300	CNOT6	0.456786	1.61698	4.95763
AN02VW-U	LETM1	ENSG00000172888	ZNF621	0.554383	1.96264	6.13276
AN02VW-U	LETM1	ENSG00000073060	SCARB1	-0.436657	-1.54726	-2.05113
AN02VW-U	LETM1	ENSG00000154832	CXXC1	-0.527176	-1.86785	-5.34108
AN02VW-U	LETM1	ENSG00000089737	DDX24	-0.394832	-1.39913	-6.49888
AN02VW-U	LETM1	ENSG00000163539	CLASP2	0.494285	1.74979	4.69757
AN02VW-U	LETM1	ENSG00000169976	SF3B5	-0.480542	-1.70269	-6.03175
AN02VW-U	LETM1	ENSG00000110719	TCIRG1	-1.08139	-3.83067	-10.5787
AN02VW-U	LETM1	ENSG00000128191	DGCR8	-0.489182	-1.73329	-4.15985
AN02VW-U	LETM1	ENSG00000166295	ANAPC16	0.436576	1.54541	4.34321
AN02VW-U	LETM1	ENSG00000146373	RNF217	0.649658	2.30007	5.57528
AN02VW-U	LETM1	ENSG00000108826	MRPL27	-0.564284	-1.99927	-6.86412
AN02VW-U	LETM1	ENSG00000105355	PLIN3	-0.595219	-2.10883	-4.50851
AN02VW-U	LETM1	ENSG00000143341	HMCN1	0.75917	2.68792	3.93598
AN02VW-U	LETM1	ENSG00000153048	CARHSP1	-0.522274	-1.85049	-5.068
AN02VW-U	LETM1	ENSG00000118971	CCND2	0.516792	1.8295	3.87114
AN02VW-U	LETM1	ENSG00000198625	MDM4	0.604986	2.14185	4.37935
AN02VW-U	LETM1	ENSG00000143977	SNRPG	-0.558581	-1.97907	-7.1317
AN02VW-U	LETM1	ENSG00000123066	MED13L	0.499742	1.76912	2.58727
AN02VW-U	LETM1	ENSG00000127191	TRAF2	-0.547089	-1.93837	-5.35432
AN02VW-U	LETM1	ENSG00000168264	IRF2BP2	0.51433	1.82078	3.99487
AN02VW-U	LETM1	ENSG00000138207	RBP4	-1.64851	-5.8392	-18.4213
AN02VW-U	LETM1	ENSG00000138759	FRAS1	0.569239	2.01525	4.56818
AN02VW-U	LETM1	ENSG00000178952	TUFM	-0.46953	-1.66369	-3.76758
AN02VW-U	LETM1	ENSG00000143952	VPS54	0.587396	2.07956	5.1835
AN02VW-U	LETM1	ENSG00000204520	MICA	-0.72423	-2.56574	-7.67297
AN02VW-U	LETM1	ENSG00000150779	TIMM8B	-0.588283	-2.08427	-4.75989
AN02VW-U	LETM1	ENSG00000116574	RHOU	0.506261	1.79221	3.68962
AN02VW-U	LETM1	ENSG00000104142	VPS18	-0.544761	-1.93013	-7.08122
AN02VW-U	LETM1	ENSG00000185085	INTS5	-0.565677	-2.0042	-8.60836
AN02VW-U	LETM1	ENSG00000076382	SPAG5	-0.429874	-1.52324	-5.47944
AN02VW-U	LETM1	ENSG00000101782	RIOK3	0.497516	1.76123	2.58856
AN02VW-U	LETM1	ENSG00000106692	FKTN	0.557237	1.97274	5.34847
AN02VW-U	LETM1	ENSG00000115541	HSPE1	-0.70781	-2.50759	-4.66404
AN02VW-U	LETM1	ENSG00000186834	HEXIM1	-0.577506	-2.0461	-4.09306
AN02VW-U	LETM1	ENSG00000141562	NARF	-0.534486	-1.89374	-6.10933
AN02VW-U	LETM1	ENSG00000177697	CD151	-0.50253	-1.78056	-4.25031
AN02VW-U	LETM1	ENSG00000173273	TNKS	0.5201	1.84122	3.00444
AN02VW-U	LETM1	ENSG00000108592	FTSJ3	-0.452879	-1.60471	-4.76093
AN02VW-U	LETM1	ENSG00000147251	DOCK11	0.538328	1.90578	3.73935
AN02VW-U	LETM1	ENSG00000144306	SCRN3	0.550833	1.95006	6.49391
AN02VW-U	LETM1	ENSG00000141295	SCRN2	-0.684568	-2.42527	-3.04542
AN02VW-U	LETM1	ENSG00000107863	ARHGAP21	0.438518	1.55229	4.39114
AN02VW-U	LETM1	ENSG00000163882	POLR2H	-0.519883	-1.84202	-7.4357
AN02VW-U	LETM1	ENSG00000181450	ZNF678	0.639775	2.26506	2.92098
AN02VW-U	LETM1	ENSG00000072274	TFRC	-0.422293	-1.49639	-1.60551
AN02VW-U	LETM1	ENSG00000120594	PLXDC2	0.651924	2.30809	2.58824
AN02VW-U	LETM1	ENSG00000165684	SNAPC4	-0.476515	-1.68843	-3.82494
AN02VW-U	LETM1	ENSG00000164176	EDIL3	0.843119	2.98523	5.52504
AN02VW-U	LETM1	ENSG00000142330	CAPN10	-0.574011	-2.03372	-6.68757
AN02VW-U	LETM1	ENSG00000049239	H6PD	0.461998	1.63544	3.97661
AN02VW-U	LETM1	ENSG00000114353	GNAI2	-0.465723	-1.6502	-3.91674
AN02VW-U	LETM1	ENSG00000137876	RSL24D1	0.515153	1.8237	4.09725
AN02VW-U	LETM1	ENSG00000170421	KRT8	-0.449569	-1.59299	-3.8957
AN02VW-U	LETM1	ENSG00000146830	GIGYF1	-0.477572	-1.69217	-3.64414
AN02VW-U	LETM1	ENSG00000114127	XRN1	0.62064	2.19729	2.56825
AN02VW-U	LETM1	ENSG00000153956	CACNA2D1	0.550881	1.95023	3.03583
AN02VW-U	LETM1	ENSG00000138107	ACTR1A	-0.398622	-1.41256	-6.74242
AN02VW-U	LETM1	ENSG00000173113	TRMT112	-0.535179	-1.89619	-3.49761
AN02VW-U	LETM1	ENSG00000149930	TAOK2	-0.441323	-1.56379	-5.19148
AN02VW-U	LETM1	ENSG00000143753	DEGS1	-0.404576	-1.43364	-5.78616
AN02VW-U	LETM1	ENSG00000119640	ACYP1	-0.889727	-3.15187	-8.28075
AN02VW-U	LETM1	ENSG00000213585	VDAC1	-0.387888	-1.37454	-3.43608
AN02VW-U	LETM1	ENSG00000178878	APOLD1	0.738723	2.6155	4.17765
AN02VW-U	LETM1	ENSG00000114270	COL7A1	-0.770561	-2.72983	-3.42472
AN02VW-U	LETM1	ENSG00000164896	FASTK	-0.497371	-1.76229	-5.2945
AN02VW-U	LETM1	ENSG00000160298	C21orf58	-0.53013	-1.87831	-3.83337
AN02VW-U	LETM1	ENSG00000178695	KCTD12	-0.46038	-1.63128	-1.89477
AN02VW-U	LETM1	ENSG00000141543	EIF4A3	-0.414825	-1.46994	-4.74981
AN02VW-U	LETM1	ENSG00000205978	NYNRIN	-0.493949	-1.75017	-0.936145
AN02VW-U	LETM1	ENSG00000140521	POLG	-0.437776	-1.55123	-4.97583
AN02VW-U	LETM1	ENSG00000079156	OSBPL6	0.526234	1.86294	6.51659
AN02VW-U	LETM1	ENSG00000197747	S100A10	-0.454141	-1.60918	-2.54196
AN02VW-U	LETM1	ENSG00000175548	ALG10B	0.679467	2.40564	5.58092
AN02VW-U	LETM1	ENSG00000141499	WRAP53	-0.600166	-2.12635	-7.34627
AN02VW-U	LETM1	ENSG00000123684	LPGAT1	0.471583	1.66939	4.28333
AN02VW-U	LETM1	ENSG00000128833	MYO5C	0.553951	1.96111	5.36635
AN02VW-U	LETM1	ENSG00000132600	PRMT7	-0.543112	-1.92429	-3.72236
AN02VW-U	LETM1	ENSG00000177853	ZNF518A	0.502591	1.77921	2.54016
AN02VW-U	LETM1	ENSG00000152942	RAD17	0.554159	1.96184	8.55733
AN02VW-U	LETM1	ENSG00000113594	LIFR	0.528562	1.87119	2.1684
AN02VW-U	LETM1	ENSG00000132467	UTP3	-0.559975	-1.98401	-7.00289
AN02VW-U	LETM1	ENSG00000033030	ZCCHC8	0.501427	1.77509	3.07825
AN02VW-U	LETM1	ENSG00000140553	UNC45A	-0.44966	-1.59331	-5.36156
AN02VW-U	LETM1	ENSG00000065833	ME1	0.499671	1.76887	3.55685
AN02VW-U	LETM1	ENSG00000086061	DNAJA1	-0.37866	-1.34186	-3.02544
AN02VW-U	LETM1	ENSG00000125835	SNRPB	-0.42738	-1.51441	-6.07243
AN02VW-U	LETM1	ENSG00000087088	BAX	-0.502392	-1.78007	-1.88506
AN02VW-U	LETM1	ENSG00000103021	CCDC113	0.833301	2.95046	5.45312
AN02VW-U	LETM1	ENSG00000165819	METTL3	-0.45375	-1.6078	-5.54217
AN02VW-U	LETM1	ENSG00000160014	CALM3	-0.433344	-1.53553	-2.33305
AN02VW-U	LETM1	ENSG00000197785	ATAD3A	-0.464867	-1.64717	-5.29232
AN02VW-U	LETM1	ENSG00000157259	GATAD1	0.4923	1.74276	6.73204
AN02VW-U	LETM1	ENSG00000174640	SLCO2A1	1.25327	4.43784	7.24137
AN02VW-U	LETM1	ENSG00000176624	MEX3C	0.54539	1.93079	2.55331
AN02VW-U	LETM1	ENSG00000076770	MBNL3	0.580431	2.05489	3.73323
AN02VW-U	LETM1	ENSG00000197121	PGAP1	0.576529	2.04107	3.22059
AN02VW-U	LETM1	ENSG00000164088	PPM1M	0.717308	2.53966	4.51125
AN02VW-U	LETM1	ENSG00000132688	NES	-1.00561	-3.56228	-6.05395
AN02VW-U	LETM1	ENSG00000173221	GLRX	-0.769596	-2.72641	-4.37152
AN02VW-U	LETM1	ENSG00000101752	MIB1	0.467653	1.65547	1.66346
AN02VW-U	LETM1	ENSG00000108510	MED13	0.491109	1.73854	2.37918
AN02VW-U	LETM1	ENSG00000060237	WNK1	0.401705	1.42191	3.4941
AN02VW-U	LETM1	ENSG00000115825	PRKD3	0.47246	1.6725	5.78892
AN02VW-U	LETM1	ENSG00000119865	CNRIP1	0.718679	2.54451	7.32127
AN02VW-U	LETM1	ENSG00000100258	LMF2	-0.480463	-1.70241	-5.89636
AN02VW-U	LETM1	ENSG00000051523	CYBA	-0.570278	-2.0205	-3.19415
AN02VW-U	LETM1	ENSG00000164187	LMBRD2	0.581539	2.05881	2.6145
AN02VW-U	LETM1	ENSG00000215251	FASTKD5	-0.519913	-1.84212	-5.90968
AN02VW-U	LETM1	ENSG00000121988	ZRANB3	0.642953	2.27632	6.92547
AN02VW-U	LETM1	ENSG00000173276	ZBTB21	0.511086	1.80929	1.34149
AN02VW-U	LETM1	ENSG00000181852	RNF41	0.457591	1.61983	8.35724
AN02VW-U	LETM1	ENSG00000060491	OGFR	-0.587132	-2.08019	-4.50492
AN02VW-U	LETM1	ENSG00000130985	UBA1	-0.37127	-1.31569	-5.49072
AN02VW-U	LETM1	ENSG00000157593	SLC35B2	-0.520744	-1.84507	-5.49145
AN02VW-U	LETM1	ENSG00000158106	RHPN1	-0.658243	-2.33204	-3.83481
AN02VW-U	LETM1	ENSG00000142634	EFHD2	-0.508644	-1.80221	-4.93094
AN02VW-U	LETM1	ENSG00000136603	SKIL	0.531596	1.88193	4.33853
AN02VW-U	LETM1	ENSG00000171160	MORN4	0.673045	2.38289	6.58
AN02VW-U	LETM1	ENSG00000135723	FHOD1	-0.557403	-1.9749	-3.23941
AN02VW-U	LETM1	ENSG00000108852	MPP2	-0.508665	-1.80229	-5.22286
AN02VW-U	LETM1	ENSG00000099795	NDUFB7	-0.501907	-1.77835	-3.13467
AN02VW-U	LETM1	ENSG00000071894	CPSF1	-0.459826	-1.62932	-4.54167
AN02VW-U	LETM1	ENSG00000070756	PABPC1	0.346025	1.22471	6.87441
AN02VW-U	LETM1	ENSG00000153029	MR1	0.618973	2.19139	5.253
AN02VW-U	LETM1	ENSG00000101849	TBL1X	0.467198	1.65386	3.97708
AN02VW-U	LETM1	ENSG00000164877	MICALL2	-0.862444	-3.05524	-3.45662
AN02VW-U	LETM1	ENSG00000183048	SLC25A10	-0.683612	-2.42189	-3.00825
AN02VW-U	LETM1	ENSG00000132510	KDM6B	0.518583	1.83585	1.30161
AN02VW-U	LETM1	ENSG00000124299	PEPD	-0.465675	-1.65003	-5.6234
AN02VW-U	LETM1	ENSG00000103269	RHBDL1	-0.914465	-3.23948	-3.99272
AN02VW-U	LETM1	ENSG00000100038	TOP3B	-0.493566	-1.74881	-4.52415
AN02VW-U	LETM1	ENSG00000104960	PTOV1	-0.398264	-1.41129	-4.35782
AN02VW-U	LETM1	ENSG00000261236	BOP1	-0.497998	-1.76451	-4.3614
AN02VW-U	LETM1	ENSG00000128881	TTBK2	0.580979	2.05683	4.27052
AN02VW-U	LETM1	ENSG00000088826	SMOX	0.738151	2.61348	4.47784
AN02VW-U	LETM1	ENSG00000037757	MRI1	-0.448668	-1.5898	-2.73577
AN02VW-U	LETM1	ENSG00000133131	MORC4	0.436262	1.5443	6.55851
AN02VW-U	LETM1	ENSG00000107829	FBXW4	0.476688	1.68747	4.5184
AN02VW-U	LETM1	ENSG00000168944	CEP120	0.526732	1.86471	5.20883
AN02VW-U	LETM1	ENSG00000159720	ATP6V0D1	-0.508325	-1.80108	-6.17785
AN02VW-U	LETM1	ENSG00000136021	SCYL2	0.497237	1.76025	3.65425
AN02VW-U	LETM1	ENSG00000240184	PCDHGC3	-0.548962	-1.94501	-3.97444
AN02VW-U	LETM1	ENSG00000118200	CAMSAP2	0.479421	1.69715	2.66559
AN02VW-U	LETM1	ENSG00000154642	C21orf91	0.579804	2.05267	3.94238
AN02VW-U	LETM1	ENSG00000196961	AP2A1	-0.450874	-1.59761	-5.01102
AN02VW-U	LETM1	ENSG00000102901	CENPT	-0.547295	-1.9391	-4.05432
AN02VW-U	LETM1	ENSG00000173915	ATP5MD	-0.45756	-1.62129	-6.64126
AN02VW-U	LETM1	ENSG00000127838	PNKD	-0.501931	-1.77844	-2.89631
AN02VW-U	LETM1	ENSG00000128573	FOXP2	0.642659	2.27528	4.95717
AN02VW-U	LETM1	ENSG00000132507	EIF5A	-0.408148	-1.44629	-3.10833
AN02VW-U	LETM1	ENSG00000169727	GPS1	-0.43866	-1.55436	-3.22536
AN02VW-U	LETM1	ENSG00000105447	GRWD1	-0.469133	-1.66228	-4.6935
AN02VW-U	LETM1	ENSG00000188566	NDOR1	-0.457116	-1.61972	-4.19069
AN02VW-U	LETM1	ENSG00000198786	MT-ND5	-0.944065	-3.34432	-3.56578
AN02VW-U	LETM1	ENSG00000183648	NDUFB1	-0.538647	-1.90847	-4.05542
AN02VW-U	LETM1	ENSG00000063660	GPC1	-0.517703	-1.8343	-4.64968
AN02VW-U	LETM1	ENSG00000184990	SIVA1	-0.541772	-1.91954	-4.40687
AN02VW-U	LETM1	ENSG00000214193	SH3D21	-0.763906	-2.70626	-4.59836
AN02VW-U	LETM1	ENSG00000145050	MANF	-0.570818	-2.02241	-2.89046
AN02VW-U	LETM1	ENSG00000119812	FAM98A	-0.421081	-1.4921	-5.52009
AN02VW-U	LETM1	ENSG00000182400	TRAPPC6B	0.505987	1.79124	3.98557
AN02VW-U	LETM1	ENSG00000129675	ARHGEF6	0.510399	1.80686	3.18009
AN02VW-U	LETM1	ENSG00000146842	TMEM209	0.472185	1.67152	4.14173
AN02VW-U	LETM1	ENSG00000067829	IDH3G	-0.494708	-1.75286	-6.05528
AN02VW-U	LETM1	ENSG00000088836	SLC4A11	-0.744615	-2.63794	-9.05646
AN02VW-U	LETM1	ENSG00000204217	BMPR2	0.448414	1.58733	3.59219
AN02VW-U	LETM1	ENSG00000143469	SYT14	0.702298	2.4865	3.52944
AN02VW-U	LETM1	ENSG00000172890	NADSYN1	-0.507014	-1.79644	-6.79256
AN02VW-U	LETM1	ENSG00000161996	WDR90	-0.578676	-2.05024	-3.37844
AN02VW-U	LETM1	ENSG00000148248	SURF4	-0.381902	-1.35334	-3.15079
AN02VW-U	LETM1	ENSG00000108679	LGALS3BP	-0.383421	-1.35872	-1.15043
AN02VW-U	LETM1	ENSG00000105341	DMAC2	-0.48297	-1.71129	-8.49074
AN02VW-U	LETM1	ENSG00000164199	ADGRV1	0.539156	1.90871	5.24527
AN02VW-U	LETM1	ENSG00000100401	RANGAP1	-0.43744	-1.55004	-4.5623
AN02VW-U	LETM1	ENSG00000186635	ARAP1	-0.459613	-1.62856	-3.73617
AN02VW-U	LETM1	ENSG00000142208	AKT1	-0.384582	-1.36283	-3.21723
AN02VW-U	LETM1	ENSG00000159184	HOXB13	-0.67358	-2.38636	-1.59996
AN02VW-U	LETM1	ENSG00000144591	GMPPA	-0.46498	-1.64757	-4.11622
AN02VW-U	LETM1	ENSG00000179195	ZNF664	0.358971	1.27056	5.8426
AN02VW-U	LETM1	ENSG00000117410	ATP6V0B	-0.456905	-1.61897	-4.84347
AN02VW-U	LETM1	ENSG00000136295	TTYH3	-0.426826	-1.51244	-2.99358
AN02VW-U	LETM1	ENSG00000101220	C20orf27	-0.464745	-1.64674	-1.95915
AN02VW-U	LETM1	ENSG00000170638	TRABD	-0.50512	-1.78973	-4.81185
AN02VW-U	LETM1	ENSG00000071655	MBD3	-0.42696	-1.51292	-4.23696
AN02VW-U	LETM1	ENSG00000188735	TMEM120B	-0.502858	-1.78172	-4.15536
AN02VW-U	LETM1	ENSG00000101187	SLCO4A1	-0.725269	-2.56942	-5.22136
AN02VW-U	LETM1	ENSG00000127948	POR	-0.452607	-1.60375	-4.65166
AN02VW-U	LETM1	ENSG00000178896	EXOSC4	-0.738775	-2.61725	-6.46796
AN02VW-U	LETM1	ENSG00000075407	ZNF37A	0.453667	1.60594	3.65138
AN02VW-U	LETM1	ENSG00000178904	DPY19L3	0.45096	1.59635	4.76265
AN02VW-U	LETM1	ENSG00000166833	NAV2	0.61965	2.19379	5.32966
AN02VW-U	LETM1	ENSG00000277586	NEFL	-0.382538	-1.35559	-0.998449
AN02VW-U	LETM1	ENSG00000136271	DDX56	-0.365115	-1.29389	-4.27099
AN02VW-U	LETM1	ENSG00000096746	HNRNPH3	0.388944	1.37671	5.39037
AN02VW-U	LETM1	ENSG00000184009	ACTG1	-0.395801	-1.40257	-1.76362
AN02VW-U	LETM1	ENSG00000118058	KMT2A	0.441397	1.56248	1.91391
AN02VW-U	LETM1	ENSG00000135451	TROAP	-0.441988	-1.56614	-4.61961
AN02VW-U	LETM1	ENSG00000085760	MTIF2	0.455683	1.61308	6.35573
AN02VW-U	LETM1	ENSG00000009950	MLXIPL	-0.669779	-2.3729	-4.44665
AN02VW-U	LETM1	ENSG00000023287	RB1CC1	0.448128	1.58632	2.54992
AN02VW-U	LETM1	ENSG00000249115	HAUS5	-0.416199	-1.47481	-4.72219
AN02VW-U	LETM1	ENSG00000172586	CHCHD1	-0.493125	-1.74725	-4.5897
AN02VW-U	LETM1	ENSG00000088986	DYNLL1	-0.394613	-1.39836	-2.06891
AN02VW-U	LETM1	ENSG00000137267	TUBB2A	-0.613246	-2.17268	-4.74068
AN02VW-U	LETM1	ENSG00000015171	ZMYND11	0.40722	1.44144	3.95568
AN02VW-U	LETM1	ENSG00000111667	USP5	-0.410433	-1.45439	-4.27653
AN02VW-U	LETM1	ENSG00000198356	GET3	-0.445701	-1.57929	-4.66233
AN02VW-U	LETM1	ENSG00000119638	NEK9	0.362508	1.28309	4.75022
AN02VW-U	LETM1	ENSG00000179950	PUF60	-0.480275	-1.70174	-5.54805
AN02VW-U	LETM1	ENSG00000166508	MCM7	-0.377441	-1.33754	-4.19908
AN02VW-U	LETM1	ENSG00000148690	FRA10AC1	0.436041	1.54351	5.23004
AN02VW-U	LETM1	ENSG00000166226	CCT2	-0.338638	-1.20012	-4.11711
AN02VW-U	LETM1	ENSG00000115107	STEAP3	-0.418228	-1.48199	-2.06398
AN02VW-U	LETM1	ENSG00000167085	PHB	-0.41038	-1.4542	-3.94281
AN02VW-U	LETM1	ENSG00000123349	PFDN5	-0.375737	-1.33151	-4.69173
AN02VW-U	LETM1	ENSG00000109084	TMEM97	-0.414375	-1.46835	-2.46626
AN02VW-U	LETM1	ENSG00000133067	LGR6	2.36959	8.39143	9.35902
AN02VW-U	LETM1	ENSG00000066739	ATG2B	0.439014	1.55404	2.56614
AN02VW-U	LETM1	ENSG00000103485	QPRT	-0.502386	-1.78005	-1.20564
AN02VW-U	LETM1	ENSG00000124194	GDAP1L1	1.98226	7.01965	4.7893
AN02VW-U	LETM1	ENSG00000131174	COX7B	-0.460196	-1.63063	-6.75825
AN02VW-U	LETM1	ENSG00000198715	GLMP	-0.542848	-1.92335	-3.46191
AN02VW-U	LETM1	ENSG00000167306	MYO5B	0.435982	1.5433	3.58095
AN02VW-U	LETM1	ENSG00000141027	NCOR1	0.376322	1.33201	6.41832
AN02VW-U	LETM1	ENSG00000175175	PPM1E	0.533167	1.8875	4.4806
AN02VW-U	LETM1	ENSG00000185651	UBE2L3	-0.396232	-1.40409	-5.8238
AN02VW-U	LETM1	ENSG00000156411	ATP5MPL	-0.416378	-1.47544	-5.43725
AN02VW-U	LETM1	ENSG00000141627	DYM	0.409831	1.45069	4.22023
AN02VW-U	LETM1	ENSG00000102595	UGGT2	0.598657	2.11944	4.84969
AN02VW-U	LETM1	ENSG00000106803	SEC61B	-0.503595	-1.78433	-4.24534
AN02VW-U	LETM1	ENSG00000135930	EIF4E2	-0.406163	-1.43926	-4.53543
AN02VW-U	LETM1	ENSG00000213719	CLIC1	-0.411391	-1.45778	-2.48914
AN02VW-U	LETM1	ENSG00000143870	PDIA6	-0.346233	-1.22701	-2.79078
AN02VW-U	LETM1	ENSG00000105576	TNPO2	-0.356649	-1.2639	-4.4443
AN02VW-U	LETM1	ENSG00000119729	RHOQ	0.438976	1.55391	2.32832
AN02VW-U	LETM1	ENSG00000156639	ZFAND3	0.402703	1.42544	3.1176
AN02VW-U	LETM1	ENSG00000066322	ELOVL1	-0.448694	-1.58989	-7.3418
AN02VW-U	LETM1	ENSG00000100075	SLC25A1	-0.391111	-1.38596	-1.47904
AN02VW-U	LETM1	ENSG00000012174	MBTPS2	0.416112	1.47293	4.58507
AN02VW-U	LETM1	ENSG00000158079	PTPDC1	0.64442	2.28151	4.52317
AN02VW-U	LETM1	ENSG00000105173	CCNE1	-0.510944	-1.81036	-4.43962
AN02VW-U	LETM1	ENSG00000156253	RWDD2B	0.503967	1.78408	3.78842
AN02VW-U	LETM1	ENSG00000077232	DNAJC10	0.404564	1.43203	2.92922
AN02VW-U	LETM1	ENSG00000102908	NFAT5	0.644658	2.28236	3.24345
AN02VW-U	LETM1	ENSG00000124222	STX16	0.457644	1.62002	5.69376
AN02VW-U	LETM1	ENSG00000126088	UROD	-0.417425	-1.47915	-3.63341
AN02VW-U	LETM1	ENSG00000127241	MASP1	-2.14258	-7.58901	-7.32796
AN02VW-U	LETM1	ENSG00000065809	FAM107B	0.442115	1.56502	5.79751
AN02VW-U	LETM1	ENSG00000106367	AP1S1	-0.50043	-1.77312	-3.31218
AN02VW-U	LETM1	ENSG00000275052	PPP4R3B	0.396001	1.40171	4.60221
AN02VW-U	LETM1	ENSG00000124406	ATP8A1	0.604201	2.13907	3.66159
AN02VW-U	LETM1	ENSG00000125912	NCLN	-0.442434	-1.56772	-4.74222
AN02VW-U	LETM1	ENSG00000182446	NPLOC4	-0.362921	-1.28612	-3.59862
AN02VW-U	LETM1	ENSG00000099904	ZDHHC8	-0.50686	-1.7959	-4.15693
AN02VW-U	LETM1	ENSG00000250722	SELENOP	-0.567881	-2.01201	-2.47451
AN02VW-U	LETM1	ENSG00000242485	MRPL20	-0.399691	-1.41634	-2.33555
AN02VW-U	LETM1	ENSG00000101972	STAG2	0.382712	1.35464	3.19754
AN02VW-U	LETM1	ENSG00000159069	FBXW5	-0.426848	-1.51252	-3.81389
AN02VW-U	LETM1	ENSG00000172428	COPS9	-0.556113	-1.97033	-4.65313
AN02VW-U	LETM1	ENSG00000132002	DNAJB1	-0.407174	-1.44284	-3.86287
AN02VW-U	LETM1	ENSG00000120693	SMAD9	0.499051	1.76667	3.94291
AN02VW-U	LETM1	ENSG00000127922	SEM1	-0.448318	-1.58856	-6.53734
AN02VW-U	LETM1	ENSG00000129235	TXNDC17	-0.574311	-2.03478	-5.7029
AN02VW-U	LETM1	ENSG00000129255	MPDU1	-0.42922	-1.52092	-5.6886
AN02VW-U	LETM1	ENSG00000185324	CDK10	-0.553275	-1.96028	-3.86731
AN02VW-U	LETM1	ENSG00000106261	ZKSCAN1	0.42514	1.50491	3.20346
AN02VW-U	LETM1	ENSG00000127884	ECHS1	-0.371194	-1.31542	-2.662
AN02VW-U	LETM1	ENSG00000071246	VASH1	-0.467841	-1.6577	-2.22195
AN02VW-U	LETM1	ENSG00000109787	KLF3	0.496983	1.75935	4.75639
AN02VW-U	LETM1	ENSG00000100348	TXN2	-0.413116	-1.46389	-2.50398
AN02VW-U	LETM1	ENSG00000164284	GRPEL2	0.472226	1.67167	2.3789
AN02VW-U	LETM1	ENSG00000127837	AAMP	-0.405278	-1.43613	-5.84466
AN02VW-U	LETM1	ENSG00000119013	NDUFB3	-0.521203	-1.84669	-4.11492
AN02VW-U	LETM1	ENSG00000137124	ALDH1B1	-0.453788	-1.60793	-2.13672
AN02VW-U	LETM1	ENSG00000180992	MRPL14	-0.523363	-1.85434	-6.71459
AN02VW-U	LETM1	ENSG00000205268	PDE7A	0.56129	1.9871	9.54724
AN02VW-U	LETM1	ENSG00000198959	TGM2	-1.0842	-3.84062	-5.57291
AN02VW-U	LETM1	ENSG00000006744	ELAC2	-0.403795	-1.43088	-6.02689
AN02VW-U	LETM1	ENSG00000135148	TRAFD1	-0.390399	-1.38343	-5.0935
AN02VW-U	LETM1	ENSG00000163320	CGGBP1	0.412798	1.46119	3.48739
AN02VW-U	LETM1	ENSG00000104522	TSTA3	-0.508773	-1.80267	-5.47218
AN02VW-U	LETM1	ENSG00000143013	LMO4	0.430083	1.52241	3.78584
AN02VW-U	LETM1	ENSG00000153561	RMND5A	0.401126	1.41986	3.06955
AN02VW-U	LETM1	ENSG00000095906	NUBP2	-0.46873	-1.66085	-5.26354
AN02VW-U	LETM1	ENSG00000177943	MAMDC4	-0.589036	-2.08693	-2.1738
AN02VW-U	LETM1	ENSG00000092841	MYL6	-0.471786	-1.67168	-4.80361
AN02VW-U	LETM1	ENSG00000172086	KRCC1	0.677786	2.39968	3.97788
AN02VW-U	LETM1	ENSG00000173599	PC	-0.585574	-2.07467	-7.21214
AN02VW-U	LETM1	ENSG00000177888	ZBTB41	0.629979	2.23037	3.42665
AN02VW-U	LETM1	ENSG00000117020	AKT3	0.434361	1.53756	5.18649
AN02VW-U	LETM1	ENSG00000115827	DCAF17	0.519216	1.83809	5.26323
AN02VW-U	LETM1	ENSG00000158710	TAGLN2	-0.343597	-1.21768	-3.28909
AN02VW-U	LETM1	ENSG00000177106	EPS8L2	-0.856146	-3.03294	-9.51482
AN02VW-U	LETM1	ENSG00000052723	SIKE1	0.448242	1.58672	6.45788
AN02VW-U	LETM1	ENSG00000117862	TXNDC12	0.707569	2.50517	5.30019
AN02VW-U	LETM1	ENSG00000054654	SYNE2	0.418368	1.48092	2.87228
AN02VW-U	LETM1	ENSG00000100154	TTC28	0.483631	1.71206	4.15573
AN02VW-U	LETM1	ENSG00000254004	ZNF260	0.46061	1.63053	6.44509
AN02VW-U	LETM1	ENSG00000187720	THSD4	0.604629	2.14059	4.74473
AN02VW-U	LETM1	ENSG00000198756	COLGALT2	0.657953	2.32944	4.15022
AN02VW-U	LETM1	ENSG00000196419	XRCC6	-0.336485	-1.19249	-3.05848
AN02VW-U	LETM1	ENSG00000169813	HNRNPF	-0.371647	-1.31702	-6.24611
AN02VW-U	LETM1	ENSG00000143774	GUK1	-0.38883	-1.37788	-2.65956
AN02VW-U	LETM1	ENSG00000007541	PIGQ	-0.515821	-1.82763	-4.89049
AN02VW-U	LETM1	ENSG00000125844	RRBP1	-0.417631	-1.47988	-3.83756
AN02VW-U	LETM1	ENSG00000104219	ZDHHC2	0.510021	1.80552	5.35018
AN02VW-U	LETM1	ENSG00000115687	PASK	-0.446751	-1.58301	-5.72296
AN02VW-U	LETM1	ENSG00000115464	USP34	0.44205	1.56479	2.99446
AN02VW-U	LETM1	ENSG00000109103	UNC119	-0.462368	-1.63832	-2.59529
AN02VW-U	LETM1	ENSG00000177963	RIC8A	-0.409963	-1.45272	-7.37645
AN02VW-U	LETM1	ENSG00000155506	LARP1	0.317435	1.12345	5.00554
AN02VW-U	LETM1	ENSG00000129244	ATP1B2	-0.811379	-2.87439	-3.91559
AN02VW-U	LETM1	ENSG00000188976	NOC2L	-0.381242	-1.351	-2.88794
AN02VW-U	LETM1	ENSG00000120008	WDR11	0.389753	1.37958	6.40236
AN02VW-U	LETM1	ENSG00000119950	MXI1	0.452314	1.60115	6.1059
AN02VW-U	LETM1	ENSG00000152683	SLC30A6	0.518557	1.83575	5.44377
AN02VW-U	LETM1	ENSG00000108344	PSMD3	-0.384077	-1.36104	-5.53348
AN02VW-U	LETM1	ENSG00000132386	SERPINF1	-1.21769	-4.31339	-7.68349
AN02VW-U	LETM1	ENSG00000100567	PSMA3	-0.385023	-1.36439	-5.58604
AN02VW-U	LETM1	ENSG00000149311	ATM	0.466002	1.64962	3.3952
AN02VW-U	LETM1	ENSG00000157870	PRXL2B	-0.610248	-2.16206	-1.93886
AN02VW-U	LETM1	ENSG00000172336	POP7	-0.4666	-1.65331	-4.52993
AN02VW-U	LETM1	ENSG00000173193	PARP14	0.522056	1.84815	4.35743
AN02VW-U	LETM1	ENSG00000106460	TMEM106B	0.563634	1.9954	5.67746
AN02VW-U	LETM1	ENSG00000136813	ECPAS	0.347866	1.23123	4.38882
AN02VW-U	LETM1	ENSG00000166938	DIS3L	0.403993	1.43001	3.84137
AN02VW-U	LETM1	ENSG00000196642	RABL6	-0.425316	-1.5071	-3.53017
AN02VW-U	LETM1	ENSG00000136868	SLC31A1	0.389082	1.3772	5.35654
AN02VW-U	LETM1	ENSG00000177469	CAVIN1	-0.43331	-1.53541	-2.70438
AN02VW-U	LETM1	ENSG00000146247	PHIP	0.432592	1.5313	3.39378
AN02VW-U	LETM1	ENSG00000169021	UQCRFS1	-0.402527	-1.42639	-2.36463
AN02VW-U	LETM1	ENSG00000131495	NDUFA2	-0.536262	-1.90003	-4.43701
AN02VW-U	LETM1	ENSG00000066933	MYO9A	0.457819	1.62064	5.45266
AN02VW-U	LETM1	ENSG00000188177	ZC3H6	0.949467	3.36188	3.66543
AN02VW-U	LETM1	ENSG00000097021	ACOT7	-0.432803	-1.53361	-4.67579
AN02VW-U	LETM1	ENSG00000196459	TRAPPC2	0.577423	2.04424	7.53921
AN02VW-U	LETM1	ENSG00000161547	SRSF2	-0.344584	-1.22117	-2.92723
AN02VW-U	LETM1	ENSG00000141337	ARSG	0.777679	2.75347	4.3929
AN02VW-U	LETM1	ENSG00000182004	SNRPE	-0.42607	-1.50977	-4.39634
AN02VW-U	LETM1	ENSG00000130821	SLC6A8	-0.327612	-1.16107	-4.05002
AN02VW-U	LETM1	ENSG00000134909	ARHGAP32	0.562235	1.99045	3.72291
AN02VW-U	LETM1	ENSG00000147394	ZNF185	0.833535	2.95129	3.8576
AN02VW-U	LETM1	ENSG00000188986	NELFB	-0.422668	-1.49772	-4.43784
AN02VW-U	LETM1	ENSG00000145012	LPP	0.560584	1.9846	4.04388
AN02VW-U	LETM1	ENSG00000167468	GPX4	-0.390949	-1.38538	-2.69055
AN02VW-U	LETM1	ENSG00000108639	SYNGR2	-0.41776	-1.48034	-4.30529
AN02VW-U	LETM1	ENSG00000261115	TMEM178B	0.468901	1.65989	5.86098
AN02VW-U	LETM1	ENSG00000106723	SPIN1	0.369429	1.3076	4.96317
AN02VW-U	LETM1	ENSG00000167674	HDGFL2	-0.451204	-1.59878	-3.48021
AN02VW-U	LETM1	ENSG00000143333	RGS16	0.49433	1.74995	3.52484
AN02VW-U	LETM1	ENSG00000110047	EHD1	-0.51	-1.80702	-5.41576
AN02VW-U	LETM1	ENSG00000198792	TMEM184B	-0.397444	-1.40838	-4.87796
AN02VW-U	LETM1	ENSG00000137941	TTLL7	0.568228	2.01167	1.97874
AN02VW-U	LETM1	ENSG00000149782	PLCB3	-0.459524	-1.62825	-3.67943
AN02VW-U	LETM1	ENSG00000082641	NFE2L1	0.372544	1.31863	5.24831
AN02VW-U	LETM1	ENSG00000172725	CORO1B	-0.484031	-1.71504	-5.80964
AN02VW-U	LETM1	ENSG00000121297	TSHZ3	0.545019	1.92947	5.99934
AN02VW-U	LETM1	ENSG00000100028	SNRPD3	-0.451918	-1.60131	-6.80614
AN02VW-U	LETM1	ENSG00000180628	PCGF5	0.421482	1.49195	3.56167
AN02VW-U	LETM1	ENSG00000182621	PLCB1	0.534437	1.892	7.13891
AN02VW-U	LETM1	ENSG00000109107	ALDOC	-0.873673	-3.09501	-3.67681
AN02VW-U	LETM1	ENSG00000090006	LTBP4	0.417734	1.47868	2.81676
AN02VW-U	LETM1	ENSG00000144426	NBEAL1	0.727374	2.57531	3.08776
AN02VW-U	LETM1	ENSG00000112576	CCND3	-0.469683	-1.66423	-4.57268
AN02VW-U	LETM1	ENSG00000172731	LRRC20	-0.523953	-1.85643	-1.05813
AN02VW-U	LETM1	ENSG00000172869	DMXL1	0.46579	1.64887	2.18011
AN02VW-U	LETM1	ENSG00000149131	SERPING1	-1.13595	-4.0239	-5.24582
AN02VW-U	LETM1	ENSG00000183684	ALYREF	-0.352314	-1.24855	-3.27998
AN02VW-U	LETM1	ENSG00000116017	ARID3A	-0.476667	-1.68896	-2.63923
AN02VW-U	LETM1	ENSG00000112759	SLC29A1	-0.387159	-1.37196	-3.41362
AN02VW-U	LETM1	ENSG00000137968	SLC44A5	0.531935	1.88313	5.63617
AN02VW-U	LETM1	ENSG00000110395	CBL	0.460075	1.62863	2.70655
AN02VW-U	LETM1	ENSG00000175634	RPS6KB2	-0.410129	-1.45331	-4.36848
AN02VW-U	LETM1	ENSG00000143368	SF3B4	-0.411644	-1.45868	-6.39677
AN02VW-U	LETM1	ENSG00000101365	IDH3B	-0.384946	-1.36412	-5.33638
AN02VW-U	LETM1	ENSG00000134318	ROCK2	0.427418	1.51297	2.81567
AN02VW-U	LETM1	ENSG00000125743	SNRPD2	-0.437463	-1.55012	-2.91183
AN02VW-U	LETM1	ENSG00000106683	LIMK1	-0.391675	-1.38795	-3.85785
AN02VW-U	LETM1	ENSG00000100297	MCM5	-0.372988	-1.32177	-3.46048
AN02VW-U	LETM1	ENSG00000103249	CLCN7	-0.418377	-1.48252	-4.02066
AN02VW-U	LETM1	ENSG00000049656	CLPTM1L	-0.35992	-1.27549	-6.37989
AN02VW-U	LETM1	ENSG00000004776	HSPB6	1.51717	5.37247	13.2046
AN02VW-U	LETM1	ENSG00000182934	SRPRA	-0.36745	-1.30216	-5.15711
AN02VW-U	LETM1	ENSG00000117151	CTBS	0.865279	3.06372	9.34382
AN02VW-U	LETM1	ENSG00000050820	BCAR1	-0.4507	-1.597	-3.99131
AN02VW-U	LETM1	ENSG00000188807	TMEM201	-0.407086	-1.44253	-4.94591
AN02VW-U	LETM1	ENSG00000170889	RPS9	-0.378254	-1.34042	-4.06016
AN02VW-U	LETM1	ENSG00000171867	PRNP	0.383017	1.35572	3.07689
AN02VW-U	LETM1	ENSG00000136938	ANP32B	0.336621	1.1914	5.81221
AN02VW-U	LETM1	ENSG00000185624	P4HB	-0.359162	-1.2728	-2.83546
AN02VW-U	LETM1	ENSG00000185686	PRAME	-0.434298	-1.53891	-1.62253
AN02VW-U	LETM1	ENSG00000185803	SLC52A2	-0.494918	-1.7536	-7.01269
AN02VW-U	LETM1	ENSG00000108061	SHOC2	0.397657	1.40757	4.34699
AN02VW-U	LETM1	ENSG00000142168	SOD1	-0.380936	-1.34992	-4.39979
AN02VW-U	LETM1	ENSG00000166326	TRIM44	0.366046	1.29562	4.85293
AN02VW-U	LETM1	ENSG00000196712	NF1	0.392922	1.3908	2.38443
AN02VW-U	LETM1	ENSG00000140511	HAPLN3	-0.632099	-2.23945	-5.61872
AN02VW-U	LETM1	ENSG00000167291	TBC1D16	0.374998	1.32732	3.72014
AN02VW-U	LETM1	ENSG00000151929	BAG3	-0.416072	-1.47436	-3.16655
AN02VW-U	LETM1	ENSG00000099814	CEP170B	-0.37144	-1.31629	-3.74685
AN02VW-U	LETM1	ENSG00000130332	LSM7	-0.482389	-1.70923	-3.92641
AN02VW-U	LETM1	ENSG00000169692	AGPAT2	-0.455548	-1.61417	-5.53931
AN02VW-U	LETM1	ENSG00000138166	DUSP5	-0.511424	-1.81206	-3.29746
AN02VW-U	LETM1	ENSG00000148331	ASB6	-0.366621	-1.29922	-5.0749
AN02VW-U	LETM1	ENSG00000198795	ZNF521	0.666059	2.35815	6.3451
AN02VW-U	LETM1	ENSG00000173638	SLC19A1	-0.413023	-1.46356	-2.98192
AN02VW-U	LETM1	ENSG00000152256	PDK1	0.517964	1.83365	3.11377
AN02VW-U	LETM1	ENSG00000106211	HSPB1	-0.41494	-1.47035	-2.80439
AN02VW-U	LETM1	ENSG00000072506	HSD17B10	-0.425723	-1.50854	-2.61506
AN02VW-U	LETM1	ENSG00000146094	DOK3	-0.604317	-2.14105	-4.23237
AN02VW-U	LETM1	ENSG00000102898	NUTF2	-0.420061	-1.48849	-5.5663
AN02VW-U	LETM1	ENSG00000162413	KLHL21	-0.413258	-1.46439	-2.37853
AN02VW-U	LETM1	ENSG00000138867	GUCD1	-0.391522	-1.38741	-6.02819
AN02VW-U	LETM1	ENSG00000135414	GDF11	-0.387827	-1.37432	-2.51854
AN02VW-U	LETM1	ENSG00000019144	PHLDB1	-0.450828	-1.59745	-5.2424
AN02VW-U	LETM1	ENSG00000189241	TSPYL1	-0.347872	-1.23282	-3.74314
AN02VW-U	LETM1	ENSG00000120742	SERP1	0.40577	1.4363	2.53808
AN02VW-U	LETM1	ENSG00000056586	RC3H2	0.412457	1.45999	2.75023
AN02VW-U	LETM1	ENSG00000119335	SET	0.315644	1.11711	4.5586
AN02VW-U	LETM1	ENSG00000198315	ZKSCAN8	0.467263	1.65409	2.79018
AN02VW-U	LETM1	ENSG00000166503	HDGFL3	0.380066	1.34527	5.22638
AN02VW-U	LETM1	ENSG00000165891	E2F7	0.43069	1.52456	1.61371
AN02VW-U	LETM1	ENSG00000011478	QPCTL	-0.705621	-2.49983	-6.35059
AN02VW-U	LETM1	ENSG00000101966	XIAP	0.385624	1.36495	2.70269
AN02VW-U	LETM1	ENSG00000049449	RCN1	0.403176	1.42712	4.80953
AN02VW-U	LETM1	ENSG00000160233	LRRC3	-0.645877	-2.28824	-3.16529
AN02VW-U	LETM1	ENSG00000157764	BRAF	0.459862	1.62788	3.21158
AN02VW-U	LETM1	ENSG00000130726	TRIM28	-0.303744	-1.07653	-3.42968
AN02VW-U	LETM1	ENSG00000109062	SLC9A3R1	-0.471528	-1.67076	-3.73728
AN02VW-U	LETM1	ENSG00000183696	UPP1	0.505599	1.78986	0.841511
AN02VW-U	LETM1	ENSG00000065621	GSTO2	0.631743	2.23662	2.51269
AN02VW-U	LETM1	ENSG00000007376	RPUSD1	-0.567642	-2.01116	-4.15711
AN02VW-U	LETM1	ENSG00000122566	HNRNPA2B1	-0.323355	-1.14599	-2.89033
AN02VW-U	LETM1	ENSG00000138356	AOX1	0.831358	2.94358	6.50868
AN02VW-U	LETM1	ENSG00000100804	PSMB5	-0.402439	-1.42608	-4.81517
AN02VW-U	LETM1	ENSG00000206527	HACD2	0.445698	1.57771	5.19701
AN02VW-U	LETM1	ENSG00000176407	KCMF1	0.433588	1.53483	3.12347
AN02VW-U	LETM1	ENSG00000161091	MFSD12	-0.493198	-1.74751	-3.61068
AN02VW-U	LETM1	ENSG00000115875	SRSF7	-0.330266	-1.17046	-2.00077
AN02VW-U	LETM1	ENSG00000184470	TXNRD2	-0.41912	-1.48515	-4.64429
AN02VW-U	LETM1	ENSG00000250067	YJEFN3	-0.618772	-2.19225	-2.49395
AN02VW-U	LETM1	ENSG00000064666	CNN2	-0.626373	-2.21917	-4.87051
AN02VW-U	LETM1	ENSG00000049249	TNFRSF9	1.98013	7.01211	1.64362
AN02VW-U	LETM1	ENSG00000170445	HARS	-0.382098	-1.35403	-5.91954
AN02VW-U	LETM1	ENSG00000148335	NTMT1	-0.403982	-1.43154	-2.83902
AN02VW-U	LETM1	ENSG00000100731	PCNX1	0.396344	1.40292	3.984
AN02VW-U	LETM1	ENSG00000130224	LRCH2	0.476716	1.68757	4.24382
AN02VW-U	LETM1	ENSG00000129562	DAD1	-0.392897	-1.39228	-7.47071
AN02VW-U	LETM1	ENSG00000157654	PALM2-AKAP2	0.38325	1.35655	4.02324
AN02VW-U	LETM1	ENSG00000135272	MDFIC	0.469918	1.66349	4.30903
AN02VW-U	LETM1	ENSG00000182685	BRICD5	-0.890577	-3.15488	-6.59631
AN02VW-U	LETM1	ENSG00000129559	NEDD8	-0.612247	-2.16914	-6.36777
AN02VW-U	LETM1	ENSG00000164695	CHMP4C	0.555582	1.96688	9.18486
AN02VW-U	LETM1	ENSG00000161513	FDXR	-0.448525	-1.58929	-1.53871
AN02VW-U	LETM1	ENSG00000182871	COL18A1	-0.451295	-1.59911	-2.65002
AN02VW-U	LETM1	ENSG00000064601	CTSA	-0.465113	-1.64804	-4.14428
AN02VW-U	LETM1	ENSG00000196943	NOP9	-0.425183	-1.50663	-6.31337
AN02VW-U	LETM1	ENSG00000116704	SLC35D1	0.490211	1.73536	5.11758
AN02VW-U	LETM1	ENSG00000138688	KIAA1109	0.527134	1.86613	2.67741
AN02VW-U	LETM1	ENSG00000152620	NADK2	0.424601	1.503	3.82231
AN02VW-U	LETM1	ENSG00000188158	NHS	0.631165	2.23457	2.1851
AN02VW-U	LETM1	ENSG00000091039	OSBPL8	0.40959	1.44983	2.45835
AN02VW-U	LETM1	ENSG00000164061	BSN	0.730387	2.58598	3.54198
AN02VW-U	LETM1	ENSG00000137142	IGFBPL1	-0.455709	-1.61474	-2.26671
AN02VW-U	LETM1	ENSG00000106351	AGFG2	-0.588607	-2.08541	-7.68854
AN02VW-U	LETM1	ENSG00000155111	CDK19	0.503252	1.78155	5.86012
AN02VW-U	LETM1	ENSG00000023191	RNH1	-0.430863	-1.52674	-3.97301
AN02VW-U	LETM1	ENSG00000182544	MFSD5	-0.5172	-1.83252	-5.50112
AN02VW-U	LETM1	ENSG00000179958	DCTPP1	-0.453139	-1.60564	-4.33422
AN02VW-U	LETM1	ENSG00000126107	HECTD3	-0.420333	-1.48945	-5.84569
AN02VW-U	LETM1	ENSG00000184445	KNTC1	0.398788	1.41158	4.08783
AN02VW-U	LETM1	ENSG00000130402	ACTN4	-0.342779	-1.21478	-4.86819
AN02VW-U	LETM1	ENSG00000101596	SMCHD1	0.389745	1.37955	1.90101
AN02VW-U	LETM1	ENSG00000090316	MAEA	-0.388669	-1.37731	-7.3372
AN02VW-U	LETM1	ENSG00000183011	NAA38	-0.492183	-1.74392	-4.13746
AN02VW-U	LETM1	ENSG00000167114	SLC27A4	-0.387499	-1.37316	-3.56478
AN02VW-U	LETM1	ENSG00000167815	PRDX2	-0.352631	-1.24967	-2.95278
AN02VW-U	LETM1	ENSG00000123975	CKS2	-0.380353	-1.34785	-4.03108
AN02VW-U	LETM1	ENSG00000164050	PLXNB1	-0.514293	-1.82222	-4.22254
AN02VW-U	LETM1	ENSG00000117153	KLHL12	0.405448	1.43516	5.75756
AN02VW-U	LETM1	ENSG00000196865	NHLRC2	0.40299	1.42646	3.202
AN02VW-U	LETM1	ENSG00000138448	ITGAV	0.385711	1.36526	1.48112
AN02VW-U	LETM1	ENSG00000141582	CBX4	0.513445	1.81765	4.01088
AN02VW-U	LETM1	ENSG00000141526	SLC16A3	-1.40296	-4.96955	-10.5374
AN02VW-U	LETM1	ENSG00000182117	NOP10	-0.471813	-1.67177	-4.71868
AN02VW-U	LETM1	ENSG00000138073	PREB	-0.37213	-1.31873	-4.77868
AN02VW-U	LETM1	ENSG00000113369	ARRDC3	0.699245	2.47568	2.18025
AN02VW-U	LETM1	ENSG00000160352	ZNF714	0.450515	1.59477	4.03853
AN02VW-U	LETM1	ENSG00000169710	FASN	-0.353439	-1.25254	-2.38477
AN02VW-U	LETM1	ENSG00000068001	HYAL2	-0.654706	-2.31951	-4.49408
AN02VW-U	LETM1	ENSG00000172889	EGFL7	-0.516387	-1.82964	-4.98962
AN02VW-U	LETM1	ENSG00000185088	RPS27L	-0.397244	-1.40768	-1.62281
AN02VW-U	LETM1	ENSG00000086712	TXLNG	0.340511	1.20518	3.2822
AN02VW-U	LETM1	ENSG00000112514	CUTA	-0.453563	-1.60714	-3.66366
AN02VW-U	LETM1	ENSG00000176087	SLC35A4	-0.384893	-1.36393	-5.51103
AN02VW-U	LETM1	ENSG00000182272	B4GALNT4	-0.639033	-2.264	-3.48274
AN02VW-U	LETM1	ENSG00000014216	CAPN1	-0.387349	-1.37263	-2.07342
AN02VW-U	LETM1	ENSG00000147231	RADX	0.342421	1.21195	3.46303
AN02VW-U	LETM1	ENSG00000198324	PHETA1	-0.6115	-2.16649	-8.10899
AN02VW-U	LETM1	ENSG00000204351	SKIV2L	-0.407891	-1.44538	-5.22323
AN02VW-U	LETM1	ENSG00000188938	FAM120AOS	0.370587	1.3117	5.81734
AN02VW-U	LETM1	ENSG00000062822	POLD1	-0.384345	-1.36199	-4.9885
AN02VW-U	LETM1	ENSG00000175130	MARCKSL1	-0.340406	-1.20638	-3.05093
AN02VW-U	LETM1	ENSG00000069275	NUCKS1	0.319693	1.13145	3.40927
AN02VW-U	LETM1	ENSG00000167996	FTH1	0.343861	1.21705	3.46078
AN02VW-U	LETM1	ENSG00000187531	SIRT7	-0.466889	-1.65433	-4.29654
AN02VW-U	LETM1	ENSG00000115694	STK25	-0.346335	-1.22738	-5.46657
AN02VW-U	LETM1	ENSG00000168924	LETM1	-0.345482	-1.22435	-5.44268
AN02VW-U	LETM1	ENSG00000178927	CYBC1	-0.457226	-1.62011	-5.923
AN02VW-U	LETM1	ENSG00000104112	SCG3	1.28505	4.55039	4.76565
AN02VW-U	LETM1	ENSG00000115355	CCDC88A	0.432463	1.53084	5.6722
AN02VW-U	LETM1	ENSG00000139618	BRCA2	0.472219	1.67164	2.50836
AN02VW-U	LETM1	ENSG00000160789	LMNA	-0.361416	-1.28079	-4.05771
AN02VW-U	LETM1	ENSG00000163512	AZI2	0.457389	1.61912	5.30739
AN02VW-U	LETM1	ENSG00000125817	CENPB	-0.370301	-1.31225	-5.99734
AN02VW-U	LETM1	ENSG00000100034	PPM1F	-0.408532	-1.44765	-2.89706
AN02VW-U	LETM1	ENSG00000135919	SERPINE2	0.442835	1.56757	3.39222
AN02VW-U	LETM1	ENSG00000105220	GPI	-0.34571	-1.22516	-2.60801
AN02VW-U	LETM1	ENSG00000089639	GMIP	-0.585492	-2.07438	-9.26622
AN02VW-U	LETM1	ENSG00000129003	VPS13C	0.46595	1.64944	2.00271
AN02VW-U	LETM1	ENSG00000116984	MTR	0.34625	1.22551	4.17828
AN02VW-U	LETM1	ENSG00000197879	MYO1C	-0.333868	-1.18322	-3.3075
AN02VW-U	LETM1	ENSG00000089220	PEBP1	-0.340592	-1.20704	-2.61765
AN02VW-U	LETM1	ENSG00000011485	PPP5C	-0.387198	-1.3721	-6.70793
AN02VW-U	LETM1	ENSG00000274276	CBSL	0.789924	2.79684	6.81883
AN02VW-U	LETM1	ENSG00000162885	B3GALNT2	0.37945	1.34309	3.9022
AN02VW-U	LETM1	ENSG00000094975	SUCO	0.439201	1.5547	2.78662
AN02VW-U	LETM1	ENSG00000091490	SEL1L3	0.448487	1.58759	2.2321
AN02VW-U	LETM1	ENSG00000185278	ZBTB37	0.556349	1.9696	4.33108
AN02VW-U	LETM1	ENSG00000171421	MRPL36	-0.494569	-1.75237	-4.77325
AN02VW-U	LETM1	ENSG00000107854	TNKS2	0.372439	1.31826	1.94017
AN02VW-U	LETM1	ENSG00000136925	TSTD2	0.45375	1.60623	3.16208
AN02VW-U	LETM1	ENSG00000111358	GTF2H3	0.371008	1.31319	3.94523
AN02VW-U	LETM1	ENSG00000048707	VPS13D	0.415641	1.47126	4.91094
AN02VW-U	LETM1	ENSG00000198763	MT-ND2	-0.788314	-2.7927	-3.46804
AN02VW-U	LETM1	ENSG00000175414	ARL10	0.622481	2.20381	3.80223
AN02VW-U	LETM1	ENSG00000166902	MRPL16	-0.415936	-1.47388	-2.17329
AN02VW-U	LETM1	ENSG00000198467	TPM2	-0.600103	-2.12613	-3.53492
AN02VW-U	LETM1	ENSG00000198677	TTC37	0.362358	1.28255	4.04285
AN02VW-U	LETM1	ENSG00000125356	NDUFA1	-0.464555	-1.64607	-3.79014
AN02VW-U	LETM1	ENSG00000109790	KLHL5	0.467855	1.65619	4.58928
AN02VW-U	LETM1	ENSG00000148798	INA	0.371881	1.31628	2.67224
AN02VW-U	LETM1	ENSG00000108100	CCNY	0.353987	1.25291	7.5371
AN02VW-U	LETM1	ENSG00000117505	DR1	0.385758	1.36543	3.21913
AN02VW-U	LETM1	ENSG00000178234	GALNT11	-0.405206	-1.43587	-2.626
AN02VW-U	LETM1	ENSG00000120885	CLU	-0.375119	-1.32932	-1.81535
AN02VW-U	LETM1	ENSG00000165115	KIF27	0.837798	2.96639	10.5475
AN02VW-U	LETM1	ENSG00000179295	PTPN11	0.323017	1.14322	2.05435
AN02VW-U	LETM1	ENSG00000189362	NEMP2	0.541652	1.91755	5.22112
AN02VW-U	LETM1	ENSG00000137628	DDX60	0.840711	2.97671	5.58946
AN02VW-U	LETM1	ENSG00000206053	JPT2	-0.331294	-1.17411	-4.55007
AN02VW-U	LETM1	ENSG00000173894	CBX2	-0.391102	-1.38592	-1.22595
AN02VW-U	LETM1	ENSG00000148341	SH3GLB2	-0.3757	-1.33138	-4.98552
AN02VW-U	LETM1	ENSG00000115839	RAB3GAP1	0.363424	1.28633	2.89707
AN02VW-U	LETM1	ENSG00000172201	ID4	0.452778	1.60279	3.56758
AN02VW-U	LETM1	ENSG00000150990	DHX37	-0.412682	-1.46235	-3.10307
AN02VW-U	LETM1	ENSG00000116678	LEPR	0.423222	1.49811	2.4039
AN02VW-U	LETM1	ENSG00000198931	APRT	-0.36374	-1.28902	-2.30026
AN02VW-U	LETM1	ENSG00000100364	KIAA0930	-0.381985	-1.35363	-4.28623
AN02VW-U	LETM1	ENSG00000167967	E4F1	-0.478917	-1.69693	-6.78496
AN02VW-U	LETM1	ENSG00000127603	MACF1	0.34735	1.2294	2.64909
AN02VW-U	LETM1	ENSG00000130477	UNC13A	1.10398	3.90911	5.15987
AN02VW-U	LETM1	ENSG00000119547	ONECUT2	0.443502	1.56994	3.63336
AN02VW-U	LETM1	ENSG00000115275	MOGS	-0.367413	-1.30203	-5.33834
AN02VW-U	LETM1	ENSG00000183723	CMTM4	0.363038	1.28496	3.1371
AN02VW-U	LETM1	ENSG00000079432	CIC	-0.365315	-1.2946	-4.34866
AN02VW-U	LETM1	ENSG00000145362	ANK2	0.450499	1.59472	4.65625
AN02VW-U	LETM1	ENSG00000185359	HGS	-0.372545	-1.3202	-2.25068
AN02VW-U	LETM1	ENSG00000196235	SUPT5H	-0.327955	-1.16228	-3.54409
AN02VW-U	LETM1	ENSG00000085733	CTTN	-0.340307	-1.20603	-3.71195
AN02VW-U	LETM1	ENSG00000151806	GUF1	0.420413	1.48816	4.78114
AN02VW-U	LETM1	ENSG00000075234	TTC38	-0.428765	-1.51931	-4.71321
AN02VW-U	LETM1	ENSG00000198408	OGA	0.321181	1.13672	2.9314
AN02VW-U	LETM1	ENSG00000188186	LAMTOR4	-0.476018	-1.68666	-2.02633
AN02VW-U	LETM1	ENSG00000104964	TLE5	-0.34222	-1.2128	-2.26482
AN02VW-U	LETM1	ENSG00000143786	CNIH3	0.70807	2.50694	3.75936
AN02VW-U	LETM1	ENSG00000182551	ADI1	-0.343723	-1.21812	-3.42146
AN02VW-U	LETM1	ENSG00000099800	TIMM13	-0.435475	-1.54308	-2.89535
AN02VW-U	LETM1	ENSG00000131236	CAP1	-0.323062	-1.14495	-5.14501
AN02VW-U	LETM1	ENSG00000126016	AMOT	-0.335855	-1.19026	-0.207495
AN02VW-U	LETM1	ENSG00000110104	CCDC86	-0.409624	-1.45152	-2.49155
AN02VW-U	LETM1	ENSG00000088538	DOCK3	0.480818	1.7021	4.74702
AN02VW-U	LETM1	ENSG00000196247	ZNF107	0.444323	1.57284	2.63975
AN02VW-U	LETM1	ENSG00000175756	AURKAIP1	-0.430965	-1.5271	-3.6668
AN02VW-U	LETM1	ENSG00000081721	DUSP12	0.495269	1.75328	5.83143
AN02VW-U	LETM1	ENSG00000150627	WDR17	0.644655	2.28235	4.48921
AN02VW-U	LETM1	ENSG00000171988	JMJD1C	0.403612	1.42866	1.25851
AN02VW-U	LETM1	ENSG00000144161	ZC3H8	0.502502	1.77889	4.35073
AN02VW-U	LETM1	ENSG00000126858	RHOT1	0.421692	1.49269	4.25128
AN02VW-U	LETM1	ENSG00000089847	ANKRD24	0.843504	2.9866	4.31707
AN02VW-U	LETM1	ENSG00000119421	NDUFA8	-0.391268	-1.38651	-5.17882
AN02VW-U	LETM1	ENSG00000244462	RBM12	-0.35012	-1.24078	-3.30532
AN02VW-U	LETM1	ENSG00000103202	NME4	-0.373426	-1.32332	-1.47158
AN02VW-U	LETM1	ENSG00000164985	PSIP1	0.349313	1.23635	3.7814
AN02VW-U	LETM1	ENSG00000151917	BEND6	0.919673	3.25636	11.7379
AN02VW-U	LETM1	ENSG00000001629	ANKIB1	0.378939	1.34128	4.30475
AN02VW-U	LETM1	ENSG00000184083	FAM120C	0.534167	1.89104	5.86256
AN02VW-U	LETM1	ENSG00000170759	KIF5B	0.297845	1.05407	3.19357
AN02VW-U	LETM1	ENSG00000241878	PISD	-0.448137	-1.58792	-4.17746
AN02VW-U	LETM1	ENSG00000112159	MDN1	0.331829	1.17443	3.57549
AN02VW-U	LETM1	ENSG00000102780	DGKH	0.496656	1.75819	2.4754
AN02VW-U	LETM1	ENSG00000132549	VPS13B	0.476417	1.68651	3.98471
AN02VW-U	LETM1	ENSG00000177225	GATD1	-0.38974	-1.3811	-3.22077
AN02VW-U	LETM1	ENSG00000142733	MAP3K6	-0.528751	-1.87343	-5.01316
AN02VW-U	LETM1	ENSG00000137409	MTCH1	-0.34936	-1.23809	-4.55254
AN02VW-U	LETM1	ENSG00000102144	PGK1	-0.30905	-1.09533	-2.59005
AN02VW-U	LETM1	ENSG00000112308	C6orf62	0.359361	1.27194	3.79934
AN02VW-U	LETM1	ENSG00000138030	KHK	-0.497042	-1.76112	-1.74349
AN02VW-U	LETM1	ENSG00000129195	PIMREG	-0.458255	-1.62375	-2.73051
AN02VW-U	LETM1	ENSG00000082438	COBLL1	0.483576	1.71186	3.64816
AN02VW-U	LETM1	ENSG00000179115	FARSA	-0.353281	-1.25198	-3.88429
AN02VW-U	LETM1	ENSG00000002834	LASP1	-0.354117	-1.25494	-4.34406
AN02VW-U	LETM1	ENSG00000108848	LUC7L3	-0.324636	-1.15053	-2.84177
AN02VW-U	LETM1	ENSG00000151575	TEX9	0.591133	2.09279	6.08195
AN02VW-U	LETM1	ENSG00000138760	SCARB2	0.35711	1.26397	3.77924
AN02VW-U	LETM1	ENSG00000104886	PLEKHJ1	-0.412859	-1.46298	-4.48599
AN02VW-U	LETM1	ENSG00000105287	PRKD2	-0.439757	-1.55824	-5.46032
AN02VW-U	LETM1	ENSG00000111799	COL12A1	0.725538	2.5688	0.789259
AN02VW-U	LETM1	ENSG00000112851	ERBIN	0.371644	1.31544	3.63046
AN02VW-U	LETM1	ENSG00000187796	CARD9	-0.861176	-3.05075	-4.82632
AN02VW-U	LETM1	ENSG00000117411	B4GALT2	-0.336057	-1.19097	-4.60713
AN02VW-U	LETM1	ENSG00000110092	CCND1	-0.351146	-1.24441	-1.01295
AN02VW-U	LETM1	ENSG00000189306	RRP7A	-0.365143	-1.29399	-4.03094
AN02VW-U	LETM1	ENSG00000042753	AP2S1	-0.367464	-1.30221	-4.05913
AN02VW-U	LETM1	ENSG00000160214	RRP1	-0.390127	-1.38247	-3.48746
AN02VW-U	LETM1	ENSG00000161204	ABCF3	-0.410028	-1.45295	-6.23685
AN02VW-U	LETM1	ENSG00000175793	SFN	-0.799157	-2.8311	-6.31726
AN02VW-U	LETM1	ENSG00000113319	RASGRF2	0.512093	1.81286	5.86221
AN02VW-U	LETM1	ENSG00000109501	WFS1	-0.447762	-1.58659	-3.48141
AN02VW-U	LETM1	ENSG00000136810	TXN	-0.339578	-1.20344	-3.54694
AN02VW-U	LETM1	ENSG00000112695	COX7A2	-0.376423	-1.33394	-5.40943
AN02VW-U	LETM1	ENSG00000165417	GTF2A1	0.370905	1.31283	3.22238
AN02VW-U	LETM1	ENSG00000142765	SYTL1	0.600588	2.12628	2.96009
AN02VW-U	LETM1	ENSG00000175309	PHYKPL	0.479187	1.69632	3.26099
AN02VW-U	LETM1	ENSG00000117399	CDC20	-0.325709	-1.15433	-2.32897
AN02VW-U	LETM1	ENSG00000134109	EDEM1	0.41221	1.45911	1.99552
AN02VW-U	LETM1	ENSG00000049883	PTCD2	0.527206	1.86639	4.17575
AN02VW-U	LETM1	ENSG00000166845	C18orf54	0.482334	1.70747	5.0315
AN02VW-U	LETM1	ENSG00000162729	IGSF8	-0.51453	-1.82306	-3.34199
AN02VW-U	LETM1	ENSG00000186111	PIP5K1C	-0.404404	-1.43303	-3.83636
AN02VW-U	LETM1	ENSG00000163625	WDFY3	0.423098	1.49767	2.74496
AN02VW-U	LETM1	ENSG00000067057	PFKP	-0.347943	-1.23307	-2.73988
AN02VW-U	LETM1	ENSG00000169967	MAP3K2	0.445593	1.57734	2.82875
AN02VW-U	LETM1	ENSG00000109618	SEPSECS	0.689671	2.44178	5.56741
AN02VW-U	LETM1	ENSG00000110330	BIRC2	0.474201	1.67866	8.31737
AN02VW-U	LETM1	ENSG00000158941	CCAR2	-0.3555	-1.25983	-6.6971
AN02VW-U	LETM1	ENSG00000118418	HMGN3	-0.378035	-1.33965	-1.41895
AN02VW-U	LETM1	ENSG00000010278	CD9	-0.393652	-1.39495	-2.48697
AN02VW-U	LETM1	ENSG00000010256	UQCRC1	-0.350022	-1.24043	-5.21479
AN02VW-U	LETM1	ENSG00000100413	POLR3H	-0.349805	-1.23966	-2.6301
AN02VW-U	LETM1	ENSG00000105612	DNASE2	0.39367	1.39345	3.93604
AN02VW-U	LETM1	ENSG00000125977	EIF2S2	0.329547	1.16635	3.59799
AN02VW-U	LETM1	ENSG00000160959	LRRC14	-0.424045	-1.5026	-4.45328
AN02VW-U	LETM1	ENSG00000163946	TASOR	0.33643	1.19073	3.93094
AN02VW-U	LETM1	ENSG00000111266	DUSP16	0.349461	1.23688	1.1542
AN02VW-U	LETM1	ENSG00000143554	SLC27A3	-0.50529	-1.79034	-2.66609
AN02VW-U	LETM1	ENSG00000009413	REV3L	0.426275	1.50893	2.96173
AN02VW-U	LETM1	ENSG00000074621	SLC24A1	0.477405	1.69001	2.89237
AN02VW-U	LETM1	ENSG00000005073	HOXA11	-0.410871	-1.45594	-1.2141
AN02VW-U	LETM1	ENSG00000189159	JPT1	-0.320033	-1.13422	-3.44981
AN02VW-U	LETM1	ENSG00000196352	CD55	0.400841	1.41885	2.02028
AN02VW-U	LETM1	ENSG00000104381	GDAP1	0.538611	1.90678	3.48455
AN02VW-U	LETM1	ENSG00000177156	TALDO1	-0.37785	-1.33899	-3.94824
AN02VW-U	LETM1	ENSG00000198924	DCLRE1A	0.384964	1.36262	3.29729
AN02VW-U	LETM1	ENSG00000135424	ITGA7	-0.512219	-1.81488	-4.4232
AN02VW-U	LETM1	ENSG00000169554	ZEB2	0.497607	1.76156	2.03942
AN02VW-U	LETM1	ENSG00000141556	TBCD	-0.363694	-1.28885	-3.56479
AN02VW-U	LETM1	ENSG00000070961	ATP2B1	0.36453	1.29025	3.74125
AN02VW-U	LETM1	ENSG00000197912	SPG7	-0.386949	-1.37122	-3.76909
AN02VW-U	LETM1	ENSG00000078487	ZCWPW1	0.710925	2.51705	7.32886
AN02VW-U	LETM1	ENSG00000112531	QKI	0.360311	1.2753	3.74342
AN02VW-U	LETM1	ENSG00000136436	CALCOCO2	0.359881	1.27378	3.19632
AN02VW-U	LETM1	ENSG00000141456	PELP1	-0.368509	-1.30591	-4.56144
AN02VW-U	LETM1	ENSG00000145912	NHP2	-0.377173	-1.33659	-2.01425
AN02VW-U	LETM1	ENSG00000134590	RTL8C	-0.420476	-1.48996	-2.87257
AN02VW-U	LETM1	ENSG00000071127	WDR1	-0.351769	-1.24662	-4.38973
AN02VW-U	LETM1	ENSG00000092439	TRPM7	0.398197	1.40948	2.67943
AN02VW-U	LETM1	ENSG00000126456	IRF3	-0.445723	-1.57937	-6.00021
AN02VW-U	LETM1	ENSG00000008710	PKD1	0.400322	1.41701	2.69747
AN02VW-U	LETM1	ENSG00000104907	TRMT1	-0.382962	-1.35709	-2.86733
AN02VW-U	LETM1	ENSG00000103415	HMOX2	-0.461035	-1.6336	-4.89424
AN02VW-U	LETM1	ENSG00000158292	GPR153	-0.512722	-1.81666	-3.30868
AN02VW-U	LETM1	ENSG00000143514	TP53BP2	0.329657	1.16674	3.78856
AN02VW-U	LETM1	ENSG00000142507	PSMB6	-0.35732	-1.26628	-3.65649
AN02VW-U	LETM1	ENSG00000248333	CDK11B	-0.381487	-1.35187	-4.55411
AN02VW-U	LETM1	ENSG00000143375	CGN	-0.42736	-1.51434	-2.09426
AN02VW-U	LETM1	ENSG00000148143	ZNF462	0.404592	1.43213	4.53785
AN02VW-U	LETM1	ENSG00000165609	NUDT5	-0.316691	-1.12239	-6.26589
AN02VW-U	LETM1	ENSG00000173456	RNF26	-0.362945	-1.2862	-4.15098
AN02VW-U	LETM1	ENSG00000166783	MARF1	0.406267	1.43806	4.67286
AN02VW-U	LETM1	ENSG00000170515	PA2G4	-0.30898	-1.09508	-3.84504
AN02VW-U	LETM1	ENSG00000134755	DSC2	0.405682	1.43599	2.25697
AN02VW-U	LETM1	ENSG00000100109	TFIP11	-0.384947	-1.36412	-5.72809
AN02VW-U	LETM1	ENSG00000155313	USP25	0.413863	1.46497	4.02924
AN02VW-U	LETM1	ENSG00000090273	NUDC	-0.371313	-1.31584	-3.65118
AN02VW-U	LETM1	ENSG00000117877	CD3EAP	-0.437196	-1.54917	-2.26877
AN02VW-U	LETM1	ENSG00000158828	PINK1	-0.345404	-1.22408	-4.79582
AN02VW-U	LETM1	ENSG00000204463	BAG6	-0.341626	-1.2107	-5.80671
AN02VW-U	LETM1	ENSG00000116016	EPAS1	-0.465185	-1.6483	-3.84737
AN02VW-U	LETM1	ENSG00000038358	EDC4	-0.335918	-1.19048	-5.91324
AN02VW-U	LETM1	ENSG00000122140	MRPS2	-0.364031	-1.29005	-4.88508
AN02VW-U	LETM1	ENSG00000167549	CORO6	-0.625735	-2.21691	-3.04601
AN02VW-U	LETM1	ENSG00000046604	DSG2	0.306584	1.08502	2.6837
AN02VW-U	LETM1	ENSG00000083444	PLOD1	-0.397153	-1.40735	-3.55654
AN02VW-U	LETM1	ENSG00000203705	TATDN3	0.466873	1.65271	5.25876
AN02VW-U	LETM1	ENSG00000143847	PPFIA4	-0.921422	-3.26412	-3.66896
AN02VW-U	LETM1	ENSG00000100815	TRIP11	0.384546	1.36114	3.68299
AN02VW-U	LETM1	ENSG00000136104	RNASEH2B	0.42589	1.50756	4.98876
AN02VW-U	LETM1	ENSG00000119138	KLF9	0.418941	1.48295	3.65842
AN02VW-U	LETM1	ENSG00000132589	FLOT2	-0.347962	-1.23314	-2.21474
AN02VW-U	LETM1	ENSG00000070018	LRP6	0.366414	1.29692	3.11817
AN02VW-U	LETM1	ENSG00000177098	SCN4B	-0.609994	-2.16116	-1.76465
AN02VW-U	LETM1	ENSG00000171017	LRRC8E	-0.544665	-1.92979	-2.8633
AN02VW-U	LETM1	ENSG00000104320	NBN	0.417941	1.47941	3.33304
AN02VW-U	LETM1	ENSG00000104915	STX10	-0.448854	-1.59046	-2.31559
AN02VW-U	LETM1	ENSG00000162194	LBHD1	-0.588215	-2.08403	-4.48602
AN02VW-U	LETM1	ENSG00000130165	ELOF1	-0.405783	-1.43792	-4.1854
AN02VW-U	LETM1	ENSG00000101751	POLI	0.518393	1.83517	6.35836
AN02VW-U	LETM1	ENSG00000253729	PRKDC	0.321056	1.13628	2.40754
AN02VW-U	LETM1	ENSG00000172845	SP3	0.34429	1.21856	3.69082
AN02VW-U	LETM1	ENSG00000155366	RHOC	-0.408653	-1.44808	-4.80502
AN02VW-U	LETM1	ENSG00000126945	HNRNPH2	-0.354841	-1.2575	-5.33078
AN02VW-U	LETM1	ENSG00000006712	PAF1	-0.368001	-1.30411	-4.27294
AN02VW-U	LETM1	ENSG00000117616	RSRP1	-0.486074	-1.72228	-3.88586
AN02VW-U	LETM1	ENSG00000156873	PHKG2	-0.438825	-1.55494	-4.59512
AN02VW-U	LETM1	ENSG00000104812	GYS1	-0.358054	-1.26888	-5.16139
AN02VW-U	LETM1	ENSG00000163468	CCT3	-0.292077	-1.03521	-4.26832
AN02VW-U	LETM1	ENSG00000197841	ZNF181	0.510302	1.80652	4.05209
AN02VW-U	LETM1	ENSG00000122965	RBM19	-0.423181	-1.49954	-4.71968
AN02VW-U	LETM1	ENSG00000106263	EIF3B	-0.281979	-0.99945	-4.2562
AN02VW-U	LETM1	ENSG00000108829	LRRC59	-0.31612	-1.12036	-3.00504
AN02VW-U	LETM1	ENSG00000115020	PIKFYVE	0.415175	1.46961	2.10565
AN02VW-U	LETM1	ENSG00000104356	POP1	-0.453017	-1.6052	-2.90618
AN02VW-U	LETM1	ENSG00000169826	CSGALNACT2	0.434548	1.53823	2.10769
AN02VW-U	LETM1	ENSG00000105865	DUS4L	0.616984	2.18435	5.92434
AN02VW-U	LETM1	ENSG00000024526	DEPDC1	0.3397	1.20231	2.98194
AN02VW-U	LETM1	ENSG00000184916	JAG2	-0.430956	-1.52707	-3.15492
AN02VW-U	LETM1	ENSG00000182718	ANXA2	-0.325772	-1.15455	-2.69691
AN02VW-U	LETM1	ENSG00000113643	RARS	-0.322124	-1.14163	-3.80119
AN02VW-U	LETM1	ENSG00000035115	SH3YL1	0.604219	2.13914	6.25784
AN02VW-U	LETM1	ENSG00000184840	TMED9	-0.357553	-1.26711	-2.7156
AN02VW-U	LETM1	ENSG00000127184	COX7C	-0.303614	-1.07607	-3.37413
AN02VW-U	LETM1	ENSG00000188064	WNT7B	-0.827389	-2.93109	-4.77953
AN02VW-U	LETM1	ENSG00000100949	RABGGTA	-0.415506	-1.47235	-6.40723
AN02VW-U	LETM1	ENSG00000149761	NUDT22	-0.558761	-1.97971	-4.70956
AN02VW-U	LETM1	ENSG00000159214	CCDC24	-0.81979	-2.90418	-4.77446
AN02VW-U	LETM1	ENSG00000172922	RNASEH2C	-0.368132	-1.30457	-3.81125
AN02VW-U	LETM1	ENSG00000185963	BICD2	-0.342103	-1.21239	-4.65509
AN02VW-U	LETM1	ENSG00000169188	APEX2	-0.450015	-1.59457	-6.67166
AN02VW-U	LETM1	ENSG00000175283	DOLK	-0.425255	-1.50688	-2.90295
AN02VW-U	LETM1	ENSG00000135314	KHDC1	-0.549923	-1.94841	-6.73496
AN02VW-U	LETM1	ENSG00000197903	HIST1H2BK	-0.405511	-1.43695	-2.63439
AN02VW-U	LETM1	ENSG00000125967	NECAB3	-0.496913	-1.76067	-7.30189
AN02VW-U	LETM1	ENSG00000070010	UFD1	-0.358459	-1.27031	-4.84286
AN02VW-U	LETM1	ENSG00000198218	QRICH1	-0.341995	-1.212	-5.22763
AN02VW-U	LETM1	ENSG00000114331	ACAP2	0.428923	1.5183	3.36764
AN02VW-U	LETM1	ENSG00000164327	RICTOR	0.438244	1.55132	1.76093
AN02VW-U	LETM1	ENSG00000116852	KIF21B	0.859677	3.04388	8.81473
AN02VW-U	LETM1	ENSG00000110318	CEP126	0.754434	2.67114	9.5618
AN02VW-U	LETM1	ENSG00000131016	AKAP12	-0.309228	-1.09596	-2.81363
AN02VW-U	LETM1	ENSG00000138380	CARF	0.808652	2.86316	5.66825
AN02VW-U	LETM1	ENSG00000162231	NXF1	-0.349344	-1.23803	-2.28247
AN02VW-U	LETM1	ENSG00000166037	CEP57	0.380897	1.34821	4.74512
AN02VW-U	LETM1	ENSG00000026559	KCNG1	0.59884	2.12009	4.99286
AN02VW-U	LETM1	ENSG00000100239	PPP6R2	-0.337312	-1.19542	-4.19811
AN02VW-U	LETM1	ENSG00000104969	SGTA	-0.336418	-1.19225	-3.83398
AN02VW-U	LETM1	ENSG00000165724	ZMYND19	-0.319888	-1.13371	-5.50797
AN02VW-U	LETM1	ENSG00000128915	ICE2	0.381844	1.35157	4.68819
AN02VW-U	LETM1	ENSG00000108021	TASOR2	0.344825	1.22046	2.02804
AN02VW-U	LETM1	ENSG00000165264	NDUFB6	-0.455184	-1.61288	-4.32274
AN02VW-U	LETM1	ENSG00000108479	GALK1	-0.43744	-1.55004	-2.18515
AN02VW-U	LETM1	ENSG00000141959	PFKL	-0.356216	-1.26237	-3.87194
AN02VW-U	LETM1	ENSG00000187079	TEAD1	0.41259	1.46046	2.04549
AN02VW-U	LETM1	ENSG00000021574	SPAST	0.451978	1.59996	5.45856
AN02VW-U	LETM1	ENSG00000214026	MRPL23	-0.419625	-1.48694	-3.3548
AN02VW-U	LETM1	ENSG00000188620	HMX3	0.894818	3.16833	3.34754
AN02VW-U	LETM1	ENSG00000164880	INTS1	-0.329925	-1.16926	-3.59981
AN02VW-U	LETM1	ENSG00000122952	ZWINT	-0.317681	-1.12589	-4.17866
AN02VW-U	LETM1	ENSG00000132326	PER2	0.73003	2.58471	3.21249
AN02VW-U	LETM1	ENSG00000108773	KAT2A	-0.334716	-1.18623	-2.03141
AN02VW-U	LETM1	ENSG00000174373	RALGAPA1	0.471524	1.66918	4.18658
AN02VW-U	LETM1	ENSG00000096384	HSP90AB1	-0.268965	-0.953359	-2.40158
AN02VW-U	LETM1	ENSG00000110880	CORO1C	-0.307673	-1.09045	-4.39355
AN02VW-U	LETM1	ENSG00000140265	ZSCAN29	0.436548	1.54531	5.74522
AN02VW-U	LETM1	ENSG00000103496	STX4	-0.448153	-1.58798	-5.74654
AN02VW-U	LETM1	ENSG00000070495	JMJD6	-0.43227	-1.53173	-2.72854
AN02VW-U	LETM1	ENSG00000134248	LAMTOR5	-0.394932	-1.39949	-6.41383
AN02VW-U	LETM1	ENSG00000100941	PNN	-0.29746	-1.05428	-3.58877
AN02VW-U	LETM1	ENSG00000107669	ATE1	0.404026	1.43013	2.99143
AN02VW-U	LETM1	ENSG00000089693	MLF2	-0.340655	-1.20726	-4.60448
AN02VW-U	LETM1	ENSG00000177613	CSTF2T	-0.347096	-1.23007	-5.42636
AN02VW-U	LETM1	ENSG00000134759	ELP2	0.349497	1.23701	4.247
AN02VW-U	LETM1	ENSG00000139793	MBNL2	0.542426	1.92029	2.26468
AN02VW-U	LETM1	ENSG00000132196	HSD17B7	-0.584551	-2.07105	-4.52536
AN02VW-U	LETM1	ENSG00000078900	TP73	-0.400438	-1.41899	-2.90096
AN02VW-U	LETM1	ENSG00000143319	ISG20L2	-0.341861	-1.21153	-3.74947
AN02VW-U	LETM1	ENSG00000111731	C2CD5	0.37166	1.3155	5.39358
AN02VW-U	LETM1	ENSG00000110200	ANAPC15	-0.44049	-1.56084	-2.64836
AN02VW-U	LETM1	ENSG00000135679	MDM2	0.311847	1.10366	3.38553
AN02VW-U	LETM1	ENSG00000105701	FKBP8	-0.377586	-1.33805	-2.18661
AN02VW-U	LETM1	ENSG00000132382	MYBBP1A	-0.330196	-1.17022	-2.57717
AN02VW-U	LETM1	ENSG00000173540	GMPPB	-0.441218	-1.56342	-3.69263
AN02VW-U	LETM1	ENSG00000204574	ABCF1	-0.305963	-1.08439	-4.46063
AN02VW-U	LETM1	ENSG00000198888	MT-ND1	-0.829201	-2.93751	-3.43781
AN02VW-U	LETM1	ENSG00000145734	BDP1	0.382378	1.35346	1.7481
AN02VW-U	LETM1	ENSG00000115365	LANCL1	0.35646	1.26167	2.61947
AN02VW-U	LETM1	ENSG00000188283	ZNF383	0.493641	1.74751	4.22235
AN02VW-U	LETM1	ENSG00000160446	ZDHHC12	-0.451058	-1.59827	-2.68444
AN02VW-U	LETM1	ENSG00000014824	SLC30A9	0.347701	1.23065	6.59723
AN02VW-U	LETM1	ENSG00000188906	LRRK2	0.620148	2.19555	4.77222
AN02VW-U	LETM1	ENSG00000099849	RASSF7	-0.60419	-2.1406	-7.45053
AN02VW-U	LETM1	ENSG00000148516	ZEB1	0.433388	1.53412	3.48549
AN02VW-U	LETM1	ENSG00000254858	MPV17L2	-0.50737	-1.7977	-4.04455
AN02VW-U	LETM1	ENSG00000169564	PCBP1	-0.28815	-1.02131	-6.04292
AN02VW-U	LETM1	ENSG00000112659	CUL9	0.368049	1.30271	3.11391
AN02VW-U	LETM1	ENSG00000156042	CFAP70	0.80017	2.83312	6.14068
AN02VW-U	LETM1	ENSG00000178996	SNX18	0.412413	1.45983	4.92688
AN02VW-U	LETM1	ENSG00000185760	KCNQ5	0.533604	1.88905	6.36398
AN02VW-U	LETM1	ENSG00000117676	RPS6KA1	-0.369235	-1.30848	-5.00819
AN02VW-U	LETM1	ENSG00000119630	PGF	-0.581453	-2.06008	-2.58816
AN02VW-U	LETM1	ENSG00000028116	VRK2	0.425454	1.50602	4.87761
AN02VW-U	LETM1	ENSG00000140750	ARHGAP17	-0.342804	-1.21487	-4.31422
AN02VW-U	LETM1	ENSG00000175334	BANF1	-0.343003	-1.21557	-3.06584
AN02VW-U	LETM1	ENSG00000104979	C19orf53	-0.433124	-1.53475	-3.70433
AN02VW-U	LETM1	ENSG00000144218	AFF3	0.470107	1.66416	3.54169
AN02VW-U	LETM1	ENSG00000153044	CENPH	0.355342	1.25771	4.60493
AN02VW-U	LETM1	ENSG00000169432	SCN9A	0.537309	1.90217	2.03025
AN02VW-U	LETM1	ENSG00000223496	EXOSC6	0.423416	1.4988	4.67293
AN02VW-U	LETM1	ENSG00000113391	FAM172A	0.458465	1.62293	4.17791
AN02VW-U	LETM1	ENSG00000105429	MEGF8	-0.321931	-1.14095	-2.71481
AN02VW-U	LETM1	ENSG00000109133	TMEM33	0.376085	1.33117	3.69672
AN02VW-U	LETM1	ENSG00000154734	ADAMTS1	-0.296711	-1.05163	-2.32434
AN02VW-U	LETM1	ENSG00000124006	OBSL1	-0.32129	-1.13868	-2.04794
AN02VW-U	LETM1	ENSG00000162669	HFM1	1.17301	4.15359	8.44576
AN02VW-U	LETM1	ENSG00000196437	ZNF569	0.431198	1.52636	3.23332
AN02VW-U	LETM1	ENSG00000107816	LZTS2	-0.339154	-1.20194	-3.47895
AN02VW-U	LETM1	ENSG00000167635	ZNF146	0.292217	1.03414	3.59827
AN02VW-U	LETM1	ENSG00000166033	HTRA1	0.458947	1.62464	2.47385
AN02VW-U	LETM1	ENSG00000150991	UBC	-0.281189	-0.996652	-1.40473
AN02VW-U	LETM1	ENSG00000091436	MAP3K20	0.335416	1.18714	4.51075
AN02VW-U	LETM1	ENSG00000092068	SLC7A8	-0.537298	-1.9037	-2.67883
AN02VW-U	LETM1	ENSG00000167775	CD320	-0.40555	-1.43709	-3.02565
AN02VW-U	LETM1	ENSG00000142669	SH3BGRL3	-0.459539	-1.6283	-3.94472
AN02VW-U	LETM1	ENSG00000041357	PSMA4	-0.279479	-0.990596	-4.64048
AN02VW-U	LETM1	ENSG00000184939	ZFP90	0.475344	1.68271	6.2584
AN02VW-U	LETM1	ENSG00000083857	FAT1	0.335388	1.18704	2.41692
AN02VW-U	LETM1	ENSG00000121879	PIK3CA	0.519027	1.83742	3.73577
AN02VW-U	LETM1	ENSG00000055950	MRPL43	-0.39862	-1.41255	-3.32834
AN02VW-U	LETM1	ENSG00000124613	ZNF391	0.610097	2.15996	5.56457
AN02VW-U	LETM1	ENSG00000164221	CCDC112	0.526684	1.86454	5.88694
AN02VW-U	LETM1	ENSG00000169718	DUS1L	-0.335043	-1.18738	-2.49737
AN02VW-U	LETM1	ENSG00000100387	RBX1	-0.40065	-1.41974	-5.77988
AN02VW-U	LETM1	ENSG00000182310	SPACA6	-0.987669	-3.49874	-4.8403
AN02VW-U	LETM1	ENSG00000112541	PDE10A	0.496516	1.75769	4.74354
AN02VW-U	LETM1	ENSG00000085224	ATRX	0.379811	1.34437	3.81127
AN02VW-U	LETM1	ENSG00000189060	H1F0	0.351078	1.24261	2.04147
AN02VW-U	LETM1	ENSG00000148308	GTF3C5	-0.331978	-1.17653	-2.8032
AN02VW-U	LETM1	ENSG00000180626	ZNF594	0.58642	2.0761	5.65075
AN02VW-U	LETM1	ENSG00000151729	SLC25A4	-0.379241	-1.34392	-4.86555
AN02VW-U	LETM1	ENSG00000161057	PSMC2	-0.300435	-1.06481	-4.64246
AN02VW-U	LETM1	ENSG00000197070	ARRDC1	-0.407962	-1.44564	-3.67401
AN02VW-U	LETM1	ENSG00000186193	SAPCD2	-0.358687	-1.27112	-1.34399
AN02VW-U	LETM1	ENSG00000081760	AACS	-0.349609	-1.23897	-6.0153
AN02VW-U	LETM1	ENSG00000065518	NDUFB4	-0.367529	-1.30244	-3.44488
AN02VW-U	LETM1	ENSG00000251192	ZNF674	0.80321	2.84389	4.52221
AN02VW-U	LETM1	ENSG00000064547	LPAR2	-0.616626	-2.18465	-7.44658
AN02VW-U	LETM1	ENSG00000132950	ZMYM5	0.613728	2.17281	3.27943
AN02VW-U	LETM1	ENSG00000005075	POLR2J	-0.402755	-1.42719	-4.12152
AN02VW-U	LETM1	ENSG00000112200	ZNF451	0.398684	1.41121	2.9489
AN02VW-U	LETM1	ENSG00000132563	REEP2	-0.357605	-1.26729	-1.54719
AN02VW-U	LETM1	ENSG00000183309	ZNF623	0.445245	1.57611	6.10467
AN02VW-U	LETM1	ENSG00000130717	UCK1	-0.334171	-1.18429	-4.92371
AN02VW-U	LETM1	ENSG00000146555	SDK1	0.413113	1.46231	6.6648
AN02VW-U	LETM1	ENSG00000109381	ELF2	0.40379	1.42929	5.95839
AN02VW-U	LETM1	ENSG00000145919	BOD1	0.378563	1.33995	4.44937
AN02VW-U	LETM1	ENSG00000121892	PDS5A	0.303756	1.07501	3.42694
AN02VW-U	LETM1	ENSG00000170860	LSM3	-0.368158	-1.30466	-4.92588
AN02VW-U	LETM1	ENSG00000083312	TNPO1	0.322921	1.14288	2.62013
AN02VW-U	LETM1	ENSG00000135916	ITM2C	-0.331011	-1.1731	-2.56446
AN02VW-U	LETM1	ENSG00000129219	PLD2	-0.468819	-1.66117	-3.52843
AN02VW-U	LETM1	ENSG00000137309	HMGA1	-0.309041	-1.09529	-2.64009
AN02VW-U	LETM1	ENSG00000166347	CYB5A	-0.411271	-1.45735	-1.57722
AN02VW-U	LETM1	ENSG00000178188	SH2B1	-0.384408	-1.36222	-4.74611
AN02VW-U	LETM1	ENSG00000137070	IL11RA	-0.599132	-2.12269	-4.47449
AN02VW-U	LETM1	ENSG00000113441	LNPEP	0.400194	1.41656	3.66038
AN02VW-U	LETM1	ENSG00000123159	GIPC1	-0.372125	-1.31871	-4.6574
AN02VW-U	LETM1	ENSG00000157077	ZFYVE9	0.374792	1.32659	5.01923
AN02VW-U	LETM1	ENSG00000115232	ITGA4	0.395341	1.39937	2.82525
AN02VW-U	LETM1	ENSG00000135624	CCT7	-0.292021	-1.03502	-4.5556
AN02VW-U	LETM1	ENSG00000132570	PCBD2	0.639627	2.26454	7.53183
AN02VW-U	LETM1	ENSG00000105676	ARMC6	-0.358529	-1.27056	-3.29948
AN02VW-U	LETM1	ENSG00000236609	ZNF853	0.504561	1.78619	4.39289
AN02VW-U	LETM1	ENSG00000140497	SCAMP2	-0.32558	-1.15387	-5.22948
AN02VW-U	LETM1	ENSG00000170448	NFXL1	0.423112	1.49772	1.87247
AN02VW-U	LETM1	ENSG00000105221	AKT2	-0.297485	-1.05437	-4.55449
AN02VW-U	LETM1	ENSG00000143575	HAX1	0.362666	1.28365	3.45528
AN02VW-U	LETM1	ENSG00000142686	C1orf216	-0.486506	-1.72381	-4.70907
AN02VW-U	LETM1	ENSG00000076924	XAB2	-0.346175	-1.22681	-4.51082
AN02VW-U	LETM1	ENSG00000151779	NBAS	0.350697	1.24126	5.63604
AN02VW-U	LETM1	ENSG00000161888	SPC24	-0.36656	-1.299	-4.71794
AN02VW-U	LETM1	ENSG00000145476	CYP4V2	0.530614	1.87846	2.76955
AN02VW-U	LETM1	ENSG00000099204	ABLIM1	0.304145	1.07639	3.94094
AN02VW-U	LETM1	ENSG00000070718	AP3M2	0.435953	1.5432	7.56426
AN02VW-U	LETM1	ENSG00000100139	MICALL1	0.28514	1.00908	1.50313
AN02VW-U	LETM1	ENSG00000189308	LIN54	0.441552	1.56303	3.07728
AN02VW-U	LETM1	ENSG00000104833	TUBB4A	-0.551852	-1.95524	-1.0455
AN02VW-U	LETM1	ENSG00000137776	SLTM	0.303764	1.07504	3.67646
AN02VW-U	LETM1	ENSG00000162924	REL	0.631691	2.23643	1.57529
AN02VW-U	LETM1	ENSG00000056277	ZNF280C	0.586588	2.07669	2.65503
AN02VW-U	LETM1	ENSG00000140264	SERF2	-0.382548	-1.35563	-3.59578
AN02VW-U	LETM1	ENSG00000100304	TTLL12	-0.305824	-1.0839	-2.4543
AN02VW-U	LETM1	ENSG00000156261	CCT8	-0.272101	-0.964466	-3.98844
AN02VW-U	LETM1	ENSG00000188760	TMEM198	0.610657	2.16194	2.47667
AN02VW-U	LETM1	ENSG00000162063	CCNF	-0.346392	-1.22758	-3.77592
AN02VW-U	LETM1	ENSG00000138095	LRPPRC	0.296098	1.04789	4.27113
AN02VW-U	LETM1	ENSG00000087157	PGS1	-0.395677	-1.40213	-7.16749
AN02VW-U	LETM1	ENSG00000115977	AAK1	0.382078	1.3524	1.81129
AN02VW-U	LETM1	ENSG00000040633	PHF23	-0.360558	-1.27775	-3.82413
AN02VW-U	LETM1	ENSG00000095787	WAC	0.312756	1.10688	1.94174
AN02VW-U	LETM1	ENSG00000156521	TYSND1	-0.327688	-1.16133	-1.74711
AN02VW-U	LETM1	ENSG00000168389	MFSD2A	-0.609125	-2.15808	-2.52413
AN02VW-U	LETM1	ENSG00000185024	BRF1	-0.358329	-1.26985	-4.36389
AN02VW-U	LETM1	ENSG00000143549	TPM3	-0.297206	-1.05338	-3.95514
AN02VW-U	LETM1	ENSG00000038002	AGA	0.562165	1.9902	5.97922
AN02VW-U	LETM1	ENSG00000172613	RAD9A	-0.514328	-1.82234	-6.2782
AN02VW-U	LETM1	ENSG00000088179	PTPN4	0.47426	1.67887	4.60034
AN02VW-U	LETM1	ENSG00000177556	ATOX1	-0.424811	-1.50531	-2.92219
AN02VW-U	LETM1	ENSG00000118965	WDR35	0.393977	1.39454	3.92008
AN02VW-U	LETM1	ENSG00000184640	SEPTIN9	-0.334822	-1.1866	-4.16932
AN02VW-U	LETM1	ENSG00000135999	EPC2	0.383468	1.35732	2.04209
AN02VW-U	LETM1	ENSG00000186976	EFCAB6	1.07218	3.79648	5.50592
AN02VW-U	LETM1	ENSG00000170242	USP47	0.348782	1.23447	4.2099
AN02VW-U	LETM1	ENSG00000160551	TAOK1	0.357708	1.26609	1.99398
AN02VW-U	LETM1	ENSG00000143569	UBAP2L	-0.292275	-1.03591	-3.38674
AN02VW-U	LETM1	ENSG00000103507	BCKDK	-0.374855	-1.32838	-2.85062
AN02VW-U	LETM1	ENSG00000175387	SMAD2	0.34224	1.2113	5.25061
AN02VW-U	LETM1	ENSG00000110917	MLEC	-0.271649	-0.962865	-3.44904
AN02VW-U	LETM1	ENSG00000162496	DHRS3	-0.418333	-1.48237	-1.74655
AN02VW-U	LETM1	ENSG00000107771	CCSER2	0.366647	1.29774	3.30305
AN02VW-U	LETM1	ENSG00000004139	SARM1	0.338247	1.19716	4.60769
AN02VW-U	LETM1	ENSG00000072110	ACTN1	-0.302356	-1.07162	-4.45377
AN02VW-U	LETM1	ENSG00000141560	FN3KRP	-0.397396	-1.40821	-7.29899
AN02VW-U	LETM1	ENSG00000137806	NDUFAF1	-0.505963	-1.79272	-8.67803
AN02VW-U	LETM1	ENSG00000174669	SLC29A2	-0.400608	-1.41959	-2.11454
AN02VW-U	LETM1	ENSG00000170471	RALGAPB	0.35124	1.24318	4.53073
AN02VW-U	LETM1	ENSG00000130204	TOMM40	-0.301052	-1.067	-2.35484
AN02VW-U	LETM1	ENSG00000127418	FGFRL1	-0.362316	-1.28397	-2.81497
AN02VW-U	LETM1	ENSG00000135776	ABCB10	0.373128	1.3207	3.3768
AN02VW-U	LETM1	ENSG00000131831	RAI2	-0.473962	-1.67938	-2.39209
AN02VW-U	LETM1	ENSG00000108821	COL1A1	-0.458888	-1.626	-3.67137
AN02VW-U	LETM1	ENSG00000185658	BRWD1	0.351371	1.24364	2.77602
AN02VW-U	LETM1	ENSG00000130702	LAMA5	-0.320639	-1.13637	-1.61495
AN02VW-U	LETM1	ENSG00000131473	ACLY	-0.270492	-0.958767	-1.77205
AN02VW-U	LETM1	ENSG00000154319	FAM167A	0.895776	3.17173	3.63224
AN02VW-U	LETM1	ENSG00000167785	ZNF558	0.449338	1.59061	8.63298
AN02VW-U	LETM1	ENSG00000189043	NDUFA4	-0.355172	-1.25867	-3.5727
AN02VW-U	LETM1	ENSG00000118922	KLF12	0.497951	1.76278	3.09147
AN02VW-U	LETM1	ENSG00000187778	MCRS1	-0.314866	-1.11592	-4.68467
AN02VW-U	LETM1	ENSG00000174886	NDUFA11	-0.685973	-2.43025	-5.76737
AN02VW-U	LETM1	ENSG00000133863	TEX15	0.430764	1.52482	1.51161
AN02VW-U	LETM1	ENSG00000128923	MINDY2	0.391597	1.38611	4.75468
AN02VW-U	LETM1	ENSG00000064607	SUGP2	-0.290045	-1.02802	-3.19591
AN02VW-U	LETM1	ENSG00000151651	ADAM8	-0.607815	-2.15344	-4.25041
AN02VW-U	LETM1	ENSG00000198431	TXNRD1	0.285619	1.01077	1.18705
AN02VW-U	LETM1	ENSG00000137992	DBT	0.38092	1.34829	4.6238
AN02VW-U	LETM1	ENSG00000167112	TRUB2	-0.356721	-1.26416	-3.86083
AN02VW-U	LETM1	ENSG00000197728	RPS26	-0.380933	-1.34991	-3.36728
AN02VW-U	LETM1	ENSG00000181284	TMEM102	-0.84054	-2.97767	-5.84424
AN02VW-U	LETM1	ENSG00000108518	PFN1	-0.295918	-1.04882	-2.62192
AN02VW-U	LETM1	ENSG00000144724	PTPRG	0.364777	1.29112	2.20678
AN02VW-U	LETM1	ENSG00000198833	UBE2J1	0.31484	1.11426	3.04097
AN02VW-U	LETM1	ENSG00000164190	NIPBL	0.319493	1.13074	2.46517
AN02VW-U	LETM1	ENSG00000116117	PARD3B	0.484493	1.71511	4.66322
AN02VW-U	LETM1	ENSG00000196233	LCOR	0.33533	1.18683	2.41062
AN02VW-U	LETM1	ENSG00000146021	KLHL3	0.672179	2.37983	6.46105
AN02VW-U	LETM1	ENSG00000070047	PHRF1	-0.359413	-1.27369	-4.47337
AN02VW-U	LETM1	ENSG00000104093	DMXL2	0.442496	1.56637	2.68813
AN02VW-U	LETM1	ENSG00000130779	CLIP1	0.320806	1.13539	1.52488
AN02VW-U	LETM1	ENSG00000074800	ENO1	-0.288462	-1.02241	-3.93021
AN02VW-U	LETM1	ENSG00000168528	SERINC2	-0.485839	-1.72145	-2.33751
AN02VW-U	LETM1	ENSG00000160785	SLC25A44	-0.357108	-1.26553	-5.83837
AN02VW-U	LETM1	ENSG00000142002	DPP9	-0.361614	-1.28149	-5.70308
AN02VW-U	LETM1	ENSG00000174749	FAM241A	0.444768	1.57442	4.40919
AN02VW-U	LETM1	ENSG00000137693	YAP1	0.334612	1.18429	4.41615
AN02VW-U	LETM1	ENSG00000196693	ZNF33B	0.374187	1.32445	2.55996
AN02VW-U	LETM1	ENSG00000116141	MARK1	0.407021	1.44073	7.18744
AN02VW-U	LETM1	ENSG00000176619	LMNB2	-0.302493	-1.0721	-3.52638
AN02VW-U	LETM1	ENSG00000164976	MYORG	-0.386329	-1.36902	-3.09788
AN02VW-U	LETM1	ENSG00000111859	NEDD9	-0.709896	-2.51497	-5.10021
AN02VW-U	LETM1	ENSG00000105618	PRPF31	-0.375128	-1.32935	-3.95142
AN02VW-U	LETM1	ENSG00000132199	ENOSF1	0.340896	1.20654	3.13372
AN02VW-U	LETM1	ENSG00000169750	RAC3	-0.313121	-1.10974	-0.940943
AN02VW-U	LETM1	ENSG00000064393	HIPK2	0.323123	1.1436	1.986
AN02VW-U	LETM1	ENSG00000174010	KLHL15	0.323729	1.14575	2.59102
AN02VW-U	LETM1	ENSG00000232859	LYRM9	0.884235	3.13085	3.31719
AN02VW-U	LETM1	ENSG00000100321	SYNGR1	-0.433439	-1.53587	-2.25415
AN02VW-U	LETM1	ENSG00000162601	MYSM1	0.409797	1.45057	2.47056
AN02VW-U	LETM1	ENSG00000119314	PTBP3	0.335249	1.18654	4.11944
AN02VW-U	LETM1	ENSG00000147649	MTDH	0.309535	1.09548	3.01996
AN02VW-U	LETM1	ENSG00000090612	ZNF268	0.444651	1.57401	3.94786
AN02VW-U	LETM1	ENSG00000129347	KRI1	-0.333553	-1.18211	-3.86684
AN02VW-U	LETM1	ENSG00000180304	OAZ2	-0.342855	-1.21505	-3.62308
AN02VW-U	LETM1	ENSG00000164405	UQCRQ	-0.369282	-1.30865	-3.37472
AN02VW-U	LETM1	ENSG00000103540	CCP110	0.392612	1.3897	2.16538
AN02VW-U	LETM1	ENSG00000178385	PLEKHM3	0.417502	1.47785	4.77225
AN02VW-U	LETM1	ENSG00000152558	TMEM123	0.305195	1.0801	3.15931
AN02VW-U	LETM1	ENSG00000103152	MPG	-0.441704	-1.56514	-4.7644
AN02VW-U	LETM1	ENSG00000123728	RAP2C	0.349505	1.23703	4.33283
AN02VW-U	LETM1	ENSG00000076944	STXBP2	-0.433257	-1.53522	-4.87799
AN02VW-U	LETM1	ENSG00000126705	AHDC1	-0.465196	-1.64834	-4.73487
AN02VW-U	LETM1	ENSG00000165323	FAT3	0.441581	1.56313	1.56792
AN02VW-U	LETM1	ENSG00000104853	CLPTM1	-0.325966	-1.15524	-4.03708
AN02VW-U	LETM1	ENSG00000215114	UBXN2B	0.419135	1.48364	5.82761
AN02VW-U	LETM1	ENSG00000126821	SGPP1	0.413895	1.46508	4.51875
AN02VW-U	LETM1	ENSG00000168538	TRAPPC11	0.387374	1.37115	4.3828
AN02VW-U	LETM1	ENSG00000167670	CHAF1A	-0.324463	-1.14991	-3.41884
AN02VW-U	LETM1	ENSG00000135541	AHI1	0.42188	1.49336	2.30832
AN02VW-U	LETM1	ENSG00000169738	DCXR	-0.35363	-1.25321	-1.77623
AN02VW-U	LETM1	ENSG00000170043	TRAPPC1	-0.372791	-1.32107	-2.74106
AN02VW-U	LETM1	ENSG00000101000	PROCR	-0.415116	-1.47097	-3.29155
AN02VW-U	LETM1	ENSG00000157379	DHRS1	-0.634694	-2.24864	-5.53555
AN02VW-U	LETM1	ENSG00000132912	DCTN4	0.299671	1.06054	3.33705
AN02VW-U	LETM1	ENSG00000011405	PIK3C2A	0.363754	1.2875	1.83852
AN02VW-U	LETM1	ENSG00000109066	TMEM104	-0.416472	-1.47577	-4.32052
AN02VW-U	LETM1	ENSG00000091527	CDV3	0.301085	1.06555	3.13078
AN02VW-U	LETM1	ENSG00000101574	METTL4	0.486757	1.72313	3.78684
AN02VW-U	LETM1	ENSG00000005022	SLC25A5	-0.285743	-1.01278	-3.58654
AN02VW-U	LETM1	ENSG00000158417	EIF5B	-0.260994	-0.925129	-3.46667
AN02VW-U	LETM1	ENSG00000111664	GNB3	-0.578415	-2.04932	-2.80556
AN02VW-U	LETM1	ENSG00000265354	TIMM23	-0.313756	-1.11199	-3.92495
AN02VW-U	LETM1	ENSG00000182923	CEP63	0.495035	1.75245	5.49585
AN02VW-U	LETM1	ENSG00000163430	FSTL1	0.306961	1.08636	2.62853
AN02VW-U	LETM1	ENSG00000157020	SEC13	-0.313705	-1.11181	-3.02082
AN02VW-U	LETM1	ENSG00000197601	FAR1	0.326969	1.15722	2.18453
AN02VW-U	LETM1	ENSG00000172239	PAIP1	0.369382	1.30743	5.26221
AN02VW-U	LETM1	ENSG00000146701	MDH2	-0.284691	-1.00905	-3.32363
AN02VW-U	LETM1	ENSG00000172366	MCRIP2	-0.486836	-1.72498	-3.86974
AN02VW-U	LETM1	ENSG00000150995	ITPR1	0.38937	1.37822	3.00526
AN02VW-U	LETM1	ENSG00000205464	ATP6AP1L	0.794645	2.81356	6.70035
AN02VW-U	LETM1	ENSG00000116127	ALMS1	0.374143	1.32429	3.75604
AN02VW-U	LETM1	ENSG00000080839	RBL1	0.39268	1.38994	2.36596
AN02VW-U	LETM1	ENSG00000165626	BEND7	0.36278	1.28405	3.76074
AN02VW-U	LETM1	ENSG00000008853	RHOBTB2	-0.539071	-1.90998	-7.9941
AN02VW-U	LETM1	ENSG00000110651	CD81	-0.315246	-1.11727	-3.98272
AN02VW-U	LETM1	ENSG00000205476	CCDC85C	-0.294637	-1.04428	-1.58843
AN02VW-U	LETM1	ENSG00000135829	DHX9	-0.259176	-0.91869	-2.44396
AN02VW-U	LETM1	ENSG00000108528	SLC25A11	-0.297973	-1.05609	-1.33637
AN02VW-U	LETM1	ENSG00000127914	AKAP9	0.351303	1.2434	3.00368
AN02VW-U	LETM1	ENSG00000140450	ARRDC4	0.400561	1.41786	1.66292
AN02VW-U	LETM1	ENSG00000082269	FAM135A	0.397247	1.40612	2.50152
AN02VW-U	LETM1	ENSG00000130653	PNPLA7	-0.668088	-2.36691	-4.15815
AN02VW-U	LETM1	ENSG00000106976	DNM1	-0.402929	-1.42781	-2.9517
AN02VW-U	LETM1	ENSG00000127445	PIN1	-0.383201	-1.35794	-4.16053
AN02VW-U	LETM1	ENSG00000185896	LAMP1	-0.30274	-1.07298	-3.60736
AN02VW-U	LETM1	ENSG00000128294	TPST2	-0.478445	-1.69526	-3.90823
AN02VW-U	LETM1	ENSG00000174917	MICOS13	-0.459268	-1.62734	-3.18436
AN02VW-U	LETM1	ENSG00000138031	ADCY3	-0.27408	-0.971475	-3.90542
AN02VW-U	LETM1	ENSG00000154237	LRRK1	0.530823	1.8792	1.97056
AN02VW-U	LETM1	ENSG00000147548	NSD3	0.321525	1.13794	2.72779
AN02VW-U	LETM1	ENSG00000078808	SDF4	-0.29104	-1.03154	-5.32208
AN02VW-U	LETM1	ENSG00000111249	CUX2	0.751345	2.6602	5.96846
AN02VW-U	LETM1	ENSG00000126457	PRMT1	-0.318063	-1.12725	-3.12534
AN02VW-U	LETM1	ENSG00000230989	HSBP1	-0.336053	-1.19096	-4.17127
AN02VW-U	LETM1	ENSG00000183751	TBL3	-0.392664	-1.39146	-4.44143
AN02VW-U	LETM1	ENSG00000170837	GPR27	0.464621	1.64473	3.63161
AN02VW-U	LETM1	ENSG00000131773	KHDRBS3	0.416016	1.47259	3.15846
AN02VW-U	LETM1	ENSG00000146066	HIGD2A	-0.377576	-1.33802	-4.30666
AN02VW-U	LETM1	ENSG00000143819	EPHX1	-0.334061	-1.18391	-4.47331
AN02VW-U	LETM1	ENSG00000088256	GNA11	-0.321126	-1.13809	-5.00149
AN02VW-U	LETM1	ENSG00000105438	KDELR1	-0.282981	-1.003	-2.76691
AN02VW-U	LETM1	ENSG00000123064	DDX54	-0.359099	-1.27258	-3.99228
AN02VW-U	LETM1	ENSG00000125107	CNOT1	0.285779	1.01134	3.74808
AN02VW-U	LETM1	ENSG00000151276	MAGI1	0.395598	1.40028	4.93911
AN02VW-U	LETM1	ENSG00000090565	RAB11FIP3	-0.34396	-1.21896	-5.82177
AN02VW-U	LETM1	ENSG00000013306	SLC25A39	-0.286509	-1.01549	-2.64329
AN02VW-U	LETM1	ENSG00000170417	TMEM182	0.67609	2.39368	7.62831
AN02VW-U	LETM1	ENSG00000143458	GABPB2	0.404793	1.43284	2.5253
AN02VW-U	LETM1	ENSG00000109572	CLCN3	0.324509	1.14851	2.28017
AN02VW-U	LETM1	ENSG00000077943	ITGA8	0.381625	1.35079	1.01429
AN02VW-U	LETM1	ENSG00000133030	MPRIP	0.269927	0.955198	5.35397
AN02VW-U	LETM1	ENSG00000145217	SLC26A1	-1.58003	-5.59667	-20.3272
AN02VW-U	LETM1	ENSG00000154839	SKA1	0.361855	1.28077	1.76808
AN02VW-U	LETM1	ENSG00000151320	AKAP6	0.751179	2.65962	9.92736
AN02VW-U	LETM1	ENSG00000128918	ALDH1A2	-0.28657	-1.01571	-1.73552
AN02VW-U	LETM1	ENSG00000187742	SECISBP2	0.320953	1.13591	5.25292
AN02VW-U	LETM1	ENSG00000119705	SLIRP	-0.362593	-1.28496	-3.48926
AN02VW-U	LETM1	ENSG00000143669	LYST	0.421475	1.49193	1.48638
AN02VW-U	LETM1	ENSG00000111665	CDCA3	-0.341084	-1.20878	-3.93416
AN02VW-U	LETM1	ENSG00000126773	PCNX4	0.348076	1.23197	3.8977
AN02VW-U	LETM1	ENSG00000175582	RAB6A	0.320563	1.13453	4.49352
AN02VW-U	LETM1	ENSG00000130023	ERMARD	0.439945	1.55734	3.24447
AN02VW-U	LETM1	ENSG00000103245	CIAO3	-0.407238	-1.44307	-4.22126
AN02VW-U	LETM1	ENSG00000084710	EFR3B	-0.399425	-1.4154	-2.19179
AN02VW-U	LETM1	ENSG00000115808	STRN	0.343757	1.21668	2.68346
AN02VW-U	LETM1	ENSG00000125166	GOT2	-0.268419	-0.951425	-5.69487
AN02VW-U	LETM1	ENSG00000030110	BAK1	-0.367385	-1.30193	-4.15232
AN02VW-U	LETM1	ENSG00000151883	PARP8	0.386982	1.36976	5.67905
AN02VW-U	LETM1	ENSG00000070269	TMEM260	0.407885	1.44379	4.24901
AN02VW-U	LETM1	ENSG00000146731	CCT6A	-0.254381	-0.901708	-2.8929
AN02VW-U	LETM1	ENSG00000138036	DYNC2LI1	0.445447	1.57683	4.15924
AN02VW-U	LETM1	ENSG00000104067	TJP1	0.299537	1.06007	3.57259
AN02VW-U	LETM1	ENSG00000105556	MIER2	-0.377757	-1.33866	-2.74766
AN02VW-U	LETM1	ENSG00000100271	TTLL1	0.697525	2.46959	3.44326
AN02VW-U	LETM1	ENSG00000107949	BCCIP	-0.278833	-0.988308	-3.16449
AN02VW-U	LETM1	ENSG00000244187	TMEM141	-0.464769	-1.64682	-2.03817
AN02VW-U	LETM1	ENSG00000152348	ATG10	0.554083	1.96157	4.64851
AN02VW-U	LETM1	ENSG00000110046	ATG2A	-0.345966	-1.22607	-2.84458
AN02VW-U	LETM1	ENSG00000085382	HACE1	0.459627	1.62705	4.008
AN02VW-U	LETM1	ENSG00000171130	ATP6V0E2	-0.330809	-1.17239	-1.48249
AN02VW-U	LETM1	ENSG00000163743	RCHY1	0.424216	1.50163	5.35823
AN02VW-U	LETM1	ENSG00000102189	EEA1	0.372634	1.31895	1.985
AN02VW-U	LETM1	ENSG00000151233	GXYLT1	0.333597	1.18069	2.93319
AN02VW-U	LETM1	ENSG00000124172	ATP5F1E	-0.318563	-1.12902	-2.49941
AN02VW-U	LETM1	ENSG00000078668	VDAC3	-0.30629	-1.08555	-2.19126
AN02VW-U	LETM1	ENSG00000092010	PSME1	-0.314738	-1.11547	-2.03071
AN02VW-U	LETM1	ENSG00000167645	YIF1B	-0.361097	-1.27966	-2.61834
AN02VW-U	LETM1	ENSG00000080345	RIF1	0.328962	1.16428	1.66734
AN02VW-U	LETM1	ENSG00000136279	DBNL	-0.319424	-1.13207	-3.40436
AN02VW-U	LETM1	ENSG00000165915	SLC39A13	-0.408257	-1.44668	-3.40512
AN02VW-U	LETM1	ENSG00000101166	PRELID3B	0.29662	1.04973	4.83712
AN02VW-U	LETM1	ENSG00000130829	DUSP9	-0.628837	-2.22789	-1.84479
AN02VW-U	LETM1	ENSG00000138617	PARP16	0.435883	1.54295	4.59786
AN02VW-U	LETM1	ENSG00000086300	SNX10	0.411706	1.45733	3.24114
AN02VW-U	LETM1	ENSG00000143294	PRCC	-0.304045	-1.0776	-5.07866
AN02VW-U	LETM1	ENSG00000198925	ATG9A	-0.338911	-1.20108	-5.15572
AN02VW-U	LETM1	ENSG00000169217	CD2BP2	-0.349351	-1.23806	-5.45192
AN02VW-U	LETM1	ENSG00000197343	ZNF655	0.388281	1.37436	1.59918
AN02VW-U	LETM1	ENSG00000053254	FOXN3	0.340919	1.20663	2.91794
AN02VW-U	LETM1	ENSG00000159556	ISL2	0.418883	1.48275	3.40728
AN02VW-U	LETM1	ENSG00000105486	LIG1	-0.336083	-1.19107	-3.55075
AN02VW-U	LETM1	ENSG00000187514	PTMA	-0.291959	-1.0348	-1.45884
AN02VW-U	LETM1	ENSG00000008838	MED24	-0.280099	-0.992792	-3.50037
AN02VW-U	LETM1	ENSG00000183688	RFLNB	-0.337247	-1.19519	-3.10961
AN02VW-U	LETM1	ENSG00000090266	NDUFB2	-0.375376	-1.33023	-3.87339
AN02VW-U	LETM1	ENSG00000054116	TRAPPC3	-0.34698	-1.22966	-6.46504
AN02VW-U	LETM1	ENSG00000163322	ABRAXAS1	0.517725	1.83281	3.79121
AN02VW-U	LETM1	ENSG00000130669	PAK4	-0.321396	-1.13905	-4.22198
AN02VW-U	LETM1	ENSG00000129925	TMEM8A	-0.341656	-1.2108	-4.90467
AN02VW-U	LETM1	ENSG00000138767	CNOT6L	0.389871	1.38	3.66826
AN02VW-U	LETM1	ENSG00000131023	LATS1	0.356018	1.2601	2.0368
AN02VW-U	LETM1	ENSG00000255302	EID1	-0.284142	-1.00711	-1.91515
AN02VW-U	LETM1	ENSG00000035862	TIMP2	-0.415587	-1.47264	-2.12029
AN02VW-U	LETM1	ENSG00000055609	KMT2C	0.347647	1.23045	1.67067
AN02VW-U	LETM1	ENSG00000103549	RNF40	-0.270564	-0.959022	-2.80846
AN02VW-U	LETM1	ENSG00000188312	CENPP	0.440169	1.55813	7.75327
AN02VW-U	LETM1	ENSG00000265972	TXNIP	0.425932	1.50771	1.58422
AN02VW-U	LETM1	ENSG00000121057	AKAP1	-0.306476	-1.08621	-3.46126
AN02VW-U	LETM1	ENSG00000263465	SRSF8	0.325081	1.15053	4.66126
AN02VW-U	LETM1	ENSG00000178999	AURKB	-0.320835	-1.13706	-3.88077
AN02VW-U	LETM1	ENSG00000115760	BIRC6	0.333246	1.17945	2.22919
AN02VW-U	LETM1	ENSG00000124523	SIRT5	0.41651	1.47434	3.98106
AN02VW-U	LETM1	ENSG00000160753	RUSC1	-0.307567	-1.09007	-4.77245
AN02VW-U	LETM1	ENSG00000103363	ELOB	-0.330283	-1.17053	-2.67142
AN02VW-U	LETM1	ENSG00000177119	ANO6	0.346422	1.22612	3.53909
AN02VW-U	LETM1	ENSG00000073670	ADAM11	-0.380259	-1.34752	-2.1253
AN02VW-U	LETM1	ENSG00000005889	ZFX	0.359766	1.27337	2.40186
AN02VW-U	LETM1	ENSG00000188338	SLC38A3	-1.05937	-3.75268	-10.3561
AN02VW-U	LETM1	ENSG00000178980	SELENOW	-0.404195	-1.43229	-3.29451
AN02VW-U	LETM1	ENSG00000173226	IQCB1	0.363769	1.28755	2.23228
AN02VW-U	LETM1	ENSG00000160325	CACFD1	-0.417916	-1.48089	-3.72641
AN02VW-U	LETM1	ENSG00000196700	ZNF512B	-0.302965	-1.07377	-3.61373
AN02VW-U	LETM1	ENSG00000079313	REXO1	-0.391763	-1.38826	-3.73266
AN02VW-U	LETM1	ENSG00000132432	SEC61G	-0.344834	-1.22206	-3.48066
AN02VW-U	LETM1	ENSG00000128000	ZNF780B	0.45586	1.6137	5.01103
AN02VW-U	LETM1	ENSG00000177889	UBE2N	-0.28285	-1.00253	-3.84844
AN02VW-U	LETM1	ENSG00000174485	DENND4A	0.385797	1.36557	1.7572
AN02VW-U	LETM1	ENSG00000185010	F8	0.548985	1.94352	3.90208
AN02VW-U	LETM1	ENSG00000101928	MOSPD1	0.474267	1.6789	2.79692
AN02VW-U	LETM1	ENSG00000101161	PRPF6	-0.337932	-1.19761	-4.18179
AN02VW-U	LETM1	ENSG00000135404	CD63	-0.294345	-1.04325	-2.71081
AN02VW-U	LETM1	ENSG00000066777	ARFGEF1	0.326422	1.15528	2.98265
AN02VW-U	LETM1	ENSG00000040608	RTN4R	-0.569652	-2.01828	-4.31028
AN02VW-U	LETM1	ENSG00000131375	CAPN7	0.340685	1.2058	5.82625
AN02VW-U	LETM1	ENSG00000154359	LONRF1	0.434613	1.53846	4.01653
AN02VW-U	LETM1	ENSG00000025770	NCAPH2	-0.333133	-1.18062	-3.09516
AN02VW-U	LETM1	ENSG00000111057	KRT18	-0.318582	-1.12908	-3.4984
AN02VW-U	LETM1	ENSG00000156959	LHFPL4	0.364763	1.29107	3.80076
AN02VW-U	LETM1	ENSG00000213619	NDUFS3	-0.336994	-1.19429	-3.70641
AN02VW-U	LETM1	ENSG00000163382	NAXE	-0.320109	-1.13449	-2.51901
AN02VW-U	LETM1	ENSG00000139725	RHOF	-0.528315	-1.87188	-3.06491
AN02VW-U	LETM1	ENSG00000198586	TLK1	0.316056	1.11857	4.16461
AN02VW-U	LETM1	ENSG00000152556	PFKM	-0.281242	-0.99684	-2.10387
AN02VW-U	LETM1	ENSG00000112312	GMNN	-0.318119	-1.12744	-4.72921
AN02VW-U	LETM1	ENSG00000156535	CD109	0.462737	1.63806	3.3202
AN02VW-U	LETM1	ENSG00000204946	ZNF783	0.458935	1.62459	4.38919
AN02VW-U	LETM1	ENSG00000104447	TRPS1	0.430707	1.52462	5.20084
AN02VW-U	LETM1	ENSG00000158164	TMSB15A	-1.2026	-4.25995	-11.7802
AN02VW-U	LETM1	ENSG00000113580	NR3C1	0.331148	1.17202	3.3205
AN02VW-U	LETM1	ENSG00000169223	LMAN2	-0.298825	-1.05911	-3.92609
AN02VW-U	LETM1	ENSG00000182473	EXOC7	-0.282913	-1.00276	-3.90346
AN02VW-U	LETM1	ENSG00000123552	USP45	0.485338	1.7181	4.97418
AN02VW-U	LETM1	ENSG00000139645	ANKRD52	-0.270313	-0.958133	-1.73036
AN02VW-U	LETM1	ENSG00000124486	USP9X	0.277232	0.98107	2.76305
AN02VW-U	LETM1	ENSG00000105669	COPE	-0.362787	-1.28564	-3.29775
AN02VW-U	LETM1	ENSG00000140829	DHX38	-0.330915	-1.17276	-4.98371
AN02VW-U	LETM1	ENSG00000079387	SENP1	0.339616	1.20201	5.15533
AN02VW-U	LETM1	ENSG00000157734	SNX22	-0.442083	-1.56648	-3.2473
AN02VW-U	LETM1	ENSG00000118640	VAMP8	-0.331365	-1.17436	-2.65327
AN02VW-U	LETM1	ENSG00000130202	NECTIN2	-0.328677	-1.16484	-3.93513
AN02VW-U	LETM1	ENSG00000149091	DGKZ	-0.336129	-1.19123	-4.75186
AN02VW-U	LETM1	ENSG00000197782	ZNF780A	0.435223	1.54062	3.61243
AN02VW-U	LETM1	ENSG00000132963	POMP	-0.314283	-1.11386	-5.12117
AN02VW-U	LETM1	ENSG00000160781	PAQR6	-0.482038	-1.70799	-2.71582
AN02VW-U	LETM1	ENSG00000174173	TRMT10C	-0.403322	-1.4292	-5.44507
AN02VW-U	LETM1	ENSG00000079805	DNM2	-0.267618	-0.948589	-4.18541
AN02VW-U	LETM1	ENSG00000139343	SNRPF	-0.36305	-1.28657	-3.66694
AN02VW-U	LETM1	ENSG00000136770	DNAJC1	0.312421	1.1057	2.55513
AN02VW-U	LETM1	ENSG00000106266	SNX8	-0.463304	-1.64164	-5.61802
AN02VW-U	LETM1	ENSG00000164638	SLC29A4	-0.643749	-2.28071	-4.01817
AN02VW-U	LETM1	ENSG00000167965	MLST8	0.334267	1.18307	2.43071
AN02VW-U	LETM1	ENSG00000172380	GNG12	0.3128	1.10704	3.72892
AN02VW-U	LETM1	ENSG00000005206	SPPL2B	-0.429621	-1.52234	-3.49162
AN02VW-U	LETM1	ENSG00000196118	CCDC189	-0.54831	-1.9427	-4.10733
AN02VW-U	LETM1	ENSG00000197136	PCNX3	-0.309213	-1.0959	-3.51178
AN02VW-U	LETM1	ENSG00000080189	SLC35C2	-0.340031	-1.20505	-4.94499
AN02VW-U	LETM1	ENSG00000166106	ADAMTS15	-0.510291	-1.80805	-2.45121
AN02VW-U	LETM1	ENSG00000112578	BYSL	-0.376045	-1.3326	-3.63989
AN02VW-U	LETM1	ENSG00000115128	SF3B6	-0.307799	-1.09089	-4.80551
AN02VW-U	LETM1	ENSG00000138078	PREPL	0.330126	1.1684	3.24234
AN02VW-U	LETM1	ENSG00000128585	MKLN1	0.350363	1.24007	3.04759
AN02VW-U	LETM1	ENSG00000172531	PPP1CA	-0.309552	-1.0971	-4.25003
AN02VW-U	LETM1	ENSG00000174989	FBXW8	0.377515	1.33624	3.1206
AN02VW-U	LETM1	ENSG00000204220	PFDN6	-0.348345	-1.23449	-4.38386
AN02VW-U	LETM1	ENSG00000158711	ELK4	0.381345	1.3498	3.08624
AN02VW-U	LETM1	ENSG00000136169	SETDB2	0.556987	1.97186	6.09966
AN02VW-U	LETM1	ENSG00000130741	EIF2S3	0.24914	0.881578	3.22081
AN02VW-U	LETM1	ENSG00000132256	TRIM5	-0.644758	-2.28428	-4.33298
AN02VW-U	LETM1	ENSG00000175274	TP53I11	-0.365703	-1.29597	-4.19419
AN02VW-U	LETM1	ENSG00000136144	RCBTB1	0.405025	1.43367	5.5305
AN02VW-U	LETM1	ENSG00000154582	ELOC	-0.360753	-1.27844	-6.31871
AN02VW-U	LETM1	ENSG00000203668	CHML	0.310239	1.09797	1.9009
AN02VW-U	LETM1	ENSG00000123131	PRDX4	-0.291474	-1.03308	-4.4057
AN02VW-U	LETM1	ENSG00000160207	HSF2BP	0.898634	3.18185	6.10644
AN02VW-U	LETM1	ENSG00000129968	ABHD17A	-0.437405	-1.54991	-4.84331
AN02VW-U	LETM1	ENSG00000204305	AGER	-0.608645	-2.15638	-3.7374
AN02VW-U	LETM1	ENSG00000151773	CCDC122	0.681383	2.41242	8.18973
AN02VW-U	LETM1	ENSG00000185818	NAT8L	-0.30558	-1.08304	-1.97074
AN02VW-U	LETM1	ENSG00000008018	PSMB1	-0.284108	-1.00699	-5.05866
AN02VW-U	LETM1	ENSG00000205189	ZBTB10	0.305058	1.07962	1.48669
AN02VW-U	LETM1	ENSG00000106605	BLVRA	-0.361315	-1.28043	-3.46336
AN02VW-U	LETM1	ENSG00000120438	TCP1	-0.247701	-0.87805	-3.53445
AN02VW-U	LETM1	ENSG00000107819	SFXN3	-0.34112	-1.20891	-2.84527
AN02VW-U	LETM1	ENSG00000120802	TMPO	0.247832	0.876946	3.048
AN02VW-U	LETM1	ENSG00000099821	POLRMT	-0.350481	-1.24206	-3.61628
AN02VW-U	LETM1	ENSG00000100347	SAMM50	-0.310288	-1.09971	-3.26307
AN02VW-U	LETM1	ENSG00000049618	ARID1B	0.292066	1.03361	3.79945
AN02VW-U	LETM1	ENSG00000107331	ABCA2	-0.315178	-1.11703	-1.43854
AN02VW-U	LETM1	ENSG00000156374	PCGF6	0.310262	1.09805	4.00213
AN02VW-U	LETM1	ENSG00000185838	GNB1L	-0.520602	-1.84456	-3.94686
AN02VW-U	LETM1	ENSG00000125966	MMP24	0.871722	3.08653	2.40274
AN02VW-U	LETM1	ENSG00000104177	MYEF2	0.318828	1.12839	1.34237
AN02VW-U	LETM1	ENSG00000164329	TENT2	0.364591	1.29046	4.06783
AN02VW-U	LETM1	ENSG00000128524	ATP6V1F	-0.348699	-1.23575	-4.88411
AN02VW-U	LETM1	ENSG00000138834	MAPK8IP3	-0.373073	-1.32207	-1.99536
AN02VW-U	LETM1	ENSG00000113732	ATP6V0E1	-0.328647	-1.16473	-4.80957
AN02VW-U	LETM1	ENSG00000146063	TRIM41	-0.331996	-1.17659	-4.29084
AN02VW-U	LETM1	ENSG00000161013	MGAT4B	-0.282748	-1.00217	-3.70988
AN02VW-U	LETM1	ENSG00000060656	PTPRU	-0.300952	-1.06665	-2.41059
AN02VW-U	LETM1	ENSG00000137700	SLC37A4	-0.328405	-1.16387	-2.09349
AN02VW-U	LETM1	ENSG00000095794	CREM	0.367662	1.30134	3.80201
AN02VW-U	LETM1	ENSG00000052841	TTC17	0.342585	1.21253	1.75601
AN02VW-U	LETM1	ENSG00000149925	ALDOA	-0.771305	-2.73246	-4.89474
AN02VW-U	LETM1	ENSG00000165782	PIP4P1	-0.338737	-1.20047	-4.62909
AN02VW-U	LETM1	ENSG00000107890	ANKRD26	0.376454	1.33248	5.35286
AN02VW-U	LETM1	ENSG00000042493	CAPG	0.649902	2.30093	4.03824
AN02VW-U	LETM1	ENSG00000083097	DOP1A	0.371962	1.31657	3.18523
AN02VW-U	LETM1	ENSG00000080561	MID2	0.520423	1.84236	4.81496
AN02VW-U	LETM1	ENSG00000033011	ALG1	-0.394447	-1.39777	-5.88678
AN02VW-U	LETM1	ENSG00000164081	TEX264	-0.375456	-1.33051	-5.21266
AN02VW-U	LETM1	ENSG00000106299	WASL	0.312316	1.10532	3.53487
AN02VW-U	LETM1	ENSG00000113658	SMAD5	0.319475	1.13068	2.60458
AN02VW-U	LETM1	ENSG00000138303	ASCC1	0.318399	1.12687	7.9018
AN02VW-U	LETM1	ENSG00000117122	MFAP2	-0.408706	-1.44827	-2.84864
AN02VW-U	LETM1	ENSG00000185298	CCDC137	-0.34626	-1.22711	-2.70541
AN02VW-U	LETM1	ENSG00000164307	ERAP1	0.410888	1.45443	3.60132
AN02VW-U	LETM1	ENSG00000197329	PELI1	0.404066	1.43027	2.16784
AN02VW-U	LETM1	ENSG00000085840	ORC1	-0.323382	-1.14608	-3.43737
AN02VW-U	LETM1	ENSG00000158747	NBL1	-0.386654	-1.37017	-3.86527
AN02VW-U	LETM1	ENSG00000102265	TIMP1	-0.306651	-1.08683	-3.56964
AN02VW-U	LETM1	ENSG00000073417	PDE8A	0.355867	1.25957	5.05993
AN02VW-U	LETM1	ENSG00000213190	MLLT11	-0.319369	-1.13187	-1.8173
AN02VW-U	LETM1	ENSG00000146263	MMS22L	0.371648	1.31546	3.02303
AN02VW-U	LETM1	ENSG00000177463	NR2C2	0.317416	1.12339	1.54931
AN02VW-U	LETM1	ENSG00000145214	DGKQ	-0.463591	-1.64265	-5.11727
AN02VW-U	LETM1	ENSG00000147536	GINS4	-0.343971	-1.219	-3.41724
AN02VW-U	LETM1	ENSG00000177570	SAMD12	0.482168	1.70688	5.0503
AN02VW-U	LETM1	ENSG00000085872	CHERP	-0.278576	-0.987398	-3.62703
AN02VW-U	LETM1	ENSG00000110169	HPX	-1.24516	-4.41068	-16.9165
AN02VW-U	LETM1	ENSG00000159363	ATP13A2	-0.30706	-1.08828	-3.19896
AN02VW-U	LETM1	ENSG00000106400	ZNHIT1	-0.344178	-1.21974	-5.37392
AN02VW-U	LETM1	ENSG00000172354	GNB2	-0.273762	-0.970348	-3.93039
AN02VW-U	LETM1	ENSG00000104524	PYCR3	-0.405672	-1.43753	-1.70403
AN02VW-U	LETM1	ENSG00000100528	CNIH1	0.279788	0.990122	2.96167
AN02VW-U	LETM1	ENSG00000167797	CDK2AP2	-0.433253	-1.53521	-2.15714
AN02VW-U	LETM1	ENSG00000188211	NCR3LG1	0.333687	1.18101	0.866318
AN02VW-U	LETM1	ENSG00000070610	GBA2	-0.289074	-1.02458	-3.77003
AN02VW-U	LETM1	ENSG00000159423	ALDH4A1	-0.337389	-1.19569	-2.85997
AN02VW-U	LETM1	ENSG00000173698	ADGRG2	0.46528	1.64707	3.75483
AN02VW-U	LETM1	ENSG00000170906	NDUFA3	-0.432594	-1.53287	-3.82106
AN02VW-U	LETM1	ENSG00000116991	SIPA1L2	0.288754	1.02188	3.31909
AN02VW-U	LETM1	ENSG00000198947	DMD	0.299113	1.05856	1.45808
AN02VW-U	LETM1	ENSG00000162517	PEF1	-0.283797	-1.00589	-3.64128
AN02VW-U	LETM1	ENSG00000163624	CDS1	0.370684	1.31204	5.2655
AN02VW-U	LETM1	ENSG00000064652	SNX24	0.43268	1.53161	6.48554
AN02VW-U	LETM1	ENSG00000169992	NLGN2	-0.355471	-1.25973	-2.84218
AN02VW-U	LETM1	ENSG00000180398	MCFD2	0.268234	0.949202	2.59783
AN02VW-U	LETM1	ENSG00000048162	NOP16	-0.368286	-1.30512	-3.45031
AN02VW-U	LETM1	ENSG00000196743	GM2A	-0.346375	-1.22752	-0.74355
AN02VW-U	LETM1	ENSG00000189079	ARID2	0.330831	1.1709	2.24807
AN02VW-U	LETM1	ENSG00000161036	LRWD1	-0.344239	-1.21995	-3.77544
AN02VW-U	LETM1	ENSG00000139116	KIF21A	0.321409	1.13753	3.53088
AN02VW-U	LETM1	ENSG00000105397	TYK2	-0.274589	-0.973277	-3.96548
AN02VW-U	LETM1	ENSG00000198799	LRIG2	0.414822	1.46836	5.52726
AN02VW-U	LETM1	ENSG00000108352	RAPGEFL1	-0.404366	-1.4329	-2.79473
AN02VW-U	LETM1	ENSG00000172915	NBEA	0.462682	1.63787	3.77583
AN02VW-U	LETM1	ENSG00000129103	SUMF2	0.274	0.969623	2.15797
AN02VW-U	LETM1	ENSG00000140464	PML	-0.317327	-1.12464	-5.28237
AN02VW-U	LETM1	ENSG00000153214	TMEM87B	0.437227	1.54771	4.51533
AN02VW-U	LETM1	ENSG00000165105	RASEF	0.334246	1.18299	1.62875
AN02VW-U	LETM1	ENSG00000111911	HINT3	0.315818	1.11773	3.96028
AN02VW-U	LETM1	ENSG00000164930	FZD6	0.384306	1.36029	2.22323
AN02VW-U	LETM1	ENSG00000167770	OTUB1	-0.317186	-1.12414	-4.63841
AN02VW-U	LETM1	ENSG00000053372	MRTO4	-0.289005	-1.02433	-2.38408
AN02VW-U	LETM1	ENSG00000118689	FOXO3	0.289506	1.02454	3.70752
AN02VW-U	LETM1	ENSG00000039650	PNKP	-0.392699	-1.39158	-3.72543
AN02VW-U	LETM1	ENSG00000171004	HS6ST2	0.285803	1.01143	3.9548
AN02VW-U	LETM1	ENSG00000167548	KMT2D	0.267105	0.945204	1.83938
AN02VW-U	LETM1	ENSG00000089057	SLC23A2	0.295648	1.04629	3.50564
AN02VW-U	LETM1	ENSG00000196218	RYR1	0.489266	1.73202	3.61305
AN02VW-U	LETM1	ENSG00000172053	QARS	-0.276751	-0.980934	-2.82826
AN02VW-U	LETM1	ENSG00000109466	KLHL2	0.44109	1.56139	4.282
AN02VW-U	LETM1	ENSG00000100280	AP1B1	-0.28141	-0.997435	-3.50416
AN02VW-U	LETM1	ENSG00000213398	LCAT	-0.627843	-2.22437	-3.8897
AN02VW-U	LETM1	ENSG00000166333	ILK	-0.313203	-1.11003	-5.00649
AN02VW-U	LETM1	ENSG00000183617	MRPL54	-0.366044	-1.29718	-3.90185
AN02VW-U	LETM1	ENSG00000185745	IFIT1	-0.718652	-2.54599	-1.06881
AN02VW-U	LETM1	ENSG00000041880	PARP3	0.566661	2.00612	4.19138
AN02VW-U	LETM1	ENSG00000145700	ANKRD31	0.81313	2.87902	4.94703
AN02VW-U	LETM1	ENSG00000204852	TCTN1	0.370224	1.31041	3.6515
AN02VW-U	LETM1	ENSG00000181472	ZBTB2	0.357579	1.26563	4.70059
AN02VW-U	LETM1	ENSG00000089775	ZBTB25	0.52499	1.85854	6.20325
AN02VW-U	LETM1	ENSG00000187479	C11orf96	1.01158	3.58186	0.757828
AN02VW-U	LETM1	ENSG00000142546	NOSIP	-0.39063	-1.38425	-3.66843
AN02VW-U	LETM1	ENSG00000147123	NDUFB11	-0.294229	-1.04284	-3.62257
AN02VW-U	LETM1	ENSG00000186687	LYRM7	0.324106	1.14708	3.03463
AN02VW-U	LETM1	ENSG00000172830	SSH3	-0.492324	-1.74441	-4.2434
AN02VW-U	LETM1	ENSG00000119383	PTPA	-0.280444	-0.994014	-2.2488
AN02VW-U	LETM1	ENSG00000176986	SEC24C	-0.264736	-0.938382	-3.76522
AN02VW-U	LETM1	ENSG00000160949	TONSL	-0.33962	-1.20359	-2.96342
AN02VW-U	LETM1	ENSG00000143321	HDGF	-0.233115	-0.826392	-2.86985
AN02VW-U	LETM1	ENSG00000167118	URM1	-0.327127	-1.15935	-4.10931
AN02VW-U	LETM1	ENSG00000084207	GSTP1	-0.320659	-1.13644	-2.62663
AN02VW-U	LETM1	ENSG00000168283	BMI1	0.301771	1.06798	4.65138
AN02VW-U	LETM1	ENSG00000163346	PBXIP1	-0.405193	-1.43583	-2.45502
AN02VW-U	LETM1	ENSG00000159377	PSMB4	-0.283658	-1.0054	-5.19411
AN02VW-U	LETM1	ENSG00000116191	RALGPS2	0.34946	1.23687	2.61045
AN02VW-U	LETM1	ENSG00000204560	DHX16	-0.299127	-1.06018	-5.41975
AN02VW-U	LETM1	ENSG00000119318	RAD23B	0.254884	0.901921	3.75928
AN02VW-U	LETM1	ENSG00000167515	TRAPPC2L	-0.401606	-1.42312	-2.82391
AN02VW-U	LETM1	ENSG00000146109	ABT1	-0.333849	-1.18315	-5.90876
AN02VW-U	LETM1	ENSG00000167302	TEPSIN	-0.402696	-1.42699	-2.88737
AN02VW-U	LETM1	ENSG00000172057	ORMDL3	-0.33667	-1.19315	-5.02965
AN02VW-U	LETM1	ENSG00000115993	TRAK2	0.305795	1.08223	4.40153
AN02VW-U	LETM1	ENSG00000072041	SLC6A15	0.407172	1.44127	5.04706
AN02VW-U	LETM1	ENSG00000124596	OARD1	0.456325	1.61535	5.06215
AN02VW-U	LETM1	ENSG00000070778	PTPN21	0.399208	1.41306	1.43747
AN02VW-U	LETM1	ENSG00000177830	CHID1	-0.336379	-1.19211	-2.78251
AN02VW-U	LETM1	ENSG00000256537	SMIM10L1	0.318783	1.12823	3.62658
AN02VW-U	LETM1	ENSG00000149806	FAU	-0.365794	-1.29629	-3.32611
AN02VW-U	LETM1	ENSG00000180900	SCRIB	-0.321845	-1.14064	-2.8696
AN02VW-U	LETM1	ENSG00000132793	LPIN3	-0.4838	-1.71423	-3.20453
AN02VW-U	LETM1	ENSG00000196323	ZBTB44	0.323991	1.14667	2.53984
AN02VW-U	LETM1	ENSG00000162409	PRKAA2	0.337234	1.19357	2.10285
AN02VW-U	LETM1	ENSG00000139880	CDH24	-0.331195	-1.17375	-5.07273
AN02VW-U	LETM1	ENSG00000105649	RAB3A	-0.745615	-2.64148	-2.29003
AN02VW-U	LETM1	ENSG00000105058	FAM32A	-0.30937	-1.09646	-4.94578
AN02VW-U	LETM1	ENSG00000054523	KIF1B	0.307389	1.08787	2.51602
AN02VW-U	LETM1	ENSG00000099381	SETD1A	-0.277214	-0.982574	-3.35944
AN02VW-U	LETM1	ENSG00000108582	CPD	0.284767	1.00776	2.276
AN02VW-U	LETM1	ENSG00000164983	TMEM65	0.364149	1.2889	3.85062
AN02VW-U	LETM1	ENSG00000104897	SF3A2	-0.336944	-1.19412	-2.88963
AN02VW-U	LETM1	ENSG00000124198	ARFGEF2	0.3149	1.11448	1.84799
AN02VW-U	LETM1	ENSG00000054690	PLEKHH1	0.306123	1.08339	2.31359
AN02VW-U	LETM1	ENSG00000123353	ORMDL2	-0.403124	-1.4285	-7.544
AN02VW-U	LETM1	ENSG00000184014	DENND5A	0.290913	1.02952	1.91766
AN02VW-U	LETM1	ENSG00000113141	IK	-0.285898	-1.01333	-5.11265
AN02VW-U	LETM1	ENSG00000234444	ZNF736	0.352643	1.24815	3.51625
AN02VW-U	LETM1	ENSG00000073350	LLGL2	-0.348948	-1.23663	-4.51266
AN02VW-U	LETM1	ENSG00000148481	MINDY3	0.309733	1.09618	3.60548
AN02VW-U	LETM1	ENSG00000182831	C16orf72	0.336187	1.18987	3.68939
AN02VW-U	LETM1	ENSG00000170854	RIOX2	0.333098	1.17893	3.14134
AN02VW-U	LETM1	ENSG00000188612	SUMO2	-0.269678	-0.955884	-2.68797
AN02VW-U	LETM1	ENSG00000107625	DDX50	0.278473	0.985465	3.73461
AN02VW-U	LETM1	ENSG00000144647	POMGNT2	-0.356584	-1.26367	-5.908
AN02VW-U	LETM1	ENSG00000152518	ZFP36L2	0.356544	1.26196	2.08189
AN02VW-U	LETM1	ENSG00000137198	GMPR	-0.476579	-1.68865	-2.68565
AN02VW-U	LETM1	ENSG00000185567	AHNAK2	-0.470285	-1.66636	-1.79636
AN02VW-U	LETM1	ENSG00000110717	NDUFS8	-0.315987	-1.11989	-3.51663
AN02VW-U	LETM1	ENSG00000154781	CCDC174	0.403097	1.42684	2.05246
AN02VW-U	LETM1	ENSG00000094914	AAAS	-0.275851	-0.977747	-2.72382
AN02VW-U	LETM1	ENSG00000146215	CRIP3	-0.926639	-3.2826	-3.31204
AN02VW-U	LETM1	ENSG00000133678	TMEM254	0.365676	1.29431	3.69867
AN02VW-U	LETM1	ENSG00000160193	WDR4	-0.346542	-1.22811	-2.17312
AN02VW-U	LETM1	ENSG00000060971	ACAA1	-0.371732	-1.31732	-3.71096
AN02VW-U	LETM1	ENSG00000127483	HP1BP3	0.250782	0.887394	3.60824
AN02VW-U	LETM1	ENSG00000173517	PEAK1	0.311387	1.10203	1.65324
AN02VW-U	LETM1	ENSG00000099783	HNRNPM	-0.27154	-0.962479	-2.29432
AN02VW-U	LETM1	ENSG00000108591	DRG2	-0.297426	-1.05416	-3.24606
AN02VW-U	LETM1	ENSG00000170522	ELOVL6	-0.309308	-1.09624	-1.38042
AN02VW-U	LETM1	ENSG00000126878	AIF1L	-0.265493	-0.941063	-2.67544
AN02VW-U	LETM1	ENSG00000131408	NR1H2	-0.379452	-1.34466	-5.16216
AN02VW-U	LETM1	ENSG00000241553	ARPC4	-0.363347	-1.28763	-3.50148
AN02VW-U	LETM1	ENSG00000188994	ZNF292	0.419133	1.48363	1.91885
AN02VW-U	LETM1	ENSG00000117984	CTSD	-0.368202	-1.30482	-3.0934
AN02VW-U	LETM1	ENSG00000133612	AGAP3	-0.290245	-1.02873	-3.28497
AN02VW-U	LETM1	ENSG00000160993	ALKBH4	-0.407266	-1.44317	-3.5779
AN02VW-U	LETM1	ENSG00000124562	SNRPC	-0.282243	-1.00039	-2.53117
AN02VW-U	LETM1	ENSG00000115216	NRBP1	-0.268968	-0.95337	-2.00139
AN02VW-U	LETM1	ENSG00000133639	BTG1	0.356633	1.26228	2.80154
AN02VW-U	LETM1	ENSG00000171766	GATM	-1.07473	-3.80708	-13.9163
AN02VW-U	LETM1	ENSG00000134222	PSRC1	-0.350718	-1.2429	-1.96135
AN02VW-U	LETM1	ENSG00000171302	CANT1	-0.305308	-1.08207	-4.80941
AN02VW-U	LETM1	ENSG00000164236	ANKRD33B	0.389638	1.37917	2.22227
AN02VW-U	LETM1	ENSG00000141552	ANAPC11	-0.358288	-1.26971	-2.84741
AN02VW-U	LETM1	ENSG00000204262	COL5A2	-0.619367	-2.19435	-8.53436
AN02VW-U	LETM1	ENSG00000120137	PANK3	0.298813	1.0575	1.57771
AN02VW-U	LETM1	ENSG00000235750	KIAA0040	0.369137	1.30656	3.9143
AN02VW-U	LETM1	ENSG00000186185	KIF18B	-0.291136	-1.03188	-3.49637
AN02VW-U	LETM1	ENSG00000072364	AFF4	0.31768	1.12432	1.24818
AN02VW-U	LETM1	ENSG00000121753	ADGRB2	-0.375766	-1.33161	-3.42162
AN02VW-U	LETM1	ENSG00000185950	IRS2	0.472241	1.67172	2.02288
AN02VW-U	LETM1	ENSG00000132819	RBM38	-0.324299	-1.14933	-3.55356
AN02VW-U	LETM1	ENSG00000144567	RETREG2	-0.294678	-1.04443	-3.66437
AN02VW-U	LETM1	ENSG00000166436	TRIM66	0.523532	1.85337	4.46986
AN02VW-U	LETM1	ENSG00000276043	UHRF1	-0.266897	-0.946035	-3.27555
AN02VW-U	LETM1	ENSG00000071794	HLTF	0.305611	1.08158	3.15154
AN02VW-U	LETM1	ENSG00000172115	CYCS	-0.256643	-0.909719	-4.04459
AN02VW-U	LETM1	ENSG00000161920	MED11	-0.410456	-1.45447	-3.31227
AN02VW-U	LETM1	ENSG00000170049	KCNAB3	-0.640112	-2.26783	-3.58171
AN02VW-U	LETM1	ENSG00000180530	NRIP1	0.365694	1.29437	2.24589
AN02VW-U	LETM1	ENSG00000171444	MCC	0.303229	1.07314	3.23845
AN02VW-U	LETM1	ENSG00000187954	CYHR1	-0.333484	-1.18186	-3.20719
AN02VW-U	LETM1	ENSG00000198040	ZNF84	0.425846	1.50741	6.01712
AN02VW-U	LETM1	ENSG00000227057	WDR46	-0.309956	-1.09853	-3.70311
AN02VW-U	LETM1	ENSG00000165669	FAM204A	0.3173	1.12298	4.55689
AN02VW-U	LETM1	ENSG00000162545	CAMK2N1	0.429125	1.51902	3.19807
AN02VW-U	LETM1	ENSG00000183111	ARHGEF37	0.479824	1.69858	5.29397
AN02VW-U	LETM1	ENSG00000170037	CNTROB	-0.30301	-1.07393	-2.49143
AN02VW-U	LETM1	ENSG00000167130	DOLPP1	-0.348178	-1.2339	-3.35327
AN02VW-U	LETM1	ENSG00000186907	RTN4RL2	0.547473	1.93816	5.05211
AN02VW-U	LETM1	ENSG00000112624	BICRAL	0.493413	1.7467	3.85006
AN02VW-U	LETM1	ENSG00000136878	USP20	-0.30918	-1.09579	-4.43818
AN02VW-U	LETM1	ENSG00000005339	CREBBP	0.264415	0.935677	1.80025
AN02VW-U	LETM1	ENSG00000168237	GLYCTK	-0.550504	-1.95047	-6.77623
AN02VW-U	LETM1	ENSG00000163558	PRKCI	0.303112	1.07273	2.58537
AN02VW-U	LETM1	ENSG00000188580	NKAIN2	0.778437	2.75615	3.18127
AN02VW-U	LETM1	ENSG00000141741	MIEN1	-0.361036	-1.27944	-3.4524
AN02VW-U	LETM1	ENSG00000139044	B4GALNT3	-0.29915	-1.06026	-3.8118
AN02VW-U	LETM1	ENSG00000243364	EFNA4	-0.768002	-2.72076	-8.80391
AN02VW-U	LETM1	ENSG00000152332	UHMK1	0.297482	1.05279	2.31289
AN02VW-U	LETM1	ENSG00000107099	DOCK8	0.40237	1.42426	3.75719
AN02VW-U	LETM1	ENSG00000166479	TMX3	0.337098	1.19309	2.39546
AN02VW-U	LETM1	ENSG00000155974	GRIP1	0.385599	1.36487	5.72595
AN02VW-U	LETM1	ENSG00000100442	FKBP3	-0.265601	-0.941445	-3.23098
AN02VW-U	LETM1	ENSG00000183475	ASB7	0.362178	1.28192	4.48931
AN02VW-U	LETM1	ENSG00000100138	SNU13	-0.274297	-0.972243	-4.45977
AN02VW-U	LETM1	ENSG00000171223	JUNB	-0.518417	-1.83683	-2.01033
AN02VW-U	LETM1	ENSG00000128872	TMOD2	0.360325	1.27535	2.72608
AN02VW-U	LETM1	ENSG00000106714	CNTNAP3	0.70322	2.48976	8.13441
AN02VW-U	LETM1	ENSG00000176406	RIMS2	0.531976	1.88328	3.30357
AN02VW-U	LETM1	ENSG00000116641	DOCK7	0.321297	1.13713	3.30388
AN02VW-U	LETM1	ENSG00000092931	MFSD11	0.373233	1.32107	3.41503
AN02VW-U	LETM1	ENSG00000164306	PRIMPOL	0.427812	1.51437	5.95818
AN02VW-U	LETM1	ENSG00000143537	ADAM15	-0.284981	-1.01008	-3.78487
AN02VW-U	LETM1	ENSG00000162613	FUBP1	-0.257657	-0.91331	-2.45971
AN02VW-U	LETM1	ENSG00000099194	SCD	-0.245362	-0.869766	-0.618741
AN02VW-U	LETM1	ENSG00000013561	RNF14	0.3394	1.20125	5.7877
AN02VW-U	LETM1	ENSG00000151292	CSNK1G3	0.33975	1.20249	3.75856
AN02VW-U	LETM1	ENSG00000152253	SPC25	-0.340182	-1.20558	-5.50054
AN02VW-U	LETM1	ENSG00000172059	KLF11	0.407727	1.44324	2.85642
AN02VW-U	LETM1	ENSG00000124126	PREX1	-0.444986	-1.57676	-3.99795
AN02VW-U	LETM1	ENSG00000153157	SYCP2L	0.688222	2.43665	5.03006
AN02VW-U	LETM1	ENSG00000151914	DST	0.282954	1.00133	2.00004
AN02VW-U	LETM1	ENSG00000139428	MMAB	-0.303818	-1.0768	-1.94828
AN02VW-U	LETM1	ENSG00000178719	GRINA	-0.285856	-1.01318	-4.39118
AN02VW-U	LETM1	ENSG00000135469	COQ10A	-0.396958	-1.40666	-4.72165
AN02VW-U	LETM1	ENSG00000142156	COL6A1	-0.298754	-1.05886	-1.2034
AN02VW-U	LETM1	ENSG00000131591	C1orf159	-0.347742	-1.23236	-4.53789
AN02VW-U	LETM1	ENSG00000175216	CKAP5	0.248186	0.878199	3.38325
AN02VW-U	LETM1	ENSG00000168769	TET2	0.400496	1.41763	1.68999
AN02VW-U	LETM1	ENSG00000120314	WDR55	-0.309016	-1.09521	-5.90488
AN02VW-U	LETM1	ENSG00000165934	CPSF2	0.265101	0.938106	3.62677
AN02VW-U	LETM1	ENSG00000116521	SCAMP3	-0.304072	-1.0777	-4.35029
AN02VW-U	LETM1	ENSG00000158528	PPP1R9A	0.363214	1.28559	2.92583
AN02VW-U	LETM1	ENSG00000187867	PALM3	-0.578278	-2.04883	-2.61215
AN02VW-U	LETM1	ENSG00000169093	ASMTL	-0.482568	-1.70986	-4.45926
AN02VW-U	LETM1	ENSG00000077152	UBE2T	-0.313423	-1.11081	-3.77214
AN02VW-U	LETM1	ENSG00000153107	ANAPC1	0.28568	1.01099	3.0675
AN02VW-U	LETM1	ENSG00000160602	NEK8	-0.431446	-1.52881	-1.92127
AN02VW-U	LETM1	ENSG00000130787	HIP1R	-0.315845	-1.11939	-3.58579
AN02VW-U	LETM1	ENSG00000115241	PPM1G	-0.251642	-0.892008	-3.86983
AN02VW-U	LETM1	ENSG00000182768	NGRN	0.379115	1.3419	6.56624
AN02VW-U	LETM1	ENSG00000122741	DCAF10	0.3754	1.32874	3.12845
AN02VW-U	LETM1	ENSG00000033050	ABCF2	-0.344779	-1.22186	-4.23567
AN02VW-U	LETM1	ENSG00000010165	EEF1AKNMT	-0.325149	-1.15234	-4.58541
AN02VW-U	LETM1	ENSG00000105364	MRPL4	-0.325072	-1.15207	-2.71606
AN02VW-U	LETM1	ENSG00000104738	MCM4	-0.236821	-0.839517	-3.89025
AN02VW-U	LETM1	ENSG00000164542	KIAA0895	0.369407	1.30752	3.79187
AN02VW-U	LETM1	ENSG00000154655	L3MBTL4	0.395731	1.40075	8.31899
AN02VW-U	LETM1	ENSG00000135913	USP37	0.335195	1.18635	2.14695
AN02VW-U	LETM1	ENSG00000119328	ABITRAM	0.409513	1.44956	4.77845
AN02VW-U	LETM1	ENSG00000166598	HSP90B1	-0.220623	-0.78215	-1.40851
AN02VW-U	LETM1	ENSG00000156709	AIFM1	-0.268172	-0.950551	-2.3227
AN02VW-U	LETM1	ENSG00000189180	ZNF33A	0.295927	1.04728	3.10451
AN02VW-U	LETM1	ENSG00000115935	WIPF1	0.362562	1.28328	1.99449
AN02VW-U	LETM1	ENSG00000156052	GNAQ	0.336808	1.19207	2.99621
AN02VW-U	LETM1	ENSG00000123607	TTC21B	0.360199	1.27491	5.55285
AN02VW-U	LETM1	ENSG00000138336	TET1	0.356889	1.26319	1.81825
[truncated: 207,347+ more rows]
