# Supplementary material for: Metabolic mapping of the human solute carrier superfamily
Source: Mol Syst Biol. 2025 May 12;21(6):560–98. doi: 10.1038/s44320-025-00106-4 (PMC12130231; doi:10.1038/s44320-025-00106-4)
Supplement: Supplementary file 10 — Dataset EV6 [file 44320_2025_106_MOESM10_ESM.xlsx]

## Sheet: Legend
Header	Description
rows	each row corresponds to a metabolite included in the clustering
columns	each column corresponds to a differential analysis (i.e. SLCs or GFP control) included in the clustering

## Sheet: Dataset EV6
rowname	SLC10A1	SLC34A1	SLCO1B1	SLC6A6	MFSD5	SLC38A2	SLC7A3	SLC7A2	SLC4A1	SLC18B1	SVOPL	SLC5A7	SLC6A14	SV2C	SLC6A13	SLC22A1	SLC30A8	SLC6A8	SLC34A3	SLC26A11	SLC45A4	SLC6A5	SLC22A5	SLC22A14	SLC40A1	SLC1A2	SLC52A1	SLC35F1	SLC45A3	SLC22A8	SLC17A9	SLC35G5	SLC25A18	SLC35D3	SLC6A20	SLC6A19_CLTRN	SLC39A6	SLC5A6	SLC38A4	SLC6A1	OCA2	SLC12A6	SLC11A1	SLC22A12	UNC93B1	SLC4A7	SLC25A44	SLC10A2	SLC6A2
Taurocholic acid	8.33655	-0.135997	8.75653	-0.325299	0.598562	-0.0347042	0.784182	-0.341921	0.37366	-0.284916	-0.209482	0.0340669	0.330603	0.465238	0.405083	-0.239524	-0.357342	-0.547387	0.703789	-0.426508	-1.31407	0.346572	-0.712712	-0.864305	0.506691	0.337385	0.319272	0.17536	-0.630388	-0.652175	0.349043	0.359081	0.173657	0.139817	-0.469232	0.147917	-1.55173	-1.18805	-0.354944	-0.0825033	-0.163864	0.356022	0.261449	-0.574184	0.242218	-0.614773	-2.04097	5.24806	-0.772807
Taurine	-0.298608	-5.78534	-0.128435	10.856	0.183814	-1.06614	-0.569501	-0.862927	-1.02558	-0.0778645	-0.694574	-0.871794	-5.13912	-0.974751	1.50785	0.386363	-0.0829861	-0.136143	-4.34144	-0.199678	0.298234	-7.01	0.0270805	-0.421318	-0.782342	-0.560547	-0.224012	0.640628	0.241218	0.62054	-0.0819148	-0.65255	-0.628424	0.893864	-0.541681	-7.15592	0.023283	0.0725818	-1.40279	-0.624775	-1.18825	-2.25575	-0.739767	0.100375	-0.424571	0.792539	0.0189392	-0.95736	0.124412
N-Acetyl-glucosamine phosphate	0.703535	1.10684	-0.305951	-0.412928	8.40391	-0.217373	-0.491524	0.175788	2.8228	-0.0384937	-0.145621	-0.232801	-0.0182527	0.725253	0.392229	-0.202641	6.84838	-0.368085	1.14284	0.111415	0.377452	0.208848	0.323257	-0.723564	-0.119806	-0.86041	-1.16405	-0.0620341	0.118253	0.446177	4.24672	0.447237	1.12231	-1.14098	0.0867284	-0.0722569	-0.852635	0.418729	-1.03323	0.600245	-1.34685	-1.14345	-0.683847	-0.2653	1.77893	5.39722	-0.503946	-1.82651	-1.1294
Uridine monophosphate	1.82419	-0.703462	0.122048	0.143208	3.11638	6.43192	-1.43193	-0.577946	1.84315	7.24313	6.98703	0.39616	1.55596	-2.26424	-1.36817	-0.40199	1.19492	2.4024	1.08537	6.60521	0.323995	-1.63309	5.52031	-0.728601	-0.00186931	-0.267788	0.118163	-0.0719691	3.04121	0.828347	1.88132	-2.41202	1.79225	0.174632	0.486096	0.683689	5.21856	5.58466	4.64436	-1.0233	-1.39362	-1.08265	-2.62449	0.24628	4.74784	-1.6917	3.70141	0.17817	-0.964935
Aminoadipic acid	0.345379	2.15531	-0.46771	0.035326	-1.59591	-0.363988	8.40365	9.57968	-0.847864	0.0560892	-0.546514	-1.67736	2.70768	-0.280205	-2.03016	1.6826	-0.654258	0.0579055	1.49619	1.25158	0.368901	-2.02412	0.133415	-0.989638	1.02498	0.895593	-0.430172	0.243817	1.77828	0.314201	-1.08244	-0.315442	0.701155	-0.414017	0.570298	1.3715	0.516494	0.389939	-0.416566	-0.352574	-0.290618	-1.18332	-0.964887	0.131385	-0.0554758	-0.125619	0.615153	0.178679	-0.321646
Cytidine monophosphate	1.09273	0.158239	0.10396	0.683522	1.71962	5.48195	0.140594	0.00556356	3.1291	4.17758	3.10688	-0.0882239	1.41566	-0.86729	0.2558	-0.315589	3.0051	1.11541	0.574739	4.10526	1.88882	-1.28522	4.559	0.941166	1.98359	-0.215423	-0.34127	-1.09942	3.63569	1.71074	2.48443	-0.859785	2.7435	2.24365	0.504475	0.619923	2.69742	2.62512	3.71758	-1.71037	-0.0511386	1.50979	-2.97427	0.471561	1.82003	-1.865	6.42113	1.74709	-0.178277
Salicylic acid	1.99728	0.397764	-0.195863	-0.65677	0.221268	-0.218242	-0.767015	0.21212	0.431315	0.153405	-0.321875	8.74135	0.40673	1.42872	0.0761885	0.0964928	2.02424	-1.08811	0.282923	0.476219	-0.0126636	0.198666	-0.0585807	-0.537437	0.472602	0.404457	-1.2474	7.01452	0.0865721	0.426429	-0.73474	-0.227631	-0.12569	2.13227	-0.747762	-0.0751727	-1.23379	0.173308	1.8761	0.33566	-0.649575	-0.058025	0.342031	-0.115365	0.780482	0.108162	-0.85881	0.41069	-0.467362
Uric acid	2.25753	0.515	3.07105	-0.717308	-0.00067878	-0.093605	1.01297	-0.192174	0.519737	-0.714062	0.474188	0.779146	0.155499	3.56589	0.765502	-0.524238	-1.19764	-0.306866	-0.207372	-0.657212	-1.28026	0.453038	-0.349083	-0.0412212	0.208061	0.232934	1.18958	-0.143424	-2.09763	0.924546	0.778777	-0.753039	1.44434	-0.260111	0.00425031	-0.108056	-0.0174309	0.391073	0.0700405	-0.0318572	1.21544	2.03209	1.28412	-0.240309	1.52716	-1.84584	-0.499201	0.109327	3.64422
Thiamine	0.442581	0.0323877	0.0786744	0.340305	-0.325705	0.418539	-0.0100779	0.34922	0.272767	0.415296	-0.686504	1.6738	0.751948	0.0685155	0.287834	8.3522	0.680012	0.136673	0.765207	0.328747	-1.24187	0.569759	0.0613384	0.284176	0.739299	0.0420759	-0.0144838	-0.115299	0.639617	1.34451	-0.323118	0.00368937	-0.986415	-0.129152	1.18876	-0.0123504	0.180229	0.781383	0.518985	0.0638939	0.714756	1.1765	-0.33165	0.44379	-0.186538	-0.241252	0.846219	1.43965	-0.734693
Adenosine monophosphate	0.482463	0.974554	1.13692	-0.194673	1.16228	4.35146	-1.13926	-0.688611	-1.23745	3.71509	4.55414	0.216317	2.36388	-0.771737	-1.21727	-1.05977	2.16477	-1.40347	1.19931	4.39273	-1.95159	-1.57776	7.00963	-0.990468	0.318208	-0.203273	0.627583	2.08886	0.229155	0.644552	2.00223	-2.05096	2.12993	-1.69265	0.205994	0.640227	6.25077	3.14595	2.71692	-1.30333	-1.63468	0.797761	-2.05209	1.44682	1.09085	-1.57978	0.428	3.1101	1.49177
Guanidobutyric acid	1.55686	0.0175152	0.553711	0.990145	-0.627631	-0.331118	-0.636591	0.0610559	-0.15046	-0.256698	-0.0839005	-0.27639	-0.623287	0.425912	6.47032	2.92061	0.398459	6.64435	-0.623797	-0.090919	2.63814	0.128231	-0.392337	-3.41689	-0.111738	0.352301	-0.0937283	2.10679	-1.57112	-1.53401	-0.571265	2.58352	-0.0414341	-0.753598	-1.07847	-0.642555	0.150175	-0.506279	-1.17634	6.33654	0.403306	-0.172072	-0.611236	-1.29148	0.0127334	0.288027	0.416656	2.09304	4.76953
Glycine	0.05556	-0.860668	-0.312296	0.139249	-0.757536	0.0587483	-0.226139	0.0137266	-0.672991	-0.0130939	-0.0189403	-0.146984	0.0337274	-0.0218707	1.73651	0.201323	-0.741724	0.0218113	-0.580678	0.190252	0.287822	3.48138	-0.0104903	0.752384	-0.14468	-0.0669733	-0.24268	0.213553	0.119508	0.372742	-0.39038	0.227683	-0.0891775	-0.64527	0.301458	-0.671791	0.217167	0.002317	0.390571	0.315712	0.627933	0.0339537	0.0810314	0.051954	-0.34497	0.29251	0.0527339	-0.0251017	-0.0378018
Creatine	-0.196232	-0.928083	0.187356	0.772858	-0.00641641	-0.656405	0.420458	-0.191944	-0.104825	-0.377024	-1.63733	-0.319105	-1.58578	-1.28581	1.46059	0.778416	0.605935	5.5962	-1.42605	-0.228471	1.4581	-1.80342	0.213553	0.673164	0.00161213	-0.00907596	-0.251874	0.712352	0.808758	0.541745	0.19183	0.153476	-1.17219	0.957425	-0.110409	-1.86613	0.655984	-0.0273307	-1.05547	-0.790892	-1.02801	-0.556505	-0.529506	0.412141	0.00750188	0.795768	1.59976	0.589307	0.165041
Cystine	-0.283968	0.857297	0.745821	1.04304	0.449461	1.00397	1.18366	0.286105	0.463855	-0.739236	-0.657377	0.670201	0.614252	0.904842	0.739982	0.263089	-1.10142	0.679484	0.596759	1.14256	2.20629	0.38336	0.39073	-0.348786	1.93116	7.47864	0.421122	-1.0187	0.213987	0.887598	0.103646	-0.0869817	-0.30757	-2.52917	-0.749234	-0.390865	-0.452288	0.0543364	0.349935	0.399045	1.04349	0.278698	0.860456	0.0970811	1.38037	0.469321	-0.239464	3.09256	2.29917
Arginine	-0.224753	0.423918	-1.34498	-0.160515	-0.263863	0.298702	3.7255	4.05762	-0.152168	-0.208976	0.0651713	-1.60952	1.81461	0.195294	0.249356	-0.432678	-0.164575	-0.232322	0.596469	-0.204963	-0.876134	0.476379	-0.451751	-0.393316	0.892426	-0.0263039	-0.0262105	-0.105244	0.105219	-0.885105	0.0974168	0.590658	1.00105	0.0852156	-0.795419	0.625479	-0.0333599	-0.358802	0.884789	0.391844	1.34817	0.360525	0.291957	0.0694923	0.897671	-0.226486	-0.643335	0.0590968	-0.814898
Deoxy-(methylthio)adenosine	0.74558	0.600177	0.489955	0.828678	-1.06885	-0.352897	0.0525283	0.917994	0.378291	2.41518	1.02611	0.0935652	-0.431587	-1.61001	-0.271911	0.618906	-1.87594	0.988685	-1.43125	2.55961	0.715844	-1.37768	-0.256986	0.602582	2.89399	-0.450428	0.817506	-0.350706	0.694475	0.128669	0.583162	-0.0180322	1.88955	3.36359	3.77093	0.506629	0.108699	3.64337	3.17043	-1.63139	-3.05842	0.406192	-0.727141	0.254647	2.45063	1.95684	1.56009	-0.913118	0.308471
Inosine monophosphate	0.628231	0.348004	0.425536	-0.103755	0.944351	2.25674	0.766739	0.401422	1.61893	1.10499	0.581984	1.33732	1.28474	0.217498	1.3674	-0.181167	-0.195512	0.0812428	2.75873	-0.198489	0.0680285	1.60942	0.561279	-1.20231	-1.51619	0.472407	0.66452	0.949963	1.38613	1.06218	1.57169	0.22744	-1.07936	1.44295	0.506264	0.10299	0.721468	0.675534	2.94658	0.785697	3.81283	1.80351	2.13591	0.69139	0.934212	0.603514	2.03328	1.84409	1.02028
Riboflavin	0.51108	0.847812	3.03201	-0.513015	0.0813105	0.0316338	0.987441	0.402962	0.113983	-0.819887	-0.0808031	0.0105406	0.219438	-0.368032	0.041557	-0.467051	-1.32939	-0.263046	-0.383279	-0.575846	-0.889625	0.517799	-1.29943	-1.13031	0.55607	0.156321	7.30934	-0.316343	-1.61735	4.63979	-0.491442	1.11484	-0.732091	-0.672163	0.0886943	-0.453633	-1.53525	0.0169566	-0.461977	-0.271051	0.880018	-0.0345457	-0.0838273	-0.711093	1.85235	0.665782	-0.674197	0.0175316	-2.62693
Deoxycytidine monophosphate	-0.438746	-0.792334	0.159439	-0.0729386	-0.18839	1.35387	-1.31562	0.333984	0.364401	3.85866	3.48107	-0.00974243	1.76019	-0.359122	-0.934512	-0.792286	-0.652634	0.666882	-0.821624	2.70483	-1.78223	-0.696309	1.0852	-0.837263	0.37469	-1.06057	-1.03127	-2.03823	-2.29236	-0.123868	-0.73265	-2.35617	1.54839	0.677627	0.538967	0.0980928	1.94912	1.37259	0.806004	-1.2063	-2.42673	-2.11341	-0.945708	-0.0488377	1.16825	-0.944959	-1.03886	-0.127279	-1.92661
Valine	-0.220203	0.42737	-0.145998	-0.196827	-0.348397	0.742783	0.185294	-0.152125	-0.0578418	-0.104741	0.229117	0.1512	1.7196	0.241598	0.109365	-0.601808	-0.286276	-0.229385	1.2004	0.462841	-0.251941	-0.147662	-0.20769	0.0573097	0.602691	0.251812	0.383405	-0.678687	0.197298	-0.285666	-0.202184	0.747463	1.25131	-0.45208	-0.354397	3.3577	0.135081	-0.0681328	0.399289	0.334661	0.17661	0.626541	0.728009	-0.0112225	0.669938	-0.172308	-0.496491	-0.558148	-0.429291
Hydroxy-proline	-0.171743	-0.417723	-0.101354	-0.05299	-1.05267	0.166626	-0.611099	-0.717284	-0.575442	-0.0305814	-0.164252	-1.35874	-0.368243	0.00319484	-0.659579	-0.166216	-1.12901	-0.378556	-0.630181	-0.556234	-0.835745	-1.38071	-0.375626	1.04817	0.319391	0.0600655	1.38807	-3.43796	-0.482438	-0.474288	-0.781609	0.876371	-0.254325	0.233118	6.72376	-0.772659	0.0494037	-0.169645	0.376983	5.36447	-0.476662	-0.799389	0.734419	0.182877	-1.75018	0.490293	-1.0382	-0.83225	0.271157
Histidine	-0.175721	0.628526	-0.149598	-0.100582	-0.472418	1.23292	0.590849	0.472397	0.103736	-0.0467221	0.111189	0.368516	1.58992	0.233911	1.11298	-1.02072	-0.269249	-0.132148	0.823804	-0.37473	-0.575151	-0.25732	-0.112405	-0.134913	-0.00665491	0.00704147	-0.0257687	-1.2859	-0.392904	-0.371125	-0.387229	0.813862	1.48398	-1.15577	-0.0552664	1.79543	-0.308603	-0.0988246	1.3083	0.813437	0.524705	0.53125	0.340734	-0.886276	0.392154	-0.784511	-0.23619	0.208765	-0.141635
Pantothenic acid	0.761299	-1.42118	0.403401	-0.128373	0.330276	-0.0443516	0.360222	0.379729	-0.463466	-0.196019	-0.0549935	-0.108442	0.0908998	-2.2418	-0.112915	-1.27796	0.404691	0.00992543	-0.539444	-0.615699	-0.205721	0.461677	-0.0708626	-0.118375	0.122344	-0.52993	-0.330865	-1.04814	-0.336796	-0.113189	-0.403345	0.000783318	-0.139385	0.00608429	0.0980157	0.207284	0.00336463	5.2566	0.103426	-0.470629	-0.482075	0.698209	0.122974	-0.316457	0.231959	-0.155491	0.123808	0.999531	-1.32089
Orotic acid	-1.9774	-0.426896	-1.26195	-0.381773	-1.33159	-0.929428	-1.60035	-0.318968	-3.89726	-0.111634	0.0725914	-0.495976	-0.70784	0.0165582	-0.635523	-0.665193	-1.07009	0.638037	0.923896	-0.450797	1.11956	-0.568621	-0.263832	0.383351	-0.888417	-0.488388	0.105033	-1.92483	0.98478	-0.331329	-2.16212	-1.11352	-0.892626	-0.709883	-0.0120645	-0.0946049	-1.22676	-0.350582	-1.298	-1.2858	-0.825351	-1.57384	1.17088	6.41274	-1.76832	-2.05	1.1826	-0.747342	-0.366951
Citrulline	-0.624219	0.569912	-0.44302	-0.195873	-0.647223	1.15367	-0.199117	0.168599	-0.525949	-0.00916126	0.0723058	-0.397562	1.44585	0.85181	0.287542	-0.157512	-1.53149	-0.0636169	0.588149	0.0168025	-0.399289	0.16005	-0.275311	0.112143	0.227124	0.313653	0.850152	-0.563865	0.133389	-1.17246	-0.00930525	-0.166176	0.76824	-0.533981	-0.279153	2.76391	0.0579961	-0.313899	1.11693	0.222315	0.213749	0.549536	0.554389	0.187362	0.061046	-0.0998706	-0.0882619	0.0958274	-0.104196
gamma-Glu-Cys	-0.290692	1.242	1.69767	0.0278384	0.286329	0.0901717	-0.147116	0.0187132	-0.197046	-0.174152	0.776417	-0.432926	0.148598	-1.26277	0.0327646	0.496885	0.447861	-0.00513344	0.858394	0.597961	0.0271531	-6.61681e-05	0.267694	1.09556	-0.334758	4.45356	0.0548773	-0.230824	0.153821	1.27152	3.43883	0.12601	-0.809006	-0.736471	0.0725862	0.654389	0.234518	0.076418	0.050952	-0.134958	1.78943	-0.0213397	2.67295	-0.0656778	1.09319	0.545921	-1.04713	0.917859	-0.0648571
Aconitic acid	0.124363	1.33314	-0.139488	-0.683296	0.448136	0.0775599	-0.649998	-0.937087	0.904572	-0.464978	-0.843426	-0.317935	0.179669	0.185379	-0.683675	-1.19263	-0.0110964	-0.219201	0.85759	-0.994341	-0.014047	0.0524639	-0.382739	-0.713784	-0.218269	-0.746543	-0.653215	-0.673017	-1.89522	-0.28441	0.413387	-1.58889	-1.27907	-0.062791	-1.14988	-0.201988	-0.136483	-0.756455	-0.385145	-1.6329	-0.458213	-0.876401	-2.14803	-0.824359	-0.503329	-0.48519	-0.743077	-1.31681	-0.71477
Isoleucine	0.101917	0.301714	-0.070189	-0.268166	0.342061	1.10043	-0.145983	-0.0131679	-0.448015	-0.0956785	0.0996093	-0.135291	1.18791	0.299427	0.237467	-0.851125	-1.02848	-0.332193	0.962905	-0.0394594	0.941136	0.326326	-0.112942	0.690618	0.252404	-0.00415559	-0.780573	-1.34904	0.86045	-0.8829	-0.754042	-0.698663	0.7473	-0.791439	0.292039	2.86633	-0.0685946	-0.478477	0.26351	0.381374	0.88127	-0.025034	0.0934764	1.24426	-0.0889725	0.601473	-0.325552	0.455109	0.839622
N-Acetylneuraminic acid	-0.163822	0.444273	0.066798	-0.109008	0.864861	-0.681393	0.622477	-0.168552	1.3712	0.41078	0.288277	-0.238626	0.0230827	-0.41216	0.142291	0.313945	1.03119	0.0524983	-0.316794	-0.035771	-0.269707	-0.13685	0.369143	1.36471	1.45114	-0.849823	-0.0553799	-0.252865	-0.115761	0.647676	3.29622	-0.179204	0.0619456	0.833819	0.126677	-0.259034	0.792504	-0.101537	-0.763511	-1.0266	0.301468	0.901537	0.467411	1.37244	0.98698	0.240407	0.663988	-0.0303256	-0.328242
Adenosine	-0.430798	0.917149	0.0501218	0.271803	0.536881	0.222852	-0.381184	-0.790598	-0.191813	0.643597	0.152403	2.08185	0.879982	0.374047	-2.35153	-1.71268	0.488421	-0.519281	-0.0179926	0.172484	-2.24247	0.5473	1.45063	-0.682948	-1.67623	0.168796	-2.17403	-0.692732	-1.50764	0.277764	0.91812	-2.88497	0.42058	-2.06683	0.704762	-0.221057	1.1303	0.263679	0.552811	0.131974	1.15805	-0.159205	-1.01652	-0.538754	1.03301	1.5092	-0.273786	0.18356	-0.274619
Cytidine	0.137107	1.16511	0.826835	0.630548	0.00555259	0.974785	0.128939	-1.14468	1.28602	0.918593	-0.674182	-2.35193	0.401147	0.0527711	0.402709	-0.383609	2.01656	0.142334	-0.205668	-0.816754	1.75297	-0.223035	0.972486	1.79689	1.39082	0.733569	-2.92934	2.55726	-0.975858	0.154266	-0.152049	-0.244286	2.28838	0.571943	-0.404886	-1.6753	1.63401	0.982537	1.76662	-1.80735	1.35291	-0.20851	-1.62095	2.47726	-0.416163	0.0704313	-0.616178	-0.871035	1.00224
Hydroxyanthranilic acid	-0.156299	0.598954	-0.0278683	-0.256141	-0.286715	-0.0628091	-1.99649	-0.224345	0.780945	-0.650009	-0.0594962	-0.0598802	0.153809	1.07387	-0.950349	-0.138526	0.765748	-0.410787	0.639704	-0.840869	0.816868	0.580835	-0.0912322	-0.219024	0.516253	-0.0780355	0.204609	0.875438	0.100505	0.684521	-0.833607	-0.108466	-0.0331828	2.25535	0.625834	0.238648	0.567963	-0.611793	-1.11624	-0.360808	-0.0201684	0.0517147	-0.545374	-0.689552	0.574577	-0.303454	0.588978	0.423432	-0.676986
Dihydroorotic acid	-0.796217	-0.567029	-1.25996	-0.269717	0.144289	0.134182	0.0385187	0.853086	-1.6232	-1.55159	-0.606159	-0.193704	-0.109308	0.848519	0.563173	0.436061	0.805751	-0.843111	0.752587	-1.36656	2.53303	0.593944	0.154401	3.5066	-1.839	-0.401352	1.20288	0.884693	0.336966	0.283817	-1.20098	0.450553	-1.75443	-2.86397	0.610495	0.28216	-0.63793	-0.349082	0.491004	-0.273522	1.97939	-2.19827	1.21513	3.08618	-0.110722	3.05674	2.109	1.90882	-1.07043
Leucine	-0.0348576	0.249482	-0.348766	-0.108561	-0.633125	0.918431	0.270733	-0.0973599	-0.322931	-0.189249	-0.259822	0.290764	1.06775	0.172312	-0.346147	-0.565826	0.156269	-0.170208	0.692643	0.465192	0.436702	0.105013	-0.250039	0.318262	0.271634	0.145502	0.192508	-0.097792	-0.441159	-0.413306	-0.473988	-0.0523828	0.955019	-0.0366075	-0.0348387	2.30514	0.154119	-0.22634	0.279997	0.567057	0.828853	0.526499	0.602862	0.596515	0.770655	-0.274914	-0.642987	0.891566	0.0282017
Guanosine	-0.176505	1.49078	0.328863	0.181338	0.375252	-1.31673	-0.153269	-0.0188535	0.584546	0.304841	-0.104226	-0.125111	0.482539	0.163147	-0.710933	0.0618753	1.69946	0.875013	-0.220768	-0.239461	1.2145	-0.282576	0.167227	-0.654637	1.07725	-0.0954252	-0.626553	0.627194	-0.531191	-0.138606	-0.23323	-0.379293	0.937618	1.27238	-0.191504	-0.209418	0.510031	0.500255	-0.434547	-0.902261	0.846222	1.52558	-0.304281	-0.342541	0.727414	-0.524665	0.436705	0.851376	0.0914773
Homocitrate	2.82786	0.82563	0.630995	-0.803809	0.841295	0.698589	-1.84069	-1.48875	0.451755	1.06138	0.219667	-0.380827	1.03477	-0.206176	-1.31007	-0.831021	-0.404777	-0.27796	0.54014	-0.353758	-1.08684	-0.720451	0.397407	-2.52898	-4.15847	-1.87871	-0.123779	-1.02933	-1.21011	1.71501	-0.69467	-2.47707	-0.306646	-1.38983	-0.344826	0.990191	1.18598	0.379493	-0.666602	-0.365059	-0.646301	-0.417499	-2.8578	-2.14758	0.695826	-1.62825	-1.44884	-1.79486	-0.493264
Itaconic acid	0.0175708	1.26421	0.108347	-0.36908	0.241733	-0.217981	-0.637679	-0.0208553	0.378369	-0.248906	-0.147358	0.147123	0.190617	1.01448	-0.203537	-0.270413	0.975925	-1.74181	0.510201	0.098507	-0.273117	0.155801	0.17115	5.11401	0.735604	-0.781936	-0.325704	0.30073	-1.05432	0.515991	-1.3943	0.0164673	-0.549387	0.319471	0.672384	-0.112952	0.148109	-0.180546	-0.136763	0.450706	-0.615583	0.782054	2.27569	-0.122422	0.0589523	-0.0890884	0.888392	0.871924	0.534023
Phenylalanine	-0.129734	-0.461238	-0.289426	0.482836	-0.563161	0.470896	-0.279955	-0.169053	-0.075925	-0.323668	-0.80836	-0.148936	1.29566	-0.0567324	-0.0196468	-1.00236	-0.24388	-0.0446048	0.4621	0.293902	0.0897973	-0.270641	-0.36116	-0.00951714	0.0423516	-0.466261	-0.509707	-1.14659	-0.148295	0.0695449	0.812767	0.35937	1.11107	0.285665	0.0195049	1.85928	0.275323	-0.390023	0.254415	0.208805	0.366193	0.101878	0.139587	0.60845	-0.0508179	1.06568	-0.864437	0.371605	-1.26695
Ribose 5-phosphate	-0.740343	-1.02471	-0.54918	-0.161817	-0.888262	-1.85572	0.547507	0.161904	-0.125514	-0.839827	-0.628964	0.282909	-0.872697	-0.89792	-1.33177	-0.103446	-0.917987	-0.174809	-1.05501	-0.146634	-0.511474	-0.280805	-0.50667	1.3371	-0.750251	-0.0582676	0.433221	-0.123717	0.148009	-1.20887	2.7152	1.21939	-0.847843	-0.0854042	-0.446772	-1.11691	-0.494935	0.0966869	-2.2417	0.230447	0.680642	-0.366772	3.10428	0.0122615	-0.904592	1.25076	0.138726	-0.22886	1.83893
Inosine	0.46671	2.55669	-0.362497	0.346254	0.752633	0.58806	-0.381413	-0.398482	0.704433	0.136633	-0.644971	0.500621	1.02301	0.221512	0.177141	1.20902	2.47474	1.11881	-0.440638	-0.571524	1.86871	-0.00483672	0.636168	1.74484	0.240744	0.0248519	0.260385	0.194488	0.25905	1.10831	1.21711	2.06332	0.942568	2.58612	0.0882881	0.507477	0.565914	1.18537	0.640552	-1.10825	0.0141749	2.1376	0.309701	-0.316965	0.819575	-1.20573	1.98664	-0.0155204	0.256858
Methionine	0.0161052	0.386851	-0.0764347	-0.250443	-0.877234	0.570657	-0.150231	0.0816153	-0.400898	-0.0591699	-0.048844	-0.0981644	1.17606	-0.229609	-0.514285	-1.02553	-0.64068	-0.276651	1.18577	0.295329	-0.530018	-0.888797	-0.231222	-0.21352	0.13968	-0.0949749	-0.20258	-0.835957	-0.154599	0.131208	-0.499629	0.17475	0.929653	-1.01398	-0.104125	2.50079	0.0620153	-0.178821	0.551274	-0.416204	-0.121838	1.13146	0.30471	-0.0485365	0.309839	-0.0156758	-0.711116	-0.00432429	-0.319604
Tryptophan	0.0896143	-0.0108472	-0.660704	-0.137957	-0.135724	0.384926	0.459577	-0.191515	0.244947	-0.0225611	-0.19045	-0.526382	1.25164	0.444183	0.0518498	-1.72508	-0.259184	-0.177942	0.907159	0.316898	0.291431	0.252952	-0.12047	-0.219719	0.280156	-0.0193866	-0.763155	-0.843624	-0.438528	-1.24135	-0.300825	0.570431	1.06352	-0.22882	-0.388607	0.780488	0.477832	-0.0657484	0.0885092	0.0050946	0.703844	0.614636	0.136004	0.0032846	0.777953	-0.694616	-0.307176	-0.064342	-0.965991
Phosphoglyceric acid	-0.186481	-0.925242	0.939694	0.363975	0.090959	-1.07528	-0.20302	-0.197779	-1.89109	1.0229	2.37665	-0.262984	-1.15685	-1.03993	1.45089	-0.273735	-0.290244	-1.58906	-0.00757344	0.533981	-0.146385	1.1943	0.492932	-1.99124	-1.49706	-0.549505	-0.992251	-1.69712	1.44564	0.145527	0.633143	-1.69808	-0.632699	-0.918751	-0.315824	-1.53346	1.84511	1.14008	-1.64976	0.322384	-1.13446	-1.69516	-1.13109	-0.886083	2.201	3.1869	0.80189	0.521779	0.905817
Tyrosine	0.101927	0.129328	-0.59002	-0.116232	-0.182024	0.688518	0.147411	0.10443	0.137993	-0.147433	0.2773	0.00588093	1.23669	0.0122037	0.313591	-1.41595	-0.362789	-0.126438	0.974455	0.362515	0.153923	0.225029	-0.0887932	0.088812	0.273708	0.111384	-1.2274	-0.212168	0.145486	-0.812095	-0.367541	0.567113	1.92466	-0.109871	0.0858271	1.2567	0.161206	0.0919643	0.245084	-0.415931	0.149946	0.248993	0.353177	-0.445185	0.35756	-0.374682	0.201866	-0.77399	-0.567163
Thymine	-0.637078	1.14594	-1.27978	-1.26168	-0.647402	-0.139391	0.177462	-0.898729	1.29568	-0.725465	1.74248	0.888286	0.369106	0.36012	0.947019	0.885985	-0.202524	-1.38612	0.683992	-0.395471	-1.29128	0.256854	-0.712892	0.202262	1.23418	-0.212871	-0.677941	1.08643	-1.84696	-0.393344	-0.465519	-0.530061	-0.852206	-1.22285	-1.0862	-0.367151	-0.352416	-2.29304	0.988178	0.854954	0.76272	0.827246	0.0680629	0.0776842	0.112871	0.871875	-0.781027	-1.15439	-0.359571
Proline	-0.528957	-1.28206	-0.314061	-0.357613	0.218701	-0.3045	0.34754	0.598339	0.292495	0.18496	0.281669	-0.598435	0.445989	0.169975	-0.301127	-0.632549	-0.321188	-0.0625883	0.0769988	-0.150762	-0.632921	-1.10287	-0.117271	0.240045	0.532036	-0.863962	0.0246718	-0.332661	0.406698	-0.299527	0.980493	-0.980682	0.308728	0.581791	4.7517	0.533245	0.177159	0.00890221	-0.378504	3.25685	0.41859	0.15842	1.0844	0.624997	-0.34567	-0.256834	-0.816726	0.129427	-1.15813
Hexose 6-phosphate	1.44857	0.380824	0.05654	-0.150456	1.12818	-0.650616	-1.42567	0.123467	0.933463	0.0376388	-0.124114	-0.0935948	-0.0256502	0.296007	-1.08083	-0.931317	-0.204891	0.040412	1.32425	0.0114135	1.47077	-0.250861	0.0881375	0.410231	0.240849	-0.181813	-0.41908	0.628822	0.910629	1.31768	0.199022	-1.28212	-1.23802	-1.02926	0.391454	-0.0746063	-0.13078	-0.502171	-1.05814	-0.932592	0.69249	0.593591	-1.38581	-0.353834	2.28943	0.608123	0.360248	-0.877671	-0.360579
Creatinine	-0.236413	-0.476367	0.256528	0.420779	-0.266311	-0.47111	0.775268	-0.328801	0.0551092	0.201384	0.596195	0.222178	-0.809727	0.512386	1.71619	0.247235	0.151136	2.9266	-0.875485	0.140423	0.993576	-0.0365123	0.858924	-0.0591242	0.313139	0.0352638	0.263666	-0.0962641	0.414614	0.406619	0.151661	-0.410805	0.029677	0.932343	-0.869141	-0.829769	0.68662	-0.60536	-0.853094	0.0321343	-0.326092	0.78446	0.18602	0.803331	0.536111	-0.103005	0.567109	0.0137898	0.138794
Pyridoxic acid	-0.07346	0.19808	0.690954	-0.138912	0.116021	-0.429528	0.745596	-0.321336	1.14581	-0.693107	-0.384606	0.391543	-0.13528	0.923569	0.321963	-0.307994	-0.359939	-0.509504	0.0969165	-0.810367	-0.893872	0.641957	-0.740567	0.0759197	1.12799	0.249374	0.362681	-0.0593253	-0.0231677	3.03469	0.0865666	0.158581	0.255182	1.76877	-0.304439	0.0954326	-1.30516	-1.46903	-0.10303	0.707342	-0.0233759	1.30896	0.465772	1.43354	0.549493	-0.424978	-0.417312	-0.154444	-0.539044
Adenine	-0.198528	0.43408	-0.618154	-0.0442566	-0.147904	-0.763951	-0.154003	-0.402177	-0.695982	2.30541	0.397891	0.113406	-0.257877	0.325278	0.638561	-0.0317902	0.780931	1.32524	-0.109238	1.70806	1.29976	0.156285	0.89532	-0.152008	-0.00511931	0.144316	-0.698629	-0.143776	0.296407	0.571205	-0.436971	-0.854072	0.107875	-0.777232	0.751264	0.100842	-1.0214	1.96747	-0.385317	-0.0780329	-0.445791	-0.198167	-0.472892	0.0629825	0.953069	0.932534	0.65695	-0.262941	0.636331
Uridine	0.0674109	1.06017	0.184951	-0.000439669	1.34048	1.81738	-0.665908	-0.768654	1.44093	0.281712	-0.202968	0.610697	0.82652	1.20196	-0.231697	0.673388	0.506087	0.494463	0.996585	-0.34012	0.701492	-0.336331	1.03999	-1.03441	0.362309	-0.253913	-1.1207	-0.0437849	-1.23511	0.69077	0.164634	1.41955	2.97514	0.195631	0.748732	-0.181019	0.965599	0.568367	1.80117	-1.06861	-0.296683	1.28992	-0.901479	0.168074	-0.548533	-0.379095	0.6067	-0.150864	-0.090206
Nicotinic acid mononucleotide	-0.189104	-0.606073	0.715744	0.0843232	0.0321437	-0.226577	-0.42824	0.369645	0.301468	-0.44427	-0.5809	-0.0352811	0.06331	0.517739	-1.22636	-0.293726	-0.496706	-0.186795	0.274134	-0.111431	-0.197835	-0.143669	-0.0457492	-0.0046433	-0.187906	0.759502	-1.42979	1.13428	0.303583	-0.978713	2.6287	-0.712385	-2.03591	-0.976357	0.011887	-0.454967	-0.864873	-0.734531	0.27602	0.0470357	0.122999	-1.05736	0.0137287	-0.136462	-0.822904	-0.101115	-0.0240751	-0.0347903	-1.09133
Dihydroxybenzoic acid	-0.0282627	0.40038	0.349281	-0.418583	0.0616608	-0.102701	-0.0445573	1.00263	0.518176	-0.0758667	-0.744143	0.276755	0.114005	1.06662	0.962154	-0.294578	0.528734	-0.128525	-0.260545	0.352652	-0.307952	0.735269	-0.0740424	-0.553324	0.90231	0.105052	-0.758568	0.600782	0.668735	0.342524	-0.0368907	0.100543	-0.428059	-0.250382	0.151362	-0.0856266	-0.613988	-0.220132	0.278454	-0.296333	-0.793114	0.58828	0.459336	0.287412	0.294678	1.58139	-0.59048	0.985016	0.45526
Pentahydroxyhexanoic acid	0.0671831	-0.997617	-0.0102602	-0.205147	0.38707	0.432892	-0.0659131	-0.16886	-0.667267	-0.15183	0.221792	-0.186646	0.0152765	0.303448	-0.00951058	0.0735471	-0.652619	-0.0396035	-1.80142	-0.447494	-0.799561	-0.558883	-0.0487614	0.523615	-0.561284	0.756908	2.20844	0.0606945	0.400914	-0.655666	2.56793	0.393173	0.333386	0.309526	-0.332968	-0.429249	-0.0343456	-0.0851367	-0.387911	-0.433694	0.769839	0.571269	-0.0746403	-0.0118583	0.263817	-0.20245	-0.0296565	0.293751	-0.0929209
Cystathionine	-1.3001	-4.75355	-1.15626	1.07917	-2.32166	-0.113772	0.124036	0.594039	-4.74808	-0.126872	-0.784155	-1.03585	-1.53669	-4.28489	-1.7194	0.290099	-1.89845	0.778123	-5.88673	0.840187	0.102884	-2.7897	-0.166293	1.46008	-1.80954	0.128356	0.376404	0.364226	-1.52276	0.289073	-1.81135	0.475856	-0.322146	-1.08937	0.407834	-0.560859	0.182211	0.821301	0.255322	-0.42569	-1.74353	-2.08173	0.288766	0.252899	-2.59084	0.506105	-0.742489	-1.16658	-1.00645
Xanthosine	-1.27953	0.0897573	-0.56458	-0.158576	-0.223506	-0.49283	0.0623444	-0.0907096	-0.133129	-0.611824	0.263169	0.210629	-0.0286797	0.0541414	-0.040652	-0.257873	-0.62893	-0.0605575	0.395089	-0.170932	-1.17191	-0.081424	-0.19423	0.143635	0.537549	0.031049	0.100911	0.116266	-0.730247	0.941565	-0.0413813	0.99212	-0.00684756	-0.144064	-0.000753067	0.072798	-0.45944	-0.118469	-0.533387	-0.23499	0.60567	0.180127	2.62656	-0.208951	-0.464797	-0.566769	0.0404333	-0.158795	-0.690968
Quinic acid	-1.75893	0.482471	0.147462	0.0936664	0.0975834	-0.109893	-0.443796	-0.418436	0.447017	-0.449382	-0.794532	1.06337	0.409773	1.18117	1.73182	0.286273	0.497936	-0.899636	0.298391	0.318621	1.09049	0.418431	-0.853448	-0.0189223	-0.198607	-1.35431	0.544129	0.655129	-0.185881	0.472958	0.544388	0.11779	-0.470116	1.10633	0.0261417	0.20391	-0.57661	-0.0569211	-2.27008	1.10801	0.674115	3.40912	0.630632	-0.723589	-1.82778	-0.900045	1.0823	0.410118	0.985876
Phosphoenolpyruvic acid	0.230881	0.208455	0.150462	-0.858313	0.434627	-0.486435	0.34791	-0.459819	-1.21256	1.56017	1.77033	-0.149377	-1.22254	-0.833677	0.191937	-0.892788	-0.392288	-0.968174	-1.29816	2.19936	0.507226	1.30117	0.804102	-2.25682	-1.21587	-0.704148	-0.785409	-0.401985	-0.399575	0.212525	0.294378	-1.8603	-0.325612	-2.46581	-0.291831	-1.41836	2.43676	1.34287	-1.43663	0.507901	0.950215	-1.33408	0.069381	-0.872383	2.15965	2.76287	0.193731	-1.97468	0.596251
Cytidine triphosphate	-0.998006	-0.11873	-0.670366	-0.121084	-1.38411	-0.963982	0.123476	-0.0807723	-1.44261	-0.579981	-0.443862	0.690331	-2.70869	-1.31659	0.170599	0.721508	-0.74923	0.0942978	-0.36208	-0.944633	0.339166	0.525658	0.0163976	-0.649557	-0.656993	-0.165543	0.95723	-0.676263	-0.175433	0.142339	-1.0576	1.25578	-0.473439	-0.805995	-0.207543	-0.0257978	-0.187397	-0.724739	-0.583915	0.15535	-0.574012	-1.35327	0.310204	-1.18828	-0.872713	-0.398699	-1.13387	-0.82665	0.151618
N-Carbamyl-glutamic acid	1.08155	-0.57135	0.106888	-0.900183	0.164321	-0.859259	-1.83868	0.179011	-0.203719	-0.162427	-0.470762	0.0207993	-2.02238	-0.194696	0.921565	-0.178642	-0.528159	-0.59735	-0.884245	-0.568993	-0.275837	-0.85995	0.20546	-0.224133	-0.154724	-0.675706	-1.12207	0.864087	-0.340911	0.138047	-0.809828	2.51197	0.810849	0.419814	-0.430583	-1.48981	-0.529695	-0.550334	-1.94168	1.19696	0.555957	2.6752	-2.48381	0.805827	-0.105566	0.527933	-0.368961	0.817348	2.2668
Hydroxy-indoleacetic acid	0.0981579	0.797075	1.34691	0.297043	-0.635613	0.0754357	1.04056	0.860021	-0.0710203	-1.07675	0.29296	0.320931	0.716644	1.1862	0.484204	1.36475	-0.785644	1.03564	-0.305288	0.737409	-0.287479	0.29933	-0.236397	-2.79792	0.437087	0.326774	0.799402	0.0169219	-1.16722	-0.831539	0.743852	-1.68268	-1.7301	-0.829567	-2.40997	0.414247	0.0206887	-0.490896	-0.0699066	-0.413241	-2.10524	1.43933	-0.422499	-0.427966	-0.271047	0.0905602	-0.0565873	-0.131587	0.609416
Homocystine	-0.660675	-1.70789	1.50752	0.278431	0.2339	0.714252	0.584426	-0.186987	-1.13806	0.343024	-0.588406	-0.620116	0.992757	0.248187	2.05361	-0.437087	-0.121644	-0.749753	-0.155093	0.48976	0.096822	-0.502662	-1.1109	0.405783	1.44945	1.67319	0.228914	-1.72253	0.526546	1.53784	-0.317151	0.230372	-0.330073	0.0641023	-2.16573	0.69354	1.13657	-0.960815	0.101919	-0.492319	2.27208	0.0400145	-0.548549	2.67486	0.728906	0.593745	-1.25225	0.939389	1.95303
Dihydroxyacetone phosphate	-0.437288	-0.221255	-2.31318	-0.445124	0.312948	-1.36216	-0.901498	-1.53055	-0.595826	-0.991601	-1.32934	-1.87713	-0.872224	-1.67172	-2.48039	-0.6641	0.531483	-1.83524	0.713498	-0.188579	-1.21332	-1.42772	-1.9254	-1.88275	0.598093	-0.0253028	-2.13217	-0.148118	-0.897393	-0.552592	-0.366698	-2.56256	-2.56429	-2.13363	-0.665118	-1.48752	-2.32131	-0.390744	-2.04092	-0.293149	0.872892	-1.46416	0.280598	-1.51353	-2.9093	-1.35972	-0.559249	-2.17461	-0.748878
N-Formyl-Tyrosine	-0.448636	-0.0822432	0.699182	-0.17486	-0.327295	-0.576587	0.709724	-0.718211	0.459242	-0.934726	0.878719	0.529672	-0.137225	0.269832	0.866104	-0.387743	0.0758369	1.31787	-0.548355	-0.557838	2.48385	0.355476	0.883747	2.35238	-0.0614734	-0.270791	-0.875942	-0.359561	0.987072	1.06313	-0.786806	0.568989	-0.685386	1.43449	3.10947	-0.175286	0.487523	-1.09184	-2.37252	-0.316809	-1.97651	1.9194	0.779263	1.97491	-0.0615224	-2.11896	0.756755	0.0126598	3.52001
Deoxyuridine triphosphate	-0.032381	-0.0671968	-0.285416	0.103112	0.00197797	-0.746969	-0.445369	-0.176988	0.307778	-0.388401	-1.93233	0.33178	-1.1108	0.150052	-1.93615	0.413175	-0.0358405	-0.146157	-0.601306	0.330177	1.62824	0.522169	-0.000660072	-0.0786593	-0.192106	-0.24185	-0.604618	-0.0202062	-1.22697	-1.26008	-0.997892	1.64006	-1.50135	1.82229	-0.195936	-0.230459	-0.337916	0.163047	-0.179857	-0.0582876	-1.30636	0.28776	-0.0984481	0.103899	-0.263722	0.10443	1.41071	-0.0840393	0.082207
Deoxyuridine	-0.027309	0.826699	-0.466466	-0.312604	0.0169701	-0.0389518	1.28488	-0.0206705	0.0546984	-0.825122	-0.322244	0.204147	0.161562	0.791784	0.973488	-0.111779	-0.31989	-0.261582	1.17371	-0.765155	0.454527	0.55775	-1.08609	-0.425972	-0.226677	0.129497	0.15464	0.672422	-1.91597	0.0745077	-0.775387	0.175238	-0.453829	-0.818828	-0.073558	0.149986	-1.57444	-0.474383	-0.521155	-0.346248	-0.0985936	0.121142	-0.255219	-0.743233	-0.275473	-0.0546789	-0.55906	0.292095	-1.51824
Adenosine cyclic monophosphate	-0.0207569	-0.309635	-0.594722	-0.361091	-0.423074	-0.260893	-0.345732	0.0593282	-0.470601	-0.0985265	0.11451	0.315383	0.101832	-0.104048	-0.663026	-0.625651	-0.925363	0.02724	-1.06804	-0.152344	0.58729	0.275828	0.0437179	1.22173	-0.500716	-0.0240016	-0.132772	-0.0313835	0.104703	-0.140092	-0.239592	-0.124556	-1.24999	-0.362505	-0.0556549	0.328352	-0.0862667	0.266934	-0.228261	0.878701	0.325553	-0.583888	0.25843	-0.0450224	-0.114866	0.594524	0.268282	-1.41387	-0.888988
Hydroxy-glutamic acid	-0.816197	-1.67245	-0.717766	-0.0408823	-0.0105472	-0.861545	-0.62525	-0.488947	-1.12776	0.0463348	-0.182424	-1.18454	-0.632093	0.16864	-2.61282	0.170459	-0.404115	-0.163815	-1.72143	1.23346	-0.356262	-0.878302	-0.115803	-1.22708	-1.09857	3.31379	-0.915592	-0.351411	0.494475	0.527208	0.896544	-0.779051	-0.39068	-0.289833	0.364397	-1.2365	0.329279	0.432281	-1.27917	-0.30886	-0.455662	-3.08347	-1.42431	0.15111	-1.50503	0.0226527	0.525284	-0.481767	0.0164126
Asparagine	0.216015	-0.910696	-0.138974	-0.597718	-0.184123	0.0369503	0.0463305	1.16534	-0.270878	-0.260956	-0.20079	-0.769162	-0.0663274	-0.893094	-1.21787	0.167338	-1.31508	-0.352365	-0.447427	-0.337583	-0.50914	-2.73455	-0.354739	1.53632	1.49104	-0.0380184	0.297911	-1.23972	0.410929	0.0870312	-0.678658	0.905209	-0.179713	-0.0527562	-0.279584	0.739861	0.0352711	-0.494779	0.527916	-0.380598	1.12136	-0.827716	-1.07967	-0.33698	-0.578315	0.727783	-1.203	-0.0510814	1.91573
Hydroxybenzoic acid	1.18884	1.22097	0.331431	-0.488332	0.04345	0.545043	0.0972351	-0.210592	1.91243	-0.479607	-0.145401	-0.0720582	0.433179	0.948518	0.0519195	1.17547	0.212406	-1.35597	1.13633	-0.130459	0.0902847	0.712467	-0.499101	0.935539	0.660356	-1.04214	-0.216588	0.399576	0.840174	0.922287	0.453899	-0.15609	0.795231	1.92889	-0.563199	0.14788	-0.0562149	-0.431788	0.292864	0.44256	0.790776	-0.275046	-0.0587731	0.298429	-0.425449	-0.0701565	1.12613	1.54483	-0.123952
Guanosine triphosphate	-0.823297	0.477303	-0.660494	-0.0654243	-1.08497	-0.424819	0.8365	-0.0447436	-0.235344	-0.216845	-0.00422663	0.786451	-2.61242	-0.796213	0.235524	0.669528	0.292237	0.164777	-0.404003	-0.937518	1.24952	0.652488	0.176373	0.197446	-0.801279	0.105792	2.13174	-0.39191	1.44702	0.226921	-0.730957	0.686622	-0.178423	1.40481	0.166004	-0.115363	-0.102417	-0.572105	-0.232508	0.120526	0.283257	-0.143925	1.05633	-0.230933	-0.455127	-0.357645	0.220995	0.301962	0.110164
Hexose 1-phosphate	1.1418	0.785125	0.253606	0.00189857	1.2977	-0.178134	0.017792	0.182691	1.62852	0.148409	0.0470755	-0.175258	0.162294	-0.0379047	-0.113459	-0.296812	0.286371	0.00373925	1.20425	0.0113064	1.22808	-0.245649	0.428895	0.280346	0.635354	-0.276998	-0.402649	-0.0272777	1.42021	1.33396	0.618571	-0.623018	-0.933557	-0.0465313	0.0879813	0.327435	0.0178075	0.257984	-0.212624	-0.964284	0.287007	0.568594	-0.483211	-0.66285	0.37473	0.779988	0.236446	-0.352885	-0.64032
Uridine triphosphate	-0.670982	-0.0427605	-0.346713	-0.305936	-1.31539	-0.671042	0.0947932	-0.243879	-1.13427	-0.366736	-0.448706	0.541786	-2.45461	-1.43911	-0.464589	0.478382	-0.480541	0.0331791	-0.663478	-0.79566	0.466388	0.629427	-0.0786872	0.127972	-1.08037	-0.296064	0.850271	-0.453819	0.0462259	0.294459	-1.04555	1.01045	-0.775225	0.138405	0.0364113	0.281237	-0.570428	-0.0732917	-0.323783	0.157116	-0.615549	-0.94263	0.0925131	-0.487086	-1.09529	-0.601319	-0.583953	-0.450899	-0.0952285
Pyridinedicarboxylic acid	0.284807	-0.25953	0.290509	-0.235762	0.92178	-0.233038	0.407589	-0.197214	0.506834	-0.708647	-0.000527153	-0.140826	0.141232	0.492956	0.794898	0.977991	-0.526669	-0.35328	0.831172	-0.651357	-3.06024	0.74313	-0.620654	-0.2273	-0.0683201	-0.421919	-0.465756	0.0668536	0.423586	-1.7317	-0.0487433	0.611616	2.67866	0.20786	-0.770641	0.117283	0.0308337	-1.0485	-0.401458	0.22971	-0.142515	-0.0985945	0.159873	0.718719	0.251813	0.190921	-1.34897	0.173981	-0.713807
Flavin adenine dinucleotide	-0.138817	-0.687727	0.433029	0.579086	0.770321	-0.117331	-0.11745	0.543085	-0.655079	-0.0390337	-0.0811997	0.825271	-0.974842	-1.1522	0.28272	1.87056	0.288582	0.0501417	-0.858693	-0.341954	1.93638	0.271954	0.243506	1.3948	-0.0306622	0.209793	2.17054	0.0713029	2.65986	0.136111	-0.166745	1.89395	-0.355281	0.324549	-0.0063268	0.042721	-0.0390933	-0.198867	0.0530512	0.539831	0.596316	-0.39856	0.970768	0.457498	1.17765	-0.188612	0.239671	1.41755	0.280843
Homoserine	0.465696	-0.69518	-0.482308	-0.428251	-0.108252	0.238875	-0.415436	0.968246	0.0637741	0.15827	-1.37668	0.0803976	0.0769949	-0.278226	0.161279	0.226348	1.42416	-0.216326	0.133413	0.381491	-1.29405	-0.658749	-0.072991	0.164171	0.332238	1.38424	-1.42335	-1.32681	1.31851	0.901366	-0.677686	0.00236966	1.15677	-1.43697	-0.996733	-0.0293662	-0.591906	-0.676596	0.526812	-0.356014	-1.40758	-1.07373	-0.403916	-0.728273	-0.185648	0.294898	-1.41893	0.139368	0.430114
Pyridoxal 5 phosphate	-0.072255	-0.722667	-0.378949	-0.0498382	-0.306101	0.0105607	0.403026	-0.0808752	-0.485566	-0.354188	0.231836	0.664719	0.0258606	-0.674505	0.483962	0.385043	0.307699	-0.188304	1.31453	-0.326385	-1.23164	0.578068	-0.160109	-0.165326	-0.892347	-1.25094	-0.311649	0.213093	-1.41535	-0.147069	0.804461	-0.0926224	-0.0498433	0.551366	-0.16869	0.130236	-0.123592	-0.345314	0.0141995	0.21034	1.26515	-0.55553	0.0938205	0.0975011	-0.00763927	0.19563	-0.144613	0.0533051	-0.224829
Aminobenzoic acid	0.0244312	-0.83576	0.2639	0.620328	0.230062	0.0988408	0.440407	-1.12311	-0.223	-0.636934	-0.539873	-0.103631	-0.112156	0.855601	1.00731	1.6802	0.085971	-0.191653	-0.608336	-0.146092	0.0104381	-0.29836	-0.217453	-0.827054	0.415777	-0.747695	-0.298056	0.383469	1.05847	1.00004	0.382977	1.23884	1.92236	0.448889	-0.791159	-1.41667	-0.297325	-0.386852	-0.369913	1.07222	-1.38496	-1.89226	0.63031	1.67914	0.760159	2.59267	-0.968946	0.759688	0.540198
Glutamine	-0.775471	-1.54799	-1.15192	-0.486639	-1.7284	0.127586	0.021279	0.812772	-1.49842	-0.0203227	-0.288676	-0.38818	0.0807563	-1.12929	-0.474397	-0.725377	-1.92809	-0.293269	-0.908838	-0.284459	0.0339327	-1.44588	-0.30172	0.313882	0.568799	-0.00542672	-0.0430703	-0.810074	0.699189	-0.229613	-0.835493	0.825858	0.397391	-1.50195	-0.188113	0.300154	-0.093573	-0.294957	0.499681	0.043462	-0.760925	-1.68911	-0.615199	0.0936679	-0.854882	0.214736	-0.511135	-0.21298	-0.452523
Xylulose 5-phosphate	-0.459594	-1.00588	-1.14388	-0.288331	-0.373176	-1.52693	0.180287	-0.027702	-0.655288	-1.0174	-1.55548	-0.312452	-0.863021	0.105945	-0.846611	-0.507705	0.278736	-0.218508	-0.783399	-0.161406	-0.563513	-0.704328	-1.33555	-1.13486	-0.642546	-0.163952	-0.602547	-0.324614	-0.692377	-0.413358	-0.051885	-0.204832	-0.336134	-0.0481155	-0.723796	-0.909172	-1.31573	-0.109019	-1.98866	1.24094	2.81426	-0.439344	1.09427	-0.305506	-1.48423	-0.178659	0.485781	-0.132316	1.53779
Hydroxyphenylacetic acid	-0.30382	0.36937	-0.150317	0.668394	0.316099	-0.0712927	0.548088	0.90876	0.606798	-0.559594	0.164742	0.836468	0.429207	0.64167	-0.370551	0.72158	-0.153048	-0.251486	0.289779	-0.44573	0.950128	1.28304	-0.547114	0.458714	0.938594	-0.37968	-0.0451002	2.03292	0.862421	0.975864	-1.1721	0.113248	-0.124753	1.56464	0.570567	0.736641	-0.901798	-0.332785	0.161201	-0.0529222	0.394316	1.3904	0.984051	0.0901867	-0.00160379	0.850231	0.746893	0.285773	0.174934
Vanillic acid	-0.907001	1.10001	-0.700336	-0.115385	0.0944849	-0.637371	-0.865835	0.649986	1.66251	-0.0341303	-0.568047	0.469641	0.273736	1.1823	0.554329	0.522235	0.93729	-0.386059	-0.120875	-0.705787	-0.00626102	0.96963	0.215009	-0.295033	0.141912	0.761063	0.921659	-1.13986	-0.0608762	-0.968945	0.424907	-1.30319	-0.0223776	0.334322	-0.504376	-0.509221	-0.656669	-0.192709	0.0450113	0.738305	1.17235	1.73074	0.299408	2.70873	-1.56783	0.158669	-0.813406	1.42719	0.496947
N-Acetyl galactosamine	0.817439	1.07774	0.0597154	-0.653664	0.467366	0.259132	0.602631	-0.47244	2.19247	-0.452041	-0.0833027	0.446106	0.308779	0.481474	1.85838	0.39715	0.602823	-1.15311	1.14989	0.00217628	-0.0221519	0.72887	-0.323585	0.0636851	-0.344758	-0.352299	-0.520515	-0.0141009	-0.807993	-0.710369	0.599275	-1.62344	-1.76234	-1.5621	0.313283	1.2524	-0.370504	-0.177353	1.38016	-0.612124	0.459723	1.26218	-0.355246	-0.820774	0.577058	0.708254	0.411034	0.262169	0.240291
Dihydroxyisovalerate	0.491594	-0.0761321	-0.55779	-0.0249466	0.396919	-0.593711	0.106611	0.315691	0.654054	-0.6611	0.0649247	-1.48925	0.182306	1.63669	0.177165	-0.998606	0.527666	1.06596	0.100911	0.204621	1.49884	0.441313	0.322304	0.0945213	0.342312	-0.498866	-1.06241	0.0193994	1.42387	0.398653	0.866177	-0.7399	0.0725062	0.371567	1.81786	0.00075203	1.13688	-0.393357	-0.233426	-0.0150866	-0.61424	0.160116	0.210732	-2.25338	-0.235832	0.017365	0.150544	-0.151283	1.32951
Glyceric acid	-0.0760925	0.456033	-0.281534	-0.393508	0.193519	-0.167616	0.458061	-0.0114682	0.492684	-0.392176	0.200556	0.706414	0.192918	0.882014	0.356286	0.116129	-0.00178634	0.0626173	0.407986	0.0485095	-0.0372739	0.714132	0.00168137	-0.150715	0.0484019	0.0376844	0.565022	0.202802	0.106945	-0.0305656	0.301196	0.768608	0.916013	0.329483	-0.486205	-0.0307255	0.500525	-0.439728	-0.352406	0.635816	0.561268	0.81692	2.00379	-0.534889	0.386298	-0.123064	-0.19245	-0.282163	1.60287
Xylitol	-1.85785	-0.352063	-0.945771	-0.0495046	0.180986	-0.450671	-0.175013	0.0365508	0.271064	-0.214502	0.541437	0.0602882	-0.418239	0.528146	-0.505604	-0.688211	0.727717	-0.122801	0.087347	-0.155891	-0.604167	-0.686136	-0.202739	0.359827	0.0215053	-0.141215	0.91389	0.0426327	-1.0033	-1.10364	0.224075	0.614346	1.1896	0.490327	-0.0364486	-0.813465	0.171035	-0.67091	-0.717945	-0.198435	1.99945	0.269348	1.99513	0.535841	0.31979	0.765899	-0.741991	0.0463637	0.138043
N-Acetylglutamic acid	1.15111	-1.47138	0.994405	-0.120557	-0.0435098	-0.230879	-0.00498721	0.0523848	-0.958019	0.503126	-0.0549409	-0.454053	-0.0658443	-1.03672	0.0392529	-0.139579	-0.271779	-0.186128	-1.60658	-0.746874	-1.18227	0.314677	-0.0709484	0.303419	-1.27843	0.0385843	-0.069868	0.3862	1.60717	-1.74028	-1.6976	-0.108637	0.235861	-0.536621	0.309326	0.276075	0.253263	0.925279	-0.199061	0.170862	0.85518	-1.19918	0.972855	0.422819	-0.517192	-0.0353787	1.53172	2.25318	0.30573
Arabitol	-0.890332	-0.672866	-0.936116	0.0209838	-0.235799	-1.01145	-0.155986	-0.114224	0.033442	-0.469215	0.0275323	1.15977	-0.743933	0.752158	-1.41592	-0.0501929	-0.200639	-0.178539	0.00504167	-0.808401	-0.728584	-1.03687	-0.604385	0.82114	0.623353	0.0296085	-0.492425	-0.188281	0.805471	-1.50772	-0.0852374	-0.0457796	0.55338	1.75649	-0.590114	-0.11235	-0.231232	-0.288773	-1.2558	-0.0910077	1.11645	0.947434	1.9112	0.83581	-0.13019	0.339753	-1.15491	-0.334167	-0.130266
Deoxycytidine triphosphate	-0.763126	-0.128342	-0.511262	-0.886454	-1.27737	-0.757225	0.497472	-0.231818	-0.922156	-0.350814	-0.398575	-0.00331029	-1.71449	0.374401	0.022498	0.330285	-0.890359	0.0606427	-0.298172	-0.968324	-0.837786	0.515073	0.0258572	-0.234145	0.000664373	0.723576	2.12037	-0.573872	0.455652	-0.47684	-0.789059	0.95328	-0.630766	-0.762143	-0.10318	-0.108566	-0.221107	-1.01299	-0.498795	0.2513	-1.28589	-0.550549	0.577786	-1.05936	-0.929102	-0.43522	-0.528141	0.209414	1.77693
Deoxythymidine triphosphate	-0.505274	0.329565	-0.0618507	-0.588779	-1.70749	-0.552743	-0.0554206	-0.195667	-0.451238	-0.368987	-0.53205	0.417145	-2.60787	-1.17004	-0.466481	0.295573	-0.901834	-0.118618	-0.530776	-1.21319	0.586575	0.533682	-0.271279	-0.0401871	0.50477	-0.433355	0.297766	-0.837375	-0.274914	0.41642	-0.811185	1.16788	-0.883184	-0.452585	0.0549736	0.412251	-0.330592	-0.645801	-0.0611221	0.145171	-0.510848	-1.27545	0.0114854	-0.41107	-1.23053	-0.345772	-0.278462	0.0371831	-0.183873
Gluthathione oxidized	-0.00694265	0.439796	-0.254226	0.00464283	0.243603	-0.399583	-1.16063	-0.105307	0.17893	-0.309307	-0.572197	0.849212	0.161404	-0.431959	-0.347921	0.162517	0.837617	-3.11775	-0.461042	-0.570455	-0.407574	0.223491	-1.98403	-0.453525	0.107007	-0.161302	0.843398	0.492859	-0.18624	0.438348	0.264735	-0.166033	-0.219491	0.309543	0.0621417	0.413728	-0.373396	-0.182787	-0.477853	0.601667	1.91785	0.241762	0.599376	0.155645	-0.851175	-0.29271	0.00815024	1.02072	-0.513906
Succinic acid	-0.241757	0.447599	0.163259	-0.188563	0.447099	0.308529	-0.0420105	-0.254966	0.774244	-0.149496	0.616325	0.129242	0.218331	0.416367	0.635835	0.0854704	-0.139906	0.133792	0.939158	-0.0908172	-0.699175	1.36368	0.0804964	0.895179	-0.744883	-0.859015	0.378821	-0.0476941	-0.307219	-0.0246703	0.530295	0.611942	0.1483	0.203715	0.00568584	0.0279356	-0.00444073	-0.0187986	0.635046	0.182238	1.88729	-0.188833	0.0568324	-1.82964	0.0580833	-0.109487	-0.189827	0.12645	0.409517
Citric acid+Isocitric acid	-0.0132741	0.963637	-0.0685127	-0.29879	0.251098	0.00072449	-0.39775	-0.551061	0.367514	-0.459657	-0.443333	0.0665221	0.18497	0.333686	-0.103804	-0.704463	-0.346012	-0.144853	0.530994	-0.767708	-0.179366	0.205477	-0.215493	-0.497547	-0.820456	-0.417255	0.0102906	-0.601106	-1.11118	-0.855456	0.0528109	-0.881109	-0.335358	-0.498209	-0.621292	-0.183902	-0.0854815	-0.288857	-0.223595	-1.61373	-0.258139	-0.625029	-1.57171	-0.400307	-0.162956	-0.431239	-0.738663	-0.768102	-0.932724
Mevalonic acid	-1.04533	-0.257246	-0.158288	0.101353	0.308339	-0.178323	-0.454864	-1.07059	-0.163052	-0.343553	0.40843	-0.272809	0.0697628	0.670121	0.412005	0.580136	0.692948	-0.0242511	0.0941571	-0.145107	-0.313343	0.36628	-0.347746	1.10656	0.652474	0.118024	-1.40121	0.0448137	1.41993	0.163385	-1.33183	0.861651	-1.27799	1.12696	-0.1366	-0.495276	0.0247042	0.0908183	-0.218331	0.36274	0.738487	0.127057	-0.018889	-0.911278	1.07048	0.547858	-0.117888	-0.877194	0.328488
Hydroxynicotinic acid	0.266419	0.714265	0.648076	-0.793409	0.161411	-0.0498146	-0.485869	0.27263	0.721154	-0.301315	0.369247	0.503754	0.0363019	0.648569	0.0361425	0.0153842	0.850164	-0.411864	-0.0878918	-0.47453	-0.260552	0.61246	-0.58069	0.455913	0.844846	-0.00392398	-0.0615541	0.786191	0.00142822	-1.73623	-0.284802	-0.112094	-0.438358	-0.926088	-1.09795	-0.00745701	-0.658945	-1.03751	-0.270809	-0.280172	-0.610758	0.436173	0.269186	-1.68919	-0.0796217	0.647117	0.406597	-0.257841	0.255071
Glutamic acid	-0.0272536	-0.298774	0.0996044	-0.0283805	-0.351214	-0.0956323	-0.273302	-0.0661943	-0.330924	0.196015	-0.0915039	-0.938587	0.013594	-1.84357	-0.443911	0.0312661	-0.175087	0.0100321	-0.366162	0.313564	0.413414	-0.456978	0.1354	0.507531	-0.441483	-0.106728	-0.112837	0.170562	0.436809	0.14981	-0.431992	-0.399405	-0.171899	-0.140407	0.299283	-0.0631556	0.55449	0.316479	-0.00962311	-0.274502	0.212658	-0.397367	-0.0288816	0.282593	-0.0422155	0.188651	0.645289	-0.145256	-0.125139
Deoxyinosine	-0.908174	1.15434	-0.420507	-0.190523	-0.714138	-0.486678	-0.100188	0.00689164	-2.19139	-0.219041	-0.56389	-0.888443	-0.405166	-0.319475	-0.463527	0.236508	0.302214	-0.0140549	-1.94549	-1.01093	-1.5502	-0.722874	-0.961883	-1.06164	-5.21189	0.130604	-0.781725	0.0600915	-2.25036	0.207541	-0.697453	1.35613	-0.964198	0.115134	0.0536447	-0.561541	-0.296502	-0.512939	-0.311988	-0.782613	-0.976252	-0.0898304	-0.473768	-0.395677	-0.471914	-0.734006	-0.677337	-1.39139	-1.06258
Phenylpyruvic acid	0.342345	0.561921	-0.325914	-0.201103	0.356459	0.321005	-0.312539	0.0143376	0.446644	0.253184	0.0571019	0.190212	0.570271	0.989012	-0.187915	0.378193	0.299873	-0.360793	0.33247	0.381704	-0.00139573	0.328774	-0.182231	0.726232	0.219715	-0.0877707	0.0758329	-0.825219	0.303126	-0.637717	-0.929406	0.763934	-0.555088	0.533142	0.339149	0.447891	-0.266663	-0.365284	0.0570011	1.57016	0.0679404	0.879032	0.178517	-0.932729	0.219186	0.0879024	0.334492	0.331003	0.0940401
Pyridoxine	-0.14464	-0.162759	-0.110258	-0.37843	0.267142	-0.00378109	0.285235	-0.290293	0.0608879	-0.403135	0.0567565	0.188405	0.170969	-1.97685	0.292501	-0.624714	-0.805015	-0.266873	0.627105	-0.538163	-0.999925	0.399658	-0.35614	-0.783607	-0.401573	-0.169015	0.557187	0.0701684	-0.236008	-1.46778	-0.93558	0.683989	0.884629	-0.0442411	-0.880155	-0.0152291	-0.0655999	-0.756264	0.12745	0.0364356	-0.119492	0.0892996	-0.0539764	-0.079083	0.20935	-1.01866	-0.644528	-0.408968	-0.788522
Indoleacetic acid	0.0358026	0.701352	0.318171	0.617027	-0.0172852	0.126774	-1.23751	-0.176981	0.887576	0.0114455	0.399201	-0.735252	0.333265	1.28095	0.361341	0.33634	0.833623	0.316754	0.526747	-0.721332	0.0043752	0.149689	-0.659726	-0.14274	1.03863	-1.23835	0.953133	-0.848816	-0.143296	-1.98225	0.5285	0.359335	1.60741	0.669652	0.611249	-0.387186	-0.454501	0.654211	-0.00787976	-0.331205	-1.40134	0.036669	0.911782	-0.354427	-2.11659	-0.154127	-0.269564	-0.533224	-2.16385
Malic acid	-0.0906514	-0.335029	0.0544213	0.0168965	-0.00340563	-0.605647	-0.644446	-0.116595	-0.483501	0.123838	0.152784	-0.082021	-0.546214	-0.693509	-0.878693	1.05591	0.0710202	-0.050046	-0.0403639	0.438201	1.29245	-1.15567	0.51471	0.965332	-0.457186	-0.421517	0.0781414	0.971925	1.41082	-0.00998442	-0.0779879	0.353707	-1.90785	1.08253	0.471538	0.105251	0.310733	0.31032	-0.765071	-0.258166	0.0533201	0.886359	-1.44993	0.140852	0.539023	0.0792414	0.870575	0.335286	0.12118
Lactic acid	-0.0761045	-0.327746	-0.25217	0.00715628	-0.15041	0.0601742	0.311844	-0.161342	0.771527	0.00131116	-0.341004	-0.553178	-0.0517954	0.244989	1.42408	-0.15811	-0.822387	0.0214326	0.287333	-0.0965545	-0.610947	1.30392	-0.300503	0.467005	-0.0633925	0.741395	-0.463836	1.65875	-1.86185	-1.42928	-0.142913	0.0684889	0.50202	-0.28364	-0.0266258	-0.244432	-0.115447	-0.40876	0.372952	0.717509	0.64083	-0.0961772	0.489739	0.756306	-0.35209	0.448291	-0.927209	-0.453046	-0.0615157
Nicotinic acid	-0.0113443	0.437231	-0.467729	-0.12276	0.410304	-0.333281	0.507397	0.367799	0.422059	-0.214826	0.0595989	0.853081	0.106394	0.686739	0.657024	-0.588947	-0.0961764	0.534327	-0.0674976	0.121249	-0.352925	1.23093	0.42964	0.353113	-0.763864	0.00217408	-0.0450373	0.507216	-0.281598	-0.362778	0.280591	-0.0627478	0.122606	0.243774	0.311725	-0.102278	-0.129843	0.458442	0.0276647	0.257214	-0.0610707	0.513667	0.50031	-1.62229	-1.19432	-0.666624	-0.589463	-0.469558	0.48672
Lipoamide	-0.0322788	0.927491	-0.544352	-0.0611442	-0.558182	0.133236	0.163975	-0.0366642	0.649151	-0.0797527	1.25766	-0.53439	0.453498	0.745889	-0.148511	-2.08222	0.395948	0.0253578	-0.0992427	-0.165749	0.271037	0.424847	0.00990831	-0.196975	1.11844	-0.48237	-0.48023	0.676694	0.856056	0.373983	-0.42562	1.25041	0.285944	0.452403	-0.391618	0.37496	0.327309	0.412243	0.403443	-0.129706	0.539826	0.575713	-0.177085	0.0632361	-0.754738	-0.126403	-0.311165	0.264158	0.682828
Inosine triphosphate	-0.280191	0.1505	-0.0236644	0.21642	-0.717151	-0.573577	0.221589	-0.11314	-0.370856	-0.327279	-0.270758	0.113973	-2.2977	-2.21808	0.167715	0.869882	-0.224154	0.118632	-0.595896	-0.412073	1.01116	0.192892	-0.0628787	0.269029	-0.0316152	-0.131876	0.387299	-0.439254	1.21787	0.344292	-0.416427	1.55771	-0.255996	0.334869	-0.0905468	-0.466531	-0.077151	-0.373993	-0.114596	0.216739	-0.32802	-0.740529	-0.0523307	-0.328592	-0.496888	0.0861535	0.0515957	-0.308896	0.178165
Thymidine	0.916105	0.530352	0.306959	-0.448455	-0.204552	-0.450026	0.395607	-0.29863	-0.659907	-0.726152	0.296129	-0.90194	0.113086	-0.621917	0.225062	-0.322381	0.0984813	-0.17094	0.70393	-0.544	0.137802	0.388744	0.0600992	-0.789728	-1.11672	-0.0158657	0.0699071	0.599477	1.18643	-0.252786	1.39847	0.260293	0.522266	0.333707	0.232526	-0.134949	-0.311983	-0.108805	0.096959	0.00424706	-0.0407093	0.945494	-0.0246257	-0.0254713	0.399934	-2.14447	0.270237	-0.555988	-0.50573
alpha-Ketoglutaric acid	-1.01332	-0.10547	-0.265767	-0.0160496	-0.0204489	-0.33265	-1.07968	-0.271272	-0.602049	-0.0450254	-0.631011	-0.187707	-0.29244	-0.551004	-0.906235	0.115933	-0.518034	0.126222	0.329736	0.146351	0.630602	-0.145265	0.422719	-0.760612	-0.417296	-0.636631	0.0230884	0.827633	0.103449	-0.00857674	-0.521132	0.0655098	0.0823801	0.286334	-0.219323	-0.0545693	0.327225	0.126174	0.322159	-0.457149	-0.328426	0.00904215	-0.710106	0.251433	-0.473388	0.100603	0.995637	-2.27155	-0.433706
Threonine	-0.581745	-1.05938	-0.815494	-0.300551	-1.29466	0.194184	-0.237313	0.262009	-1.23095	-0.0457855	-0.0814851	-0.281004	0.205449	-0.724727	-0.44719	-0.501421	-1.19238	-0.148722	-0.374403	0.212841	-0.0359098	-0.730851	-0.149479	0.547953	0.287093	1.11829	0.178575	-0.745826	-0.163689	-0.0366989	-0.639245	0.343154	-0.0264967	-1.03107	0.303443	0.599992	0.0785124	-0.179189	0.589698	0.0250118	0.113343	-0.729099	-0.142948	0.220428	-0.752921	0.403337	-0.599888	-0.0140062	-0.236687
Pentose	-0.0330004	0.28646	0.0144455	-0.262366	0.73247	-0.330267	0.438086	-0.369835	1.07255	-0.405807	-0.181622	0.210219	0.118467	0.658039	0.149427	-0.529397	-0.230929	-0.464293	0.642971	-0.578334	-0.99129	0.193642	-0.685783	-0.131756	1.00979	1.37998	0.323043	-0.0776957	-0.729332	-1.48284	0.155273	0.435639	0.807199	0.432058	-1.00643	-0.108955	-0.861264	-1.38745	-0.618209	-0.0462594	0.00937536	0.456089	0.205279	-0.179979	0.55106	-0.776677	-0.697972	-0.456298	-0.751891
S-Adenosyl-homocysteine	-0.242924	0.134802	0.290741	-0.0993198	-0.0376126	-0.02991	-0.190883	-0.127115	0.0776172	-0.297805	0.0421463	0.600347	0.23798	-0.430738	-0.220686	0.50701	0.35989	8.60131e-05	0.293037	-0.407281	-0.325522	0.846238	-0.289748	-0.805545	-1.31563	0.154345	0.893816	0.554596	0.126747	-1.55845	-1.36016	1.36562	-0.360131	-0.426969	-0.269442	0.0567171	-0.628577	-0.0518596	-0.281281	0.38957	0.521698	-0.218498	0.498699	0.155757	-0.660493	-0.918798	0.421674	1.03613	0.180851
Hexose	0.11426	0.228153	-0.197285	-0.301662	0.795742	-0.300261	0.828415	-0.554424	1.10806	-0.518747	-0.0248416	0.225891	0.112893	0.629585	0.412828	-0.526603	-0.653134	-0.555588	0.881901	-0.795687	-1.38447	0.27328	-0.912737	-0.487522	0.823246	-0.0234097	0.741766	-0.0852058	-0.517401	-1.67913	0.30162	0.357441	0.962959	0.583502	-1.02903	-0.259374	-0.709431	-1.53883	-0.474467	-0.144345	0.114186	1.00832	-0.126048	-0.276716	0.384111	-1.00906	-1.26155	-0.358205	-0.713065
Deoxyadenosine triphosphate	-0.931325	0.531559	-0.323665	-0.154302	-1.76764	-0.58733	0.149553	-0.557892	-1.78004	-0.721557	-0.911501	-0.0129596	-1.63692	-0.377992	-0.390456	0.649137	-0.683571	-0.0525546	-0.781503	-1.55205	1.03986	0.564082	-0.389881	-0.0194681	-2.24288	-0.443152	0.236909	-0.743	0.148849	0.175901	-0.978634	0.875894	-0.85915	-0.283558	0.160077	0.153302	-0.491446	-1.49028	-0.231625	0.31107	-0.796654	-0.32284	0.187185	-0.0700281	-2.25289	-0.810033	0.124274	0.0167091	0.0173043
Pyridoxal hydrochloride	0.885859	-0.614158	0.332647	-0.166145	0.186232	0.317869	-0.833466	-0.244565	-0.558918	-0.614568	-0.348603	-0.303352	0.546286	-0.25262	-0.913237	-0.265669	-0.123826	-0.306992	0.309366	-0.0812642	-0.862369	0.365971	-0.841836	-0.360205	-0.0335609	-0.500568	-0.0908097	-0.293318	-1.05963	-2.38179	-0.862564	0.481905	-0.384089	-0.772068	0.0158655	0.579482	-1.46311	0.0911916	0.833207	0.264498	-1.1292	-0.439997	-0.166639	0.154817	-0.389317	-0.928712	-0.790549	0.0404991	0.509475
Dehydroshikimic acid	-0.434558	-0.240601	0.752851	0.222682	0.0243379	0.200329	-0.214825	-0.21675	0.119491	-0.176703	-0.403823	-0.0139668	0.245826	1.01318	-0.227376	0.214692	0.217025	0.0984782	0.425654	-0.0852255	0.181982	0.35495	0.195599	0.721773	0.675743	-0.558202	0.744555	-0.0504621	-1.40285	0.131887	-0.0562584	-0.63196	-0.0687774	-0.0493866	-0.532925	0.0350203	0.0697184	0.784083	0.157311	0.127522	-0.614555	-0.412789	-0.106449	0.496213	-0.103345	-0.230673	0.403253	-0.963725	-0.469299
Adenosine triphosphate	-0.396748	0.198023	-0.0191931	0.259175	-0.759462	-0.583063	0.290686	-0.141968	-0.306295	-0.304244	-0.359402	0.123506	-2.0393	-2.69045	0.10738	0.828136	-0.149064	0.123513	-0.577109	-0.422396	1.05766	0.24506	-0.0902856	0.438475	-0.0266422	-0.0554335	0.295934	-0.438185	1.10463	0.376743	-0.431123	1.60538	-0.31682	0.461331	-0.103423	-0.481247	-0.11273	-0.405383	-0.156478	0.215445	-0.427153	-0.448251	-0.030019	-0.115416	-0.513053	0.0762268	-0.028871	-0.218025	0.277694
Deoxyribose	-0.0283947	-0.254349	0.0825654	0.907811	-0.597933	-0.290461	0.087222	-0.158937	-0.225363	-0.467789	-0.606473	-0.904645	-0.436732	0.717169	-0.866759	-0.209455	0.164709	-0.231521	0.0746016	-0.351242	-0.185204	-0.583714	-0.0369768	-0.326863	-0.581994	2.09005	0.714012	0.832091	-0.199412	0.333949	-0.28385	0.0183364	-1.47329	-0.504112	-1.93523	-0.824545	0.0308112	0.0196377	0.391322	-0.424033	0.331334	-0.0910583	0.500523	-0.189546	-0.506933	0.612787	-0.502089	-1.10631	-0.420047
Pyruvic acid	-0.702496	-0.220847	-0.565647	-0.260905	-0.162648	-0.140162	0.197067	-0.51467	-0.0587751	-0.42203	-0.505771	-0.177932	-0.146689	0.521498	-0.114912	-0.61713	-0.736932	-0.662861	0.36184	-0.43041	-0.6365	-0.0849486	0.524683	-0.304558	-0.0627059	0.845026	-0.151696	0.0017135	-0.932267	-1.8806	-0.560493	0.277574	-0.565324	-0.281235	-0.3279	-0.286649	-1.01048	-0.447973	0.213015	0.0565601	-0.898853	0.29846	-1.21058	-0.366991	-0.826141	-1.99291	-1.14328	-0.448949	-1.15628
Serine	-1.0012	-1.0315	-0.444929	-0.201915	-1.21241	0.0384259	-0.194065	0.331729	-1.24305	0.0206949	-0.295434	-0.23015	-0.0511786	-0.542913	-0.0527843	0.646639	-0.8894	0.0591611	-0.310529	1.39575	1.37889	0.269467	-0.0953066	0.357785	0.886394	0.314663	-0.0388902	-0.532507	1.2691	-0.228406	-0.487782	1.03317	0.84999	-0.851122	0.267683	0.434456	0.113882	0.279863	0.558544	-0.0854745	0.165191	0.0361324	0.569858	0.094199	-1.32652	-0.0461158	-0.0117008	-1.18949	-0.2062
Phospho-Serine	-0.158976	0.0120041	-0.380856	-0.404179	0.0525876	-0.254537	0.1532	-0.691505	-0.212235	0.374472	0.0413899	0.252852	0.102138	0.298932	0.123457	-0.39575	0.0742672	-1.12263	0.944285	0.253241	-0.541907	0.419136	-0.783819	0.285718	0.173773	0.407906	-0.557231	0.112156	0.261415	0.0398585	0.959925	-0.406361	0.0924368	-0.129422	-0.574819	0.0872902	0.647716	0.0731718	0.633047	-0.381358	-0.787925	0.0292136	-0.744794	-0.924382	-0.143703	0.198076	-0.242841	-0.554898	-0.486679
Aspartic Acid	0.648047	-0.122688	0.521171	-0.300976	-0.575419	-0.0572767	-0.125265	0.0785942	-0.818943	-0.15199	-0.652221	-1.01327	-0.138406	-0.466807	-0.75489	-0.263703	-0.432633	-0.155238	-0.541257	-0.0633069	-1.2142	-0.735133	-0.297212	-0.813508	-0.290714	-0.192705	-0.783209	-1.13193	-0.567536	2.79167	-0.731951	-1.22057	-1.25446	-1.21088	0.189926	0.478638	-0.659913	-0.0970153	0.043066	-0.614288	-1.79426	-0.644208	-1.25529	-0.522334	-0.466877	0.0368143	-0.968937	-0.554157	-0.357649
Methylglutaric acid	0.113673	0.346825	0.0451668	0.323749	0.227474	0.151756	-0.949402	0.178061	0.125356	0.180109	-0.0491089	-0.0768997	0.106562	0.599626	-1.05552	-0.195427	-0.478922	0.466304	0.193358	-0.399083	-0.334893	-0.410688	0.0741592	-0.817037	-0.101215	-0.0669762	-0.503872	1.02472	-0.189799	0.401947	-0.586811	-0.424553	0.196281	0.0680111	-0.359093	-0.118087	-0.231197	0.0392166	0.862331	-0.914026	-0.524951	-0.451428	-0.963799	-1.23119	-0.498026	0.57778	0.65759	-0.407135	-1.03228
cis-Aconitic acid	-0.0531437	0.29124	-0.212414	-0.197751	0.337892	0.285115	-0.841892	-0.799343	-0.0887309	0.230474	-0.398552	-0.263235	0.414487	0.907658	-0.0985047	-0.752335	-0.551443	-0.160388	0.338792	-0.780542	-0.977146	-0.64728	0.0776139	-0.743743	-0.311699	-0.577972	-0.451951	-0.472895	-1.58273	-0.442117	0.194337	-2.11417	-0.832496	-0.892345	-1.11492	-0.260416	0.0139642	0.00801	-0.0255836	-1.4473	-0.254752	-1.54617	-2.16434	-0.920657	-0.318788	-0.590338	-1.23428	-1.20027	-0.827442
Folic Acid	-0.180572	-0.0666983	0.0686294	-0.187102	0.723647	-0.0426592	0.983335	-0.342576	0.725731	-0.60386	0.228598	-0.102466	0.281074	0.143783	0.449178	-1.08252	-0.790543	-0.563993	0.93301	-0.640899	-1.75151	0.280439	-1.30583	-0.55785	0.318093	0.312171	1.07359	0.307755	-0.657805	-1.41935	-0.33357	0.144185	1.01366	0.692226	-0.30573	-0.0309843	-0.229512	-0.96845	-0.191693	0.354367	0.116744	1.54739	0.153894	-0.238233	0.401366	-0.763582	0.106057	-0.106344	-0.715045
Maleic acid	-0.286408	0.409695	-0.0378972	-0.0857271	0.276594	-0.444479	-0.0819887	-0.121295	0.643196	-0.533604	-0.239456	0.396049	-0.00269826	1.30387	-0.242348	-0.0707867	0.654486	0.222843	0.365849	0.0216042	0.93037	0.364808	0.101219	1.20627	1.01123	-0.847776	-0.158301	0.0516215	0.246023	0.438628	0.294749	-0.0785812	-0.368774	1.72289	0.024524	0.103002	-0.00409901	-0.463492	0.374112	-0.0992376	-1.03612	0.354777	0.409377	0.415752	0.143454	-0.0448531	0.431693	-0.603555	0.470797
Citramalic acid	-0.787683	-1.55388	-0.198817	-0.00215942	-0.212992	-0.654705	0.589044	-0.363847	-0.0977204	-0.101551	-0.159069	-0.178112	-0.333559	0.0841727	0.242468	0.133612	-1.12945	0.220854	-0.556076	-0.0101803	0.304268	-0.139442	0.235909	0.0203892	0.880777	-0.783275	0.216548	-0.22261	0.0892692	-1.84628	-0.734728	0.311089	-0.0639853	-0.385906	0.0544024	-0.414364	0.0924788	-0.51889	-0.562611	0.442461	-0.811106	-0.757814	-1.4045	-0.507729	-0.672421	-0.499999	0.489159	-0.99929	0.882041
Nicotinamide adenine dinucleotide	0.193789	-0.177382	0.0221801	-0.0817901	-0.130083	-0.0315117	-0.353061	-0.487813	-0.0509889	0.100461	-0.142505	0.14013	0.0909315	-1.86261	-0.273134	0.446293	0.0242205	0.0902197	-0.741862	-0.00843685	0.39052	0.66446	-0.0876805	0.120038	0.155962	-0.139169	0.261598	0.332455	-0.269265	0.351207	0.129878	0.28175	-0.513416	-0.351408	0.0659707	0.171906	-0.132923	0.0334365	0.102048	0.239168	-0.41506	-0.0493303	-0.043994	0.119033	0.127616	0.10511	-0.248501	-0.337149	0.0138776
Deoxyguanosine	0.130988	0.605714	-0.446422	-0.360403	-0.454863	-0.96567	-0.53183	-0.683321	-0.663514	-0.121641	0.033631	-0.740466	-0.293871	0.842798	-1.24659	0.191633	-0.704164	0.278783	-0.484159	-0.753412	-1.15198	-0.210926	-0.356132	0.443892	-1.69811	-1.86654	-0.0292477	0.4157	-0.13498	0.492652	0.986621	-0.897992	-0.438266	-0.0275121	0.782338	-1.10407	-0.182545	0.17864	-0.634286	-1.67281	0.325391	-0.747946	-0.322867	-0.168172	0.284317	-0.23213	-1.28317	-0.742118	-0.363875
Malonic acid	0.225723	0.455599	-0.0702909	-0.456749	-0.234155	-0.180262	0.132106	0.134059	0.642741	-0.593569	-0.017888	0.189574	0.232865	0.687132	0.654444	-0.0560216	0.490128	-0.00807107	0.71194	0.0430942	-0.392089	0.585203	0.126556	0.575447	-0.00322637	-0.228918	0.497095	-0.128232	0.435363	0.381238	0.876173	0.644286	-0.820093	0.30582	-0.158974	0.0704196	0.219848	0.0940744	0.213244	-0.658062	0.119613	0.0812349	0.403731	-1.86343	-0.11613	-0.488223	-0.0424425	0.0988804	-0.157304
Guanine	-0.0694236	1.26468	-0.37721	0.093325	-0.483474	-0.433129	-0.233363	0.738495	0.660096	0.0107652	0.695964	-1.39838	-0.0896474	0.772476	0.377337	0.104473	0.60201	0.5433	-0.0640186	0.456236	0.531715	0.770443	0.378354	0.00396682	0.585172	0.168378	0.432053	0.795824	1.3613	0.162465	0.131401	-0.974399	1.16581	0.966238	-1.0651	-0.148169	-0.940702	0.827866	-0.424649	1.06772	-0.780824	-0.0201375	0.221715	0.481596	0.757864	0.547076	1.46515	1.57285	0.743469
Ribonic acid gamma lactone	-0.00775323	0.311549	0.0860133	0.363127	-0.191518	-0.193781	0.83903	0.674807	0.258337	-0.225385	0.495305	-1.62775	-0.143488	0.897779	0.0782633	0.234201	0.47735	-0.388139	-0.0821989	-0.00632681	0.901024	0.150128	-1.13309	-0.121629	0.268713	0.141023	0.201228	0.665887	0.852106	0.442973	-0.0779456	-0.72238	-0.780849	0.0867673	0.00127429	-0.134298	-1.50442	-0.201082	0.200055	0.150618	-0.0517693	-0.120384	0.136053	0.348904	0.129944	-0.104082	0.575414	-0.475616	0.652691
Hydroxyglutaric acid	-0.841256	-1.5865	-0.2259	-0.147487	-0.394069	-0.63081	-1.17556	-0.390803	-0.130202	-0.00706645	-0.153897	-0.097893	-0.473994	-0.193916	-0.335786	0.154312	-1.2189	0.187169	-0.546174	0.0596838	0.388108	-0.0859159	0.352077	0.0588921	0.96997	-2.19834	-0.00552054	0.139131	0.00542837	-1.40017	-0.884444	0.411824	-0.0260902	0.105291	0.0249912	-0.443905	0.125137	-0.27757	-0.465135	-0.236604	0.0689412	-0.58143	-1.3492	-0.414016	-0.716915	-0.488589	0.912761	-1.00474	0.309769
Deoxyadenosine monophosphate	0.193423	-0.31679	-0.525419	-0.186649	0.90993	0.446352	-0.817277	-0.133854	-0.267737	0.48826	-1.33777	1.17713	0.441997	0.618413	0.0433756	1.10626	0.645679	0.550367	0.132298	-1.02387	0.767287	0.197448	-0.480645	-0.246684	-1.65734	-1.27663	-0.787865	0.00751494	-0.951178	0.224856	0.0511602	-2.47032	-0.294442	0.0487585	0.162053	0.104534	-1.34735	-0.416231	0.398718	-1.14582	-1.30459	-0.718659	-0.369135	0.162884	-1.33886	-0.270335	-0.213547	-0.15734	-0.479433
N-Carbamoyl-aspartic acid	-0.717597	-1.68554	-0.858111	-0.376883	0.293554	-0.595774	-0.877484	-0.488305	-0.864423	1.01359	-0.264024	-0.378329	0.0207162	-2.55729	-0.793042	-0.230441	-0.448798	0.0354672	-1.27457	-0.2649	-1.80646	0.0651539	0.208204	-1.10241	-2.04479	-0.578273	-0.770832	-0.393582	-1.53664	-0.437001	-0.896363	-0.711033	-1.34474	-0.3327	0.0573924	-0.0140398	-0.182362	0.388697	-0.671304	-0.90756	-0.619798	-1.28559	0.327489	1.09155	-1.14206	-1.83504	-0.549578	-1.36873	-0.317936
Deoxyribose phosphate	-0.213886	-0.100654	-0.042609	-0.127253	-0.135752	-0.283887	-0.0209823	0.000501379	0.432279	-0.194007	0.190013	0.237249	0.0579729	0.529557	-0.29169	-0.0923866	-0.191957	-0.301094	0.281896	-0.266249	0.493292	0.0280501	0.0775729	-0.00669882	-1.01592	0.127243	0.0336225	0.117172	-0.503583	0.467372	1.18282	-0.399311	-0.699401	1.07271	-0.277542	-0.126937	-0.404984	-0.0347432	-0.203057	-0.184682	-0.0649819	0.083066	0.116073	0.266082	-0.29855	0.300695	-0.206602	-0.928499	-0.632846
Allantoin	-0.0644438	0.106586	-0.101568	0.237468	-0.437908	0.0329526	0.379427	-0.30461	-0.0385335	-0.20236	-0.419001	0.385064	0.170119	-0.147919	0.0183757	-0.240146	-0.560317	-0.374159	-0.0281574	-0.522671	-0.247951	0.289142	-0.315876	-0.700798	0.346899	0.623378	0.864877	0.286206	0.0817358	-0.289262	-0.525466	0.688344	0.502672	-0.308263	-0.690058	-0.175593	-0.146321	-0.542828	0.33128	-0.0775713	-0.712592	-0.187129	-0.160241	0.143129	-0.0410251	-0.445821	-0.840294	0.157069	-0.799729
Isopropylmalic acid	0.494053	0.720646	-0.0819094	-0.0884642	0.165115	-0.197516	-0.254956	0.43779	0.777603	-0.0446976	-1.1436	0.557947	0.282231	1.05972	-0.537299	-0.678872	1.09185	0.715345	0.139465	0.41286	0.0396343	0.960277	-0.116016	0.0578797	0.464796	0.887629	-0.612326	-0.218067	0.764492	2.02908	-0.288821	-0.245662	-0.921928	0.358456	0.547601	0.240199	0.12223	0.215191	-0.214259	1.19634	-0.497134	0.756288	0.695195	-1.12035	0.077508	0.822587	0.8533	0.270207	-0.486424
Xanthine	-0.216332	0.645284	-0.226795	-0.192456	0.160234	-0.131574	0.177233	-0.160676	-0.0014731	-0.320585	0.0115665	0.303773	0.192704	-0.0631792	0.136591	-0.471031	-0.636435	-0.268793	-0.171991	-0.517382	-0.654716	0.419713	-0.452511	0.29516	0.0825705	0.0183922	0.74492	0.248466	-0.477548	-1.17703	-1.01287	0.566766	0.0845595	0.376519	-0.417248	0.0255218	-0.341021	-0.418023	-0.10221	0.0441722	0.132045	0.274847	0.242462	-0.503736	0.391731	-0.429465	-0.647918	-0.200992	0.0476072
Uracil	-0.0380807	-0.501039	0.00174367	0.0771472	0.316547	-0.272684	0.427764	-0.168626	0.371003	-0.42392	-0.203586	-1.49186	-0.0162306	-0.133203	0.767749	-0.0494306	0.678386	-0.100698	0.44846	-0.413174	-1.25968	0.708254	-0.506702	-0.235826	0.176549	0.0151421	-0.646166	0.679809	-0.359323	-0.0754102	0.0582352	-0.0993048	0.871195	0.0880293	-0.947018	-0.0946038	-1.01775	-0.84904	0.286307	0.0810478	0.476887	-0.135797	0.426905	0.187065	-0.302634	-0.138599	-1.01284	0.222098	-0.159954
Ketobutyrate	-0.122662	0.3248	-0.0157322	0.175618	0.0815384	0.0839049	0.154487	0.460681	0.465398	0.0179036	-0.210265	-0.253173	0.122276	0.882115	0.0859786	-0.146403	-0.00431493	0.150753	0.251483	-0.09753	0.51862	0.548237	-0.447285	0.640237	0.471346	-0.0292307	-0.136668	0.442104	-0.159813	-0.582481	0.34364	-0.0180162	-0.265122	0.436605	0.254809	0.0812213	-0.0242378	-0.454388	0.105561	0.368804	-0.134536	0.479535	0.321459	0.175156	0.183922	0.354093	0.41861	0.362991	-0.178549
O-Phosphorylethanolamine	-0.42511	-0.528848	-0.0854842	0.554262	-0.0328838	-0.382006	-0.349353	-0.466832	-0.109287	-0.497685	-0.226399	-1.13085	-0.388142	0.201562	0.0941021	-0.407155	0.549424	0.183847	-2.47426	0.213814	-0.0669784	-0.0307624	-0.127022	-0.00964665	-0.163335	-0.663395	-0.595967	-0.564998	-0.521914	0.261778	-0.311488	-0.962346	-1.0569	-0.92974	0.197078	-0.456264	-0.266625	-0.216434	-0.431398	-1.09176	0.334247	-0.735094	-0.131293	-0.708136	-0.235399	-0.253682	-0.000155723	0.0897908	0.109541
Uridine diphosphohexose	-0.420881	-0.0938879	-0.2389	-0.0804876	-0.028307	-0.327829	-0.329273	-0.234537	-0.262315	-0.0511857	-0.185331	0.0989555	-0.0439591	-1.36832	-0.412994	-0.280426	-0.0625587	0.0314187	0.13383	-0.228642	0.652708	0.376476	0.160442	-0.0827598	0.544643	-0.171233	-0.0913679	0.171495	0.124122	-0.741927	-0.14083	-0.471337	-0.73521	-0.793029	0.337937	0.578463	-0.00800704	0.0588374	-0.123843	-0.285348	-0.400824	-0.509797	0.024071	-0.0666798	-0.186109	-0.188493	0.233105	0.0590142	-0.115692
Deoxycytidine	-0.479247	-0.330184	-0.508533	0.666	-0.443726	-0.00726263	0.318145	-0.261586	-0.521321	-0.0687285	-0.284732	-0.433249	0.0417258	0.431666	-0.0102126	-0.0462286	-0.151179	0.0942345	0.0172852	0.0191201	-0.628982	0.195627	0.246285	-0.406156	-0.346458	0.537533	-0.490652	0.364359	0.340499	-0.0124306	0.183133	-0.0911703	-0.325842	-0.0162822	0.173265	-0.752585	0.282044	-0.547458	0.156914	-0.146356	-0.578841	0.0819953	-0.404955	-0.222248	-0.0290543	-0.281452	0.44323	-0.688458	-0.811134
[truncated: 332 more columns]
