# Supplementary material for: Metabolic mapping of the human solute carrier superfamily
Source: Mol Syst Biol. 2025 May 12;21(6):560–98. doi: 10.1038/s44320-025-00106-4 (PMC12130231; doi:10.1038/s44320-025-00106-4)
Supplement: Supplementary file 11 — Dataset EV7 [file 44320_2025_106_MOESM11_ESM.xlsx]

## Sheet: Legend
Header	Description
rows	each row corresponds to an ENSEMBL gene name included in the clustering
columns	each column corresponds to a differential gene expression analysis ID included in the clustering

## Sheet: Dataset EV7
rowname	AN02VR-E	AN02VS-B	AN02VT-7	AN02VV-Q	AN02VW-U	AN02VX-0	AN02VZ-6	AN02W0-2	AN02W1-4	AN02W2-K	AN02W3-8	AN02W4-A	AN02W5-X	AN02W7-Y	AN02WA-T	AN02WB-F	AN02WC-S	AN02WE-9	AN02WF-V	AN02WG-N	AN02WH-H	AN02WK-Z	AN02WM-P	AN02WP-C	AN02WR-5	AN02WS-1	AN02WT-W	AN02WV-E	AN02WW-B	AN02WX-7	AN02WZ-Q	AN02X1-0	AN02X2-6	AN02X4-4	AN02X5-K	AN02X6-8	AN02X7-A	AN02X9-G	AN02XA-Y	AN02XB-3	AN02XC-M	AN02XE-T	AN02XF-F	AN02XG-S	AN02XH-9	AN02XN-H	AN02XP-Z	AN02XS-R	AN02XT-C
ENSG00000198712	-30.887	0.085326	-0.00817839	-0.0179796	-6.20752	-0.0514855	-0.0280969	-0.0106357	0.357966	0.168379	-10.464	11.7481	0.1666	-0.0247044	0.00713939	0.000628852	-0.0323639	-0.0208491	0.0110887	-0.13311	-0.068282	-0.0374225	1.09027	0.00926273	45.5773	1.39371	0.128079	0.0136785	-0.00957063	-0.0248509	0.03108	-0.141916	-0.222486	-0.00431175	-0.165567	-0.175051	-0.226299	-0.0267347	-0.549775	-8.72427	-21.837	-0.0721106	-0.663771	44.3644	-0.36772	3.50729	-0.0184022	-0.0294711	-2.5626
ENSG00000198899	-30.706	7.35326	-0.00804771	-0.0179504	-6.53418	-6.08503	-0.0281273	-0.0106148	0.634276	0.176031	-0.0422242	12.6707	0.399909	-0.0246668	0.00709051	0.0010593	-0.0321771	-0.0208094	0.0145497	0.106361	-0.0693882	-0.0374413	1.14381	0.00927193	51.8236	4.72685	0.137365	0.0136742	-0.00166454	-0.0247914	0.0311192	-0.0807768	-0.240674	-0.00439031	-0.0973565	-0.13082	-0.217717	-0.0266539	-0.632835	-8.81153	-0.00378399	-0.0674893	-0.36048	42.6212	-0.0917111	2.81955	-0.0185696	-0.0290184	-1.70562
ENSG00000198727	-24.8022	8.91854	-0.0080433	-0.0157865	-4.46143	-0.0515125	-0.0282124	-0.010671	0.459264	0.340246	-0.0422466	11.9534	0.312656	-0.0247558	0.00692494	0.000956413	-0.0355448	-0.0208876	-0.0399054	-0.0963682	-0.0747688	-0.0375836	1.00327	0.00926581	40.195	1.4665	0.132103	0.0126704	-0.0407033	-0.0254773	0.0311109	-0.159164	-0.491963	-0.00442163	-0.139746	-0.100633	-0.358335	-0.0268013	-1.86027	-6.57988	-30.5592	-0.0736576	-0.420821	-0.02846	-0.0398102	5.0353	-0.0186889	-0.0300221	-2.50371
ENSG00000198888	-23.4999	7.19031	-0.00799321	-0.0168453	-2.89441	-0.0514405	-0.0280966	-0.010625	0.786286	0.318212	-0.0422346	13.1135	0.263152	-0.0246954	0.00702179	0.00107321	-0.0323552	-0.0210507	-0.193064	-0.110409	-0.0663364	-0.0375453	1.32159	0.00926773	43.6049	-1.05839	0.121608	0.00288191	-0.0082994	-0.0251518	0.0311147	-0.0434773	-0.87561	-0.00440153	0.0255384	-0.0338996	-0.314584	-0.0267499	-1.64537	-6.05818	-17.2927	-0.0708911	-0.445815	30.4421	-0.0490274	-0.00144118	-0.0186522	-0.0301756	-3.14637
ENSG00000228253	-33.8681	0.0763371	-0.00805619	-0.0179453	-6.95674	-0.0515054	-0.0280846	-0.0106955	0.482344	0.0632645	-0.0421824	-0.00097665	0.0194628	-0.0248726	0.00703595	0.00386823	-0.0323123	-0.0207442	0.0839325	0.645152	-0.0715735	-0.0375901	0.659805	0.00912345	-0.022179	0.567474	0.117152	0.0127362	-0.00117084	-0.0250918	0.0310845	-0.139097	-0.0705067	-0.00533797	-0.190021	-0.11025	-0.0901393	-0.0267723	-0.355412	-0.276984	0.00103622	-0.0590889	-1.28277	-0.0300312	-3.19053	3.79644	-0.0186089	-0.0286699	-10.6652
ENSG00000197774	-20.8046	0.0189521	-0.00780513	-0.0180296	-2.7069	-0.0514389	-0.0280411	-0.010772	0.120695	3.66027	-0.0424498	5.56984	-0.682129	-0.0244918	0.00708619	-0.00184623	-0.0317249	-0.0226517	-0.314721	-0.483539	-0.0620996	-0.0374627	0.395842	0.00907779	-0.020861	-0.583909	0.156853	0.0149752	0.0536209	-15.7025	-15.205	0.19508	-5.07869	-0.00424164	0.0338575	-0.0826343	-0.24982	-0.0266174	0.11717	-7.42553	-0.000437913	-0.0682457	-0.996806	21.1744	-1.2968	-0.213293	-0.0185701	-0.0282581	-0.650184
ENSG00000198938	-23.2119	-0.357644	-0.0080655	-0.0180106	-6.80914	-8.89865	-0.0281022	-0.0110092	0.3233	0.198091	-0.0422758	12.0591	0.0438016	-0.0250581	0.00700389	0.000658554	-0.0321286	-0.0208395	-0.0673651	-0.247758	-0.0782895	-0.0374991	0.89453	0.00918061	45.9057	9.64118	0.114369	-31.3037	-0.0236631	-0.02868	0.0311294	-0.0313919	-0.278762	-0.00439463	-0.106204	-0.23729	-0.336927	-0.0267958	-1.28035	-8.62531	-21.7548	-0.0892807	-0.37165	28.5478	-0.0905738	2.74407	-0.0186265	-0.0296063	-2.2909
ENSG00000104899	-19.8277	-0.0821945	-0.00836081	-0.0181721	-0.36686	-0.051441	-0.028029	-0.00833614	1.01086	10.8414	-0.0421086	0.200265	0.441838	-0.0240308	0.00659308	-0.00116116	-0.0311746	-0.0222603	-10.6433	1.01317	-0.0508744	-0.0371897	0.514812	0.0063428	-0.0215257	-0.0801293	0.160844	0.0177474	12.5001	-0.0247334	0.0307621	0.0478772	-0.999464	-0.00409085	-0.300396	-0.148865	-1.01146	-0.0266801	-0.624758	-7.47274	0.00248785	-0.0501575	-0.874348	15.718	0.814659	0.834605	-0.0188139	-0.0286547	0.204033
ENSG00000198804	-22.1057	4.93812	-0.00806915	-0.0182505	-6.14334	-13.6728	-0.0280665	-0.0107891	0.314073	6.0905	-12.4142	9.50174	-0.107254	-0.0248255	0.00688653	0.000733262	-0.0325632	-0.0209852	-0.143702	-0.957426	-0.0828743	-0.0376915	0.953222	0.00924962	-0.0179969	-0.546857	0.10232	0.00945796	-0.0708839	-33.7581	0.0311261	-0.0831351	-0.442891	-0.00442705	-0.0774296	-0.0696553	-16.6208	-0.0268404	-3.54852	-6.04949	-37.6252	-0.0982866	-0.531474	-0.0285441	-0.10407	-0.337076	-0.0187686	-0.0293321	-3.47222
ENSG00000198886	-26.4879	9.56776	-0.00801583	-0.0181358	-4.19763	-0.0515255	-0.0281356	-0.0107002	0.350386	0.360619	-0.0422444	11.2384	0.0968412	-0.0247487	0.00692186	0.000867733	-0.0304152	-0.0209059	-0.116754	-0.656324	-0.0708545	-0.037541	1.09185	0.00927818	35.6402	0.454864	0.0870352	0.00970044	-0.0456646	-29.1154	0.0310714	-0.0884263	-0.416929	-0.0044406	-0.245137	-0.113012	-0.32175	-0.026875	-4.25862	-6.88557	-34.5147	-0.0707134	-0.426866	21.2013	-0.0800463	0.525946	-0.0187329	-0.0302686	-3.2545
ENSG00000250067	-25.0012	0.0224717	-0.00786438	-0.0181447	-2.16361	-0.0514381	-0.0280887	-0.0106272	0.998159	0.79541	-11.5083	6.30345	0.407469	-0.0246943	0.0070199	0.000324435	-0.0327036	-0.0205794	-0.406584	0.151027	-0.0500523	-0.0374855	1.11221	-78.9198	-0.0232797	-0.0640277	0.116395	0.0174646	0.0251873	-0.0251709	-13.6119	-0.130299	-0.233099	-0.00466374	-0.437117	-0.256842	-0.143947	-0.0265292	-0.136274	-8.85678	0.00064476	-0.0586945	-6.15565	-0.0295772	-0.198126	0.0131854	-0.0186723	-0.0282123	-3.74453
ENSG00000177943	-21.2829	0.0185194	-0.0102042	-0.0180673	-2.06034	-0.0513668	-0.0280907	-0.0107692	-0.157612	0.165631	-0.0423006	0.14157	-0.945905	-0.0249549	0.00692064	0.000800948	-0.032226	-0.0220031	-14.4038	-1.79816	-0.0876362	-0.0377922	-0.1558	0.00835714	-0.0232789	0.573265	0.272477	0.0156694	-0.0090108	-0.025398	-17.5753	-0.106802	-11.2706	-0.00460919	-0.0199182	-0.18845	-1.19704	-0.0265934	-0.478522	-6.92348	0.00397653	-0.054573	-6.92803	-0.0295974	-3.56989	-0.362944	-0.018607	-0.0281962	-0.907477
ENSG00000198563	-12.8635	0.494104	-0.00870912	-0.0181976	-0.371819	-0.051361	-0.0279637	-0.0107622	1.0826	5.15803	-0.0424425	5.91405	0.730955	-0.0244033	0.00744197	-0.000548025	-0.0312429	-0.0212589	-0.209951	0.304127	-0.049804	-0.0373799	0.805699	0.00796948	-0.0212432	-0.459135	0.182378	0.0197224	0.126198	-0.0276733	0.0308518	0.498985	-0.841894	-0.00413671	0.407972	0.0118455	-1.77202	-0.0264046	0.345489	-4.71953	0.000343389	-0.080617	-3.77362	7.77895	0.158198	-0.0587664	-0.0185134	-0.028067	-0.513214
ENSG00000009950	-21.8557	-0.0234389	-0.00941545	-0.0180736	-2.34075	-0.0514508	-0.0281085	-0.0129265	-0.286076	0.40361	-0.0422978	4.05129	-0.231253	-0.0250771	0.00578695	0.000760944	-0.0317781	-0.0209936	0.213598	1.1774	-0.075631	-0.0372534	0.320036	0.00812675	-0.023256	0.295404	0.243855	0.0155962	0.0659765	-0.0251729	-9.18337	-0.149572	-0.247858	-0.00462685	-0.200549	-0.280337	-0.736261	-0.0265904	0.364791	-0.452161	0.00211237	-0.0725069	-2.51804	-0.0295382	-0.101536	1.41887	-0.0186281	-0.0286391	-1.12393
ENSG00000198786	-20.5852	5.17941	-0.0080289	-0.0182142	-3.29333	-0.0515464	-0.0281228	-0.0107754	0.543102	0.331652	-12.9862	8.81298	-0.221316	-0.0248665	0.00682893	0.000638255	-0.0325333	-0.0209158	-0.153001	-0.872053	-0.0803818	-0.0376686	0.669053	0.00915402	-0.0197083	-1.35001	0.09359	0.0146909	-0.0639474	-37.3718	0.0311173	-0.0594768	-13.2474	-0.00394935	-0.155087	-0.00174866	-21.5183	-0.0269265	-4.82288	-9.73751	-40.787	-0.0783641	-0.466184	10.8601	-0.114941	-0.0293524	-0.0188164	-18.8535	-3.47926
ENSG00000221978	-8.45444	0.0115809	-0.00885106	-0.018013	-0.360596	-0.0513831	-0.0280148	-0.0109252	0.58712	3.7719	-0.0426875	3.90113	0.416118	-0.0244703	0.00724051	-9.48713e-05	-0.0299527	-0.023589	-0.833177	0.528374	-0.0547849	-0.0375445	1.06491	0.00850357	-0.0201587	-0.10443	0.256732	0.0327585	0.304716	-0.027446	0.0307439	0.0930456	-1.26668	-0.00376802	-0.0685416	-0.0960182	-0.970291	-0.0265057	0.228035	-1.37288	-0.00156501	-0.00447191	-2.7195	13.6658	-0.0856191	1.09514	-0.0185142	-0.0282294	-1.15283
ENSG00000198695	-21.3329	0.121852	-0.00790202	-0.0178827	-0.305035	-13.8079	-0.0280675	-0.0105756	0.636975	0.162872	-0.0422098	0.156008	0.404172	-0.0248949	0.00713543	0.00124639	-0.0312221	-0.0206283	-21.9535	0.500375	-0.0359095	-0.0377942	0.952288	0.00964374	-0.0221749	-0.354962	0.094989	0.0205651	0.0741154	-0.0253215	0.0306499	-0.105907	-0.382255	-0.00417585	-0.0971084	-0.0276774	-0.213366	-0.0267476	-5.10478	-0.216262	-7.00808e-05	-0.029373	-0.769934	-0.0297911	-0.405507	-0.00883929	-0.0186584	24.267	-7.30251
ENSG00000213903	-17.1431	0.235032	-0.00453704	-0.0181541	-1.3708	-0.0514155	-0.0280567	-0.0106024	0.808161	7.63465	-0.0422677	9.32705	0.614061	-0.0241056	0.00701915	0.000245065	-0.0301996	-0.0207366	-0.203016	0.867141	-0.0534448	-0.0372621	1.34584	0.00930999	-0.0211052	-0.296266	0.182045	0.0183983	0.00864418	-0.0255552	0.0308281	0.220462	-0.302107	-0.00419169	-0.0627132	-0.137241	-0.53476	-0.026493	-0.349533	-3.98022	-0.000163	-0.054783	-5.44507	-0.0290172	0.0551882	-0.237432	-0.0186171	-0.027997	-0.555056
ENSG00000114270	-22.7602	-0.0216551	-0.00788182	-0.0181081	-2.69076	-0.0514332	-0.0280613	-0.011438	0.0546814	0.143217	-0.0422673	0.27511	-0.00438397	-0.0248981	0.00718405	0.000682013	-0.0321743	-0.0205465	-0.0833794	-0.000871699	-0.0664663	-0.0377855	0.57346	0.0081833	-0.0229967	-0.0243161	0.185177	0.0138417	-0.013438	-0.0248129	-13.746	0.0281139	-0.506878	-0.00471731	-0.238632	-0.217333	-0.486524	-0.0265846	0.297811	-9.89858	0.000576092	-0.0837419	-2.57107	-0.0302566	-0.490098	0.11619	-0.0186274	-0.0289322	-2.82336
ENSG00000128709	-17.5418	0.138059	-0.0113159	-0.0183434	-0.592281	-0.05142	-0.0279986	-0.0107664	-0.601527	4.80475	-0.0423981	3.57299	-1.24933	-0.0242364	0.00688413	0.00122463	-0.0321303	-0.0212658	-0.254523	-0.830959	-0.0528097	-0.0373479	-1.26412	0.00956609	-0.0216004	-0.1952	0.161694	0.017242	0.0645435	-0.0237965	0.0309104	-0.0547805	-0.598881	-0.00423942	-0.286197	-0.171518	-0.347608	-0.0265637	-1.91447	-6.90679	0.000414491	-0.010851	-6.28391	-0.0291978	0.0153939	0.190214	-0.0185658	-0.0282813	0.181336
ENSG00000185324	-16.6067	0.0208278	-0.00890556	-0.0189944	-1.93614	-0.0514579	-0.0280875	-0.0108104	0.340065	0.0807568	-0.0423815	0.600137	-0.178014	-0.0253632	0.00633905	0.000654296	-0.032338	-0.0203011	-0.00239219	0.191536	-0.0658389	-0.0377545	0.208449	0.00762161	-0.0218122	-0.355899	8.45075	0.0147294	0.0306346	-0.0247732	-6.38699	-0.370039	-0.494808	-0.0050071	-0.435952	-0.297211	-10.2034	-0.0266493	-0.396426	-4.03625	0.00101174	-0.0388093	-0.719675	-0.0291107	-0.409971	0.126468	-0.0186311	-0.0282751	-1.43243
ENSG00000188211	11.2845	0.225313	-0.0102963	-0.0418002	1.14422	-0.0513065	-0.0278464	-0.00938056	1.5066	1.05833	-0.0421002	-0.00367107	0.980826	-0.0253698	0.0100124	0.00142663	-0.0298424	-0.0178674	0.256362	0.764672	0.000333682	-0.0377473	1.02558	0.00911195	-0.0218224	0.0508111	-0.534849	0.0243549	-0.0854893	-0.0245966	0.0315487	14.9301	0.598962	-0.00415693	10.4044	12.9644	0.949011	-0.0262071	0.201682	5.79896	0.00171716	-0.0283909	4.42533	-0.0300858	1.14954	-0.0267053	-0.0183082	-0.0283706	1.99761
ENSG00000120075	0.0413264	0.0497339	-0.00799562	-0.0185824	-0.587005	-0.0514012	-0.0281	-0.0117509	-2.56737	0.229169	-0.0422318	0.0742705	-2.62098	-0.0246434	0.0063622	0.00105959	-0.0324217	-0.0206826	-0.110797	-3.53018	-0.0708391	-0.0375775	-4.20979	0.00893152	-0.0218185	-0.0210752	0.890598	0.017226	-0.0213354	-0.0271273	0.0310608	-0.251616	-0.312479	-0.00447406	-0.304184	-0.203154	-0.323311	-0.0266018	-0.757029	-0.71728	-0.00146507	-0.0173626	-4.35105	-0.0300988	-3.06897	-0.260909	-0.0185424	-0.0288387	-0.287298
ENSG00000104897	-8.63432	-0.23262	-0.00683999	-0.0186717	-1.18484	-0.0514417	-0.0281251	-0.0114393	0.390837	-0.30396	-0.0422137	0.436739	0.625043	-0.0244427	0.00409644	0.000235841	-0.0344466	-0.0190563	-0.269526	0.20737	-0.0254527	-0.0375763	0.644171	0.00596786	-0.026404	0.0805083	3.22365	0.0592753	0.0857501	-0.0228664	0.0307718	-0.434557	-1.4431	-0.00475067	-0.581497	-0.261348	-1.44555	-0.0266512	-0.127985	-2.59133	0.00194189	-0.00720462	-2.84651	-0.0273207	0.139884	-0.10041	-0.0186216	-0.0277378	-1.47488
ENSG00000133124	6.19149	-7.41427	0.00712399	-0.0295248	-0.375136	-0.0513781	-0.027871	-0.0100783	-3.15386	0.572687	-0.0421495	-0.213822	-4.05546	-20.3978	0.00686123	0.00116192	-0.0305302	-0.0188366	0.100388	-1.87473	-0.280391	-0.0377313	-4.75089	-0.00198699	-0.0283685	0.843137	-6.09184	-30.6047	-0.708064	-0.02486	0.0313308	10.8886	-6.72494	-0.00512286	11.216	-0.00252237	0.31151	-0.0264085	0.273088	-0.238163	-0.00189046	-2.38067	2.01322	-0.0303156	-3.07466	0.216168	-0.0184367	-0.0290045	0.631437
ENSG00000132424	-8.6335	0.389475	-0.00759646	-0.0183309	-0.696225	-0.0513942	-0.0279872	-0.0106232	0.549394	0.345501	-0.0430815	2.93575	0.270752	-0.0243195	0.00571796	0.000392206	-0.0271492	-0.0224454	-0.424586	0.187238	-0.0751264	-0.0373663	0.16547	0.00656292	-0.0160768	-0.0752756	0.145424	0.01742	0.0879413	-0.0264288	0.0312335	0.406836	-0.483222	-0.00419669	0.198471	0.0666828	-0.291585	-0.0264513	0.151862	-0.985266	-0.000556485	-0.0810156	-2.3508	-0.0266531	0.294559	-0.044047	-0.0183937	-0.0309517	-0.430023
ENSG00000161996	0.0411366	0.0172751	-0.00842874	-0.0180192	-2.02436	-0.0514027	-0.0280924	-0.0163933	1.20041	1.2563	-0.0422989	5.11736	0.438772	-0.0247639	0.00745545	0.000119422	-0.0320733	-0.021542	-0.00502551	0.294896	-0.0609855	-0.0375574	1.33372	0.00746259	-0.0229387	-0.193925	0.295174	0.0182132	0.0903974	-0.0251508	0.0306744	-0.126566	-0.574576	-0.00434161	0.0198791	-0.149534	-0.878663	-0.0265385	0.409715	-4.14996	0.00300027	-0.0184927	-4.05812	20.6299	-0.102832	-0.465697	-0.0185788	0.0225483	-1.18649
ENSG00000100836	-7.94214	0.0149052	-0.00973887	-0.0219179	-0.688151	-0.0514454	-0.0280834	-0.0133701	-0.095168	0.230653	-0.0422109	0.305734	-0.130644	-0.0246621	0.00502137	-0.000751459	-0.0329814	-0.0203984	-0.589428	0.150668	-0.106294	-0.0373966	-0.114903	0.0057781	-0.0234733	-0.270908	1.35764	0.0113981	0.142703	-0.0235438	0.0308907	-0.38868	-0.0178815	-0.0050484	-0.431022	-0.231753	-0.581152	-0.0266313	-4.74421	-1.66334	0.00377557	0.0570394	-2.45477	-0.0302427	0.120084	0.0694332	-0.0186171	-0.0276048	-1.48148
ENSG00000169592	-9.29301	-0.30142	-0.0199382	-0.0187026	-0.716316	-0.0514459	-0.02812	-0.0140014	-0.307237	-0.9157	-0.0422622	0.0488615	0.0257987	-0.0237361	0.00729331	-0.000343391	-0.0329592	-0.0204538	-0.130109	-0.127096	-0.0514626	-0.0375677	0.0678926	0.00533344	-0.0223615	-0.464011	3.1365	0.00929016	-0.113462	-0.0250656	0.0308566	-0.681217	-0.304877	-0.00508797	-0.675008	-0.28509	-0.712925	-0.026656	-0.434568	-2.17742	0.00106857	-0.10531	-3.00487	-0.027544	-0.45823	-0.753172	-0.0186939	-0.0285513	-2.14531
ENSG00000131584	0.0403492	0.137729	-0.0113667	-0.0179672	-2.50653	-0.0514511	-0.0280646	-0.0107896	0.0477824	1.76122	-0.0422688	3.44931	-0.43522	-0.0242546	0.00558388	-0.000131642	-0.0308577	-0.025587	-0.65916	0.0690277	-0.0703942	-0.0373206	0.427593	0.00644848	-0.0223144	-1.30888	0.293988	0.0393927	6.55641	-0.024471	0.0306319	-0.151502	-1.0381	-0.00163274	-0.537084	-0.191078	-8.74517	-0.0266311	0.833269	-3.94347	0.000975076	0.136662	-0.769562	9.41528	-0.30126	0.501662	-0.0185948	-0.0300218	-0.321407
ENSG00000130066	0.0391563	-0.0695354	-0.0166056	-0.017702	0.254124	-0.0514459	-0.0280993	-0.0168873	0.189619	0.184135	-0.0422162	0.0122567	0.251615	-0.025517	0.00722502	0.00128969	-0.0284612	-0.0246876	0.168725	-1.02512	3.97146	-0.0374791	-0.393471	0.0100025	-0.0214657	0.461204	-1.05898	0.00575477	-0.442458	-0.0308976	0.0308908	-0.408628	0.216011	-0.00462889	-0.402615	-0.202202	-1.33713	-0.0266231	0.0926149	0.0269477	-0.000982979	2.25516	-1.14603	-0.029611	-0.346195	-0.101128	-0.018609	-0.0293311	-1.2193
ENSG00000072274	6.26316	3.93349	0.00248823	-0.0245773	-1.48125	-0.0514244	-0.0279008	-0.00682434	4.26487	2.55048	-0.0418226	0.545806	1.29299	-0.0241685	0.0113535	-0.00126736	-0.0255695	61.2729	0.345917	4.52435	11.5314	34.4404	1.50146	0.00993792	-0.0219855	-8.09639	-1.61629	0.0452098	8.15435	28.5551	0.0314115	0.335377	0.77722	-0.00455168	0.614634	0.144434	0.62115	-0.0263068	2.85296	3.70633	-0.00743781	15.7852	2.49755	-0.0282664	3.03171	5.01514	-0.0183339	-0.0289773	0.814919
ENSG00000167615	-9.76665	-0.114333	-0.00811933	-0.0181407	-1.91033	-0.0514443	-0.0280503	-0.0108644	1.38841	0.828098	-0.0423469	4.79021	0.330791	-0.0252609	0.00671961	0.00546163	-0.0308004	-0.0266891	-7.74476	1.02595	-0.0579938	-0.0377716	1.24028	-46.5156	-0.0229687	-0.744146	0.209419	0.0199247	0.170392	-0.0278057	-9.18314	-0.00849051	-2.04898	-0.00464386	0.00269172	-0.0678198	-1.2227	-0.0265441	0.486195	-3.43632	-1.03719e-05	-0.0511958	-2.10546	-0.0232572	0.105263	0.151344	-0.0186537	-0.027867	-0.570456
ENSG00000146830	-8.40759	-0.0216738	-0.0104682	-0.0182891	-1.67323	-0.0514208	-0.0280814	-0.0108869	0.915506	0.795397	-0.0425527	2.53544	0.276882	-0.0255167	0.00685998	-0.000965911	-0.0310082	-0.0224361	-0.261643	0.931553	-0.0665271	-0.0376918	0.646365	0.00868771	-0.0213818	-0.0816301	0.283541	0.0168782	5.79994	-0.0247602	0.0306412	-0.00511725	-0.594612	-0.00470986	-0.188597	-0.148693	-1.58747	-0.0266051	0.83543	-3.93415	0.000531879	-0.0599715	-2.59979	9.30045	0.0860858	0.0218517	-0.0185498	-0.0295976	-1.59688
ENSG00000132680	-9.11306	-0.0961688	-0.00773568	-0.0183974	-0.360767	-0.0514789	-0.0280028	-0.0111439	1.26085	3.81451	-0.0423098	2.66551	0.762286	-0.0247528	0.00782287	0.000592225	-0.0328971	-0.022627	-0.114756	0.859625	-0.0713717	-0.037268	1.0178	0.00859015	-0.0216236	-1.01837	0.0181463	0.0141353	0.00294398	-0.0275051	0.0310375	0.0441085	-0.281799	-0.0041687	0.293885	0.048101	-0.424368	-0.0265436	0.283692	-0.539475	-0.000641804	-0.152935	-2.7009	-0.030371	1.23097	-0.0664494	-0.0185251	-0.029328	-0.262689
ENSG00000128159	-7.63457	-0.0864459	-0.00936644	-0.0179169	-2.43222	-0.0514298	-0.0280726	-0.010975	0.0370552	0.372527	-0.0424907	0.741673	-0.748234	-0.02525	0.0085841	-0.00110067	-0.0294944	-0.0279837	0.10078	-0.471925	-0.0775992	-0.0377071	-0.69852	0.00877975	-0.0225611	-0.163228	0.239844	0.00780274	0.168415	-0.0253799	0.0306137	-0.116276	-2.87307	-0.00495877	-0.263214	-0.230173	-8.8505	-0.0265839	0.508507	-5.9877	0.00839773	0.013853	-2.21085	5.37757	-1.28927	-0.0844363	-0.0185717	-0.0280629	-0.992263
ENSG00000158106	0.0414092	-0.0313516	-0.00936095	-0.0191784	-2.30069	-0.0514059	-0.0279226	-0.011031	0.0463391	0.11414	-8.47917	0.573908	-0.243093	-0.024961	0.00621774	0.00144463	-0.031368	-0.0211238	-0.186996	-0.118361	-0.079894	-0.0377133	0.343262	0.00682565	-0.022257	0.27173	0.23297	0.0149096	0.0271887	-0.0250717	-10.5669	-0.331431	-0.226619	-0.0047363	-0.511852	-0.241531	-0.779161	-0.0266019	0.217626	-5.15733	0.0017762	-0.0751582	-3.34459	21.5217	-0.721674	0.270809	-0.0185723	-0.0284534	-1.62692
ENSG00000204248	-26.9048	0.0194168	-0.00842115	-0.0181615	-1.23396	-0.0514161	-0.0280291	-0.0110336	0.28366	0.373374	-0.0421842	0.0246133	-0.210091	-0.0249254	0.00717594	0.00128734	-0.0321326	-0.0208735	-0.0658436	-0.0416483	-0.0569849	-0.0374445	0.19611	0.00894847	-0.0230177	0.0907006	0.220366	0.0172625	-0.0280258	-0.0247464	0.0309856	-0.072605	-0.101816	-0.00484013	-0.0350761	-0.180943	-0.280611	-0.0265784	-0.252423	-8.45451	0.00153875	-0.0716985	-0.928953	-0.0299511	-0.0359634	0.0710739	-0.0185594	-0.028601	-2.63622
ENSG00000204681	-12.1438	0.0607944	-0.00957578	-0.0180919	0.0794186	-0.0513708	-0.02798	-0.0109719	0.976407	1.8729	-0.0423831	7.25825	0.477801	-0.0253172	0.00636587	0.00107093	-0.0327036	-0.020531	-0.0395591	0.10497	-0.0172184	-0.0376829	0.634963	0.00843327	-0.0212068	0.203263	0.168451	0.0156469	0.0620817	-0.0261138	0.0308711	0.195767	-0.436332	-0.00431465	0.154412	-0.0582525	-0.724377	-0.0264724	0.277568	-1.65955	0.000870996	-0.0545112	-3.85351	-0.0290529	0.321446	0.135397	-0.0185532	-0.0276935	-0.690963
ENSG00000100292	12.8153	0.0987834	-0.000891333	101.576	3.35964	-0.0513336	-0.0280873	-0.0102912	4.13259	-0.809058	3.50373	14.9063	-1.22824	-0.0244145	0.0115584	28.332	34.4433	-0.0171835	6.64426	1.17685	21.9943	-0.0372254	-0.728602	0.011846	-0.0207728	0.196678	11.7726	0.0188777	-0.108	-0.0246492	0.0316927	-0.0514651	35.3913	-0.00411051	-0.361973	-0.218021	-0.0985677	-0.0264953	0.669333	13.1509	48.9816	-0.0594507	11.0048	-0.0318522	12.4627	-0.130943	-0.0183293	22.9526	0.0646574
ENSG00000113594	7.19325	0.210819	0.000407976	-0.0183866	1.821	-0.051311	-0.027854	-0.0083541	1.3698	0.652702	-0.0420177	0.025984	0.351851	-0.0253456	0.00862058	0.00233828	-0.0306498	-0.0227949	0.291986	2.96174	-0.100669	-0.0372248	0.170051	0.0120615	-0.0212429	0.612714	-3.22009	0.0213189	-0.0406538	-0.0266999	0.0315799	9.92424	2.03529	0.00586955	10.5779	0.215403	1.10853	-0.0262327	0.621679	3.62907	0.00134447	-0.0704131	3.67232	-0.0297104	1.70604	0.29606	-0.0182301	-0.028758	2.14515
ENSG00000217128	12.589	0.393077	-0.00761187	-0.0171145	0.808874	-0.0513425	-0.0278975	-0.00995248	1.71077	1.14999	-0.0420522	0.943525	1.42645	-0.0248463	0.00766001	0.00156038	-0.0318696	-0.0194828	-0.134712	2.40994	-0.0515948	-0.0376397	1.39011	0.0093186	-0.0216994	0.123468	-0.626423	0.0214613	0.0962062	-0.0239421	0.0314599	6.68959	-0.0567006	-0.00428274	0.452166	0.197997	0.301514	-0.0262506	0.592582	0.536528	-0.000507287	-0.0889701	2.23207	-0.0293086	1.63251	0.13929	-0.0183356	-0.0293445	0.702461
ENSG00000128191	0.0405831	0.0648313	-0.0102018	-0.0169564	-1.71355	-0.0514581	-0.0280832	-0.0108541	1.09398	0.374837	-0.0424483	3.14358	0.513868	-0.0247821	0.0072083	0.000719526	-0.0295998	-0.0213124	-0.0432608	0.589672	-0.0331114	-0.0373465	0.6594	0.00719371	-0.0218749	-0.677983	0.331123	0.0144143	0.0606098	-0.0258093	0.0307395	-0.163075	-0.134606	-0.00468707	-0.19208	-0.214552	-0.514928	-0.0263132	0.550035	-0.731848	-0.000543967	-0.140039	-1.80674	9.81564	0.384681	-0.620629	-0.0186062	-0.027604	-1.12503
ENSG00000198763	-9.91386	0.0417861	-0.00803901	-0.0180826	-2.75242	-0.0513839	-0.0280926	-0.0106114	1.37385	0.323641	-0.0422427	12.5947	0.527461	16.6786	0.00730729	0.00102861	-0.0322974	-0.0207218	0.0285607	1.06212	-0.0681191	6.81675	1.28523	0.00925423	50.2144	-1.22152	0.163709	0.0311523	0.0214695	-0.0249881	0.0307769	-0.0243702	-0.0955506	-0.00454878	-0.0986135	-0.0160378	-0.397244	-0.0268108	-0.756809	-0.45749	-0.00485815	-0.0642139	-0.343242	48.3153	1.10469	0.515828	-0.0184981	-0.0273269	-0.741674
ENSG00000120093	-9.21062	-0.132201	-0.00915287	-0.0176191	-0.461115	-0.0513583	-0.0279829	-0.0110871	-2.09673	0.623433	-0.042275	0.181404	-1.58795	-0.0246102	0.00720317	0.000847373	-0.0307828	-0.0210381	-0.392358	-2.51319	-0.0849968	-0.0377689	-2.18221	0.00763436	-0.0232716	-0.177	5.48704	0.019737	0.0632317	-0.0252287	0.0308989	0.158183	-0.238846	-0.00418997	0.296151	0.0966532	-0.31568	-0.0264407	-1.44726	-2.52448	0.00114338	-0.0801242	-3.99596	-0.0291114	-2.14399	-0.159875	-0.0184582	-0.0288687	-0.345599
ENSG00000169683	-7.36845	-0.300956	-0.0115456	-0.0178893	-3.24373	-0.0514351	-0.0280915	-0.0109203	-1.84889	-0.606084	-0.0424976	-0.449556	-2.52592	-0.0248915	0.0050669	-0.00127883	-0.0331174	-0.0231534	0.0236953	-1.41295	-0.104606	-0.038982	-2.02876	0.00678589	-0.0236659	-0.0642956	0.253083	0.0172912	0.0962912	-0.0260022	0.0307194	-0.409507	-4.56072	-0.00527133	-0.410901	-0.281504	-8.37775	-0.0266293	0.17307	-5.04949	0.00274693	-0.12018	-3.47246	-0.0285677	-3.08702	0.683154	-0.0186009	-0.0308016	-2.16206
ENSG00000142102	0.0415223	0.0243051	-0.00833936	-0.0176245	-2.70194	-0.0514287	-0.0281113	-0.0107243	0.300245	3.99638e-05	-10.3271	0.599587	-0.233252	-0.0250288	0.00664186	0.00151234	-0.0322791	-0.0214133	0.177895	-0.39609	-0.0676057	-0.0376513	-0.119606	0.00858983	-0.0221242	0.330956	8.83879	0.0111385	0.00315585	-0.025616	-14.3029	-0.155552	-0.623965	-0.00439149	-0.304696	-0.253765	-10.3889	-0.0265872	0.479683	-5.15247	0.000724905	-0.0833533	-3.89429	-0.029385	-0.447786	0.528873	-0.018646	-0.0275529	-2.57941
ENSG00000138834	-9.4229	0.00337556	-0.00878821	-0.0179915	-1.31031	-0.0514322	-0.0280642	-0.0107404	1.28712	0.53291	-0.0423759	5.44957	1.01945	-0.0248154	0.0106618	0.000621833	-0.0304536	-0.0205783	0.0629189	0.828769	-0.0573511	-0.0376045	1.01874	0.00747683	-0.0228811	-0.235776	0.232412	0.0172469	0.049425	-0.0257356	-11.0544	-0.159161	-0.43403	-0.0041292	-0.23955	-0.22349	-1.02773	-0.0266201	0.128253	-3.22915	0.000433907	-0.0509378	-2.85187	-0.028625	0.0414745	0.16356	-0.0186602	-0.0286111	-1.24907
ENSG00000197912	0.0407181	0.1249	-0.00785178	-0.0197559	-1.3585	-0.0514648	-0.0280701	-0.0111526	0.179311	0.3819	-0.0423374	3.14668	0.258602	-0.0246999	0.00665415	-0.000125094	-0.0310472	-0.0211945	-0.140453	0.353997	-0.0731976	-0.0376546	0.0458792	0.00902743	-0.0206041	-2.67886	0.208177	0.0270899	0.116516	-0.0245942	0.0308957	-0.0646921	-0.44158	-0.00446173	-0.175513	-0.200614	-0.767641	-0.0266117	0.161549	-3.89405	0.000881195	-0.0199153	-2.89166	-0.0299487	-0.122986	-0.157071	-0.0185528	-0.0268527	-0.909178
ENSG00000108848	-4.67695	0.0342219	-0.00923216	-0.0176213	-1.14209	-0.05149	-0.0281098	-0.00424014	-0.072977	-0.276438	-0.0424648	0.49147	-0.470809	-0.0242965	0.00691597	-0.00116467	-0.0363209	-0.0231481	-0.655831	-1.13537	-0.123899	-0.0375517	-0.837148	0.00625471	-0.0213545	-0.484286	0.181264	0.00482263	0.00797007	-0.0237947	0.0309944	-0.239155	-0.320731	-0.00437142	-0.345175	-0.15951	-0.391774	-0.0266203	-0.555526	-2.41069	-0.00285267	0.0709637	-2.94394	-0.0288487	-0.327708	-0.207832	-0.0185802	-0.0272108	-1.59559
ENSG00000212907	-13.7532	0.0102421	-0.00802565	-0.0189499	-3.26047	-0.0515084	-0.0280054	-0.010783	0.545446	0.351471	-10.6658	9.84278	0.0151191	-0.0264023	0.00695211	0.000721019	-0.0320638	-0.0206909	-0.103674	-0.955048	-0.14979	-0.037844	1.1408	0.00749073	-0.0198206	-0.311127	0.0793311	0.0141896	-0.0441985	-0.02549	0.031122	-0.0364365	-0.751301	-0.00656039	0.111831	0.0952148	-18.278	-0.0267643	-1.39783	-7.83275	-0.00413214	-0.0772519	-0.545656	-0.0299052	-0.725721	0.0109957	-0.0185368	-0.0292107	-2.90054
ENSG00000072364	4.96776	0.429382	0.0810912	-0.019493	1.08863	-0.0513321	-0.0278618	-0.0121806	0.959026	0.660428	-0.0420995	0.145162	1.4826	-0.0253804	0.0107938	-0.0014087	-0.0341649	-0.0177976	-0.193071	0.557804	-0.144806	-0.0379184	0.940672	0.010995	-0.0163927	0.0075943	-0.688303	0.02611	0.0607456	-0.0270196	0.0315413	6.17629	-0.404445	-0.00424596	0.669774	0.268557	1.38626	-0.0262087	0.680922	1.55592	-0.000458404	-0.139604	4.01861	-0.0298715	1.34435	-0.559035	-0.0182653	-0.0297914	1.8937
ENSG00000107281	-7.35409	-0.220477	-0.0120338	-0.00192335	-0.639068	-0.0514142	-0.0280722	-0.01128	0.0995445	1.19668	-0.0422988	1.54173	0.29305	-0.0251149	0.00603003	4.68975e-05	-0.0310377	-0.0212514	-0.252035	0.148932	-0.0845934	-0.0373359	0.401692	0.00787399	-0.0211928	-0.215475	5.66101	0.0169896	0.190362	-0.0241078	0.0307535	-0.342598	-0.144715	-0.00456293	-0.44071	-0.27254	-1.30143	-0.0265874	0.180975	-0.383842	0.00326094	-0.0360105	-3.18717	-0.0287183	-0.0726135	5.27752	-0.0186064	-0.0290989	-0.123293
ENSG00000187796	0.0419577	-0.0152208	-0.00931632	-0.0184101	-3.00546	-0.051455	-0.028102	-0.0113394	0.0613576	0.259292	-0.0422193	0.0085244	0.448999	-0.0246513	0.00681143	0.00119464	-0.032598	-0.0205671	-0.086423	-0.271478	-0.0671841	-0.0375421	0.0597361	0.0092227	-0.0226112	-0.0807899	0.352743	0.0164018	0.0065343	-0.0242542	0.0307443	-0.202829	-0.250572	-0.00469285	-0.251773	-0.197311	-0.575627	-0.0265892	-0.235388	-0.543361	0.000745793	-0.0988308	-0.3379	-0.0299363	-0.1366	-0.367247	-0.0186136	-0.0285852	-0.712316
ENSG00000197081	4.07639	0.145136	-0.00324222	-0.0204351	0.437989	-0.0513629	-0.0273302	-0.0119399	1.63245	0.0898387	-0.0421682	0.00668535	0.881162	-0.0260399	0.00968623	-0.00277725	-0.0245589	-0.0229873	-0.199591	1.8229	0.0461015	-0.0376891	1.08691	0.00790814	-0.0210545	-0.196738	0.984684	0.0135088	-0.0351443	-0.0242442	0.0313167	0.361479	-0.17994	-0.00513593	0.32736	0.100093	0.481718	-0.0263444	3.77203	0.636857	0.00243838	-0.065792	2.66874	-0.030765	1.66617	0.506488	-0.018335	-0.029822	0.0476023
ENSG00000198933	-8.14452	0.12793	-0.0072583	-0.0200493	-0.557107	-0.0514473	-0.0280754	-0.0123824	-0.299877	0.769254	-0.0422399	0.190096	-0.266557	-0.0246732	0.00493552	0.00180438	-0.0326055	-0.0201194	-0.275719	-0.291121	-0.0829418	-0.0375586	-0.321182	0.00869839	-0.0223338	0.0733988	0.406748	0.0153956	0.0963078	-0.0233243	0.0310038	-0.391986	-0.5073	-0.00475048	-0.391244	-0.193142	-0.432963	-0.0266505	0.152062	-0.627393	0.00200765	-0.00570535	-1.38561	-0.0297177	-0.118465	0.223072	-0.01863	-0.0279988	-0.0390761
ENSG00000140983	-5.10751	-0.24086	-0.0112217	-0.0191451	-2.53901	-0.0514509	-0.0281159	-0.0130824	-0.495538	-0.517751	-0.042335	-0.0941677	-0.762444	-0.0249691	0.00687348	0.00238286	-0.0317426	-0.01948	-0.00530043	-0.825019	-0.013171	-0.0377876	-0.740776	0.00880993	-0.0223723	-0.543378	3.50213	0.0078416	0.0982295	-0.0238493	0.0307032	-0.497936	-1.71962	-0.00472268	-0.565682	-0.322524	-1.5349	-0.0266426	-0.437804	-4.37939	0.00757372	0.0468377	-3.09063	-0.028994	-1.42123	-0.317582	-0.0186172	-0.0283734	-1.74866
ENSG00000214021	0.0418453	-0.0404308	-0.00855427	-0.0181785	-0.715097	-0.0514487	-0.0280072	-0.0107262	1.50031	4.85651	-0.0422116	8.57722	0.526697	-0.024798	0.0066676	0.00130378	-0.0320916	-0.0210293	0.0567144	0.805263	-0.0567557	-0.0374994	1.44512	0.00829899	-0.021578	0.109181	0.123147	0.0170119	0.0169184	-0.0249414	0.0308605	0.0643158	-0.287162	-0.00426538	-0.0423983	-0.100331	-0.296608	-0.0265619	0.161695	-0.591025	0.00145167	-0.0669821	-2.87869	-0.0297887	0.0175102	0.145642	-0.0185968	-0.0283557	-0.598785
ENSG00000148341	-4.94731	-0.189211	-0.00930734	-0.0119545	-1.31944	-0.0514351	-0.0281035	-0.013401	-0.139587	-0.00993096	-0.0423375	0.401636	-0.0417935	-0.02451	0.00599728	1.69806e-05	-0.0330927	-0.0202437	-0.167285	-0.0604484	0.0187935	-0.0372948	-0.0683337	0.00943829	-0.0219054	0.0784974	0.934928	0.0118029	0.128141	-0.0207433	0.0306399	-0.330719	-0.730303	-0.0042272	-0.46742	-0.253272	-1.49228	-0.0266259	0.509993	-0.427534	0.00437835	-0.266933	-1.66587	-0.0272101	0.134944	0.547274	-0.0186179	-0.0283243	-1.0482
ENSG00000231500	0.0458948	-0.583568	-0.0111082	-0.00909045	0.405552	-0.0514162	-0.0280821	-0.00863369	-0.549278	-0.0802457	-0.0423166	-0.231067	-0.0713544	-0.0248529	0.00503257	-0.0217728	-7.88495	-0.0195094	0.561192	0.0264095	0.0273151	-0.0379111	-0.185185	0.0175363	-0.0230123	0.389692	-0.756476	0.00687571	-0.0636794	-0.0147081	0.0312563	-0.743701	-0.550137	-0.00734121	-0.487181	-0.278935	-0.426546	-0.0266334	-0.238865	0.399622	0.00260929	0.0388583	-0.209282	-0.0282965	-0.383266	1.14592	-0.0186237	-0.0149141	-1.23178
ENSG00000177595	-6.52221	0.197191	-0.0100143	-0.0170066	-2.23528	-0.0514292	-0.0281299	-0.01102	-1.36686	-0.0741437	-0.0423909	-0.00778252	-1.4435	-0.0248115	0.00577236	0.00189278	-0.0299042	-0.0229165	-0.342937	-1.56388	-0.0658881	-0.0379088	-0.453808	0.00766346	-0.0225847	0.648271	0.291785	0.0162012	0.0723683	-0.0234907	0.030844	-0.382769	-7.64486	-0.00484279	-0.329838	-0.243035	-0.799608	-0.0266011	-0.180554	-6.31529	0.00348683	-0.0463106	-3.54488	-0.0293935	-2.93133	0.716573	-0.0185784	-0.0286954	-1.36686
ENSG00000100416	-5.01796	-0.0853553	-0.00623985	-0.0131716	-1.93481	-0.0514845	-0.0281107	-0.0130864	0.352102	-0.743125	-0.0422342	0.493313	0.172236	-0.0241515	0.0075375	0.00054428	-0.03208	-0.0216005	-0.0714742	-0.294841	-0.111444	-0.0376056	-0.0858599	0.00718114	-0.0220944	-1.12662	1.29031	0.0138164	0.0316362	-0.0252748	0.0308978	-0.657532	-0.642496	-0.00469325	-0.378762	-0.22487	-0.726188	-0.0266767	-0.23509	-1.84599	-0.00718932	-0.0613695	-2.69021	-0.0296738	0.166035	-0.726143	-0.0186121	-0.0283253	-0.53767
ENSG00000122705	0.0449249	-0.142132	-0.0200253	-0.0137947	-0.249197	-0.0514799	-0.0280796	-0.0118348	-0.222402	-0.204982	-0.0419138	-0.252058	-0.0578838	-0.0235748	0.00390197	0.00704487	-0.0315384	-0.0167356	-2.37086	0.0478364	0.0253052	-0.0377734	-0.289873	0.0139691	-0.0228744	0.0992351	2.23545	0.0230833	0.0612369	-0.0225696	0.0312855	-0.449672	1.20562	-0.00498358	-0.521233	-0.164094	-0.178141	-0.026643	-3.13925	-0.561548	0.00193022	0.0842699	-0.640447	-0.0312735	0.229457	-0.170498	-0.0185945	-0.0276765	-0.651651
ENSG00000111664	0.0418229	-0.0528491	-0.00885648	-0.0179225	-2.02345	-0.0514299	-0.0280819	-0.0119287	0.717114	0.339957	-0.042249	4.37941	0.263522	-0.0248892	0.00650849	0.000681345	-0.0322009	-0.0211686	-0.00083745	-0.0146262	-0.0775727	-0.0375181	1.67357	0.00833486	-0.022396	0.0843557	0.128393	0.014049	0.000749307	-0.0255502	-11.0701	-0.0664664	-0.419337	-0.00470873	-0.0857769	-0.275106	-0.648793	-0.0265069	-0.0295655	-0.392374	0.00134862	-0.0788265	-4.16436	-0.0298061	-0.189396	-0.0225741	-0.0186706	-0.0283185	-2.17175
ENSG00000163428	4.72848	0.420812	-0.00305557	-0.0222399	0.873186	-0.0513175	-0.0278875	-0.00769819	0.606935	0.343288	-0.0420463	-0.0649161	0.292911	-0.0246612	0.00913571	-0.000909708	-0.0302333	-0.0214592	0.190946	-0.393985	0.0258689	-0.0373334	-0.259768	0.00816565	-0.0216319	0.242936	-1.95186	0.0251902	0.0535131	-0.0243642	0.0316632	0.76637	0.58979	-0.00407563	0.504014	0.228915	0.83838	-0.0262174	1.5315	2.0431	0.00209797	0.00465148	2.57123	-0.0277808	0.566329	-0.0964906	-0.0183098	-0.0290552	1.79171
ENSG00000140398	-10.0767	-0.00705605	-0.00794992	-0.0182875	-0.690387	-0.0514364	-0.0280978	-0.0107868	-0.49583	1.10955	-0.042314	0.517047	-0.802651	-0.0248299	0.00672689	0.00121179	-0.0323692	-0.0208535	0.162979	0.191109	-0.0718664	-0.0376902	-0.0548983	0.00759353	-0.0210726	0.560053	0.19772	0.014858	0.0475623	-0.0239196	0.030851	-0.229572	-0.57898	-0.00452451	-0.279565	-0.166588	-0.547829	-0.0266142	0.555629	-4.15219	0.000776743	-0.055814	-5.07405	-0.02939	-0.544974	0.836709	-0.0185873	-0.0280497	-1.57159
ENSG00000121310	-9.10632	0.0541352	-0.00879698	-0.0179813	-0.199254	-0.0514038	-0.0280614	-0.0107584	0.179734	1.85859	-0.0422641	3.21543	-0.290927	-0.0243155	0.0040133	0.00204603	-0.031775	-0.0205331	-0.187363	-0.34856	-0.0143122	-0.037768	0.296786	0.00809347	-0.0216697	0.0139654	5.64348	0.0191157	0.0321475	-0.0252476	0.0308943	-0.0734381	-0.259126	-0.00440522	-0.217978	-0.152263	-0.510039	-0.0266098	-0.423995	-0.438271	0.00140132	-0.107492	-4.47411	-0.0293873	-0.284785	0.016206	-0.0186089	-0.0267031	-1.34929
ENSG00000144724	4.55967	-0.190672	-0.00241162	-0.0168011	1.25219	-0.0513183	-0.0278642	0.0022168	-1.21818	0.591974	-0.0419323	-1.34777	-0.912475	-0.0253126	0.0096454	0.00223339	-0.0333058	-0.0211464	-0.0803813	-0.18867	-0.00354247	-0.0377038	-1.3345	0.0208874	-0.0212712	0.408339	-0.876134	0.0229029	-0.036798	-0.0227726	0.0315205	0.890092	0.0508416	-0.00334798	5.65148	0.29148	1.17483	-0.0262201	0.195898	0.707368	0.00182538	-0.0508242	2.54811	-0.030535	-0.528206	0.0231425	-0.0182634	-0.0295532	1.40678
ENSG00000010295	0.0413248	-0.107897	-0.00886792	-0.0182108	-2.29413	-0.0514405	-0.0280882	-0.0117871	-0.463487	0.328484	-0.0423602	0.435291	-0.739291	-0.0245194	0.00579227	0.000552714	-0.0302313	-0.0200666	-0.317847	-0.2187	-0.097746	-0.0372712	-0.285412	0.00818561	-0.0210937	-0.494905	1.45575	0.0160279	0.0597474	-0.0243091	0.0310393	-0.212199	-0.248284	-0.0046071	-0.366619	-0.171869	-1.06403	-0.026602	-0.418253	-2.03674	0.00123733	-0.0559652	-2.41269	-0.0295466	-0.346433	0.280006	-0.018562	-0.0295646	-0.237502
ENSG00000198162	4.96408	0.355035	-0.0114995	-0.0196269	0.613838	-0.0513393	-0.0278593	-0.00879716	0.768498	0.734337	-0.0420142	-0.0980916	0.522677	-0.0253823	0.00808353	0.00211179	-0.0302843	-0.0140268	-0.161869	-0.0163796	-0.128709	-0.0375885	0.570244	0.0140981	-0.0210035	0.438628	-1.79447	0.0301764	-0.00820675	-0.0236886	0.0316218	0.701972	0.655423	-0.0040489	0.680759	0.219406	0.744833	-0.0261943	0.445685	0.832303	0.00108775	-0.0598487	3.70125	-0.0290586	0.402302	-0.15162	-0.0182841	-0.0291024	2.02463
ENSG00000205189	4.46613	-0.0394773	-0.00385664	-0.0258326	1.04479	-0.0513177	-0.0278767	-0.00892166	1.79873	0.438573	-0.0420786	-0.40646	1.40429	-0.0249267	0.00882748	-0.00209223	-0.0312388	-0.0213618	0.00909372	1.58881	-0.128014	-0.0376487	0.180443	0.00989948	-0.0215792	0.364719	-1.8404	0.0206399	0.0437058	-0.0224463	0.0316451	0.803541	0.162864	-0.00406631	6.53992	0.27225	1.19034	-0.0261781	-0.165945	0.336884	0.00119396	-0.0518992	3.29835	-0.0292153	1.51429	0.16679	-0.0182453	-0.0293401	1.07426
ENSG00000146094	-9.7937	-0.0805343	-0.00827684	-0.0181318	-2.11341	-0.0514614	-0.0280048	-0.0107785	0.694453	0.264822	-0.0421708	3.82394	0.140462	-0.0245997	0.00654331	0.000244534	-0.0322305	-0.0214649	-0.213353	-0.0788275	-0.0693969	-0.0373907	0.0627266	0.00665654	-0.0223722	-11.4203	0.665063	0.0185779	0.0290494	-0.0251695	0.0309743	-0.177075	-0.436291	-0.00449159	-0.122313	-0.0844147	-0.722503	-0.0265853	-0.502809	-0.737613	0.000830626	-0.0873244	-2.94488	-0.0292206	-0.439941	-0.755761	-0.018488	-0.028188	-0.3239
ENSG00000101752	4.14092	0.0246894	0.00151134	-0.0199231	1.60947	-0.0511045	-0.0278651	-0.00804956	0.787266	1.4336	-0.0423279	0.242914	1.7796	-0.0256435	0.00907356	0.00372791	-0.0271933	-0.0209008	0.110393	0.517642	-0.0695812	-0.037721	1.2678	0.0106006	-0.0215438	0.732034	-5.42079	0.0267097	-0.103347	-0.0233665	0.0316529	10.6389	0.368438	-0.00415536	0.89123	0.241291	0.929826	-0.0261941	1.03864	0.405281	-8.3316e-05	-0.200933	4.26519	-0.0297755	0.673358	0.293258	14.7821	-0.0286756	2.20204
ENSG00000196924	3.45234	6.35502	0.000749913	0.0364376	-0.279144	-0.0513765	-0.0279945	-0.000871649	0.59189	0.00734826	-0.0421672	0.419453	0.441842	-0.0245112	0.0114329	0.00460231	22.2093	-0.0144969	-4.63293	0.460041	4.84444	-0.0373158	-0.219445	0.0109958	-0.0246319	0.222658	2.97686	0.0394132	-0.124992	-0.0222859	0.0310724	0.0946676	7.08451	-0.00461523	-0.256687	-0.152924	-0.0116642	-0.0264681	0.204242	-0.0313452	0.00914983	0.221443	1.11118	-0.0290405	1.42481	0.0695239	-0.0184664	-0.024975	-0.554047
ENSG00000075826	0.0418575	0.041889	-0.00773391	-0.0183788	-1.51396	-0.051394	-0.028017	-0.0105877	0.420708	0.954472	-0.0422639	0.381875	0.179694	-0.0247626	0.00734772	0.0011861	-0.032017	-0.0209221	0.0231282	0.777919	-0.0527686	-0.0376013	1.33846	0.00872534	-0.0227541	0.0704883	0.102612	0.00224984	0.0232932	-0.0249473	0.0309769	-0.0567924	-0.368725	-0.00432903	0.0975715	-0.0409468	-0.426535	-0.0265293	0.559385	-0.423207	0.000493433	-0.0946934	-4.88186	-0.029754	-0.105514	0.0399007	-0.0185718	-0.0284937	-0.434569
ENSG00000158805	-6.96001	-0.0697526	-0.0085801	-0.0187596	-1.33336	-0.0514794	-0.0280361	-0.0112121	0.183687	2.23504	-0.0422658	3.26371	-0.28498	-0.0250488	-0.0146912	-0.000444577	-0.033685	-0.0202374	-0.388841	0.144357	-0.0207879	-0.0373496	-0.110007	0.00754716	-0.0220476	-0.858592	0.362397	0.0205608	0.164361	-0.0237099	0.0309592	-0.251937	-1.10139	-0.00453989	-0.396297	-0.101919	-0.466223	-0.0266589	0.1461	-1.93967	5.59804e-05	0.0498442	-4.25118	-0.0289816	-0.416772	-0.257385	-0.0186572	-0.0287145	-0.00884565
ENSG00000106404	0.0415126	-0.0635162	-0.0108089	-0.0182537	-0.695524	-0.0514056	-0.0280808	-0.0105412	0.613069	0.499217	-0.0421796	0.217951	0.776885	-0.0249188	0.00740183	0.000437628	-0.0308837	-0.0214574	-0.311429	0.98753	-0.0448912	-0.0374065	1.15339	0.00801362	-0.0219807	-0.611186	5.65184	0.0156831	0.0399265	-0.0249134	0.0307044	-0.221192	-0.261397	-0.00455994	-0.378526	-0.236844	-1.1513	-0.026642	-0.301998	-0.845101	0.00152239	-0.0611671	-2.95292	-0.0302243	0.197162	-0.442874	-0.0186269	-0.0285952	-1.34088
ENSG00000165240	0.043941	0.25416	-0.00551376	-0.0158809	0.512168	-0.0513215	-0.0278617	-0.00749185	-0.46146	0.125024	-0.0420261	-0.424479	0.0637271	-0.0253081	0.00750948	0.00219653	-0.0316754	-0.0204035	0.0865153	-0.608317	-0.0476323	-0.0374627	-0.287419	0.0160481	-0.0208166	0.318587	-1.20488	0.0174064	0.0106326	-0.0251722	0.0316357	0.589935	0.0339963	-0.00414789	0.455826	0.188924	0.460421	-0.0262224	0.497076	0.363706	0.000127749	-0.0577656	1.02764	-0.0305276	0.00181369	-0.0101079	-0.0182859	-0.0286405	1.34572
ENSG00000101199	0.0407933	-0.0344325	-0.0107268	-0.0196208	-2.33817	-0.0514592	-0.0281457	-0.0110321	2.21545	-0.509631	-0.0423661	2.62597	1.21081	-0.0246795	0.00817287	0.00153354	-0.0416748	-0.0188103	-0.1823	1.57909	-0.133806	-0.0376657	1.7036	0.00599703	-0.02347	-0.172697	4.49629	0.0106367	-0.0410218	-0.0225124	0.0307208	-0.482069	-0.694748	-0.00535844	-0.5502	-0.293861	-0.907628	-0.0266057	0.293018	-3.15467	0.002355	-0.0597169	-1.47049	-0.0302489	0.317129	-0.189685	-0.0185978	-0.0221947	-2.21075
ENSG00000175309	0.0414636	-0.0169279	-0.0085543	-0.0180857	1.64953	-0.0513547	-0.0280053	-0.0114692	0.497595	5.63987	-0.0421684	2.49781	0.707945	-0.0249542	0.00737841	0.00165246	-0.0303296	-0.0208088	-0.0380343	0.193414	-0.0556471	-0.0375763	1.59588	0.00847881	-0.0221405	0.121587	0.265729	0.0166598	0.0456836	-0.0256031	0.0311003	0.133243	-0.190436	-0.0048361	-0.0650988	-0.0283884	-0.11561	-0.0265615	0.122939	-0.531627	0.00248807	-0.0671854	-1.47022	-0.0302437	0.0706489	0.102936	-0.0185157	-0.0277328	-0.107831
ENSG00000204217	0.0447687	0.236166	-0.00563626	-0.0201307	1.54266	-0.0513108	-0.0278403	-0.00871348	-0.29305	0.662035	-0.0419653	-0.332451	-0.451283	-0.0252098	0.0102793	-0.000706714	-0.0310482	-0.0212963	-0.0335526	-0.557814	-0.0869314	-0.0373179	-0.534041	0.00888658	-0.0222193	-0.37627	-1.3608	0.0257522	0.0559174	-0.0233115	0.0316631	0.710468	0.101185	-0.00370606	0.536574	0.211526	0.663945	-0.0262265	0.192735	0.708429	-0.000575069	-0.0562984	2.90154	-0.02994	0.0409861	-0.0135082	-0.0182829	-0.0290184	1.86554
ENSG00000225828	0.0415069	0.0341462	-0.00879881	-0.0177819	-0.547761	-0.0514359	-0.028042	-0.0106887	2.20395	11.2289	-0.042238	7.78285	1.03602	-0.0245099	0.00504497	0.000986157	-0.0318384	-0.0204933	-0.291515	3.81507	-0.0568647	-0.0375021	2.41089	0.00860576	-0.0223271	-0.206853	0.14698	0.0166076	0.0595235	-0.0253271	0.0309555	0.144065	-0.203871	-0.00448974	-0.37442	-0.0608323	-0.447003	-0.0272059	-0.584973	-5.25624	0.00104244	-0.04843	-4.37026	-0.0292573	2.22062	-0.1003	-0.0186412	-0.0279427	-0.399954
ENSG00000160796	0.0410055	-0.209185	-0.00998887	-0.0164684	-1.86565	-0.0514395	-0.0280552	-0.012576	0.24486	-0.178817	-0.0422349	1.3296	0.0846287	-0.0253893	0.00731251	0.000324056	-0.0330537	-0.0219166	-0.068224	-0.773085	-0.0803279	-0.037943	-0.336417	0.007481	-0.0231807	-0.0933146	0.534113	0.014871	-0.0882595	-0.0266871	0.0306969	-0.065334	-0.902246	-0.00379073	-0.110678	-0.14927	-0.604894	-0.0265111	0.635998	-4.03089	-5.27016e-05	-0.0851076	-2.19571	-0.0294505	-0.610825	0.276995	-0.0186121	-0.0290058	-0.194969
ENSG00000130827	0.0411183	0.189964	-0.0107187	-0.017578	-0.495966	-0.0514027	-0.0280195	-0.0115226	1.30677	1.2539	-0.0422545	3.784	0.912589	-0.024968	0.00686617	0.0011124	-0.0314532	-0.0203294	-0.235122	2.14253	-0.0448004	-0.0377435	1.94022	0.00764322	-0.0226157	-0.531185	0.212215	0.0193209	0.106399	-0.0264014	0.0307862	0.228325	-0.645789	-0.00525043	0.105373	-0.0675739	-1.42302	-0.026536	0.884582	-0.0734501	0.00843782	-0.0862275	-1.77088	-0.0293794	0.817144	0.848417	-0.0180094	-0.0292398	-0.358307
ENSG00000166441	2.73944	-0.109657	-0.0158068	-0.0146966	-0.333224	-0.0514421	-0.0280893	-0.0103709	-0.477276	-0.188659	-0.0423582	-1.63454	-0.409005	-0.0250071	0.00221872	0.00438895	-0.0367027	-0.0177465	0.287371	-0.107735	-0.103737	-0.0379303	-0.563267	0.0139611	-0.0237166	0.625781	-0.613491	0.0130809	0.0301345	-0.0197293	0.0311634	-0.669549	-0.447735	-0.00495391	-0.527416	-0.258965	-0.531143	-0.0266642	-1.04067	-0.203603	0.00185303	0.140895	-0.618711	-0.0342695	-0.763027	-0.0570567	-0.0186143	-0.0278046	-1.85606
ENSG00000087086	0.0450208	0.730516	-0.00843236	-0.0177312	-0.694076	-0.0514161	-0.0280752	-0.028092	1.93213	-0.914977	-0.0420452	4.10634	0.765571	-0.0241484	0.00614712	0.00573315	-0.0265399	-0.0197209	-0.516482	3.07371	3.97296	-0.0374005	1.77528	0.0107735	0.0166539	-4.57181	0.031392	0.00380812	-0.361579	-0.0290967	0.0323516	-0.435136	7.7321	-0.00448542	-0.530849	-0.279723	-1.37778	-0.0266259	-0.246563	3.16141	0.00772319	-0.11359	0.352805	-0.0349522	5.07047	0.04988	-0.0185791	-0.0280361	-0.259729
ENSG00000213906	0.042355	-0.0321835	-0.00808088	-0.0180999	-0.418158	-0.0513812	-0.0279519	-0.0111314	1.77557	14.4053	-0.0421256	0.40952	0.666117	-0.0246546	0.00733316	0.000847512	-0.0319174	-0.020675	-0.0664395	-0.353148	-0.0638498	-0.0375147	0.616121	0.00878868	-0.0214358	-0.0860169	0.120411	0.0168738	0.00873815	-0.0241558	0.0310996	12.5797	-0.0486892	-0.00441607	0.159139	0.133166	-0.138801	-0.0264317	0.0710629	-0.125211	0.00164591	-0.0442957	-2.164	-0.0295046	0.0885324	-0.0612156	-0.0184649	-0.028449	0.79019
ENSG00000100697	0.0450212	0.500916	0.00175589	0.0132917	0.32025	-0.0513208	-0.0278671	-0.00761029	0.824526	0.387489	-0.0420853	-0.170854	0.533808	-0.0252969	0.00911286	-0.00333173	-0.0361287	-0.0129463	-0.110836	-0.364322	-0.230088	-0.0378382	-0.135017	0.00759334	-0.0220322	-0.42968	-0.87117	0.0372018	-0.152348	-0.0238991	0.0315876	8.10057	0.214091	-0.0049634	0.744076	0.270012	0.883593	-0.0262147	0.544721	0.261342	9.51024e-05	-0.235428	2.86338	-0.0309256	0.471559	-0.650556	-0.0182439	-0.0302221	1.48794
ENSG00000182979	0.0403161	-0.454897	-0.0138907	-0.0181938	-0.358163	-0.0514468	-0.028087	-0.0773613	-0.0558919	0.858471	-0.042129	0.252294	-0.168227	-0.024546	0.00404351	-0.00143812	-0.0306693	-0.0171134	-4.28102	0.118323	-0.0481436	-0.0375854	-0.124376	0.00283005	-0.0225034	-0.142217	1.80178	0.0136461	0.349068	-0.0241213	0.0308364	-0.26033	-0.728016	-0.00457032	-0.634067	-0.182915	-1.85477	-0.0266823	-0.150205	-2.65156	0.00684785	0.210898	-2.15921	-0.0279848	-0.0216027	-0.00956202	-0.0186401	-0.0305303	-0.418666
ENSG00000140400	0.0410256	0.0788077	-0.0087977	-0.0179105	-0.680108	-0.0513958	-0.0280892	-0.0107385	0.785532	0.961526	-0.0423153	4.08806	0.0807419	-0.0248057	0.0071606	0.000784965	-0.0309957	-0.0219928	-0.480828	0.61997	-0.059775	-0.0378448	0.755985	0.0066116	-0.0223615	-0.620142	0.358883	0.015588	0.132612	-0.0270891	0.0308656	-0.0877397	-2.94469	-0.00445817	-0.185284	-0.181083	-2.2487	-0.0265877	0.508287	-1.34368	0.00487209	-0.0729134	-1.34865	5.72183	-0.140057	-0.0949289	-0.0186262	-0.0273231	-0.560172
ENSG00000141258	0.0408991	-0.368386	-0.0100609	-0.0178823	-0.878822	-0.051433	-0.0281068	-0.0113844	0.378165	0.182638	-0.0424438	0.300383	0.150325	-0.0253247	0.00601194	0.000166	-0.0315661	-0.0227003	0.115556	0.548838	-0.0602957	-0.0378052	0.608642	0.00774085	-0.0215594	-0.170929	0.265098	0.0110448	-0.010149	-0.0256642	0.030629	-0.227414	-1.27367	-0.00492999	-0.372584	-0.281424	-7.05392	-0.0266237	0.70212	-0.574241	0.0013561	-0.0487365	-2.04054	-0.0283204	-0.0821552	0.734633	-0.018608	-0.0284497	-1.51395
ENSG00000174010	0.0454017	0.459149	-0.00571293	-0.0200224	1.10963	-0.0513185	-0.0278576	-0.00741465	-0.186101	1.11154	-0.0420437	-0.612938	-0.0813867	-0.025054	0.0115694	-0.00116299	-0.0322196	-0.0174039	-0.0813325	-1.62283	-0.128062	-0.0377947	-0.903996	0.0111551	-0.0216238	-0.191847	-4.14799	0.0239982	-0.161748	-0.0202232	0.0315825	0.662015	0.0623037	-0.0047786	7.02687	0.306317	0.891508	-0.0262079	0.109218	0.233563	-0.000813202	-0.346319	1.0577	-0.0291375	0.0293773	-0.788084	-0.0182431	-0.0292018	1.19398
ENSG00000169851	0.0447399	-0.08822	-0.0080219	-0.0203167	-0.638259	-0.051367	-0.027913	-0.010156	-1.77542	-0.0282321	-0.0419547	-0.973686	-3.87071	-0.0247362	0.00852224	-0.00135408	-0.0304594	-0.0212884	-0.504207	-1.93226	-0.0222594	-0.0375996	-3.46413	0.0115674	-0.024844	-0.229506	0.632401	0.0239361	0.0889571	-0.0241671	0.0316011	0.452508	1.50495	-0.00487768	0.360729	0.159031	0.829677	-0.0262359	0.0166031	0.457659	0.00480166	-0.09698	0.19794	-0.0293148	-0.799703	-1.52156	-0.0183039	-0.0274182	0.763039
ENSG00000176444	0.0411298	-0.0699071	-0.00825108	-0.0156092	-0.929429	-0.0514277	-0.0280671	-0.010806	0.104225	1.37516	-0.040868	1.31941	0.0115291	-0.0247486	0.0112513	0.00154937	-0.0305782	-0.0214692	-0.128971	-0.00357527	-0.0707457	-0.0376652	0.186814	0.00935728	-0.0218458	-0.134292	0.169353	0.0146812	-0.0253161	-0.0259853	0.0307841	-0.136162	-0.55183	-0.00456505	-0.206317	-0.131965	-0.677358	-0.0265238	-0.135218	-1.77328	-0.000753091	-0.0346623	-2.82037	-0.0294386	-0.47829	0.393621	-0.0185878	-0.0281911	-0.758463
ENSG00000100038	0.0411687	0.0278879	-0.0110033	-0.0179976	-1.72878	-0.051462	-0.0280912	-0.0136076	0.379006	-0.189244	-0.0423358	2.95337	0.175785	-0.0247824	0.00738771	0.00104021	-0.0338454	-0.0212012	-0.0565163	0.759202	-0.0662568	-0.0374623	0.323259	0.00613252	-0.0229672	-1.18669	2.73242	0.0163833	0.00225908	-0.0260552	0.0310348	-0.386959	-0.619791	-0.00786456	-0.318927	-0.230244	-0.921357	-0.0266634	0.253986	-2.92822	0.000821109	-0.168587	-1.78482	-0.0257675	0.275766	-0.294067	-0.0185759	-0.0297714	-1.36926
ENSG00000204839	0.0420068	-0.0186683	-0.00856996	-0.0180274	-3.96001	-0.05146	-0.0280591	-0.0107487	0.0517486	1.00804	-0.042174	0.325175	-0.616908	-0.0246391	0.006728	0.00132192	-0.0321377	-0.0204697	-0.16549	0.0406829	-0.0733012	-0.0375233	-0.40114	0.00911648	-0.0212048	-0.226438	0.370008	0.0172891	0.00345562	-0.0244032	0.0309035	-0.248903	-0.419741	-0.00473843	-0.290498	-0.162474	-0.431477	-0.0266409	-0.630907	-8.80609	0.0017381	-0.0514749	-5.54047	-0.0300425	0.036909	-0.272968	-0.018589	-0.0286329	-0.22448
ENSG00000104936	0.0414034	0.0566355	-0.0092833	-0.0186386	-0.587787	-0.0514681	-0.028112	-0.0107515	1.14211	0.154991	-0.042259	3.45668	0.976586	-0.0247421	0.00585892	0.000692929	-0.0279606	-0.0211922	-0.319953	1.3608	-0.0723029	-0.035417	1.15948	0.0077574	-0.0235544	-0.187523	3.48421	0.0190161	0.0704549	-0.0178209	0.0307495	-0.422644	-0.534814	-0.00470963	-0.471741	-0.218384	-0.966035	-0.0267029	-0.259641	-3.11093	0.00249005	-0.0968204	-1.25013	-0.0290857	0.757818	-0.212155	-0.0186963	-0.0281653	-1.38527
ENSG00000101104	0.0417408	-0.0733717	-0.0101053	-0.0182638	0.224502	-0.051382	-0.0280762	-0.0107185	0.796969	4.6882	-0.042265	9.20595	1.18058	-0.0245821	0.00691411	0.00086082	-0.0313093	-0.021696	-0.0349539	-0.00231612	-0.0641067	-0.0374789	1.49396	0.00874615	-0.0189921	0.0768312	0.152762	0.0314697	0.0308511	-0.025103	0.0308323	0.183425	-0.365989	-0.00452047	0.0785773	-0.0894141	-0.40347	-0.0265244	-0.0674027	-1.14136	-0.000140659	-0.0732725	-0.346306	-0.0301755	0.314747	0.0071192	-0.0185642	-0.0283786	-1.15165
ENSG00000175265	0.0416064	0.17849	-0.00838389	-0.0181421	0.0635094	-0.0513371	-0.0279593	-0.0106435	1.59866	8.12757	-0.0424177	9.56057	0.79268	-0.0231711	0.00695949	0.000388969	-0.0322474	-0.0208366	-0.0356942	0.359121	-0.0133815	-0.0374633	1.00048	0.00817789	-0.0206317	-0.10659	0.226087	0.0170469	0.0298937	-0.0272045	0.0311411	0.509004	-0.086916	-0.00560273	0.440523	0.126089	-0.246526	-0.0264731	0.334879	-0.221886	0.000507656	-0.0274826	-4.07524	-0.0300867	0.885855	-0.236978	-0.018444	-0.027924	0.0471907
ENSG00000198089	0.0415772	-0.0820097	-0.00876059	-0.0178576	-0.480285	-0.0513938	-0.028101	-0.0115858	0.533499	0.349234	-0.0422419	4.65636	0.439244	-0.0244186	0.0089207	0.000634492	-0.0323717	-0.0197989	-0.103963	1.30137	-0.0478809	-0.0376672	1.34898	0.00762347	-0.0219913	-0.0720554	0.604071	0.0162647	0.0562102	-0.0238597	0.0308571	-0.239208	-0.529809	-0.00475237	-0.387304	-0.28457	-0.405171	-0.0266037	0.925897	-0.190168	0.000532889	-0.0464248	-1.56929	-0.0291281	-0.0756442	0.126293	-0.018649	-0.0269636	-0.909094
ENSG00000131471	0.0420296	-0.0143592	-0.00950237	-0.0183159	-1.57332	-0.0514307	-0.0280866	-0.0105813	0.769795	0.432214	-0.0422108	0.260536	1.10148	-0.0248865	0.00711192	0.0010419	-0.0323468	-0.0207818	0.000520682	0.293718	-0.0715144	-0.0375278	0.499941	0.00902264	-0.0219383	-0.295306	0.0772321	0.0173495	-0.0131726	-0.0252536	0.0309107	-0.236031	-0.314675	-0.0047941	-0.0528499	-0.106435	-0.513722	-0.0266162	-0.484456	-12.5019	0.00123077	-0.0880289	-4.67419	-0.0298237	-0.00292421	-0.296105	-0.018622	-0.0286229	-0.266233
ENSG00000124193	0.041157	0.539128	0.00259262	-0.0150281	-0.899326	-0.0513769	-0.0279455	-0.0104772	-0.386961	0.12091	-0.0420966	0.319688	-0.0863391	-0.0237219	0.0150976	0.00319172	-0.0351639	-0.0192748	-0.455584	-0.914585	0.027204	-0.0375259	-0.694958	0.0149544	-0.0210999	-0.385096	0.336678	0.0204175	0.143701	-0.0209779	0.0319273	0.229714	0.734682	-0.00337869	0.279646	0.0858837	-0.00988399	-0.0263089	-1.52368	-0.714783	-0.000994192	-0.118578	-0.172915	-0.0282365	-0.117183	-0.957982	-0.0183359	-0.0282225	0.648339
ENSG00000182685	0.0421306	-0.0423609	-0.00818859	-0.0181603	-3.10757	-0.0514378	-0.0280848	-0.0106172	-0.544097	0.264907	-0.0422104	0.0458185	-0.161142	-0.0251063	0.00672294	0.00143008	-0.0322436	-0.0199932	-0.0144231	0.0551094	-0.0647625	-0.0374967	0.0549306	0.00902086	-0.0223452	-0.124645	0.406796	0.0163496	0.0236049	-0.0241953	0.0309623	-0.358251	-0.0869087	-0.00449055	-0.529715	-0.215128	-0.429373	-0.0266387	-0.0449152	-0.269775	0.00105002	-0.0560108	-0.45043	-0.0299368	-0.324698	0.0924903	-0.0185509	-0.0281489	-0.886045
ENSG00000146540	0.0441545	-0.293329	-0.00767696	-0.0161626	-0.24803	-0.0513449	-0.0280391	-0.00910236	-1.4419	-1.2202	-0.0421902	-0.793815	-1.06007	-0.0244974	0.00608217	0.0042065	-0.0332851	-0.0175532	0.303912	-1.34319	-0.0794522	-0.0379268	-1.32152	0.0111661	-0.0226439	0.0569466	0.481867	0.0195622	-0.0356049	-0.0250041	0.0309764	-0.764628	-0.0902985	-0.00477592	-0.646861	-0.294313	-0.386297	-0.0265815	-0.264676	-0.22742	0.00367159	-0.225611	-0.851837	-0.03008	-1.41356	0.000943853	-0.0188661	-0.0276927	-1.96133
ENSG00000089335	0.0411927	0.330638	-0.00768154	-0.0168547	0.769963	-0.0513371	-0.0279725	-0.0101945	-0.062033	4.34121	-0.0422651	0.641716	0.159147	-0.02431	0.00787035	0.00154625	-0.033526	-0.0203824	-0.173642	-0.0869708	-0.0497733	-0.0371969	0.582691	0.00443349	-0.0208811	0.566729	0.753453	0.0139721	-0.0357694	-0.0282615	0.0312955	0.37142	0.222719	-0.00395886	0.336344	0.179279	0.0791776	-0.026334	0.168864	-0.175032	0.00152029	-0.0371681	-0.612578	-0.0293077	0.0653154	0.107166	-0.0184217	-0.0285846	0.220775
ENSG00000102057	0.0420164	0.0448404	-0.00841813	-0.0189022	-1.16723	-0.0514082	-0.0280213	-0.0117219	1.25406	0.150561	-0.0422298	0.312849	0.948953	-0.024815	0.00695497	0.00103262	-0.0320473	-0.0207051	-0.00334582	1.25492	-0.0553708	-0.037494	0.318813	0.00914232	-0.0218507	0.0345172	0.320359	0.0110556	0.0170525	-0.0244653	0.0309724	-0.211614	-0.207442	-0.00456452	-0.0236282	-0.0793941	-0.279342	-0.0264852	0.19612	-0.390194	0.0016044	-0.0645939	-0.720989	-0.0300054	-0.139187	0.0109319	-0.0185681	-0.028409	-1.50895
ENSG00000108510	0.044745	0.183024	-0.00561941	-0.0189305	1.69093	-0.0513179	-0.0278629	0.0365448	0.652937	1.22826	-0.0420157	0.00257692	0.892558	-0.0258703	0.00894664	-0.00107311	-0.0286169	-0.0208809	-0.0400414	0.583666	-0.301733	-0.0376384	0.366097	0.0167211	-0.0221947	0.0664066	-0.816248	0.0224305	-0.0805481	-0.0270496	0.0314456	6.77863	0.227495	-0.00297295	0.787785	0.251484	1.39028	-0.0262036	0.624792	1.05068	-0.00054976	-0.182267	1.51634	-0.0290308	0.655921	-0.959368	-0.0182684	-0.0279263	2.28854
ENSG00000241343	0.0421546	-0.00976518	-0.00817845	-0.0185584	-0.12729	-0.0514115	-0.0280381	-0.0110462	1.05259	0.684473	-0.0421907	7.18376	0.317621	-0.0247082	0.00698675	0.00132816	-0.032173	-0.0206693	-0.0203367	-0.0515716	-0.0533896	-0.0374966	1.13541	0.00894057	-0.0219129	-0.262118	0.392164	0.018543	0.0256718	-0.0247923	0.0310849	-0.0161966	-0.102791	-0.00444896	0.0231078	-0.0544397	-0.124154	-0.0265493	-0.31473	-0.206598	0.00173475	-0.0574114	-0.866948	-0.0299627	0.274077	-0.0586061	-0.0185773	-0.0280255	-0.062088
ENSG00000120137	0.0446145	0.316535	-0.00355657	-0.014659	1.0231	-0.0513342	-0.0278716	-0.00787233	1.19864	0.92675	-0.0420969	0.227314	0.824134	-0.0251954	0.00830084	0.0049265	-0.0336835	-0.0151602	0.160787	1.16061	-0.0401142	-0.0372577	0.598155	0.0115584	-0.0209569	-0.00954963	-3.74406	0.0227834	0.0258542	-0.0291593	0.0316907	0.694249	0.629451	-0.0041419	0.641444	0.242133	1.24703	-0.0262399	2.91063	3.083	-0.00149746	-0.000896284	3.86358	-0.0283498	1.34641	0.0781832	-0.0182439	-0.029912	2.20905
ENSG00000176248	0.0410786	-0.125125	-0.0111708	-0.0203968	-2.36457	-0.0514754	-0.0281245	-0.0126732	-0.622544	-0.530738	-0.042294	0.0803382	-0.589603	-0.0249079	0.00679701	-0.00137315	-0.0316259	-0.0227246	0.0311727	-0.720365	-0.104225	-0.037725	-0.713753	0.00808957	0.0277378	-0.862799	4.56758	0.0172236	-0.041611	-0.0238449	0.0308667	-0.773843	-1.09347	-0.0106165	-0.571688	-0.27619	-5.10672	-0.0266325	-0.413421	-2.8847	0.00280799	-0.178532	-2.78639	-0.0294891	-0.888686	-0.320516	-0.0186548	-0.0247294	-1.39769
ENSG00000167280	0.0415522	0.0808162	-0.00792606	-0.017771	-2.22248	-0.0514142	-0.0280671	-0.0116201	-0.00120927	0.357444	-0.0424177	0.657195	-0.475584	-0.0251302	0.00440255	5.3322e-05	-0.0319044	-0.0208458	-0.0971544	-0.756326	-0.089961	-0.0379409	-0.222809	0.00868179	-0.0226533	0.205208	0.164259	0.0166575	0.0431839	-0.0260656	-10.0583	-0.189921	-0.964768	-0.00455734	-0.289827	-0.159013	-8.79597	-0.0265677	-0.0664357	-5.18521	0.00267347	-0.1027	-4.0765	-0.0287259	-0.945453	0.0124855	-0.0185998	-0.0173845	-1.21407
ENSG00000187961	0.0415948	-0.0596801	-0.00874413	-0.0173046	-2.9704	-0.0514568	-0.0281041	-0.0105627	-1.26997	0.264578	-0.0423908	0.0990188	-1.98221	-0.0247767	0.00634906	0.000868347	-0.0311182	-0.0209964	-0.00629653	-0.677645	-0.0692924	-0.0375388	-1.0696	0.00793765	-0.0219297	0.343409	0.895162	0.018691	0.0531627	-0.0253778	0.0317423	-0.362643	-7.68998	-0.00478887	-0.458424	-0.213812	-1.24353	-0.0266133	-0.403408	-7.00014	0.00177379	-0.0585049	-2.58306	-0.0295059	-0.981102	0.555791	-0.0186134	-0.0297442	-1.03418
ENSG00000138448	0.0442483	10.5914	-0.0043557	-0.0189107	1.32489	-0.0513185	-0.0278674	-0.0173698	2.31629	0.82119	-0.0419753	0.178384	1.1529	-0.0249545	0.00814602	0.0047592	-0.0324459	-0.0219346	-0.233477	1.05191	-0.0203293	-0.0372623	0.64282	0.0125751	-0.0217952	0.206456	-1.7914	0.0263571	0.0771908	-0.0252094	0.03196	0.645052	2.74825	-0.00397444	8.86241	10.8096	0.978821	-0.0261804	0.0301578	2.42516	0.00454077	-0.146436	3.8668	-0.0299341	2.0299	0.0829565	-0.0182668	-0.0292528	1.89268
ENSG00000143434	0.0418004	0.0364466	-0.00855519	-0.0177044	-0.457079	-0.0513632	-0.0279989	-0.0118685	0.355936	7.82972	-0.0422808	0.361488	0.82257	-0.0244931	0.00663572	-0.000186579	-0.032162	-0.0205854	-0.190657	0.307181	-0.0565868	-0.0377077	1.48996	0.00810006	-0.0218013	-0.0541984	0.929781	0.0173892	-0.0413208	-0.0251823	0.0310961	0.201201	-0.187183	-0.00430514	-0.0468287	-0.123361	-0.699477	-0.0264734	0.582305	-1.0095	0.00119003	-0.0551631	-2.05654	-0.0291599	-0.0600883	0.185555	-0.0185452	-0.0287761	-0.376628
ENSG00000004777	0.04176	-0.0183289	-0.00816749	-0.0180784	-0.797406	-0.0513971	-0.0280259	-0.0118692	0.13765	0.364783	-0.0421454	4.8116	-0.115438	-0.0248683	0.00641566	0.000349987	-0.0316556	-0.0201231	-0.0977465	-0.256242	-0.0425397	-0.0376362	0.0593288	0.00815708	-0.0210908	0.298223	8.63553	0.0173719	0.0647368	-0.0248432	0.0308617	-0.155374	-0.686098	-0.00427683	-0.226538	-0.205296	-0.491908	-0.0265443	0.405509	-4.7402	0.00153777	-0.0673512	-4.94902	-0.0291483	-0.217073	0.14481	-0.0185572	-0.0277691	-0.626402
ENSG00000197111	0.0403543	0.235495	-0.0108917	-0.0110788	0.305578	-0.0514236	-0.028057	-0.00540442	0.204975	0.184473	-0.0421495	0.289335	0.136895	-0.0239934	0.00484227	0.000255259	-0.0322906	-0.0214941	-4.10645	0.407116	-0.0595624	-0.0374581	-0.0285132	0.00647988	-0.021706	0.0546231	0.0658965	0.0186242	0.131736	-0.0199083	0.0311261	-0.31215	0.940311	-0.0046868	-0.275183	-0.0846588	-0.190643	-0.0263764	-1.4896	-0.328788	-4.40836e-05	0.109792	-0.25029	-0.0281143	0.159271	0.299025	-0.018556	-0.0257415	0.630585
ENSG00000188818	0.0414914	-0.0507289	-0.00919635	-0.018067	-1.09549	-0.0514256	-0.0280314	-0.0108057	0.51613	0.595165	-7.1783	2.9839	0.00398105	-0.024905	0.0067173	-0.000265629	-0.0369195	-0.0197768	-0.0494764	0.249124	-0.0610157	-0.0376623	0.284105	0.00667606	-0.0216808	-0.35473	0.152593	0.0164365	0.0243555	-0.026667	0.0307387	0.0635176	-1.15886	-0.00471187	0.217408	-0.134713	-1.0054	-0.0266252	0.0561644	-5.32828	-0.00070894	-0.0578754	-5.75438	-0.0298219	-0.27767	-0.0553958	-0.0186284	-0.028367	-0.396823
ENSG00000167549	0.0418303	-0.0296994	-0.00894839	-0.0184373	-2.18779	-0.0514722	-0.0280935	-0.0107804	-0.300333	0.331757	-7.72861	4.6799	-1.6019	-0.024905	0.00637017	0.00139068	-0.0321932	-0.0191217	0.127633	0.0282176	-0.0798549	-0.0376803	0.250262	0.00837911	-0.0174806	0.272369	0.158183	0.0168875	0.0011929	-0.0244182	0.0308917	-0.0746258	-0.496144	-0.00418518	-0.321618	-0.122316	-0.535011	-0.0265843	0.327362	-6.07615	0.000415127	-0.0538381	-2.10902	-0.0297417	0.165426	1.20603	-0.0185453	-0.0283631	-0.253804
ENSG00000150991	0.0451491	0.820018	-0.00945059	16.7215	-0.991206	-0.0514056	-0.0337658	-0.00937112	3.6708	-0.102368	-0.0413277	3.85407	2.81071	-0.0243638	0.0267562	0.00429411	-0.0308512	-0.0206918	0.92208	3.73615	3.16054	-0.0369174	1.8345	0.0107112	-0.0227154	-0.330199	-0.67947	-0.0278841	0.0330699	-0.0239879	0.0312499	-0.332312	0.845428	-0.00441228	-0.302243	-0.239139	-0.573183	-0.0265052	0.0848629	0.286837	0.00466904	-0.00495671	4.80397	-0.0358547	5.2826	0.514049	-0.0184563	-0.0260572	-0.740771
ENSG00000130203	0.0434065	-0.0836371	-0.00882181	-0.0176503	-3.09824	-0.0514669	-0.0280872	-0.0103948	-0.53083	0.0684227	-0.0419732	-0.106297	-0.418716	-0.0244578	0.00484041	0.00170523	-0.0317767	-0.020022	-0.151413	-0.1096	-0.0497322	-0.0380403	-0.331586	0.0111969	-0.0224675	-0.0157045	0.283869	0.018293	0.0287574	-0.0241015	0.0313379	-0.320223	-0.267926	-0.00502242	-0.927031	-0.192373	-0.526051	-0.0265862	-1.04567	-0.263412	0.00185946	-0.0679192	-0.0488944	-0.0304314	1.227	0.7012	-0.0185292	-0.0288362	0.0175295
ENSG00000119969	0.0403798	0.950782	-0.00620599	-0.0150823	0.0840841	-0.0513884	-0.0279559	-0.00856656	0.385474	0.367021	-0.0422692	0.439426	0.140179	-0.0244876	0.00918701	0.00507839	-0.0347081	-0.0183767	-0.384952	0.634162	-0.0378818	-0.0371558	-0.213592	0.00522673	-0.000674339	-0.128218	0.111149	0.0244052	0.0914707	-0.0217151	0.0315276	0.334458	2.72561	-0.00319883	0.386136	0.134325	0.540597	-0.0263276	-0.108345	0.123386	0.00702467	-0.0248675	0.180676	-0.0293266	0.369674	-0.383579	-0.0183978	-0.0275047	0.920437
ENSG00000146067	0.0414954	-0.0386355	-0.0134438	-0.0200542	-0.709541	-0.0513961	-0.0280321	-0.0107803	0.702045	0.564886	-0.0423537	2.64891	0.570968	-0.0245366	0.00685738	0.000990882	-0.0380078	-0.0213891	-0.0810484	0.670732	-0.0746473	-0.0373383	0.700452	0.00733157	-0.0224243	-0.311935	0.267248	0.016536	0.177282	-0.025088	0.0308015	-0.171023	-0.536992	-0.00464482	-0.0247322	-0.168512	-0.671124	-0.0265314	-0.000655779	-4.25573	0.00222922	-0.0172587	-3.41101	-0.0287891	0.0655183	0.190967	-0.0185204	-0.0286194	-0.844977
ENSG00000213983	0.0413084	0.0592109	-0.0103184	-0.0151103	-0.912808	-0.0514323	-0.0281058	-0.0109017	0.56191	0.507682	-0.0423014	4.34229	0.808959	-0.0249283	0.00679006	0.00140902	-0.0157715	-0.0223192	-0.413722	0.944634	-0.0381966	-0.0373276	1.27603	0.00791612	-0.0222445	-0.112621	0.379834	0.0112579	0.101755	-0.026444	0.0307361	-0.286314	-0.676857	-0.00406576	-0.324077	-0.246542	-1.34656	-0.0266317	-0.0363165	-1.00236	0.000554214	0.0454858	-2.44565	-0.0294553	0.507363	-0.193245	-0.0185951	-0.0266613	-0.967888
ENSG00000126217	0.0419334	-0.0726987	-0.00802134	-0.0189729	-0.566122	-0.0514116	-0.0279356	-0.0118435	-0.602725	0.355517	-0.042189	0.155002	0.216961	-0.0252886	0.00659279	0.000842518	-0.0311185	-0.020808	0.0456353	-0.522931	-0.0878669	-0.0376327	0.0325008	0.00869949	-0.0218023	0.0594689	0.945654	0.0154414	-0.00243744	-0.0244388	0.0311305	0.070729	-0.221681	-0.00490793	-0.16674	0.0114751	-0.426609	-0.0264811	0.576429	-0.363643	0.00196574	-0.02517	-0.255093	-0.0304671	-0.369901	0.0756491	-0.0184357	-0.0288784	-0.256416
ENSG00000100813	0.0401618	-0.182246	0.0123766	-0.0199535	-0.829249	-0.0514607	-0.0280975	-0.013955	0.530112	-0.422468	-0.0423815	0.146483	0.359576	-0.0269159	0.011267	-0.00183435	-0.027945	-0.0253297	-0.336743	0.648653	-0.0690214	-0.0375818	-0.169537	0.0198627	-0.0240493	-1.36855	0.475195	0.0187224	-0.0269355	-0.0262371	0.0308883	-0.431283	-0.96542	-0.00516622	-0.385829	-0.198548	-0.689031	-0.026627	0.00525133	-2.24383	-0.000698129	-0.0251748	-1.6326	-0.0288337	0.343674	-2.90302	-0.0186033	-0.0287777	-1.76216
ENSG00000134247	0.0446689	0.00772626	-0.00606271	-0.0176771	0.0145333	-0.0513789	-0.0279257	-0.00777191	0.0238827	-0.249132	-0.0421329	-0.886591	-0.564578	-0.026697	0.00625608	0.0134099	-0.0255486	-0.0192024	0.0146662	-0.178317	-0.128189	-0.037671	-0.658757	0.00698868	-0.0236242	-0.054294	0.0052082	0.0178433	-0.0622174	-0.0243988	0.0313856	0.10274	0.625106	-0.00467848	0.11355	0.0835154	0.406836	-0.0262948	0.258109	0.0216978	0.0027293	-0.104827	1.18592	-0.0316408	-0.196576	0.177539	-0.0183849	-0.0290896	0.410456
ENSG00000115306	0.0453875	-0.0727828	0.00301349	-0.0212554	0.371569	-0.0513186	-0.0278933	-0.00948119	0.703092	0.122342	-0.0422342	-0.0905173	0.192882	-0.027938	0.0122638	-0.000975593	-0.0293379	-0.0160603	0.57394	1.19144	-0.105318	-0.0378059	0.203209	0.00757965	-0.0238652	0.82489	1.09276	0.0208149	0.243279	-0.0408544	0.0310302	0.712102	-0.602741	-0.00507394	0.41505	0.184283	0.803631	-0.0262351	1.19793	-0.62641	0.0100657	0.0332767	1.34538	-0.0241888	0.395836	0.565707	-0.0182883	-0.0248161	-0.129297
ENSG00000005206	0.0415797	0.000394676	-0.00991972	-0.0181707	-1.5067	-0.0514429	-0.0280696	-0.010835	0.18443	0.737639	-0.0422737	0.605121	-0.233339	-0.0247938	0.00724394	0.00151059	-0.0308738	-0.0207959	-0.275638	-0.25342	-0.0647249	-0.0389213	0.251447	0.00781019	-0.0229348	-0.296316	10.1201	0.0163147	0.106988	-0.0245374	0.0308595	-0.303786	-0.254389	-0.00529914	-0.300801	-0.281046	-0.710129	-0.0266181	-0.0257418	-4.95263	0.00148125	-0.0508338	-4.49377	-0.0292424	-0.94994	0.0200743	-0.018676	-0.0269356	-1.64682
ENSG00000128609	0.041411	0.122759	-0.00463239	-0.0164783	-0.0282433	-0.0514164	-0.0280163	-0.00894803	0.0641304	0.139552	-0.0422022	0.118673	0.0966628	-0.0244162	0.00728443	0.00222262	-0.0338132	-0.0196544	0.0314591	0.118234	-0.042019	-0.0376411	-0.27734	0.0104529	-0.0241797	0.119496	-0.787108	0.0203173	-0.114729	-0.0251733	0.0314409	0.00974247	0.105366	-0.00401993	0.0233764	-0.0215761	0.164278	-0.0264219	-0.393475	0.0149362	0.00058636	-0.189888	0.540174	-0.0307311	0.0257399	0.0641702	-0.018492	-0.0280429	-0.329597
ENSG00000088448	0.0415783	0.118823	-0.00883075	-0.0203014	-0.528802	-0.051427	-0.0280002	-0.0115221	1.46855	0.211795	-0.0422752	2.64513	0.93941	-0.024105	0.00678465	0.00549874	-0.0312849	-0.0285739	-0.0827521	2.55154	-0.0732701	-0.0370951	0.989742	0.00850927	-0.0215708	-0.433732	-0.133758	0.0188479	-0.00698614	-0.0248352	0.0311738	0.0590793	-0.272789	-0.00435531	-0.0174163	-0.0165987	-0.224437	-0.0264959	1.45935	-0.0573883	-0.00143865	-0.0609513	-0.784239	-0.0290499	0.708541	-0.165665	-0.018465	-0.0291971	-0.237049
ENSG00000103269	0.0419338	-0.0687141	-0.00902374	-0.0183876	-3.19053	-0.0514344	-0.0281311	-0.0105454	0.0478678	0.472919	-0.0423312	4.27655	-0.584373	-0.0241286	0.00685182	0.00112472	-0.0321422	-0.0207712	-0.0131392	-0.623808	-0.0804652	-0.0374588	0.126753	0.00703904	-0.0212904	-0.00208464	0.083248	0.016882	-0.0144319	-0.024823	0.0308387	-0.180298	-0.412326	-0.00461735	-0.458298	-0.2461	-0.64751	-0.026613	-0.429442	-12.2154	0.00182448	-0.0943119	-7.34862	23.4148	-0.366318	-0.0396991	-0.0185034	-0.0289735	-0.639809
ENSG00000197355	0.0434668	0.0686953	-0.00950191	-0.0181681	-1.1527	-0.051431	-0.0280857	-0.0110779	1.76113	-0.336726	-0.0421567	3.66124	0.280422	-0.0257824	0.00669013	-0.000625005	-0.0327845	-0.0196555	0.355323	1.31592	9.97139	-0.0378753	0.814672	0.00956838	-0.0225072	0.252752	0.700793	0.0172304	0.104704	-0.023565	0.0310357	0.145145	-0.0550367	-0.0042995	-0.400949	-0.164834	-0.363107	-0.0264793	1.05673	0.0178717	0.00218392	-0.0322877	0.127624	-0.0299286	3.19048	0.902075	-0.0186191	-0.0306431	-0.617657
ENSG00000156273	0.0437321	0.272481	-0.00382022	-0.0180288	0.978311	-0.0513331	-0.0278916	-0.00885868	2.73705	0.92889	-0.0420608	0.140556	1.97327	-0.0247976	0.0081331	0.00289159	-0.0306547	-0.0206939	0.128925	2.30669	-0.0573882	-0.0376055	1.71673	0.0119147	-0.0223266	0.510368	-1.19141	0.0194436	-0.0540536	-0.024696	0.0315583	0.653965	0.00731619	-0.00432878	5.03056	0.185876	0.690183	-0.026245	1.07208	0.594315	0.000605145	-0.042051	2.85342	-0.0302178	2.31114	0.323543	-0.0181295	-0.0284728	1.1911
ENSG00000064607	0.040474	-0.0524981	-0.0100688	-0.019516	-1.02196	-0.0514128	-0.0280035	-0.0139698	-0.255073	-0.00371779	-0.042415	0.585888	-0.136961	-0.0247456	0.000400673	-0.00162239	-0.0347695	-0.0212749	0.0570743	-0.660384	-0.121664	-0.0378628	-0.445887	0.00470968	-0.0209749	-0.907434	0.155119	0.0148535	-0.12114	-0.029579	0.0308175	0.0205893	-4.60348	-0.00501397	-0.0231897	-0.0865731	-0.53536	-0.026484	0.692179	-1.3609	0.000335963	-0.11728	-2.40815	-0.0296534	-0.574445	0.0509386	-0.0184751	-0.0289951	-0.418609
ENSG00000160551	0.0447421	0.330855	0.00085126	-0.0217944	1.22764	-0.0513221	-0.0278601	-0.00705266	0.533811	1.11148	-0.0421835	-0.0706965	0.732462	-0.0257779	0.00893827	0.000122442	-0.0295468	-0.0206925	0.038486	0.60163	-0.22555	-0.037669	0.214833	0.00658792	-0.0222943	0.456835	-2.78276	0.0180287	-0.00863164	-0.0246077	0.0315237	0.774525	-0.0219183	-0.00425753	0.700884	0.259739	1.29772	-0.0261733	0.760933	0.51436	0.000769607	-0.152172	4.05798	-0.0296995	0.494882	-0.197311	-0.0182981	-0.0293615	1.89797
ENSG00000150893	0.043934	0.0311181	-0.00392766	-0.018239	0.406517	-0.051328	-0.0278652	-0.0104593	-2.32181	0.511438	-0.0420915	-0.134294	-2.09421	-0.02581	0.00812117	0.000757799	-0.0293149	-0.020005	0.0169698	-2.28756	-0.095496	-0.0379049	-1.74878	0.00830869	-0.0231952	0.25136	-0.381172	0.0191864	-0.0136821	-0.0240184	0.0317922	9.52854	-0.742643	-0.00417153	10.3688	0.228998	0.584333	-0.0262253	5.74771	0.251427	0.00301997	-0.0851396	2.30127	-0.0299277	-2.99471	-0.149031	-0.0182949	-0.0285882	2.05041
ENSG00000111371	0.0446256	0.127556	-0.00464047	-0.0165796	3.35801	-0.0512753	-0.0278558	0.0159411	2.13046	0.948379	-0.0419647	0.0882982	1.96027	-0.0256816	0.0113138	0.00170549	-0.0388383	-0.0212957	3.89016	1.60247	0.0377469	-0.037001	2.16565	0.0109674	-0.0219008	2.13697	-0.324828	0.0261052	0.0328869	-0.0245397	0.0315621	0.650426	3.01612	-0.00440366	0.635003	0.233016	0.882381	-0.026219	2.52514	4.05054	-0.000359749	0.0187597	3.572	-0.0297037	1.26394	0.32146	-0.0182842	-0.0258838	0.878759
ENSG00000083168	0.0442979	-0.0381585	-0.00172403	-0.0223813	0.630824	-0.0513069	-0.0278791	-0.00847515	0.900753	0.371034	-0.0420988	-0.136302	0.51741	-0.0257753	0.00883327	0.00188764	-0.0312516	-0.0207344	-0.276968	-0.390674	-0.146702	-0.037632	0.209377	0.0217001	-0.0222654	-0.0670177	-0.239065	0.0210082	-0.00456244	-0.0236164	0.0312909	0.74013	-0.287621	-0.00428003	0.647987	0.224684	0.507914	-0.0262337	0.445503	-0.162119	0.00106645	-0.0735467	2.7263	-0.0296526	-0.0101659	-0.315244	-0.0183337	-0.0288676	0.525555
ENSG00000169045	0.040186	0.324981	-0.00801355	-0.0198282	0.430477	-0.0513718	-0.0279524	-0.0128651	0.144841	-0.0405382	-0.0423174	0.567004	0.314906	-0.0247488	0.00631015	-0.000236018	-0.0295722	-0.0259312	-0.144405	-0.263908	-0.0543393	-0.0376888	-0.153395	0.00584458	-0.0202683	-0.443518	0.443214	-0.00850566	-0.0945393	-0.029075	0.0311639	0.100975	-0.11845	-0.0033156	0.198172	0.0523245	-0.0537363	-0.0263632	-0.976736	-0.903575	0.000644363	-0.245346	-1.07236	-0.0284092	-0.0913302	-0.477389	-0.0184164	-0.0291056	-0.602801
ENSG00000117318	0.0437598	0.153144	-0.00284577	-0.00880113	0.0858029	-0.0514145	-0.0280686	-0.00705974	-1.73014	0.11794	-0.0421199	0.135407	-3.60312	-0.0233908	0.00486587	0.00444672	31.2406	-0.0183312	-0.519751	-6.6086	-0.0554034	6.30991	-2.22876	0.011206	-0.0232521	-0.784903	1.27231	0.0196724	0.203513	21.6123	0.0311795	-0.493531	0.117028	0.00239722	-0.392047	-0.235621	-0.262872	-0.0265705	-0.966258	-0.0126517	0.00556326	-0.0707032	0.160685	-0.0296438	-0.613389	-0.461122	-0.0185261	-0.0273943	-0.217026
ENSG00000239382	0.0422766	-0.00790163	-0.00800351	-0.0185493	-0.257975	-0.0514321	-0.0279996	-0.0109296	0.310778	0.118491	-0.0421904	0.167267	-0.248683	-0.0248081	0.00690822	0.00108135	-0.0323816	-0.0204956	0.0345768	-0.00426391	-0.0550454	-0.0375934	0.123155	0.00962547	-0.0218051	0.0652466	0.0883101	0.0178653	0.00175361	-0.024917	0.031112	-0.142144	-0.120474	-0.00442542	-0.172216	-0.126396	-0.196973	-0.0264663	-0.0243483	-0.113759	0.00102801	-0.0770338	-0.330494	-0.0301716	0.0132457	0.0227411	-0.0185009	-0.0282798	-0.384145
ENSG00000135404	0.0447512	0.154584	-0.00792765	-0.0153678	-1.0369	-0.051467	-0.0281136	-0.0248608	0.424209	-1.2132	-0.0422849	0.0646449	1.03518	-0.0247869	0.000927535	0.00402069	-0.0312037	-0.0368863	0.781289	0.897251	0.0795587	-0.0379791	0.895751	0.0128174	-0.0232604	0.145414	0.018273	0.0108678	-0.0409044	-0.0280065	0.0311511	-0.745531	0.9335	-0.00512647	-0.565378	-0.290903	-0.325863	-0.0263319	-0.53384	0.349868	0.00311108	-0.256621	-0.228332	-0.0328464	0.539531	0.589139	-0.0186118	-0.0282839	-1.79192
ENSG00000197961	0.0412545	0.167081	-0.00758838	-0.0172993	-0.297598	-0.0513936	-0.0279556	-0.0132522	0.974008	0.701696	-0.0423157	1.3916	0.35325	-0.0248009	0.00450159	0.000798998	-0.0317305	-0.0207749	-0.179833	0.514828	-0.0142217	-0.037127	0.00401879	0.00715696	-0.0209812	-0.0547543	0.397391	0.0178737	-0.0187663	-0.0244664	0.0312172	0.447717	-0.189693	-0.00384384	0.367611	0.169194	0.317983	-0.0267242	0.0766028	-0.224857	0.000805198	-0.0757128	-0.339262	-0.0280677	0.3008	-0.308783	-0.0184202	-0.0264702	-0.275985
ENSG00000127586	0.0411941	0.0505244	-0.0105298	-0.0181632	-2.25799	-0.0514367	-0.0281139	-0.010798	-0.198933	0.0251204	-0.0423782	1.07068	-1.07043	-0.0252967	0.00446348	-0.000625288	-0.0315008	-0.0216016	-0.511865	-0.528047	-0.0739877	-0.0375816	-0.185901	0.00683388	-0.0232906	-0.518968	0.506136	0.0144076	0.0925643	-0.0255706	0.0307454	-0.277084	-0.361169	-0.00472737	-0.525387	-0.237025	-1.26314	-0.0266469	0.240294	-4.05811	0.00342275	-0.0252066	-3.97492	-0.0279079	-0.318419	-0.295165	-0.0186366	-0.0288418	-2.0312
ENSG00000204859	0.0415922	-0.00788993	-0.00860615	-0.017592	-1.16809	-0.0514379	-0.0281051	-0.0125152	0.0784039	-0.69399	-0.0422723	0.40094	0.28439	-0.0241929	0.00743701	0.00229661	-0.0328897	-0.0190838	-0.0590282	-0.158071	-0.0381497	-0.0377421	0.362297	0.00891422	-0.0226952	-0.25471	0.480788	0.0145213	0.134644	-0.0239684	0.0308951	-0.640837	-0.307238	-0.00146155	-0.469881	-0.240606	-0.362486	-0.0265956	-0.484692	-1.04173	0.00173961	-0.109328	-2.85203	-0.028573	-0.282298	0.0749388	-0.0185833	-0.0224867	-1.90449
ENSG00000213463	0.0440234	0.111721	-0.00338468	-0.0217192	0.605593	-0.0513253	-0.0278825	-0.0147836	0.00567326	1.03109	-0.0427308	0.0802795	0.227896	-0.025201	0.00785039	0.00252906	-0.0312041	-0.0205787	0.113345	-0.827547	-0.0764368	-0.0375567	-0.0379666	0.00888251	-0.0218391	0.362654	-0.0705489	0.0257455	-0.048177	-0.02196	0.0315087	0.566008	0.424207	-0.00312919	0.558861	0.227774	0.783784	-0.0262565	1.16748	0.631706	-0.00258437	-0.0215091	0.772361	-0.029573	0.074878	-0.0742039	-0.0182698	-0.0281877	0.717592
ENSG00000182272	0.041702	-0.177094	-0.00976407	-0.0173316	-2.23397	-0.0514367	-0.0280913	-0.0088086	-0.0553264	0.342481	-0.0421553	-0.175794	-1.17935	-0.0248665	0.00597099	0.00118391	-0.028648	-0.0205398	0.120839	-0.0417742	-0.0357819	-0.0376593	-1.08939	0.00990813	-0.0218378	0.211361	0.331992	0.0166476	0.0569088	-0.0247941	0.0309238	-0.418895	-0.159878	-0.00457178	-0.682872	-0.204086	-0.517193	-0.02662	0.700012	-0.564426	0.00157406	-0.00468293	-2.74719	-0.0299663	-0.551831	9.58906	-0.0185829	-0.0249428	-0.479339
ENSG00000153291	0.041975	0.00819985	-0.00871347	-0.0179494	0.481349	-0.0513665	-0.0279634	-0.0118863	0.63669	0.521721	-0.0422553	0.194709	1.04034	-0.0246164	0.00673522	0.0015231	-0.0322104	-0.0205861	0.0183014	0.234599	-0.0415226	-0.0376132	1.78325	0.00853955	-0.0208731	-0.00630586	0.142987	0.0200528	0.000569208	-0.0251539	0.031203	0.524002	-0.260681	-0.00397949	0.356107	0.0557213	-0.27207	-0.0263861	0.287578	-0.00613102	0.000730463	-0.073206	-0.642072	-0.0299279	0.251485	0.0438456	-0.0184092	-0.0284121	0.0846893
ENSG00000204386	0.043976	0.174266	0.00768308	-0.0201915	-2.43216	-0.051477	-0.028064	-0.0120098	1.57757	-0.643876	-0.0420818	4.25898	0.997608	-0.0240486	0.00590834	0.00136262	-0.028381	-0.0175844	-0.604529	1.8528	6.5325	-0.0368704	1.01849	0.00929855	-0.0227419	-0.813178	0.758002	0.0511672	-0.0456001	-0.0254458	0.0311292	-0.282252	7.02576	-0.00510792	-0.375653	-0.167605	-0.441809	-0.0265892	0.0471142	5.71552	0.00314426	0.0204456	0.899867	-0.0306595	2.79168	0.260406	-0.0185489	-0.0275904	-0.246189
ENSG00000177888	0.0436528	0.0527234	-0.00732452	-0.0182236	2.17322	-0.051331	-0.0278513	-0.00839027	0.590428	0.605126	-0.0421036	-0.103138	0.288765	-0.0251859	0.00731594	0.00176633	-0.0313996	-0.0194145	0.0238467	0.251431	-0.0731436	-0.0374931	0.180995	0.0105073	-0.0200194	0.0300985	-5.79129	0.0207389	-0.0252377	-0.0229788	0.0315058	7.69839	0.322731	-0.00398096	10.6482	0.124353	0.398879	-0.0262307	1.44093	0.619582	0.00131263	-0.0784682	1.18287	-0.0293188	0.154401	0.149074	-0.0182769	-0.0282127	1.19374
ENSG00000102189	0.0440538	-0.0724763	-0.00515979	-0.0192692	1.27948	-0.0513218	-0.0279692	-0.00763982	0.744023	0.639264	-0.042061	0.176854	0.842891	-0.0252373	0.00721109	0.000962578	-0.0312677	-0.0196641	0.373595	0.390036	-0.113643	-0.0385146	0.0764028	0.0091707	-0.0211592	0.662029	-3.26095	0.0471968	0.0391931	-0.0264937	0.031618	9.78484	0.367545	-0.00403403	9.18728	0.191592	0.755699	-0.0261851	4.13266	0.235714	0.00129174	-0.113423	2.23203	-0.0296337	0.613063	-0.0892171	-0.0182783	-0.0284416	1.28068
ENSG00000187837	0.0433122	-0.051687	-0.00825984	-0.0181042	-0.848399	-0.0514505	-0.0280329	-0.0103438	-1.28724	-0.203368	-0.0422021	0.00630223	-0.239478	-0.0245883	0.00537023	0.00161664	-0.0315768	-0.0209101	-12.6015	-0.0750331	-0.0473054	-0.037425	0.777956	0.00995299	-0.022469	-0.336475	0.235022	0.0133414	-0.0501855	-0.0244409	0.0312614	-0.411943	0.518195	-0.00467008	-0.318708	-0.265976	-0.00517409	-0.0267096	-12.139	0.00132384	0.00129309	-0.0763804	-0.0805176	-0.0315392	-1.02934	-0.25799	-0.0186226	-0.0284647	-0.52218
ENSG00000161011	0.0447157	8.8644	-0.0135376	-0.0137584	-0.579024	-0.0514538	-0.0280851	-0.0140016	2.15033	-0.633306	-0.0419801	1.98057	1.5673	-0.0243493	0.00734975	0.00298157	-0.0290355	-0.00277238	-0.405008	2.91237	0.070919	-0.0375902	1.56251	0.0145906	-0.0228491	-2.57537	2.87765	0.0215517	-0.223689	-0.0236472	0.0316485	-0.368826	3.90466	-0.00500352	-0.478558	-0.235091	-0.390986	-0.0266292	0.0950384	0.115465	0.00512492	-0.095225	1.29393	-0.0291537	4.46746	-0.73654	-0.0185852	-0.0284825	-0.27324
ENSG00000123066	0.0443855	0.275715	0.00960236	-0.0197739	1.72091	-0.0513196	-0.0278751	-0.0118869	0.296694	2.04186	-0.0421179	-0.131821	0.550748	-0.0256449	0.00898268	8.35103e-05	-0.03203	-0.0211369	0.18785	0.226516	-0.0485273	-0.0378233	0.473993	0.00764695	-0.0219151	0.123522	-0.639037	0.0217427	0.0712095	-0.0236973	0.0313136	9.33052	-0.321048	-0.00221566	9.32118	0.254841	0.341128	-0.0262091	1.17498	0.40127	-2.36788e-05	-0.0731453	3.01788	-0.0343551	0.278631	0.36173	-0.018297	-0.0294245	0.973623
ENSG00000166012	0.0415353	0.184389	-0.00822447	-0.0176363	0.355403	-0.0513289	-0.0280002	-0.011425	0.644069	0.597944	-0.0422127	3.29433	0.690995	-0.0246102	0.0083392	-0.000501243	-0.0382943	-0.0208195	0.0731978	0.311716	-0.0240105	-0.0373068	0.613841	0.008496	-0.0203703	0.142902	0.146799	0.0200121	-0.0133525	-0.025274	0.0312312	0.0699718	0.338043	-0.00376269	0.0822808	0.0327819	-0.232026	-0.0263643	-0.154125	-0.102678	0.000872787	-0.00910717	-0.487986	-0.0287991	0.196142	-0.503995	-0.0184858	-0.0265034	0.151469
ENSG00000099377	0.0422082	0.0119675	-0.00776362	-0.0181821	-1.47378	-0.0514286	-0.0280895	-0.0106014	0.287402	-0.137357	-0.0421262	0.0522847	-0.65223	-0.0246415	0.00691643	0.0012324	-0.0321215	-0.0206794	-0.0780894	-0.0694474	-0.0557993	-0.0376161	-0.0959513	0.00913208	-0.0224001	-0.0117177	0.211994	0.0168234	-0.0088489	-0.0245409	0.0310428	-0.321086	-0.305612	-0.00474922	-0.431272	-0.175755	-0.192123	-0.0266265	-0.358962	-0.470836	0.0013617	-0.0453159	-0.257757	-0.0300682	-0.173954	-0.0459664	-0.0185697	-0.0282223	0.00533618
ENSG00000119408	0.0437803	-0.200096	-0.00728331	-0.00757087	-0.13904	-0.0513705	-0.0280332	-0.011879	0.0164791	-0.342716	-0.0422233	-0.910165	-1.4019	-0.0249947	0.00739402	0.000332065	-0.0330716	-0.020724	0.156548	-0.507004	-0.0818659	-0.0375252	-1.47681	0.0107675	-0.0234294	0.351095	-0.310915	0.0090131	-0.0491794	-0.0145754	0.031279	0.0712046	-0.237259	-0.00483507	-0.0585096	-0.0222396	-0.0583101	-0.0263966	0.496483	-0.190986	0.00262126	-0.11941	0.459647	-0.0310902	-1.03697	0.271313	-0.0184706	-0.0314478	0.135018
ENSG00000164715	0.0439203	-0.0548224	-0.0023669	-0.0205456	0.203578	-0.051331	-0.0278712	-0.00936251	0.827178	0.293618	-0.0420923	-0.10624	1.09511	-0.0251389	0.00982542	-0.00087685	-0.0317455	-0.0206959	-0.133681	0.970772	-0.0828465	-0.0376175	0.996313	0.00992503	-0.0231658	-0.835218	0.0854998	0.017054	0.124841	-0.0245673	0.0314894	0.593262	0.232647	-0.00466216	0.443488	0.192485	0.973359	-0.0262586	0.488822	0.133992	0.00124835	-0.096795	1.25528	-0.0291783	0.671986	-0.207628	-0.0183049	-0.0283875	0.425907
ENSG00000132535	0.0420139	-0.03105	-0.00780935	-0.0193193	-0.523121	-0.0514286	-0.0281081	-0.0113366	1.39236	0.354034	-0.0421079	0.494595	0.232598	-0.0250049	0.00654584	0.000749005	-0.0322443	-0.0202301	-0.00927258	0.414749	-0.0644689	-0.0376366	0.855066	0.00857921	-0.0228099	0.0217428	0.42651	0.0178676	0.0292662	-0.0248282	0.0308416	-0.0614953	-0.270691	-0.00436776	-0.0539087	-0.12434	-0.734635	-0.0265674	0.372658	-0.579667	-4.29078e-05	-0.106676	-3.69464	-0.0300588	-0.272709	0.0677938	-0.0185507	-0.0282519	-1.02908
ENSG00000184465	0.0418803	-0.0137232	-0.00771349	-0.0180898	0.384975	-0.0513658	-0.0279167	-0.0112374	0.632177	0.549322	-0.0422235	0.476956	0.4872	-0.0248246	0.00683708	0.000869485	-0.031905	-0.0204703	0.00141466	0.705194	-0.0560763	-0.0376604	1.61858	0.00857791	-0.0214161	0.0707505	0.670696	0.0144554	-0.00228159	-0.0249525	0.0311745	0.146351	0.0324487	-0.00454743	0.189688	-0.00996343	-0.0900295	-0.0263538	0.703849	-0.310174	0.00173285	-0.0807536	-0.271401	-0.029917	-0.0702134	0.153796	-0.0184944	-0.0281545	0.0915181
ENSG00000167524	0.0420945	0.00115834	-0.00794562	-0.0176654	-0.117496	-0.0514008	-0.0279241	-0.0114222	0.213984	0.488264	-0.0421602	0.247104	0.096214	-0.0247778	0.00737748	0.00111413	-0.0323995	-0.0207308	-0.0279417	-0.38207	-0.0647161	-0.0375448	0.198969	0.00962506	-0.0222088	-0.103841	0.153749	0.0174922	-0.0142639	-0.0250157	0.031218	0.263926	-0.368667	-0.00443492	0.365501	0.130408	-0.109443	-0.0264892	0.00305158	-0.185419	0.00118237	-0.0833412	-0.434201	-0.0299967	-0.0196412	-0.0425461	-0.0185347	-0.02838	-0.284922
ENSG00000164105	0.0434421	-0.0651682	-0.00570543	-0.0268309	0.400888	-0.0513436	-0.0279586	-0.00967493	0.0833945	0.869148	-0.0418997	0.188378	0.660463	-0.0245758	0.00641904	0.00196927	-0.0320447	-0.0197024	-0.0590417	0.293664	-0.0651542	-0.037372	0.107916	0.0111707	-0.0202038	-0.0385839	-0.0538556	0.0185307	0.0403694	-0.0235633	0.0315521	0.0165904	0.373635	-0.00379481	-0.0119214	0.119399	0.363924	-0.026413	-0.288565	0.273754	0.00282349	0.0219426	-0.210434	-0.0301484	0.539648	-0.110652	-0.0183573	-0.0284282	3.45919
ENSG00000165684	0.041132	0.270625	-0.00714543	-0.018142	-1.66956	-0.051443	-0.0281232	-0.0124972	0.297445	-0.764401	-0.0423284	0.874644	0.288299	-0.0247917	0.0121888	-0.000936695	-0.0319354	-0.0222673	-0.216098	-0.667861	-0.0387711	-0.0378059	-0.109721	0.00594961	-0.0229682	-0.982943	0.511295	0.0147599	0.0114952	-0.0243232	0.0308434	-0.308413	-0.422069	-0.00496716	-0.389714	-0.230531	-4.72577	-0.0266147	0.0794908	-3.88847	0.00269768	-0.0918745	-2.66448	-0.0336237	-0.283893	-4.88351	-0.0185987	-0.0277613	-1.22211
ENSG00000167302	0.0417305	-0.0276165	-0.00382392	-0.0181335	-1.41319	-0.0514359	-0.0280807	-0.0108597	0.315623	0.0618633	-0.0422549	0.522338	0.82089	-0.0248113	0.00847235	0.00141063	-0.0315843	-0.02021	-0.376708	0.831014	-0.0710813	-0.037595	0.857604	0.00892379	-0.0228767	-0.578223	4.23513	0.0138902	0.00724661	-0.0188997	0.030887	-0.434946	-0.0759584	-0.00455021	-0.561135	-0.278103	-7.89902	-0.0266031	-0.272084	-0.549373	0.00345953	-0.0511727	-1.40831	-0.0277446	0.297744	0.0190289	-0.0186553	-0.0274038	-0.664961
ENSG00000105443	0.0413819	-0.0312895	-0.00956205	-0.0156977	-1.03906	-0.0514448	-0.0280652	-0.0108249	1.16845	3.45802	-0.0422669	1.08587	0.335449	-0.0247718	0.0050336	0.00052898	-0.0317276	-0.0214893	-0.180721	0.778942	-0.0597678	-0.0379418	0.835373	0.0094605	-0.0232667	0.0619541	0.172633	0.0102927	0.00717188	-0.0249514	0.0306352	-0.262943	-0.3329	-0.00508409	-0.237096	-0.197937	-0.90538	-0.0266697	-0.183883	-0.785759	0.00123848	-0.091258	-2.8141	-0.0298073	0.383514	-0.106824	-0.0185654	-0.0279632	-1.74665
ENSG00000164713	0.043999	-0.126703	-0.00887824	-0.0165193	0.328428	-0.0514104	-0.0279266	-0.010129	-0.179398	0.792537	-0.0419237	0.369593	0.104584	11.7193	0.00458631	0.00237178	-0.033797	-0.0177356	0.0470229	0.320617	-0.0317196	-0.0374846	-0.178837	0.010889	-0.0202717	-0.0391343	-0.552734	0.011126	0.147217	-0.0233338	0.0315689	-0.00309429	0.421902	-0.00316041	-0.389577	-0.00726836	0.449258	-0.0264302	-0.888185	0.597753	-0.00583439	0.0126468	-0.486876	-0.0326342	1.38771	0.506033	-0.0184719	-0.0292563	2.65313
ENSG00000145734	0.0443349	0.0153494	-0.00146647	-0.0305416	1.31332	-0.051316	-0.0278739	-0.00914865	1.35715	0.982938	-0.0420414	0.0477138	0.837288	-0.0248849	0.00913847	0.000321685	-0.0321654	-0.0212881	0.041438	0.699542	-0.174902	-0.037497	0.548925	0.00260314	-0.0216378	-0.0361886	-0.200499	0.019843	0.0435659	-0.0192238	0.031563	9.05078	0.910442	-0.004376	0.529097	0.262587	0.613175	-0.0262123	4.41762	1.32328	0.00101803	0.00125506	3.91803	-0.028807	0.657436	-1.04385	-0.0182743	-0.0286697	1.80401
ENSG00000123144	0.0443152	-0.315279	-0.00999245	-0.0191963	-0.274648	-0.0514911	-0.028105	-0.00899445	-0.280735	-0.145549	-0.0417838	-2.24669	-0.0856452	-0.0244804	0.000694332	0.00273356	-0.0377859	-0.0202593	-0.216422	-0.113547	-0.0873444	-0.0382154	-0.218912	0.0134681	-0.0237785	-0.284561	2.5158	0.036547	0.0303738	-0.022508	0.0311004	-0.651963	0.0812393	-0.00408555	-0.662199	-0.200167	-0.85729	-0.0266742	-5.50782	-0.728357	0.00399502	3.28018	-1.3887	-0.0302648	0.128651	-0.105951	-0.0186536	-0.0289717	-2.15353
ENSG00000188566	0.0413104	-0.0942736	-0.0109924	-0.019747	-1.60219	-0.0514251	-0.0280875	-0.0110882	0.3454	0.0841472	-0.0422272	0.697459	0.199414	-0.0252238	0.00635946	0.000556175	-0.0306587	-0.017499	-0.262646	0.0147797	-0.0690025	-0.0378568	0.535088	0.00735031	-0.0233162	-1.06547	6.29294	0.0152952	0.0491928	-0.0257756	0.0307724	-0.270633	-0.470204	-0.00504475	-0.229531	-0.243191	-0.863573	-0.0266372	0.0442398	-3.08179	0.00294767	-0.06146	-2.90653	-0.0279622	0.0106294	-0.420359	-0.0185845	-0.0277091	-1.27757
ENSG00000091039	0.0444337	0.170047	-0.00753148	-0.019807	1.40782	-0.0513283	-0.0278709	-0.0103739	0.100233	1.32326	-0.0420553	-0.279423	0.274856	-0.0249318	0.00836271	0.000436041	-0.0309899	-0.0251619	-0.0296362	-0.551406	-0.109309	-0.0377113	-0.299251	0.0100914	-0.0215126	0.489203	-2.67127	0.0194361	-0.111462	-0.0230609	0.031705	0.76108	0.239256	-0.00481638	9.16961	12.4593	0.80869	-0.0262166	0.532506	0.962742	0.000745659	-0.0829384	2.70625	-0.0280954	0.199101	0.0737108	-0.0182767	-0.029643	0.938608
ENSG00000213199	0.0420035	0.0278241	-0.0085197	-0.0184839	-1.4006	-0.0514404	-0.0280668	-0.0109755	0.876756	0.71941	-0.0422632	4.80269	1.11109	-0.0248348	0.00628851	0.00108444	-0.0325421	-0.0209587	-0.0881004	1.06914	-0.0583841	-0.037455	1.81541	0.00839001	-0.0214296	-0.116562	0.662166	0.020146	0.0296305	-0.0242835	0.0309574	-0.104198	-0.221992	-0.00460016	-0.213281	-0.203612	-0.377755	-0.0266047	-0.0708269	-0.650313	0.00165094	-0.0582085	-0.482048	-0.0295835	0.331922	-0.291434	-0.0185865	-0.0282723	-1.18433
ENSG00000167978	0.0401979	0.958744	-0.00393175	-0.0185024	-0.20701	-0.0513823	-0.0279459	0.0139899	0.424822	0.536322	-0.0424724	1.04043	0.134473	-0.0248512	0.00764952	-0.0025438	-0.0314923	-0.0226188	-4.30123	0.0471584	-0.0792763	-0.0377658	-0.0770185	0.00817859	-0.0333586	-1.76009	0.249052	0.0210644	0.400372	-0.0259012	0.0310031	0.34952	-3.44655	-0.0040699	0.258189	0.0198265	0.0806776	-0.0264621	0.618064	-1.54726	0.0110618	0.130939	-0.80048	-0.0335912	-0.201853	-1.50249	-0.0184896	-0.0271214	0.244063
ENSG00000151458	0.0435831	-0.0119937	-0.0065073	-0.0194403	0.680178	-0.0513244	-0.0278917	-0.00965852	-0.206897	0.605513	-0.0421293	-0.121338	-0.0225262	-0.025566	0.00705747	-0.0107022	-0.0326902	-0.0207775	-0.0694132	0.00519189	-0.0904701	-0.0377804	-0.30441	0.00909435	-0.0225527	-0.252613	-0.272609	0.020155	-0.0551658	-0.023118	0.0314615	7.77971	-0.268567	-0.00432254	0.555004	0.186014	0.461331	-0.0262832	0.439032	0.193543	0.000894803	-0.133159	2.95269	-0.0305068	-0.0311134	-0.00349411	-0.0182947	-0.0283188	1.75846
ENSG00000170889	0.0451356	-0.409416	-0.0157603	-0.0109239	-1.32831	-0.0514391	-0.0281093	-0.0273273	-0.419778	-0.627282	-0.042305	-0.412436	-0.11983	-0.0246327	0.00360888	0.00576193	-0.0288856	-0.0197294	1.33602	0.22905	-0.0226256	-0.037907	-0.284093	0.0156074	-0.0227783	0.15346	0.203696	0.0175078	0.240309	-0.0172921	0.0310194	-0.945433	-0.729589	-0.00491383	-0.577392	-0.304767	-1.26281	-0.0266355	-0.835309	-0.261485	0.00479776	-0.194427	-0.732289	-0.0310943	-0.43752	0.396938	-0.0186345	-0.0279613	-2.47032
ENSG00000108799	0.041656	0.182863	-0.014642	-0.017948	-0.155373	-0.0513941	-0.0280357	-0.0121106	0.116356	0.3646	-0.0422543	0.554667	-0.0194032	-0.024729	0.00770291	-0.000719473	-0.0310642	-0.0212423	0.0251243	0.209853	-0.0357284	-0.0376666	0.0892727	0.00820188	-0.0216242	-0.127007	0.42223	0.0169233	0.0185137	-0.0249491	0.0309368	-0.0381541	-0.250565	-0.00444255	-0.0798177	-0.132917	-0.928382	-0.0265099	-0.141519	-1.07183	-0.000130421	-0.0333238	-1.28481	-0.0297692	-0.046665	0.118032	-0.0185048	-0.0314156	-0.465934
ENSG00000185246	0.0415779	0.0685292	-0.00884437	-0.0184211	0.394591	-0.0513586	-0.0279189	-0.0107057	0.109215	2.56111	-0.0421651	0.445087	0.11446	-0.0231176	0.00813822	0.000931016	-0.0358063	-0.0202704	-0.0695447	-0.321435	-0.0651603	-0.0372776	-0.140272	0.00847026	-0.0209108	0.123953	0.475252	0.0195771	0.0169415	-0.0253847	0.0314059	0.501393	-0.194463	-0.00493844	0.567851	0.22251	0.231427	-0.02631	-0.164607	-0.257104	3.98014e-05	-0.0730677	-1.02137	-0.0291095	0.0751444	0.0843598	-0.0184195	-0.0277142	0.617182
ENSG00000148343	0.0414261	-0.183908	-0.00761003	-0.0172056	-2.28908	-0.0514286	-0.0280557	-0.0121062	0.400912	0.00788946	-0.0423276	0.364326	0.346707	-0.0246442	0.00744976	0.00122786	-0.0283879	-0.021721	-0.360181	0.107748	-0.0686329	-0.0366327	0.455141	0.00743634	-0.0218326	-0.350949	4.28765	0.0259755	0.087593	-0.0244814	0.0309619	-0.432804	-0.808538	-0.00463833	-0.363535	-0.209088	-0.80775	-0.0266634	0.0188935	-1.87921	0.00218764	-0.13838	-2.85521	-0.0289159	-0.16153	-0.525411	-0.0186192	-0.0285106	-1.44775
ENSG00000066084	0.0442751	0.193788	-0.00027918	-0.021045	0.44739	-0.0513311	-0.027781	-0.00405846	0.967538	0.687479	-0.0420791	-0.286384	0.893375	-0.0252138	0.00848122	6.70984e-05	-0.0325418	-0.0223376	-0.0154957	0.315017	-0.124368	-0.0376907	0.158349	-0.0102669	-0.0222167	0.0516825	-1.2694	0.0146262	-0.0501086	-0.0237993	0.0314698	0.675501	-0.554165	-0.00415166	0.712665	0.203224	0.481095	-0.0262867	0.521954	0.980828	0.000754572	-0.200546	3.08346	-0.0309545	0.701421	-0.095459	-0.0183255	-0.0294371	1.51005
ENSG00000128710	0.0412159	0.116088	-0.00972567	-0.0158292	-0.133708	-0.0513852	-0.0279518	-0.0100419	-0.194238	0.697686	-0.042356	0.294604	-1.50652	-0.0252163	0.0076515	0.000856657	-0.029872	-0.0212435	-0.592052	-0.828232	-0.0834353	-0.0376917	-1.61495	0.00623924	-0.0219337	0.134543	0.249704	0.0168881	0.10975	-0.0250028	0.0309671	0.365188	-0.306436	-0.00482635	0.174404	0.0650355	-0.212074	-0.0263581	-0.49136	-2.99064	0.0014798	-0.0497024	-1.29736	-0.030068	-0.554824	-0.079093	-0.0184603	-0.029256	0.159412
ENSG00000186480	0.0444378	0.615097	-30.3642	-0.0224664	-4.23027	-0.0515479	-0.0279984	-0.018769	-0.564999	0.251295	-0.0417816	0.527575	-1.88123	-0.0251116	0.00592271	12.6916	-0.0263698	26.301	7.91811	-1.07824	14.5172	25.8364	-2.0716	0.00819982	-0.0165736	0.0713042	-1.252	-41.4983	-3.31549	-13.6338	0.0316932	0.40219	5.45308	-0.00526941	0.0685491	0.00996197	-0.0852113	-0.0264478	12.6465	11.3012	0.00437175	7.93838	2.18796	-0.0312978	3.42906	9.25369	-0.0179953	-0.0277695	1.77471
ENSG00000283486	0.0419771	-0.020001	-0.00843685	-0.0187067	0.00756211	-0.0514354	-0.0280447	-0.011746	0.131803	0.168489	-0.0422705	0.387588	0.337904	-0.0248547	0.00712088	0.00101209	-0.0317722	-0.0204773	0.054141	-0.0675316	-0.0376856	-0.0376454	-0.26479	0.00816961	-0.0220333	-0.0114097	0.0455416	0.0172872	0.017142	-0.0245293	0.0309072	-0.223116	-0.308447	-0.00460705	-0.258885	-0.266851	-0.23746	-0.0266249	-0.0558154	-0.266833	0.000558842	-0.0953495	-7.10818	-0.0299622	-0.310871	-0.0190886	-0.0186608	-0.0278867	-0.478341
ENSG00000115020	0.0441137	0.12655	-0.00376725	-0.0197873	1.42722	-0.0513306	-0.027863	-0.00963529	0.367298	0.669526	-0.0421108	-0.401053	0.475794	-0.0252735	0.00805297	0.00153315	-0.0298688	-0.0192207	-0.110004	0.224313	-0.14172	-0.0375253	0.227074	0.0062675	-0.0221118	-0.215934	-1.7156	-0.00531787	-0.035333	-0.020907	0.0315854	0.683303	-0.00691146	-0.00446516	10.5947	0.183931	0.923335	-0.026184	3.72632	2.46151	0.000132075	-0.0603627	3.14118	-0.0301206	0.657573	-0.156855	-0.0182634	-0.029202	1.30187
ENSG00000269858	0.0421979	-0.0273944	-0.00820046	-0.0177192	-1.33946	-0.051384	-0.028033	-0.0118787	2.20256	0.36166	-0.0422017	0.284563	-0.0655591	-0.0246938	0.00705609	0.00129996	-0.03228	-0.020611	0.00145835	0.261576	-0.0686252	-0.0376535	0.213416	0.00909577	-0.022669	-0.0240433	0.153479	0.0159285	0.00348308	-0.0243558	0.0310869	-0.0941672	-0.130532	-0.00441855	-0.118818	-0.023992	-0.279073	-0.0265138	0.31819	-0.16733	0.00141313	-0.0838419	-0.248503	-0.0297611	0.161719	0.0758618	-0.0185111	-0.0281388	-0.313225
ENSG00000127603	0.0448474	0.679539	-1.90143e-05	-0.0188218	1.19167	-0.0513313	-0.0282055	0.00718509	0.758203	0.66181	-0.0423095	0.199507	0.659859	-0.0256639	8.83294	-9.63069	-0.0296173	-0.0202794	0.138681	0.44233	-0.150928	-0.0378926	0.325662	0.00331315	-0.0239418	1.24277	0.190595	-0.00911875	0.024232	-0.0228141	0.0364385	5.81048	-0.736058	-0.00558656	0.639331	0.218198	0.929847	-0.0262651	0.207026	0.0648253	0.00118407	0.0153963	1.89588	-0.0298119	0.33903	-0.0588058	-0.0183019	-0.0282485	1.10493
ENSG00000164050	0.0418809	-0.0902191	-0.00855326	-0.0190537	-1.80076	-0.0514185	-0.0280742	-0.0118309	-0.0785469	0.111461	-0.0422124	0.310909	0.662959	-0.0249492	0.00688927	0.00103679	-0.032521	-0.0214818	0.146313	0.255726	-0.0709965	-0.0376326	0.717617	0.00871464	-0.0220122	0.0902158	0.47174	0.0154221	-0.0107243	-0.0249128	0.0307812	-0.197659	-0.570052	-0.0046563	-0.183033	-0.191731	-0.756744	-0.0265575	1.05812	-0.46775	0.00291423	-0.100561	-0.348789	-0.0298501	0.142339	0.333042	-0.0185488	-0.0287901	-1.38434
ENSG00000115760	0.0444959	0.247746	25.4185	-0.0203359	1.14269	-0.051324	-0.0278779	-0.00755246	0.521335	0.467823	-0.0421087	-0.142603	0.436156	-0.0253705	0.00970427	-0.00280774	-0.0308881	-0.0201381	0.0422588	-0.0160733	-0.215072	-0.0379572	-0.162519	0.00730256	-0.0217411	0.187019	0.0456466	0.026075	-0.257792	-0.0407588	0.0298306	5.41821	-0.0841326	-0.00432736	5.31807	0.249935	1.13387	-0.0262366	0.987025	0.588607	-0.000213374	-0.173185	3.15039	-0.0286313	0.437471	-0.398549	-0.0182868	-0.0284567	2.18771
ENSG00000133424	0.0436033	-0.00183398	-0.0240626	-0.0183588	-0.22851	-0.0514146	-0.0280548	-0.00986065	0.191703	0.122542	-0.0421066	-0.1635	0.113048	-0.025364	0.00637061	-0.000101217	-0.0318463	-0.0209868	-0.00982512	0.0345902	-0.120975	-0.0374798	-0.0351481	0.00953058	-0.0225625	0.0782196	-0.0432447	0.0127216	0.105716	-0.0227091	0.0312721	-0.116514	0.0867521	-0.00462419	-0.207938	-0.124309	-0.0291851	-0.026414	0.129182	-0.153644	0.00219758	-0.0717614	0.0100457	-0.0302836	0.110021	0.197879	-0.0185044	-0.0317078	0.295231
ENSG00000134107	0.0437921	0.0827573	-0.00691233	-0.0201965	0.641802	-0.0513313	-0.0278846	-0.0105497	2.20499	0.101113	-0.041779	0.27483	1.25276	-0.0243208	0.00953775	0.00357477	-0.0302311	-0.0168237	0.346109	1.78243	22.7074	6.11327	1.15324	0.0101891	-0.0213647	0.716813	1.9496	0.0178711	0.10211	-0.0236173	0.0317265	0.375222	0.346537	-0.00441595	0.0963293	0.0858622	0.0751437	-0.0263706	6.50554	3.28161	0.00271058	-0.0178685	3.24819	-0.0286803	2.58376	7.51991	-0.0184552	14.4448	-0.0821121
ENSG00000118971	0.0412325	0.23751	-0.00722416	-0.0173744	1.78013	-0.0513558	-0.0280255	-0.0115226	0.50953	-0.328189	-0.0422624	0.500056	0.116493	-0.0249446	0.00740201	-0.00301444	-0.0325418	-0.0176115	0.547442	2.56502	0.0688399	-0.0370762	0.920777	0.00686886	-0.0227124	8.31321	0.231705	0.0268854	0.0303889	-0.0210574	0.0317811	-0.142535	2.67459	-0.00446969	-0.0653034	-0.085262	0.422332	-0.0249381	0.234483	1.15222	0.00131375	-0.0329463	1.01554	-0.0291868	0.367808	1.8077	-0.0191513	-0.028335	-0.171052
ENSG00000092820	0.0448692	-0.24566	-0.00999356	-0.0149262	-0.579448	-0.0514071	-0.0280189	-0.00942104	0.217259	-0.513745	-0.0422303	-0.499501	0.244311	-0.0249896	0.00836339	0.00248253	-0.0365838	-0.0194683	0.980348	-0.282084	-0.00821854	-0.0376965	-0.291783	0.0125204	-0.0234101	0.277329	0.327744	0.015593	0.011534	-0.0244753	0.0309085	-0.210437	0.0324636	-0.0048762	-0.0434502	-0.0853972	-0.0137292	-0.0264429	0.222376	-0.201839	0.00215809	-0.153142	0.0179126	-0.0313001	0.191721	-0.408095	-0.018466	-0.0275422	-1.10586
ENSG00000161647	0.0419905	0.081936	-0.0083784	-0.0179038	-0.750299	-0.0514139	-0.0280477	-0.0111012	1.04141	0.53688	-0.0422015	0.406817	0.963448	-0.0248171	0.00673748	0.0010022	-0.0324239	-0.0202833	-0.0883801	-0.127223	-0.0584035	-0.0371191	0.13696	0.00866115	-0.0215526	-0.0134992	0.193331	0.0179897	0.00198782	-0.0246659	0.0310124	-0.0815702	-0.334286	-0.00331079	0.0145147	-0.0922746	-0.273529	-0.0265804	0.0599813	-0.126891	0.000971499	-0.0823826	-0.984429	-0.0299115	-0.151251	-0.233281	-0.0186014	-0.0279475	-0.872372
ENSG00000123908	0.0443567	-0.0732386	-0.00336055	-0.0198689	0.705978	-0.0513254	-0.0278238	-0.0105139	1.12353	0.299254	-0.0420209	-0.0372427	1.12997	-0.0256857	0.00994877	-0.00280236	-0.0330824	-0.0229507	-0.132791	0.273604	-0.267189	-0.0371931	0.272469	0.00456223	-0.0235163	0.0209227	0.0635163	0.0273268	-0.0151879	-0.0235502	0.031537	0.745296	-0.26463	-0.00440623	0.650348	0.222143	0.794382	-0.0262011	1.28655	0.22829	-0.000396214	-0.0717809	2.47155	-0.0297913	0.379992	-0.493842	-0.0182951	-0.0304217	0.739246
ENSG00000109971	0.0455487	-0.111431	0.00697493	-0.0141403	-2.25781	-0.0514672	-0.0280305	-0.00429575	1.05306	-0.654489	-0.0420153	2.24695	0.746231	-0.0235191	7.87582	0.00659372	-0.0463124	-0.0199815	-0.0461275	-1.16926	-0.0652894	-0.0368817	-1.24675	-0.00460504	-0.0224994	-7.85699	-0.461019	0.0212768	0.238857	-0.0159238	0.031394	-0.366174	3.92924	-0.00220591	-0.0872762	-0.039609	0.537905	-0.0264477	-0.934747	-0.24177	0.0025584	-0.146387	1.34436	-0.0366356	1.90997	-7.18866	-0.0183866	-0.0246471	0.643864
ENSG00000175455	0.0414021	0.447253	-0.00920115	-0.0235427	0.409348	-0.0513626	-0.0278835	-0.0111339	0.519935	4.98722	-0.0422279	3.3995	0.338324	-0.0246233	0.0206714	0.00136952	-0.0334253	-0.0214894	0.0847951	0.342049	-0.0478934	-0.0374298	0.4984	0.00713916	-0.0202416	0.280502	0.508244	0.0197945	0.0602884	-0.0313764	0.0312634	0.874237	-0.118793	-0.00426411	1.00579	0.156544	0.17307	-0.0262355	0.354468	-0.136329	0.000794335	-0.104502	-2.90571	-0.0287802	0.296239	-0.0392022	-0.0183676	-0.0284896	0.686449
ENSG00000073605	0.0420146	-0.000835686	-0.00848388	-0.0183243	-1.57856	-0.0514384	-0.0281186	-0.0122052	0.403031	0.453628	-0.0422079	5.43899	0.648484	-0.0249555	0.00717854	0.00120678	-0.0325258	-0.0208177	-0.11265	0.925834	-0.0736	-0.0375678	1.50765	0.00923796	-0.021987	-0.0818463	0.0630463	0.0180817	0.00532917	-0.0251359	0.0309464	-0.0799313	-0.307401	-0.00468617	-0.130003	-0.185527	-0.352351	-0.0265493	0.225002	-0.326207	0.00066041	-0.039719	-7.65783	-0.0299508	-0.0496617	0.157853	-0.0185042	-0.0285273	-0.529423
ENSG00000179085	0.0433252	-0.145411	-0.00964002	-0.0189016	-1.47373	-0.0514434	-0.0281035	-0.0105217	-0.92836	-0.401865	-0.0422458	-0.402564	-1.36462	-0.0248557	0.00614354	0.00156934	-0.0317338	-0.0201313	0.14045	0.116069	-0.0412771	-0.03781	-1.23529	0.0105635	-0.0238092	0.0631566	0.175766	0.0123242	-0.00719492	-0.0236184	0.0310243	-0.866334	-0.167037	-0.00484599	-0.520785	-0.285128	-0.425887	-0.0266372	-0.242809	0.119293	0.00285064	-0.127145	-0.356449	-0.0303618	-1.08042	0.26892	-0.0186446	-0.0279259	-3.50526
ENSG00000174842	0.0417011	-0.0130816	-0.0384793	-0.0184305	0.113904	-0.05143	-0.0279997	-0.00925256	-0.026881	0.221478	-0.0420845	0.360034	-0.446106	-0.0239334	0.00841811	0.0015887	-0.0330126	-0.0201465	-0.0949684	-0.181752	-0.0641268	-0.0343598	-1.11854	0.0168593	-0.0221113	0.106959	-0.241121	0.0226094	-0.015305	-0.0256818	0.0317362	0.0537587	0.086699	-0.00389557	0.112077	0.0487928	0.383396	-0.0264322	-0.307148	0.0204395	0.000586299	-0.0552179	0.0384397	-0.0277931	0.146791	-0.243132	-0.0184409	-0.0268368	1.55201
ENSG00000139737	0.0435694	-0.125905	-0.00750396	-0.0188057	0.189527	-0.0513566	-0.0278945	-0.0152986	0.00858867	0.397457	-0.0419301	-0.00220848	-0.94742	-0.0243416	0.00816918	0.000989775	-0.0305113	-0.0204616	0.0128589	-1.22858	-0.077394	-0.0374869	-1.07534	0.00995109	-0.0224019	-0.175929	-0.396427	0.0195705	0.0125542	-0.0254113	0.0314962	0.423108	0.0511388	-0.00394492	0.229785	0.205384	0.496838	-0.0262527	-0.00753388	0.659154	0.0015052	-0.010734	0.392474	-0.0300909	-0.0795977	-0.155589	-0.0182968	-0.0290127	1.94385
ENSG00000011201	0.0439732	0.00747001	-0.00543293	-0.0177429	0.913052	-0.0513179	-0.0278603	-0.00806167	-0.0313313	0.767216	-0.0420295	-0.316357	-1.54721	-0.0249852	0.00748552	0.000965529	-0.0332717	-0.0210016	0.124433	1.47912	-0.0663746	-0.0372232	-1.34865	0.00928633	-0.0208172	0.221218	-3.78391	0.0146096	-0.0338853	-0.0264791	0.031501	0.507367	0.330832	-0.00406619	0.52182	0.206874	0.705905	-0.0261863	0.614433	0.510758	0.00163208	-0.085284	2.50597	-0.0300245	-0.137925	0.177162	-0.0182186	-0.0299195	1.0534
ENSG00000116754	0.0406229	-0.0473111	-0.00622284	-0.0169817	-0.113359	-0.051423	-0.0280008	-0.0147396	0.456739	-0.0126521	-0.042234	1.01887	0.39039	-0.0245863	0.00836453	0.000590497	-0.0332845	-0.0238052	-0.032125	-0.122907	-0.18776	-0.0372224	-0.189276	0.00864547	-0.0204971	0.344554	-0.797284	0.0178743	-0.050751	-0.0241847	0.0310427	0.0712747	-0.373064	-0.00393939	-0.128171	-0.00407283	0.414357	-0.0264003	-0.102108	-0.11457	-0.000189255	-0.100991	-0.37165	-0.0300788	0.129535	-0.533646	-0.0184182	-0.0291527	-0.0623917
ENSG00000128000	0.0417222	-0.0470628	-0.0058653	-0.019135	1.56852	-0.0514784	-0.0278182	-0.0107729	0.215976	0.782488	-0.0421328	0.265777	0.0477206	-0.0246764	0.00714292	0.000205576	-0.0313764	-0.0204962	-0.158333	-0.906217	-0.0934503	-0.037525	0.154171	0.00879333	-0.0219284	-0.0437359	0.227209	0.0163012	-0.0365818	-0.0249699	0.0314445	1.02803	0.018724	-0.00441558	0.464848	0.11189	0.188436	-0.0260985	-0.0174454	0.162542	0.000168383	-0.0425162	0.159004	-0.030326	0.221559	-0.1109	-0.0184406	-0.0287475	0.442978
ENSG00000106028	0.041173	-0.185343	-0.00770275	-0.0190919	-0.597299	-0.0514676	-0.0280836	-0.00838109	0.00308488	-2.8968	-0.0421836	-0.442114	-0.0242657	-0.0241861	0.00469846	0.00609886	-0.036522	-0.0207395	0.147849	-0.455386	-0.0259752	-0.0377272	-0.565491	0.0115178	-0.0224873	-0.0647285	0.10988	0.0126822	-0.226932	-0.0303338	0.0311668	-0.54854	1.09688	-0.00462783	-0.421365	-0.155802	0.108697	-0.0266282	-1.59947	-0.0318724	0.000346138	-0.129779	-0.180843	-0.0320028	-0.139049	-1.02695	-0.0185967	-0.0280542	-0.610122
ENSG00000070018	0.044269	0.0962518	-0.00317976	-0.0185942	1.25788	-0.0513069	-0.0278215	-0.0126617	0.680712	1.03491	-0.0421181	-0.292967	0.388907	-0.0257494	0.00939671	-0.00190768	-0.0318923	-0.0185271	-0.116471	0.0581143	-0.115227	-0.0378929	0.0724634	0.00959613	-0.022459	0.498544	-0.681077	0.0197987	-0.111831	-0.0247887	0.0314187	4.60215	0.43096	-0.00436965	0.695711	0.262275	0.674287	-0.0261768	0.571536	0.478431	-0.00202561	-0.0874209	2.78728	-0.0317861	-0.167777	-0.152217	-0.0182824	-0.0308259	1.09463
ENSG00000135677	0.0442438	0.183812	-0.00248733	-0.0234276	-0.136232	-0.0513528	-0.0278976	-0.00930258	-0.0256996	0.355917	-0.0419058	-0.0307301	-0.452678	-0.0250554	0.00857533	0.00238443	-0.0296547	-0.0174545	-0.262257	0.259006	-0.0453103	-0.0374428	-0.366961	0.00710258	-0.020844	0.198642	-0.537414	0.0187666	0.0107558	-0.0206794	0.0314064	0.472975	-0.117187	-0.00439736	0.334241	0.168392	0.567634	-0.0262946	0.370959	0.483607	0.00201241	-0.0567897	1.37891	-0.0315077	0.3283	0.245621	-0.0183725	-0.0382307	1.16982
ENSG00000064393	0.0441424	0.121135	-0.000524251	-0.0189032	1.10753	-0.0513356	-0.0278713	-0.00741668	0.558622	0.954886	-0.0422174	-0.121137	0.947368	-0.0259106	0.0103423	-0.00284432	-0.0298401	-0.0213964	-0.796763	0.667673	-0.146543	-0.0378782	0.522427	0.00732074	-0.0243588	0.911261	-0.119599	0.018368	0.0336006	-0.022728	0.0306211	0.862766	-0.189574	0.000175355	0.470304	0.265333	0.973237	-0.0262506	2.2693	0.224817	-5.76343e-05	-0.088249	2.51242	-0.0294735	0.353848	0.146724	-0.018298	-0.0273857	0.605693
ENSG00000052795	0.0438625	0.0559938	-0.00465478	-0.0198223	0.551384	-0.0513341	-0.0278836	-0.00874247	-0.49717	0.604701	-0.0420431	-0.0944755	-0.317863	-0.0248794	0.0094801	0.00246693	-0.0319972	-0.0197512	0.105539	-0.392108	-0.062276	-0.0370348	-0.646471	0.00758162	-0.0236311	0.163933	-2.05314	0.0208163	0.019089	-0.0255196	0.0315504	6.61719	-0.169679	-0.00408621	0.530456	0.240837	0.818049	-0.0262453	0.905634	0.964813	0.00155139	-0.0368193	2.0932	-0.0298857	0.157423	0.0653667	-0.0183309	-0.0283821	0.918105
ENSG00000139514	0.0444335	-0.387555	0.00194152	-0.020714	3.38603	-0.0512447	-0.027942	-0.0103152	2.92231	0.659481	-0.0419037	0.166455	2.13402	-0.0253447	0.00789268	0.0109857	-0.0275119	-0.018149	0.23148	1.45161	0.107187	-0.0373882	2.15143	0.0159377	-0.0213486	0.11334	0.515098	0.0191856	0.0274929	-0.0232481	0.0314379	0.338449	1.06127	-0.0044615	0.337865	0.148168	0.618124	-0.0263185	1.30676	3.16427	0.00335585	0.0366007	2.60074	-0.0291762	0.794393	-0.255083	-0.0183558	-0.0282988	0.545927
ENSG00000105810	0.0445491	0.153998	0.000297984	-0.01435	0.7426	-0.0513248	-0.0278486	0.00841955	-0.500051	0.537052	-0.0420839	-2.40747	-1.04956	-0.0250149	0.0100474	0.00138088	-0.0338315	-0.0178143	-0.0767597	-1.1604	-0.135361	-0.036035	-1.54862	0.00621254	-0.0220985	0.638452	-1.01582	0.0173546	-0.0993391	-0.0242008	0.0315687	0.615727	-0.181856	-0.003992	0.514746	0.233728	5.09236	-0.0262039	0.0784158	0.149197	0.000814038	-0.0135967	0.828806	-0.032048	-0.379468	-0.23517	-0.0182854	-0.0287908	1.56535
ENSG00000197724	0.044128	-0.0500121	-0.00508134	-0.0184093	0.143898	-0.0513586	-0.0279569	-0.0189485	0.752789	0.256139	-0.0420818	-0.20118	0.550903	-0.0256085	0.00793056	0.000277148	-0.0287368	-0.0210868	0.202517	0.759379	-0.0793506	-0.0376412	0.467539	0.00868053	-0.0230218	-0.227699	0.0428397	0.0173862	0.0899206	-0.0216553	0.0312663	0.110252	-1.93653	-0.00478474	0.0924581	0.0494223	-0.2206	-0.0264967	0.2681	-0.0866501	0.000874885	-0.0444319	0.509524	-0.0295528	0.151856	-0.551435	-0.0173916	-0.0296736	-0.0616491
ENSG00000115392	0.0415842	0.276098	-0.00657245	-0.0155901	-0.811006	-0.0514059	-0.0279794	-0.0114489	0.222609	0.160922	-0.0415472	0.252031	0.495738	-0.0245003	0.00710014	0.00234099	-0.0314933	-0.0226052	0.160306	0.460197	-0.0536312	-0.0373244	0.183849	0.00969969	-0.0206431	0.301853	-0.322803	0.0218481	-0.00829219	-0.0248344	0.031396	-0.0205489	-0.0204555	-0.00383045	0.0809948	-0.0478549	0.183431	-0.0264246	-0.0278736	0.340109	-0.000424993	-0.0820665	-0.161309	-0.0297438	0.634934	0.221859	-0.018455	-0.028089	0.201785
ENSG00000134250	0.0443001	0.387035	0.00690463	-0.0194061	0.0405728	-0.0513343	-0.0278665	-0.0101849	-0.018951	0.394831	-0.042103	-0.127107	0.321035	-0.0259724	0.0106497	-0.00175671	-0.0291423	-0.0215114	0.0674049	-0.664985	-0.192847	-0.0380543	-0.419628	0.00664133	-0.0233011	0.365804	-0.372648	0.00849876	0.0220694	-0.0227706	0.0312988	1.03564	-1.41979	-0.00443781	0.675687	0.240396	0.854523	-0.0262204	0.509226	-0.281993	0.00173655	-0.11837	2.80718	-0.0309377	-0.718644	0.217426	-0.0181477	-0.026856	1.33255
ENSG00000197119	0.041915	-0.0237882	-0.00979613	-0.0175135	-0.767865	-0.0514431	-0.0280611	-0.0114166	0.285342	0.185647	-0.0422484	0.350468	1.61955	-0.024762	0.00596948	0.00126697	-0.0328285	-0.0206773	0.0185503	0.985589	-0.0640461	-0.0377487	1.24909	0.00973041	-0.0220771	0.623215	0.469583	0.0163158	0.0396894	-0.0242871	0.030894	-0.216446	-0.890886	-0.00469607	-0.499219	-0.14454	-0.355819	-0.0266133	-0.11536	-0.77814	0.00168401	-0.0553619	-1.39846	-0.0302032	0.376441	0.772375	-0.0185444	-0.0336287	-0.41272
ENSG00000135451	0.0413117	0.01993	-0.00994293	-0.019036	-1.54965	-0.0514375	-0.0281114	-0.013496	-0.347378	0.501827	-0.042294	1.28465	0.0603217	-0.0244897	0.0053261	0.000489085	-0.0331781	-0.0210866	-0.394111	0.244305	-0.0229612	-0.0376953	-0.0217851	0.00921979	-0.0256895	-1.70974	1.62407	0.0153669	0.0360381	-0.0249321	0.0307628	-0.38651	-0.540448	-0.00449051	-0.463631	-0.225645	-0.738342	-0.0266837	-1.22854	-3.72192	0.000709069	-0.130028	-3.32883	-0.0293715	0.0311947	-0.36966	-0.0186537	-0.0281374	-1.39755
ENSG00000221995	0.0423841	0.00396004	-0.00786101	-0.0181995	-0.220874	-0.0513964	-0.0280253	-0.0111169	0.0513669	0.134113	-0.0421496	0.0342647	0.374518	-0.024773	0.00708862	0.00123055	-0.0323422	-0.0205304	0.0420575	0.0767791	-0.0563541	-0.0375827	-0.073983	0.00975532	-0.0220711	0.0822238	0.0567551	0.0173373	-0.0172164	-0.0243632	0.0312163	-0.15231	-0.109314	-0.00459376	-0.182609	-0.000782534	-0.046217	-0.0265026	-0.14464	-0.0520718	0.00154637	-0.0727842	-0.0414187	-0.0301217	-0.060983	-0.0293317	-0.0184948	-0.0294195	-0.038692
ENSG00000163634	0.0416679	0.0166075	-0.00777868	-0.0176568	-0.165617	-0.0514041	-0.0280164	-0.00917568	-0.19733	-0.821869	-0.0421263	0.0777287	-0.129262	-0.0239837	0.00495492	0.00310943	-0.0339074	-0.0206273	-0.00153201	-0.482796	-0.0303413	-0.0373947	-0.436447	0.00969103	-0.0219296	-0.0517283	0.293752	0.0181975	-0.0364234	-0.0254642	0.0312257	-0.25702	0.411849	-0.00430014	-0.324703	-0.0797637	0.0640349	-0.0265384	-0.497142	0.212489	0.00133495	-0.0382106	0.163839	-0.0301578	-0.349588	0.0982103	-0.0185657	-0.0269974	-0.471865
ENSG00000130748	0.0433614	-0.0151706	-0.00946923	-0.0168417	0.272239	-0.0513987	14.7672	-0.0100187	-0.59343	24.1722	-0.0420849	-0.0174275	-0.136019	-0.0245272	0.00653644	0.00225778	-0.033088	-0.019731	-30.1485	-0.345736	-0.0645231	-0.0375751	-1.22611	0.0115277	-0.0220845	0.0868284	0.121162	0.0181995	0.0572903	-0.0228369	23.4367	6.70402	-0.00206074	-0.00428594	-1.03252	0.205501	0.17354	-0.0265804	-9.57811	0.00748638	0.00302325	28.3543	-2.2183	-0.0301974	0.134053	11.3662	-0.018484	-0.0285718	10.4884
ENSG00000220201	0.0423846	-0.0142651	-0.00787779	-0.0181049	-0.347574	-0.0514378	-0.0280915	-0.0106861	-0.0865336	0.0202095	-0.0421365	0.0115099	0.116827	-0.0247494	0.00700726	0.00127793	-0.0324599	-0.0205432	-0.0410305	-0.0429384	-0.0653585	-0.0375912	0.0990426	0.00976642	-0.0222523	0.0307755	0.0790176	0.0173415	-0.0175823	-0.0244862	0.0311356	-0.239185	-0.029442	-0.00447047	-0.191372	-0.220833	-0.0835725	-0.0264355	-0.0847969	-0.0578055	0.00127912	-0.0682048	-0.380033	-0.0300958	-0.122185	0.00113732	-0.0185622	-0.0282037	-0.146334
ENSG00000100519	0.0414237	0.0582686	-0.00613004	-0.0153422	-0.345686	-0.0514053	-0.0279817	-0.00934431	0.446586	-0.504882	-0.0421872	0.312681	0.344805	-0.0240239	0.00698142	0.0050389	-0.0326692	-0.0237359	-0.124056	-0.0262534	-0.0645064	-0.034226	-0.555365	0.00827964	-0.0214691	-0.201182	-0.0349259	0.0233698	-0.164779	-0.0267699	0.0313192	0.145948	1.50272	-0.00434342	0.00078737	0.0532636	0.235158	-0.0384532	-1.21536	-0.0814341	0.00276736	-0.0591581	-0.415887	-0.0308005	1.41908	-0.602537	-0.0183673	-0.027916	0.508086
ENSG00000101596	0.0445611	0.365017	-0.0202922	-0.0217407	1.3389	-0.0513205	-0.0278604	-0.00715071	0.393747	0.731117	-0.0420425	-0.128773	0.763062	-0.0251364	0.0103535	-0.000424466	-0.0346037	-0.0166923	-0.509486	-0.112057	-0.0680791	-0.0373235	0.369413	-0.125927	-0.0216333	0.238539	-0.466433	0.0214509	-0.0435439	-0.0236819	0.0315909	8.40264	0.549059	-0.00489592	9.28458	9.39621	1.31624	-0.0261706	0.583189	0.889197	3.21728e-05	-0.0729346	2.45822	-0.0296265	0.358581	-0.825862	-0.0182589	-0.0287407	1.46251
ENSG00000158863	0.0416331	0.100803	-0.0100904	-0.0181208	-1.09267	-0.0514232	-0.0280425	-0.0115081	-0.346659	-0.107612	-0.0423543	0.174123	-0.0778903	-0.0210605	0.00268976	0.00168692	-0.0409798	-0.0207362	0.26475	-0.348056	-0.058449	-0.0377049	-0.0377428	0.00774227	-0.0229254	0.177819	0.623671	0.0147336	-0.00824864	-0.025288	0.0309088	-0.351303	-0.156625	-0.00513353	-0.409928	-0.183444	-0.826684	-0.0265742	0.337679	-3.47113	0.00295215	-0.118027	-1.31822	-0.0293102	-0.533967	0.145652	-0.0185128	-0.0288053	-1.12114
ENSG00000198467	0.0420364	-0.0600343	-0.0103764	-0.0180908	-2.09877	-0.0514395	-0.0281014	-0.0118733	0.509391	0.322871	-0.0422498	0.447835	0.223199	-0.0245992	0.00665675	0.00110095	-0.0321992	-0.0210345	-0.0465784	0.0851284	-0.0559279	-0.0375346	0.207228	0.00946096	-0.0228101	0.131392	0.145524	0.0145347	-0.0146155	-0.0255549	-11.3101	-0.243571	-0.227134	-0.00460768	-0.417593	-0.173085	-0.638494	-0.0265464	-0.0349957	-0.827613	0.00185076	-0.0503005	-3.89626	-0.0298916	-0.0364976	0.113336	-0.0185887	-0.0274388	-1.48163
ENSG00000008294	0.0445878	-0.070922	-0.000916308	-0.0160277	0.597303	-0.0512804	-0.0278817	-0.012707	1.39782	0.783463	-0.0418949	-0.0424852	1.44602	-0.0254751	0.008937	0.000810642	-0.0188924	-0.0176641	0.657732	0.839128	-0.189645	-0.0376228	0.906451	0.00974553	-0.0238215	0.111242	-1.78401	0.0164686	-0.103447	-0.0225979	0.0317415	0.631709	0.195842	-0.00442627	0.453696	0.199594	0.673353	-0.0262536	1.23941	0.974619	0.00650636	-0.0531532	1.84208	-0.0299628	1.21916	0.10769	-0.0182812	-0.0301355	0.925268
ENSG00000078399	0.0411682	0.0456637	-0.0105433	-0.0188183	-0.645066	-0.0514532	-0.0280049	-0.00949571	-1.50451	-1.02888	-0.0428495	-2.1988	-1.91854	-0.0244454	0.00676104	0.00118053	-0.031201	-0.0218551	-15.0731	-4.46326	-0.136245	-0.0375402	-3.64958	0.0131734	-0.0224326	-0.675535	1.24672	0.028371	-0.242092	-0.0250631	0.0310202	-0.346377	-0.211441	-0.00437749	-0.168043	-0.0638292	-0.0964755	-0.0265882	-8.11822	-3.38254	0.00203731	-0.053161	-2.43168	-0.030352	-2.15048	-0.891647	-0.0185369	-0.0282971	-0.330687
ENSG00000204172	0.0420654	0.0718571	-0.00723245	-0.0181893	0.025005	-0.051381	-0.0280589	-0.013949	-0.00962784	0.420646	-0.0422515	5.82101	0.0383425	-0.0245289	0.007186	0.0013041	-0.0318862	-0.0206943	-0.00487952	-0.119336	-0.0300333	-0.0375497	0.686101	0.00795256	-0.0215561	-0.190863	0.201817	0.0189718	0.0354916	-0.0251198	0.0309968	-0.157484	-0.178892	-0.00436633	0.0956222	-0.110865	-0.182277	-0.0266295	-0.124229	-0.420536	0.00114747	-0.0592698	-0.992193	-0.02954	-0.65631	-0.245077	-0.018646	-0.0273366	-0.630685
ENSG00000144026	0.0417331	0.00481147	-0.00822355	-0.0183625	-0.00915287	-0.05142	-0.0279854	-0.0117051	-0.195076	0.555746	-0.042256	0.297698	-0.375954	-0.0253229	0.00689697	0.00143011	-0.0326502	-0.0208167	0.0530239	0.187124	-0.0658368	-0.0378303	-0.0402389	0.00646021	-0.0207589	0.230356	0.266081	0.0175233	0.000860994	-0.0250026	0.0310867	0.218077	-0.394206	-0.00417293	-0.0700399	0.0691569	-0.201987	-0.0264281	0.311441	-0.734975	0.0011147	-0.0762386	-0.26589	-0.0294032	0.136701	0.0587162	-0.0184335	-0.0281879	0.0417497
ENSG00000167702	0.0419635	0.0565895	-0.00871107	-0.0187589	-1.67147	-0.0514639	-0.0281002	-0.0109009	0.67412	0.421735	-0.0421635	0.5575	0.214424	-0.0247974	0.00635534	0.00121029	-0.0333262	-0.0208828	0.00334567	-0.0852762	-0.0471399	-0.0376301	0.931134	0.010121	-0.0213988	0.0297974	0.261266	0.0131256	0.0598147	-0.0244144	0.0310285	-0.224877	0.0841738	-0.00440995	-0.480709	-0.113012	-0.864868	-0.0266822	0.345748	-0.466441	0.00129191	-0.0343422	-4.98666	-0.0297486	-0.00733666	0.747697	-0.0186537	-0.0286029	-0.333306
ENSG00000081087	0.0439772	0.202569	-0.00781471	-0.0194331	0.232084	-0.0513864	-0.02792	-0.00726507	0.466631	-0.0481836	-0.0419484	0.415885	0.371704	-0.0242809	0.00708836	0.00204049	-0.0317654	-0.0207175	0.0059611	0.325114	-0.0231238	-0.0373541	0.14672	0.0112212	-0.0200964	0.436429	-0.83399	0.0218445	0.0413298	-0.0240709	0.0314825	0.439084	0.969551	-0.00575171	0.568321	0.158518	0.851043	-0.026321	0.345125	1.31502	0.00194731	-0.121177	0.555242	-0.028451	1.20274	0.150462	-0.0183865	-0.0290387	0.868244
ENSG00000173915	0.0414491	-0.0959501	-0.0112332	-0.0156259	-1.60373	-0.0514674	-0.0281222	-0.0074732	0.108031	-3.39391	-0.0423433	-0.538302	0.329589	-0.0246948	0.00696439	0.000953285	-0.0362757	-0.0212503	-0.132066	0.0666423	-0.124683	-0.0374317	-0.233037	0.00585294	-0.0237636	0.256623	0.366151	0.0120621	-0.0440429	-0.0236542	0.0311523	-0.774068	0.13385	-0.00454187	-0.483168	-0.237248	-0.415951	-0.0266163	-0.638916	-0.0595677	8.3086e-05	-0.00775332	-0.669573	-0.0337708	-0.129102	-0.294415	-0.0186243	-0.0294594	-1.23363
ENSG00000104679	0.0436584	-0.0667906	-0.00888585	-0.015714	-0.552776	-0.0514239	-0.0280907	-0.0100636	-0.515029	-0.906192	-0.0422153	-0.229779	-0.640066	-0.0243628	0.00656554	0.0011185	-0.0325226	-0.0215693	0.104648	0.0830942	0.00498181	-0.0377866	-0.655427	0.0108997	-0.0235084	-0.545547	0.365195	0.00275245	-0.0438712	-0.024425	0.0311223	-0.59641	0.0928784	-0.00477643	-0.599736	-0.227334	-0.516366	-0.0266116	-1.56017	-0.452724	0.00314448	-0.175169	-1.43705	-0.031107	-0.332807	-0.160593	-0.0186022	-0.027386	-1.63858
ENSG00000182318	0.042204	-0.0334449	-0.00720806	-0.0183181	-0.0253093	-0.0513839	-0.0280117	-0.0103475	0.666184	0.00510243	-0.0420756	-0.137925	0.669031	-0.0247406	0.00711536	0.00112346	-0.0321152	-0.0203006	0.0226327	0.307946	-0.0642007	-0.0377006	0.515809	0.00955604	-0.0219724	-0.0654183	-0.0719316	0.0165448	-0.00075539	-0.0238303	0.0311064	-0.378615	-0.0522083	-0.0044724	-0.0608333	-0.136316	-0.0107412	-0.0264394	0.0783105	-0.14519	0.00150232	-0.0844286	-0.125704	-0.0299675	0.0350927	-0.221472	-0.0184728	-0.0284924	0.0114937
ENSG00000106355	0.0415817	-0.0154488	-0.00971237	-0.0168196	-0.164012	-0.0514033	-0.0280068	-0.010155	-0.371201	-0.0743064	-0.0420555	0.129725	0.0914456	-0.0246679	0.00567167	0.005723	-0.0322938	-0.0201932	0.0381192	-1.14937	-0.0657101	-0.0375875	-0.248855	0.0104848	-0.0207201	-0.180499	-0.123137	0.016196	-0.0243454	-0.0256822	0.0311483	-0.119774	0.541855	-0.00382716	0.0251284	0.0181498	0.0192445	-0.0264208	-0.984436	0.0903421	0.00108826	-0.0428786	-0.182347	-0.0300721	-0.303427	-0.310522	-0.0184591	-0.0278617	0.354686
ENSG00000174669	0.0416799	-0.204236	-0.0118947	-0.018723	-1.40594	-0.0514498	-0.0281369	-0.0132599	-0.111001	0.0632376	-0.0421907	0.1482	-1.00993	-0.024696	0.00685892	0.0011851	-0.032749	-0.019445	-0.135255	-1.17274	-0.0228198	-0.0373138	-1.22605	0.00792676	-0.0278506	0.00601799	2.56702	0.0137021	-0.0174133	-0.0253698	0.0309399	-0.39864	-0.206363	-0.00288287	-0.616905	-0.273913	-0.924792	-0.0267064	1.90132	-0.0648723	0.000797601	-0.0117226	-0.640281	-0.0293332	-0.359408	0.417557	-0.0185789	-0.0284129	-1.17019
ENSG00000072071	0.0410806	-0.0703363	-0.00642809	-0.0189016	-0.478684	-0.051447	-0.0281175	-0.0140343	0.153823	-0.366004	-0.0423091	-0.247109	0.152083	-0.0263515	0.0249185	0.005139	-0.0307755	-0.0254705	0.974813	0.40476	-0.0706222	-0.0379849	0.415128	0.00616607	-0.0232004	0.717739	0.537763	0.0310055	-0.0380108	-0.0239461	0.030813	-0.451617	-1.0304	-0.00557459	-0.437779	-0.291595	-1.1871	-0.0266874	2.19366	-0.952095	-0.00442102	-0.0128362	0.289686	-0.0282339	-0.485009	2.65612	-0.0185994	-0.0300565	-1.31254
ENSG00000131067	0.0417644	0.169521	-0.00868809	-0.0179116	-0.882559	-0.0514321	-0.0281134	-0.01238	-0.0133341	-0.0664945	-0.0423256	0.22008	0.0636747	-0.0248771	0.00519799	0.00210941	-0.0320392	-0.0213619	-0.135201	-0.0766643	-0.0822811	-0.037666	0.31616	0.00937608	-0.0229943	-0.228013	0.806115	0.0166721	0.0165812	-0.025349	0.0307843	-0.443257	-0.209441	-0.00498439	-0.360115	-0.278065	-0.646788	-0.0266129	0.105428	-0.395268	0.00169148	-0.0813131	-0.948462	-0.0297906	-0.107139	0.159709	-0.0186954	-0.0286616	-0.822184
ENSG00000116985	0.0434397	-0.0355114	-0.00732494	-0.0172679	-0.104165	-0.0513654	-0.0279778	-0.0107244	-0.0815129	-0.0927178	-0.0420953	-0.0558683	-0.041466	-0.0247649	0.00692064	-0.000253504	-0.0319118	-0.0202595	0.0723062	0.657701	-0.101077	-0.037705	-0.224563	0.00938603	-0.0218624	0.26417	0.0532962	0.0184134	-0.0284382	-0.023966	0.0313517	-0.0385474	0.0441737	-0.00423646	-0.118116	-0.00617924	0.127307	-0.0263646	0.651455	0.211355	0.0011413	-0.056495	-0.0134367	-0.0300554	0.111838	0.420032	-0.0184131	-0.0293259	0.728731
ENSG00000132205	0.0434364	0.622824	-0.00596446	-0.0179443	1.02282	-0.0513499	-0.0279323	-0.00708072	6.26842	2.35616	-0.041997	8.77594	0.978558	-0.0247661	0.00715482	0.00245398	-0.0313141	-0.0189086	-0.0161056	2.22257	-0.0523827	13.0532	1.42893	0.0182611	-0.023093	-0.118387	-0.0781387	0.0179823	20.3536	-0.0219623	0.0317451	0.00666089	0.379291	-0.00483889	-0.175479	-0.0222951	0.0711208	-0.0265092	0.087119	6.52691	32.119	0.132374	7.67612	-0.0300747	7.85707	0.755649	-0.0183678	-0.0264691	0.17565
ENSG00000119906	0.0441408	0.166763	-0.00484097	-0.0172317	0.741985	-0.0513321	-0.0278635	-0.00573716	0.538443	1.08909	-0.0419859	0.252672	0.279177	-0.0252385	0.00802867	0.0208508	-0.031292	-0.0175107	-0.216554	0.867993	-0.129904	-0.0376211	0.217081	0.0111644	-0.0209016	-0.248025	-0.850701	0.0214754	0.211933	-0.0227771	0.0316156	0.863	0.349873	-0.00411043	5.60352	0.273438	0.831193	-0.0262632	0.559497	1.84095	0.000534267	0.0288564	1.73661	-0.0231516	1.17927	-0.455007	-0.0182809	-0.0289712	1.53671
ENSG00000132716	0.0416145	-0.0353594	-0.0140783	-0.0180733	-0.627677	-0.0514397	-0.0280439	-0.0121898	0.222983	0.236076	-0.0423329	0.491145	0.501135	-0.0244694	0.0073079	-0.000410543	-0.0334226	-0.0222434	0.214029	-0.625534	-0.0861136	-0.0376332	0.137306	0.00923205	-0.0212831	0.0440957	0.108387	0.0296133	0.0636811	-0.025805	0.0309478	-0.382759	-0.170853	-0.00403624	-0.200385	-0.106783	-0.214991	-0.026569	-0.144785	-0.195344	-0.000110446	-0.144289	-0.214956	-0.0301402	-0.353383	0.264763	-0.0185919	-0.0276481	-0.225862
ENSG00000198780	0.043757	0.130991	-0.00594056	-0.0197886	2.4683	-0.0512987	-0.0278629	-0.00682864	0.986038	0.660842	-0.0419834	0.157054	0.995264	-0.0252601	0.00729489	0.00373115	-0.0322426	-0.0203983	-0.0162215	0.556045	-0.0920698	-0.0374583	0.58788	0.0100166	-0.0205653	0.635339	-1.9194	0.0191679	0.00908057	-0.0237599	0.0316039	0.790052	0.475803	-0.0040124	7.38545	0.208943	0.63564	-0.0262193	0.512663	1.05812	0.00104742	-0.0842067	3.24916	-0.0297502	0.914846	-0.00277019	-0.0182391	-0.0286821	1.49692
ENSG00000059804	0.043159	0.233459	-0.0076976	-0.0183392	-0.148436	-0.0514168	-0.0279389	-0.011019	2.26304	-0.119583	-0.0419439	0.0492215	1.50592	-0.0245666	0.00725302	0.00410033	-0.0327355	-0.0193927	0.285488	0.819372	17.788	-0.0377219	1.70097	0.0102844	-0.021161	0.427119	-0.054773	0.0198027	0.0459676	-0.0256351	0.0311205	0.245261	0.318138	-0.00483615	-0.0115969	-0.0113842	0.00118251	-0.0264041	0.544999	0.641675	0.00145813	0.0381477	0.424858	-0.0304113	0.536793	8.95042	-0.0184172	-0.0285624	-0.148451
ENSG00000158417	0.0408064	0.370542	-0.0108223	-0.027201	-0.92107	-0.0514822	-0.0280899	-0.0190087	-0.0997156	-2.67594	-0.0423465	-0.0520527	0.19638	-0.024054	0.0105585	0.00042184	-0.0365838	-0.0239038	-0.604451	-0.486471	-0.0602834	-0.0374231	-0.453466	0.00796274	-0.0223763	0.313823	1.06579	0.0184805	-0.112869	-0.0227342	0.0312736	-0.331164	0.211285	-0.00435878	-0.377619	-0.154499	0.143223	-0.0266108	-2.18024	-1.33926	-0.00238743	0.132512	-0.467765	-0.0303298	0.143799	-1.74349	-0.0185673	-0.0292332	-1.00665
ENSG00000170049	0.0422445	-0.0144332	-0.00804708	-0.0180973	-2.23772	-0.0514462	-0.0280004	-0.0108999	1.11284	0.408734	-0.0421723	0.243504	0.453957	-0.0246404	0.00715339	0.00150214	-0.0318702	-0.0205134	0.107017	0.0429981	-0.061423	-0.0375748	0.93257	0.00892807	-0.0223809	0.0222732	0.081636	0.0159826	0.0092518	-0.0248042	0.0309958	-0.00136618	-0.105072	-0.00440779	-0.096183	-0.0970841	-0.156229	-0.0265123	-0.16198	-0.614246	0.0017061	-0.0769594	-0.936279	-0.0301353	0.0264958	0.0384463	-0.0185566	-0.0287492	-0.401046
ENSG00000196547	0.0410733	-0.0136126	-0.00463548	-0.018724	0.108657	-0.0513902	-0.0280492	-0.0114706	0.839702	0.0463237	-0.0426654	1.115	1.16863	-0.0255438	0.00782336	0.000448715	-0.0315088	-0.0233366	-0.422796	0.706029	-0.0528402	-0.0377536	0.924691	0.005982	-0.0217821	-0.727367	2.30224	-0.0100272	-0.0228297	-0.0271498	0.0308245	-0.238616	-0.990584	-0.00512121	-0.105847	-0.101166	-1.61846	-0.0266551	1.40743	-1.09257	-0.00172107	-0.0824489	-1.75064	-0.0279633	0.299777	-0.150111	-0.0185566	-0.0296106	-0.416275
ENSG00000158710	0.0448846	-5.33232	-0.00762439	-0.0140761	-1.20794	-0.0514576	-0.0281039	-0.0139918	0.630632	-0.618677	-0.0421546	0.0846608	-0.821426	-0.0241125	0.0053491	-0.00291161	-0.034641	-0.0202725	1.11914	3.3514	0.204774	-0.036881	0.197965	0.0129558	-0.0231953	0.41358	-0.813564	0.0197248	0.270727	-0.029491	0.0310373	-0.588571	-0.803727	-0.00511423	-0.610384	-0.304958	-0.391042	-0.0266248	-0.0259964	-0.0103111	0.0024886	-2.60014	0.717833	-0.0283485	1.53688	2.78605	-0.0186215	-0.0273781	-1.37006
ENSG00000168056	0.040838	-0.360819	-0.00991886	-0.0192389	-0.537141	-0.0514167	-0.0280475	-0.0134739	-0.776132	0.38098	-0.0421509	0.172495	-1.15111	-0.0246933	0.00418107	0.00394713	-0.0327896	-0.0208748	-0.26457	-0.307479	-0.0480504	-0.0376968	-0.951586	0.00794005	-0.0226946	0.223853	5.0069	0.0147504	0.0598329	-0.0207763	0.030956	-0.22507	-0.687944	-0.00500835	-0.722623	-0.130642	-0.792589	-0.0266221	-0.123468	-3.32398	0.00269659	0.0354451	-2.18128	-0.0297697	-0.550644	3.92035	-0.0186041	-0.0300307	0.0840119
ENSG00000161016	0.0477326	-0.689146	-0.0157534	-0.0122208	-0.395855	-0.0514321	-0.0281134	-0.0110344	-0.49634	-0.823649	-0.0422724	-1.73881	-0.2376	-0.0247706	0.000228874	0.00666522	-0.0313382	-0.0230786	1.24103	0.143769	0.00142728	-0.0380565	-0.155487	0.0146343	-0.0235397	-0.0339042	0.367779	0.00799111	0.23185	-0.0147755	0.0310528	-0.777999	-0.495412	-0.0051388	-0.567413	-0.293135	-0.902303	-0.0266377	-0.614642	-0.337241	0.0604289	-0.142339	-1.06359	-0.0321479	-0.585654	0.100906	-0.0186301	-0.0277424	-2.64434
ENSG00000110881	0.0416794	0.032235	-0.00911057	-0.0182511	-0.999722	-0.0514484	-0.028063	-0.0118979	-0.755459	0.510847	-0.0423234	0.00147658	-1.53148	-0.0254348	0.00690053	-0.00460456	-0.031687	-0.0169815	0.235033	-0.130393	-0.038077	-0.0378963	-0.331004	0.00868337	-0.0207198	0.296279	-0.0465726	0.0148024	0.0327018	-0.0247329	0.0309398	-0.106046	-0.831834	-0.00489683	-0.305625	-0.17605	-0.371891	-0.0265988	0.749847	-0.353949	0.0023575	-0.05173	-1.04658	-0.0276545	-1.83858	0.500055	-0.0186075	-0.0288483	-0.228251
ENSG00000144426	0.0436156	-0.0233459	-0.0049078	-0.0180233	2.51147	14.4242	-0.0279867	-0.0101435	0.442507	0.420333	-0.0420671	-0.00021918	0.127122	-0.0253239	0.00766282	0.0013129	-0.0318704	-0.0213876	0.015166	-0.433674	-0.104302	-0.0376638	-0.172269	0.0105461	-0.0222324	0.110392	-0.594194	0.0198837	-0.119614	-0.0242076	0.0314053	0.0158472	-0.0202579	-0.00416296	-0.0102583	-0.00714617	11.8694	-0.0264168	0.12596	0.585733	8.58894e-05	-0.0585538	7.09484	-0.0304521	0.0969826	-0.0558622	32.7963	-0.0287365	0.714961
ENSG00000162572	0.0420969	0.00960479	-0.00842439	-0.0187476	-0.925265	-0.051429	-0.0280879	-0.012274	-0.654204	0.824753	-0.0423109	0.16727	-0.459167	-0.0247398	0.00730699	0.00058888	-0.0323826	-0.020979	0.0166698	-0.068489	-0.0660132	-0.0375972	0.446556	0.00945159	-0.0225598	0.217218	0.228126	0.0162107	0.0321138	-0.025045	0.031035	-0.190881	-0.263047	-0.00466402	-0.302691	-0.242169	-0.507216	-0.0265963	0.187428	-0.882744	0.00175097	-0.045144	-2.62166	-0.0297272	-0.303701	0.344125	-0.0186059	-0.0281832	-0.730909
ENSG00000161249	0.0412995	-0.0196559	-0.00846412	-0.0174463	0.084744	-0.0514202	-0.0281089	-0.0123389	-0.41445	-0.730567	-0.0421925	0.189633	-0.135601	-0.0244937	0.00895511	-0.000740703	-0.032551	-0.0202046	0.273991	-0.268561	0.0511751	-0.0375042	-0.15051	0.0105963	-0.0229434	-0.267055	2.02591	0.0162297	-0.21667	-0.0265264	0.030843	-0.544646	0.331443	-0.00506175	-0.414205	-0.229939	-0.377194	-0.0266475	-1.32415	-0.311831	0.00319329	-0.114658	-0.953238	-0.0311064	-0.134493	-0.167393	-0.0186038	-0.0269195	-1.47103
ENSG00000196689	0.0420745	0.038722	-0.00768261	-0.0183414	-0.558538	-0.0513792	-0.028042	-0.0117287	-0.0820346	0.424144	-0.0422013	0.251696	-0.126211	-0.0245253	0.00727893	0.000864341	-0.0325655	-0.0203686	-0.0281132	0.040642	-0.0746954	-0.0376177	0.297824	0.00851615	-0.0217109	0.0394907	0.272784	0.0161176	-0.00897592	-0.0244522	0.0311075	-0.0197085	-0.468201	-0.00465227	-0.247852	-0.246621	-0.082669	-0.0265089	0.0887984	-0.222006	0.000828577	-0.0762865	-0.410866	-0.0300959	0.247381	0.0347219	-0.0186469	-0.0278424	-0.973996
ENSG00000197746	0.0450024	-0.0703608	-0.012419	-0.00599627	-0.297399	-0.0514168	-0.02806	-0.013355	0.780655	-0.781691	-0.0422092	0.76302	0.477254	-0.0248126	0.01275	0.00545422	-0.0219697	-0.0116316	0.508685	0.483361	1.47381	-0.0379302	0.337776	0.0111476	-0.0227518	-0.240238	-0.368364	0.00931277	-0.0297837	-0.032781	0.0312207	-0.512748	2.66198	-0.00496331	-0.330937	-0.211605	-0.4679	-0.0265779	0.216314	0.626923	-0.00649194	-0.226679	0.784742	-0.0286662	0.994633	0.690305	-0.018491	-0.0289309	-0.13709
ENSG00000285589	0.0422239	-0.00560818	-0.007768	-0.0178774	-1.26819	-0.0513718	-0.0280478	-0.0111825	0.349493	0.350016	-0.042199	0.0694887	0.123977	-0.0247476	0.00696845	0.000546567	-0.0319808	-0.0218781	-0.119032	0.49011	-0.0511673	-0.0375102	0.23176	0.00888062	-0.0226687	-27.3616	0.243011	0.0165459	0.00147535	-0.0242615	0.0309891	-0.0286021	-0.125085	-0.00452931	-0.084502	-0.117226	-0.275091	-0.0264873	-0.190162	-0.29679	0.00111054	-0.0819389	-0.74722	-0.0299494	-0.0644264	-0.0780454	-0.0186329	-0.0281827	-0.439147
ENSG00000183718	0.0419833	-0.0282507	-0.00675185	-0.0160622	-0.261814	-0.0513896	-0.0279685	-0.0114366	0.270007	0.477892	-0.0421091	0.393066	0.735074	-0.0246934	0.00818958	0.00050397	-0.0327467	-0.0193181	-0.0450729	0.051807	-0.0586633	-0.0374268	0.318248	0.00891028	-0.0219689	-0.327671	0.278386	0.0179131	-0.000689984	-0.0242963	0.0313192	0.408042	-0.346782	-0.00425307	0.342273	0.0393261	-0.0171543	-0.0264291	0.225496	-0.301868	0.000643491	-0.0453333	-0.548922	-0.030248	0.13476	-0.352095	-0.0184153	-0.0287105	0.0912544
ENSG00000178502	0.0433853	0.222785	-0.00636132	-0.018825	1.12403	-0.0513289	-0.0278822	-0.0103374	1.48016	0.155872	-0.0421117	-0.0815531	0.88	-0.0241755	0.00715247	0.000988001	-0.0325784	-0.0201901	0.11705	0.00863702	-0.0908001	-0.0377444	0.366137	0.0095019	-0.023818	-0.0941724	-0.599212	0.0171441	-0.0217978	-0.0235046	0.0313858	17.2148	-0.337176	-0.00416981	18.11	-0.0141087	0.497086	41.8596	0.812107	0.323057	0.00169628	-0.0754108	0.928101	-0.0299334	0.616845	-0.260962	-0.0184617	-0.0284381	0.536907
ENSG00000157353	0.0417029	0.0261083	-0.00825066	-0.0204807	-0.273978	-0.0514212	-0.0280605	-0.0114046	0.0140314	0.134073	-0.0422387	0.335561	-0.696477	-0.0241918	0.00721024	0.00218105	-0.0301907	-0.020035	0.000694321	-0.332336	-0.0845924	-0.0375726	-0.729828	0.00850198	-0.0230641	0.147981	0.766156	0.0125645	-0.034611	-0.0238865	0.0309366	-0.39365	-0.500712	-0.00498074	-0.357366	-0.189955	-0.183325	-0.0266164	0.396779	-1.15704	0.00227718	-0.0723456	-1.64519	-0.0293098	-0.51832	-0.106559	-0.0186648	-0.0280846	-0.580517
ENSG00000172830	0.0416409	-0.0962555	-0.00905417	-0.0176573	-1.72446	-0.0515994	-0.0280877	-0.0108214	-0.161519	0.216171	-0.0421487	-0.0868703	0.506649	-0.0246989	0.00648376	0.00177705	-0.0324321	-0.0201699	0.152271	-0.641275	-0.0655312	-0.0378443	0.488355	0.00966598	-0.0222584	0.513136	0.205062	0.0146409	-0.0218178	-0.0249098	0.0309805	-0.353227	-0.462068	-0.00452923	-0.510777	-0.247447	-0.520139	-0.0265798	-0.111227	-0.392688	0.00165106	-0.0449682	-0.80255	-0.0297988	-0.432107	0.537556	-0.0186767	-0.0281908	-0.825016
ENSG00000125434	0.0422503	-0.0251851	-0.00767352	-0.0186109	-1.6995	-0.0514254	-0.0280756	-0.0114067	-1.28665	0.240244	-0.0422066	0.0694651	-1.11021	-0.0246417	0.00678277	0.00142642	-0.0328013	-0.0205136	0.0137346	-0.716499	-0.0711658	-0.037648	-0.713826	0.010138	-0.0220421	0.0810931	0.233263	0.0151099	0.00980444	-0.0241906	0.0310928	-0.0658011	-0.183939	-0.00448963	-0.0167454	-0.263246	-0.0641658	-0.0264937	0.299311	-0.151923	0.0019489	-0.0930421	-0.665404	-0.0299368	-0.689919	0.326115	-0.0185255	-0.0283599	-0.0235918
ENSG00000131711	0.0445329	0.579412	0.00268888	-0.0172736	3.0787	-0.0512904	-0.0278714	-0.00583	2.58274	0.454477	-0.042165	0.557588	1.85778	-0.0253122	0.0079899	-0.00524976	-0.0270079	-0.0190947	0.645075	3.02486	-0.0447584	-0.0373041	1.7936	0.00452696	-0.0229877	1.74367	0.333394	0.0195207	-0.0797168	-0.0241189	0.031525	0.695293	3.02584	-0.0111719	0.362423	0.180323	5.48405	-0.0262543	4.74382	4.39723	0.000957997	-0.0130299	4.41761	-0.0298188	3.43906	0.528671	-0.0183162	-0.0274483	0.770555
ENSG00000037042	0.0414299	0.00693957	-0.00717618	-0.0178887	-0.729236	-0.0514102	-0.0280817	-0.0120828	0.341307	0.207464	-0.0421787	0.529382	0.115871	-0.0248298	0.00732056	0.00181024	-0.03187	-0.020611	-0.0340772	0.331059	-0.0555228	-0.0375828	0.218613	0.00938945	-0.0222834	0.0448548	0.422301	0.0171369	-0.0109706	-0.02405	0.0310146	-0.191389	-0.120682	-0.00489977	-0.256376	-0.220242	-0.476809	-0.026563	-0.293477	-0.316063	0.00257295	-0.0237502	-0.507003	-0.0303095	-0.150335	-0.299868	-0.0190422	-0.0282593	-0.421203
ENSG00000100815	0.0439196	0.148686	-0.0118372	-0.0200989	1.32085	-0.0513091	-0.0278868	-0.00845056	0.401675	0.728899	-0.042152	0.00359586	0.390587	-0.0248996	0.00995402	-0.000411775	-0.0308346	-0.0148446	0.0871604	0.371869	-0.0949944	-0.0376066	0.419093	0.0100113	-0.0221066	0.0850454	0.534702	0.0141572	-0.0259699	-0.0251772	0.0316214	0.839151	0.191417	-0.00390091	0.570135	0.154102	0.886527	-0.026212	0.607017	0.138782	0.00224108	0.0370963	0.781428	-0.0300964	0.307724	-0.342029	-0.0183022	-0.0268784	1.4276
ENSG00000134283	0.0413098	-0.139928	-0.00768303	-0.0148591	-0.514188	-0.0513968	-0.0279608	-0.0118659	0.165647	0.238172	-0.0420434	0.202978	0.0531369	-0.0244173	0.00696216	0.00476281	-0.0325446	-0.0205658	-0.0305723	-0.227806	-0.0586849	-0.0373701	-0.497962	0.00944019	-0.0208386	0.11252	-0.620531	0.0154645	0.0345914	-0.0251772	0.0313308	-0.090914	0.18108	-0.00448389	0.219835	0.109829	0.382375	-0.026449	-0.0358479	-0.0108262	-0.000428248	-0.104694	-0.343527	-0.02989	0.17285	-0.420557	-0.0184008	-0.0263359	-0.0985227
ENSG00000114573	0.044116	0.0526519	-0.00085355	-0.0214774	0.336114	-0.0513436	-0.0278643	-0.00714322	0.163699	0.983461	-0.042026	0.0137179	-0.0453036	-0.0247938	0.0104255	-0.0040845	-0.0332225	-0.0224847	0.0837728	0.0721427	-0.0576496	-0.0355702	-0.243236	0.0108333	-0.0219867	-0.0942735	-2.45134	0.0308025	-0.0782226	-0.0238295	0.0316792	0.485153	0.457974	-0.00396192	0.434006	0.231309	0.959585	-0.0251462	0.0972839	0.982373	-0.000594513	-0.187116	1.53384	-0.0296957	0.396583	-0.221872	-0.0183308	-0.0310755	1.03785
ENSG00000071894	0.0411641	-0.240661	-0.0120765	-0.0192555	-1.6116	-0.0514335	-0.0281265	-0.0189883	-0.393237	-0.449315	-0.042431	-0.211478	-0.682434	-0.0250292	0.00632969	0.000598478	-0.030166	-0.0207964	-0.387406	-0.342295	-0.190588	-0.0380077	-0.181745	0.00776786	-0.0228766	-0.972136	0.735545	0.0144201	0.155727	-0.0253235	0.0308833	-0.453078	-3.07955	-0.00505879	-0.497967	-0.278947	-0.874195	-0.0266198	0.0110238	-3.96193	0.00117273	-0.109483	-2.23798	-0.0299883	-0.698367	-0.154359	-0.0186	-0.029554	-1.07522
ENSG00000257727	0.0421929	-0.0491282	-0.00812066	-0.0173666	-0.585755	-0.0514785	-0.028065	-0.0108354	-0.526186	-0.196023	-0.0421749	0.166337	-0.166805	-0.0247742	0.00669861	0.00138356	-0.0326512	-0.0204231	0.017841	0.144926	-0.0518775	-0.0376328	-0.334389	0.00895728	-0.0221124	-0.0419258	0.160021	0.0191697	-0.0256907	-0.0240936	0.0311241	-0.201048	-0.147826	-0.004354	-0.0920202	-0.156606	-0.246784	-0.0265149	-0.0487051	0.0468398	0.000453835	-0.0745485	-0.559404	-0.0305035	-0.282079	-0.183299	-0.0185772	-0.0287158	-0.265726
ENSG00000267855	0.042522	-0.0114975	-0.00773312	-0.0181481	-0.0182486	-0.0513966	-0.0280022	-0.0103242	-0.0435426	0.166691	-0.0421301	-0.0236058	0.220027	-0.0247505	0.00693996	0.00126448	-0.0323812	-0.0203336	0.033004	0.0108052	-0.0592818	-0.0375792	0.0532262	0.00971689	-0.0219487	0.00184146	-0.0584437	0.0168946	-0.00135332	-0.0241423	0.0311951	-0.0388088	-0.0365341	-0.00451153	-0.0864047	-0.0412728	-0.00742076	-0.0264786	-0.0319718	0.00702484	0.00149229	-0.076443	-0.114102	-0.0301699	-0.100392	0.0089513	-0.0185096	-0.0284405	-0.18158
ENSG00000129003	0.0438569	0.239095	-0.00187636	-0.0205023	1.60356	-0.0513781	-0.027979	-0.00934164	0.217933	1.09332	-0.0420903	0.228835	0.0904937	-0.0253254	0.00940307	-0.000535967	-0.0314442	-0.0161946	-0.0100988	0.245248	-0.0931831	-0.0376436	-0.0220569	0.007851	-0.0207655	1.00772	-0.0897127	0.0215771	-0.00430855	-0.0226988	0.0314994	13.7756	0.299523	-0.00480789	13.3316	0.00330328	0.963152	-0.0264166	1.18865	0.857363	0.000371438	-0.0408488	2.41985	-0.0302031	0.223076	-0.129962	21.1493	-0.0288893	1.63405
ENSG00000186010	0.0422956	-0.00458619	-0.00789896	-0.0180003	-0.47278	-0.0513743	-0.0279723	-0.0110645	0.352331	0.372155	-0.0421572	0.0709168	0.603059	-0.0248128	0.00694946	0.00118956	-0.0318069	-0.020474	0.0190028	0.0995312	-0.0627161	-0.0375485	0.856007	0.0093683	-0.0223692	0.00906796	0.119338	0.0151823	0.00854379	-0.024766	0.0310569	0.221284	-0.131322	-0.00444395	0.096952	-0.0310772	-0.123974	-0.0264757	0.210528	-0.16779	0.00107147	-0.0626872	-0.199213	-0.0299419	-0.077768	0.136137	-0.0184897	-0.0286225	-0.437506
ENSG00000171163	0.0441295	-0.0539985	-0.00795823	-0.0179966	-1.57371	-0.0514316	-0.0281136	-0.0108388	0.343825	0.30699	-0.0422567	0.229422	-0.199856	-0.0248138	0.00714185	0.00102226	-0.0313996	-0.0209923	-0.0225135	0.0795976	-0.0705772	-0.0375937	0.0570028	0.0082871	-0.0218074	-0.273208	0.198576	0.0181105	0.00518514	-0.0247934	0.0309076	-0.289376	-0.390657	-0.00444578	-0.377955	-0.202561	-0.658013	-0.0266422	-0.0977056	-6.51782	0.00166957	-0.0475491	-4.95613	-0.029589	-0.424147	-0.228537	-0.0186383	-0.0276808	-1.59054
ENSG00000122515	0.0412298	-0.0363339	-0.0100522	-0.0187763	-0.271932	-0.0514237	-0.0280561	-0.0119315	0.27575	0.0550624	-0.0422037	0.280204	0.365174	-0.0250326	0.00682213	6.25063e-05	-0.0309143	-0.020365	0.0273354	0.27066	-0.0322098	-0.0374136	0.114371	0.00730642	-0.0232763	-0.0687621	2.13742	0.0156948	-0.0338899	-0.0242699	0.0309463	-0.263097	-0.645356	-0.00487035	-0.302011	-0.185481	-0.53978	-0.0265629	0.666131	-1.02763	0.00119202	-0.0406985	-1.68186	-0.028967	-0.475022	-0.061507	-0.0185638	-0.0284122	-0.566404
ENSG00000135116	0.043237	0.0667604	-0.00666146	-0.0178908	3.89812	-0.0512783	-0.0279315	-0.0104794	3.38443	0.450483	-0.0419384	2.81215	1.94681	-0.0248195	0.00943855	0.00165246	-0.0321498	-0.0199214	0.303819	3.29664	-0.0621344	-0.0374936	2.61612	0.0098336	-0.0209187	0.353832	-0.246312	0.0133583	0.00637286	-0.0243911	0.0313098	0.434644	0.0799856	-0.00453341	0.110951	-0.052058	0.00694016	-0.0262854	7.64112	0.227982	0.00190579	-0.0679036	1.02852	-0.0298075	1.49294	12.0228	-0.0184469	-0.0294327	-0.00130908
ENSG00000138231	0.041777	-0.130744	-0.00667534	-0.0122864	-0.271864	-0.051391	-0.0280304	-0.010111	0.0924601	-0.105549	-0.0420999	-0.00148582	0.464482	-0.0239223	0.00804052	0.00138283	-0.0326816	-0.0179796	0.0527549	0.31893	-0.0426703	-0.0377301	0.0181988	0.00978088	-0.0221809	0.0133663	-0.0688073	0.0160244	-8.00823e-05	-0.024607	0.0311095	-0.0785038	-0.147093	-0.00488328	-0.0318865	0.0180796	-0.0744869	-0.0265218	-0.0851492	0.151608	0.0014189	-0.0904821	0.0732782	-0.0299511	0.131836	-0.325051	-0.0183837	-0.0276784	0.269386
ENSG00000197558	0.0417548	-0.0646877	-0.0080873	-0.0179805	-0.586529	-0.0513736	-0.0280783	-0.0130884	-0.439573	0.616781	-5.00597	0.331175	-1.92919	-0.0252591	0.00669762	0.00129783	-0.0319298	-0.0203863	0.128222	-0.053545	-0.0737799	-0.0379691	0.492352	0.00848176	-0.0211884	0.64224	0.157743	0.0118296	0.034817	-0.0244818	0.0308577	-0.0466247	-10.8002	-0.00496614	0.004766	-0.10422	-0.724559	-0.026458	8.48286	-3.99585	0.000811129	-0.0123323	-0.449419	-0.0302438	-2.22312	6.77897	-0.0185438	-0.0285373	-0.65063
ENSG00000168813	0.044005	0.0379889	-0.0130778	-0.0166521	0.723554	-0.0512576	-0.0278689	-0.0101282	0.497626	0.749696	-0.042125	0.0406179	0.469928	-0.0252147	0.00875508	0.000875425	-0.0308668	-0.0204192	0.139152	0.475183	-0.0941179	-0.0374204	0.1299	0.010179	-0.0205508	0.0726332	-1.19095	0.0190143	-0.087836	-0.0260483	0.0315518	0.709004	-0.262989	-0.00417481	0.788532	0.196826	0.735183	-0.0262243	1.0271	0.644124	-0.000573821	-0.0443114	3.30302	-0.0293396	0.469759	-0.380789	-0.0182323	-0.0290194	0.862296
ENSG00000198276	0.0418116	-0.0183185	-0.00995021	-0.0166599	-0.617571	-0.0514344	-0.0281005	-0.0125103	-0.23719	0.130757	-0.0421307	0.209376	0.192472	-0.0246341	0.00710669	0.00116348	-0.0302319	-0.0210217	0.215993	0.143955	-0.0361358	-0.03763	0.134485	0.010821	-0.022046	-0.13375	0.350406	0.0162255	0.0657127	-0.0238441	0.0308535	-0.46473	-0.603626	-0.00495645	-0.280344	-0.222514	-0.608454	-0.0266375	0.0461601	-0.191269	0.00895537	-0.086986	-1.51713	-0.029905	-0.0154194	-0.00503926	-0.0185986	-0.0279712	-0.796379
ENSG00000140526	0.0442918	0.447504	0.0172634	-0.0192281	0.163462	-0.0513289	-0.027876	-0.0101596	1.01116	0.473646	-0.0420518	0.0483216	0.911193	-0.0251396	0.00885188	0.00357479	-0.0293466	-0.0204658	0.507236	1.06161	-0.135943	-0.0381689	0.437227	0.00996325	-0.0121856	0.294394	-0.536004	0.0173447	0.0593214	-0.0224492	0.0314694	0.697023	0.0639915	-0.00424684	0.520644	0.205745	0.916286	-0.0262104	1.50992	0.729363	0.00191552	-0.110563	2.45771	-0.0290216	0.594884	0.222253	-0.0182811	-0.0287395	0.83427
ENSG00000152818	0.0440481	0.0484611	-0.00326879	-0.0186561	0.806252	-0.0513217	-0.027879	-0.0133788	-1.08185	0.60312	-0.042238	-0.890135	-1.59713	-0.0259899	0.00997851	-0.000644709	-0.0328365	-0.0212241	0.326319	-0.181882	-0.0749245	-0.0380761	-0.407646	0.00609241	-0.0236676	0.525047	0.0210336	0.00759414	0.119218	-0.0261453	0.0315291	10.7027	-0.874062	-0.00464573	10.9999	10.9476	0.910719	-0.0262069	0.301634	0.00787275	0.000592601	-0.0957015	2.26097	-0.0334782	-0.983861	0.562397	-0.0182837	-0.0285373	1.58381
ENSG00000113119	0.0419166	0.00505283	-0.0087103	-0.0179437	-0.463254	-0.0514046	-0.0280602	-0.0104528	0.203367	0.508797	-0.0422213	0.479111	-0.213082	-0.0250484	0.00767025	0.00130769	-0.0317635	-0.02077	0.0795776	0.111153	-0.0427592	-0.0375465	-0.249653	0.008712	-0.0223184	-0.074011	0.268673	0.0141041	-0.00718669	-0.0251699	0.0309763	-0.479892	-0.306211	-0.00531483	-0.264089	-0.18894	-0.336028	-0.0266019	-0.0343389	-0.728538	0.00270107	-0.0713345	-0.275278	-0.0301229	-0.195124	0.0894514	-0.0185943	-0.0278203	-1.04605
ENSG00000102878	0.0422762	-0.00441959	-0.00731747	-0.0182723	-1.87036	-0.0514162	-0.0280771	-0.010807	0.369984	0.248264	-0.0422063	0.268277	-0.0895149	-0.0248037	0.00697804	0.00135102	-0.032192	-0.0204577	-0.0781805	0.0448598	-0.0637642	-0.0374664	0.420031	0.00923173	-0.0217198	0.0114915	0.378479	0.01596	-0.0189274	-0.0245204	0.0310256	-0.0607505	-0.185421	-0.00441871	-0.20581	-0.132337	-0.22835	-0.0266102	-0.00778268	-0.222423	0.000786817	-0.084944	-5.69616	-0.0299121	-0.289253	-0.0118902	-0.018578	-0.0281844	-0.508381
ENSG00000215252	0.0420159	-0.0372081	-0.00807444	-0.018043	0.10721	-0.0513926	-0.0279877	-0.0104781	0.532349	5.36528	-0.0422825	7.26074	0.474886	-0.0244927	0.00726141	0.000730338	-0.0318109	-0.0212023	-0.0660989	-0.141365	-0.0622439	-0.0377054	1.07542	0.00718949	-0.0208752	0.274406	0.129676	0.0166015	0.0121324	-0.0255764	0.0309821	0.238789	-0.180868	-0.00423131	0.216777	0.0977741	0.00943314	-0.0263764	0.191175	-0.150298	0.000280287	-0.0586569	-4.46847	-0.0294976	0.325948	-0.206301	-0.0186141	-0.0279704	-0.0608509
ENSG00000160323	0.0423578	0.0114744	-0.0092071	-0.0181671	0.140541	-0.051412	-0.0280738	-0.0127046	-0.121488	0.621788	-0.0423398	1.72715	-0.581019	-0.024877	0.00664544	0.000599898	-0.0311671	-0.0211368	0.00764181	-0.241081	-0.052143	-0.0378084	0.460258	0.00866605	-0.0216731	0.206554	0.83688	0.0149795	-0.00355799	-0.028822	0.0309734	-0.10929	-0.450871	-0.00460226	-0.227199	-0.208116	-0.541281	-0.0265914	0.594943	-0.538822	0.00247139	-0.0136473	-2.53407	-0.0295066	-0.749573	0.337211	-0.0186048	-0.028391	-1.79216
ENSG00000136527	0.0403861	-0.399613	0.00233926	-0.0176225	-0.269418	-0.0514186	-0.0280285	-0.0081098	-0.279684	-0.606591	-0.0420799	-0.24912	-0.0205973	-0.0244848	0.00740852	0.00407325	-0.0374475	-0.0205293	-0.315375	-0.765491	-0.0566285	-0.0375906	-0.517211	0.0119243	-0.0224775	-1.76704	0.0296018	0.0199867	-0.154228	-0.0263216	0.0317687	-0.194229	-0.0505829	-0.0046005	-0.0906073	-0.0705765	0.244114	-0.0264327	-0.697333	-0.642283	0.000619529	-0.0680576	-0.468443	-0.0271424	-0.404916	-1.59603	-0.0184936	-0.0242901	-0.15919
ENSG00000102225	0.0405649	-1.84	-0.00932421	-0.0166926	0.00471914	-0.0513993	-0.0280658	-0.0147271	-0.270416	-0.181151	-0.0420637	-0.0898286	-0.0638463	-0.025194	0.00720776	0.00054143	-0.033738	-0.0234345	-0.0697352	0.0637242	-0.144612	-0.037696	-0.0694941	0.00939231	-0.0150713	-0.305626	-0.248252	0.00848244	-0.0336849	-0.025338	0.0309945	-0.355917	-1.07587	-0.00484633	-0.440348	-0.194965	-0.439234	-0.026569	-0.0528961	-0.574743	0.00301957	0.000972473	-0.769536	-0.0304207	-0.486741	0.873732	-0.018546	-0.0291601	-0.137897
ENSG00000013573	0.041145	-0.0288994	-0.0092533	-0.0185371	-0.934976	-0.0514229	-0.0280742	-0.0110858	1.19597	0.157232	-0.042293	3.5085	0.527674	-0.0245386	0.00673837	-0.000624779	-0.0308431	-0.0235556	0.279929	0.753517	-0.0326215	-0.0374809	0.835622	0.00614294	-0.0229306	-0.816228	0.340539	0.0133851	0.0909939	-0.0251942	0.0307999	-0.289965	-0.611905	-0.00473212	-0.317694	-0.244296	-4.43612	-0.0265826	0.381719	-0.809094	0.00325671	-0.0901564	-2.64962	-0.0281253	0.600928	0.365017	-0.0186257	-0.0284044	-1.20687
ENSG00000257923	0.0439951	0.163172	0.000130335	-0.0195854	0.775235	-0.0513335	-0.0278941	-0.00839073	0.826826	0.584993	-0.0422392	-0.184033	0.459655	-0.0252211	0.00959617	-0.000595055	-0.0298844	-0.0200875	0.189921	0.140258	-0.227164	-0.03787	0.0431704	0.00712408	-0.0234484	0.693707	0.0662717	0.0213204	0.101359	-0.0223936	0.0313565	0.378421	-0.30556	-0.00471071	0.395473	0.174499	0.757039	-0.0262703	0.660675	0.206539	0.00320924	-0.0067096	1.28104	-0.0273911	0.166725	-0.294179	-0.0183514	-0.0245585	0.676746
ENSG00000004864	0.0441925	-0.166135	-0.0110341	-0.0189239	0.131574	-0.0513799	-0.0279281	-0.0110279	0.0554466	-0.493251	-0.0420487	-0.149064	-0.175126	-0.0244949	0.00934179	-0.000225114	-0.0311337	-0.0208185	0.134989	-0.698148	-0.153946	-0.0376109	-0.420375	0.0091256	-0.0215329	0.00810927	-0.0375099	0.0167386	-0.102201	-0.0239209	0.0313577	0.275852	-0.0918191	-0.00715245	0.254559	0.113449	0.157322	-0.0263324	-0.358348	0.10224	-0.000322639	-0.278872	0.327754	-0.0301189	0.157686	-0.870928	-0.0184136	-0.0285282	0.451134
ENSG00000111799	0.0429766	0.0328624	-0.00714911	-0.0183584	2.50509	-0.0513432	-0.0279223	-0.0103227	6.62679	0.0917587	-0.0419733	6.79841	3.84495	-0.024865	0.00707198	0.00180358	-0.0320215	-0.0205209	0.0553286	13.3178	12.4966	-0.0373465	4.88319	0.0107479	-0.0216862	0.133778	0.227036	0.0215173	0.00142016	-0.0243902	0.0313408	0.33017	0.333232	-0.00454719	0.215522	0.0828949	0.168529	-0.0262748	8.35219	11.301	0.00165585	0.0145264	8.4185	-0.0298217	5.51259	0.26774	-0.0184449	-0.0280216	0.17438
ENSG00000182154	0.0437593	-0.633694	-0.0126436	-0.0166034	-0.150808	-0.0515182	-0.0280585	-0.00839313	-0.576855	0.438545	7.36327	-3.04695	-1.02667	-0.0255608	0.00596737	0.00161555	-0.0268934	-0.0192222	-0.14955	-0.117103	-0.0831524	-0.0378117	-1.04789	0.00924267	-0.0234447	-0.000235994	4.2818	0.0206531	0.131154	-0.020767	0.031232	-0.312695	-0.37163	-0.00524878	-0.736347	-0.157703	-0.320667	-0.0266862	-8.69072	-0.361978	0.0024859	9.58246	-2.10238	-0.0302505	0.17567	-0.46438	-0.0186606	-0.0282181	-0.608541
ENSG00000083845	0.0445569	-0.201035	-0.0096478	-0.0129949	-0.480407	-0.0514369	-0.0281015	-0.0105662	-0.424907	-0.491709	-0.0422225	-0.694271	-0.060999	-0.0248537	0.00286086	0.00842863	-0.0331154	-0.0206284	1.83219	-0.014103	-0.0108029	-0.0377777	-0.163829	0.0178385	-0.0244809	0.194049	-0.37923	-0.00186383	-0.0281428	-0.0253483	0.0310897	-0.95906	-0.926598	-0.00486072	-0.537642	-0.298037	-0.689446	-0.026648	-0.711129	-0.0204071	0.00319865	-0.124884	-0.689684	-0.0315555	-0.583546	-0.0272152	-0.0192466	-0.0284443	-1.57344
ENSG00000136271	0.0416633	-0.270651	-0.0140882	-0.0173129	-1.28268	-0.0514464	-0.0280902	-0.0125938	-0.00870299	-1.95781	-0.0422399	0.395134	0.127345	-0.0238659	0.00624406	-0.000254296	-0.0375292	-0.0241174	0.396613	-0.658636	-0.0867886	-0.0376654	-0.313449	0.00514868	-0.0211436	-3.32739	1.51147	0.0142937	-0.105834	-0.0262202	0.0308105	-0.623433	-0.0416278	-0.00476951	-0.428796	-0.2653	-1.0932	-0.0266149	-0.925264	-0.593224	0.000788077	-0.265995	-1.26663	-0.0302216	-0.212155	-0.460621	-0.0186362	-0.0257854	-0.928542
ENSG00000131473	0.0451145	-0.379598	-0.00222233	-0.0260354	-0.954056	-0.0514405	-0.0280362	-0.0130593	-0.426737	-0.385666	-0.0420101	-0.482315	-0.891073	-0.0258161	0.00821025	0.00756401	-0.0270815	4.79964	5.7334	-1.21422	3.80832	-0.0364912	-1.13808	0.0417913	-0.0231703	-0.991954	-0.483119	0.00767663	-0.37893	-0.0332577	0.031089	-0.162604	-0.608442	-0.00507711	-0.159624	-0.124009	0.0236998	-0.0264996	3.03383	1.58509	0.00137571	-0.0241793	0.774778	-0.0287441	-0.0681868	0.669664	-0.0185099	-0.03019	-0.420566
ENSG00000121542	0.0421261	-0.00767828	-0.00740442	-0.0176565	0.27145	-0.0514082	-0.028022	-0.010384	0.04284	0.101015	-0.0421448	-0.0673355	0.04509	-0.0246109	0.00738496	0.000994435	-0.0316803	-0.0208243	-0.0814839	0.26301	-0.0784056	-0.037436	-0.157732	0.00952735	-0.0217015	0.0587418	-0.0844378	0.0159128	0.00682681	-0.0236691	0.031234	-0.183544	-0.00877264	-0.00400682	-0.0948059	-0.0688119	0.0575113	-0.0264395	-0.0981044	0.101413	0.00166177	-0.0740794	-0.211624	-0.030007	-0.101878	-0.0779436	-0.0184672	-0.0281398	-0.000151043
ENSG00000187954	0.0415813	-0.0819961	-0.00981438	-0.0182306	-1.17282	-0.0514412	-0.0281225	-0.0134394	-0.0189844	0.0408012	-0.0422127	0.285386	0.425278	-0.0246277	0.00464328	-0.00235098	-0.0321358	-0.0191412	-0.433767	0.305614	-0.110824	-0.0375412	0.83241	0.0105285	-0.021956	-0.471422	1.81694	0.0198722	0.0546776	-0.0238694	0.0307425	-0.43082	-1.67468	-0.00493693	-0.428218	-0.236395	-0.799146	-0.026601	0.0100071	-0.931511	0.0107714	-0.0734239	-2.03064	-0.0292898	-0.201674	0.0986825	-0.0185724	-0.0294011	-0.930374
ENSG00000111961	0.0436253	0.0669436	-0.00713935	-0.0190418	0.834098	-0.0513295	-0.0278963	-0.0107422	0.189462	0.272765	-0.0420936	-0.248869	0.216491	-0.0251868	0.0073018	-0.000614294	-0.0296742	-0.022806	0.067679	0.223551	-0.0763457	-0.0379289	0.623436	0.00935106	-0.0224768	0.225225	-0.523112	-0.00601557	0.0111201	-0.0243271	0.0314928	0.491659	-0.345554	-0.00445283	0.473314	0.228044	0.416136	-0.0262331	1.39128	0.354784	0.0105228	-0.0299964	0.691303	-0.0302132	0.135143	0.379669	-0.0182807	-0.0293578	0.813108
ENSG00000139880	0.0418063	0.0429614	-0.0120771	-0.0190525	-1.16487	-0.0514202	-0.0280381	-0.0130878	0.40788	-0.0704453	-0.0420639	1.06896	0.144229	-0.0239326	0.00388999	0.00128529	-0.0311564	-0.0157359	-0.564504	0.696704	-0.0623544	-0.0375914	0.222239	0.00899679	-0.0217347	-0.120346	2.50206	0.0175823	0.0111017	-0.024955	0.0309361	-0.24416	-0.488037	-0.0043173	-0.522293	-0.152093	-0.404171	-0.0265946	-0.0275943	-0.440394	-0.000283292	0.0126565	-0.709935	-0.0293961	0.0198245	0.349157	-0.0185652	-0.0282107	0.227059
ENSG00000132793	0.0420489	0.0174712	-0.00870717	-0.0181527	-1.69486	-0.0514056	-0.0280543	-0.011713	0.0616354	0.0743818	-0.0422216	0.320887	-0.205109	-0.0249106	0.00732053	0.00107877	-0.0321317	-0.0207619	0.0883916	-0.140915	-0.0657978	-0.0376087	0.273604	0.00971112	-0.0215517	-0.0635114	0.385151	0.0148823	0.0173284	-0.0249026	0.0309592	0.0395533	-0.35366	-0.00480835	-0.114886	-0.180521	-0.243049	-0.0264081	0.438647	-0.431154	0.0016267	-0.0916618	-0.345336	-0.0298981	-0.0775846	0.355202	-0.0185012	-0.0281554	-1.46962
ENSG00000183337	0.0439691	-0.357516	-0.00832045	-0.0193087	0.102943	-0.0512913	-0.0279066	-0.00875028	-1.37756	0.904005	-0.0416944	-1.14662	-1.22048	-0.0257274	0.0103835	-0.00143233	-0.0137377	-0.0200073	-0.15563	-0.601707	-0.222288	-0.0384321	-1.73222	0.0040407	-0.0240912	0.151982	-0.192601	0.0135319	6.37875	-0.0202781	0.0312588	0.543164	-2.60068	-0.00457845	0.418313	0.17282	0.246311	-0.0267514	0.679774	-0.595841	0.0151778	-0.00222997	0.498812	-0.0367619	-1.5038	0.0261881	-0.0172403	-0.0295141	0.316145
ENSG00000079134	0.0417096	0.247684	-0.00708282	-0.0197659	0.367346	-0.0514021	-0.0280378	-0.012594	0.681321	-0.375415	-0.0420663	0.39703	0.558045	-0.0242142	0.00639524	0.00130218	-0.0360968	-0.0211544	-0.0649738	-0.0363613	-0.0828048	-0.0356633	0.222316	0.00797708	-0.0207547	-0.203115	0.634841	0.0241604	-0.0156781	-0.025238	0.0313088	-0.0886549	-0.0796951	-0.00457035	-0.00310136	-0.0343374	-0.043659	-0.0265228	-0.23717	-0.471091	-0.00138376	-0.00861612	-0.76157	-0.0300284	0.358306	-0.548537	-0.0185351	-0.0282968	0.244761
ENSG00000215041	0.0418899	-0.104911	-0.00964099	-0.0206573	-1.07943	-0.0514042	-0.0278505	-0.0118203	0.612915	-0.730899	-0.0422531	-0.115896	0.251866	-0.0254069	0.00675831	0.000585845	-0.0321487	-0.0205306	-0.20163	-0.0771524	-0.0956551	-0.0379105	0.289777	0.00849901	-0.0228518	-0.290125	0.839491	0.0112139	-0.144059	-0.022585	0.0308197	-0.401938	-0.265891	-0.00472299	-0.260567	-0.160367	-1.06729	-0.026529	0.485621	-0.886289	0.00148524	-0.0975798	-1.23198	-0.0301723	-0.133014	-0.57848	-0.018593	-0.0287635	-1.34841
ENSG00000037757	0.0412274	-0.112398	-0.00800177	-0.018368	-1.57285	-0.0514674	-0.0280584	-0.0137172	-0.616221	-0.137618	-0.0420609	-0.408243	-1.32769	-0.0250915	0.00658456	-0.000960459	-0.0315465	-0.0198416	-0.312172	-1.3217	-0.00743426	-0.038163	-1.49669	0.00845123	-0.0235653	-0.0205528	0.25083	0.0199332	-0.120591	-0.0251606	0.0309464	-0.336284	-0.703041	-0.00415665	-0.332041	-0.0860296	-0.469909	-0.0265382	-0.879049	-2.46858	0.00211415	-0.0955517	-2.62443	-0.0293708	-1.48738	-0.382545	-0.0185565	-0.0283203	-0.796879
ENSG00000149100	0.0401431	0.125243	-0.00912466	-0.015481	-0.171036	-0.0513958	-0.0280204	-0.0100473	-0.0686238	-0.231185	-0.0421165	0.227002	0.421406	-0.023999	0.00847879	0.00224617	-0.0342913	-0.0216163	-0.139843	-0.384483	-0.0799366	-0.0372303	-0.223403	0.0101261	-0.0207051	0.0384853	-0.579059	0.0204979	-0.0782879	-0.0246464	0.0314454	-0.22341	1.3942	-0.0039343	-0.129719	-0.106625	-0.016049	-0.0264297	-0.892348	0.272977	0.000399694	-0.0895106	-0.0328019	-0.029749	0.112321	-0.426443	-0.0184752	-0.025592	0.487367
ENSG00000081177	0.0437453	-0.0296984	-0.00761841	-0.0194042	0.602287	-0.0506663	-0.0279756	-0.00994056	-0.182847	0.200419	-0.0420467	-0.0878302	-0.612057	-0.0250037	0.00763585	0.00246527	-0.0304613	-0.0198423	0.0962439	-0.181425	-0.126109	-0.0376699	-0.313455	0.00939086	-0.0257696	0.034346	-0.455113	0.0182895	-0.0339866	-0.0239482	0.0314152	0.0656725	1.05413	-0.00486353	0.0681336	-0.0454887	0.209648	-0.026383	0.73016	0.414541	0.00745928	-0.120826	-0.132492	-0.0359383	0.0423342	0.131028	-0.0184117	-0.0288183	0.343194
ENSG00000188811	0.041983	-0.0375599	-0.010366	-0.0181909	0.504933	-0.051373	-0.0278973	-0.0100025	0.139692	0.491902	-0.0422075	0.2228	-0.40047	-0.0247041	0.00752805	0.00120559	-0.0326048	-0.019974	0.0570956	-0.112521	-0.0594272	-0.0374345	-0.23574	0.00972608	-0.0212484	0.182783	0.0275629	0.0187721	0.0206391	-0.0244197	0.0313877	0.16802	0.0556107	-0.00432373	0.192394	-0.0333977	0.0610692	-0.0263741	0.648054	0.459272	0.000477106	-0.108749	0.14889	-0.0296791	-0.373143	0.282042	-0.0184522	-0.0288916	0.415714
ENSG00000138449	0.0426347	0.0372831	-0.00745654	-0.0189586	-0.164496	-0.051409	-0.0279548	-0.0102835	-1.10789	0.479826	-0.0420532	-0.18032	-2.95572	-0.0247436	0.00704553	0.0016022	-0.0333699	21.2937	0.18218	-0.066957	-0.0574343	13.2128	-1.38163	0.0100464	-0.0220136	0.234588	-0.0475289	0.0189646	-0.0808969	-0.0239997	0.0314246	0.333944	-0.129401	-0.00402172	0.104881	0.0323079	0.187996	-0.0263488	-0.0144124	0.25169	0.00147411	-0.00824152	-0.0624155	-0.0298808	-0.350465	0.127961	-0.0184688	-0.0278307	0.185104
ENSG00000184381	0.0419257	-0.0324663	-0.00889241	-0.0171467	-1.22619	-0.0513764	-0.0280862	-0.0108109	0.0146309	0.669893	-0.0423185	0.283643	-0.552357	-0.0249365	0.00714953	0.00150242	-0.0324974	-0.0209046	-0.183744	1.16325	-0.0666403	-0.0376325	0.296381	0.00964669	-0.022341	0.591637	0.724317	0.0118797	-0.0211963	-0.0255059	0.0307159	-0.106102	-0.264463	-0.00507382	-0.117216	-0.153984	-0.477997	-0.0265553	0.760523	-3.40068	0.00248337	-0.0312758	-2.31271	-0.0298194	-0.328967	0.18053	-0.0185513	-0.0274976	-0.971983
ENSG00000120049	0.042379	-0.0128571	-0.00771793	-0.0182403	-0.130923	-0.051404	-0.0279982	-0.0108141	0.235977	0.167438	-0.0421694	0.121734	-0.00147312	-0.0247867	0.00693542	0.0012734	-0.0322884	-0.0203856	0.049936	0.194201	-0.056175	-0.0375414	1.07275	0.00944939	-0.0216528	-0.143406	0.13877	0.015868	-0.00454838	-0.0243499	0.0311968	0.0201687	-0.140325	-0.00506675	-0.0581111	-0.0865051	-0.00192321	-0.0264794	-0.0513278	-0.0877026	0.00137675	-0.0605284	-0.430927	-0.0301006	-0.171114	-0.081281	-0.0185669	-0.0284746	-0.130318
ENSG00000133460	0.0422673	-0.0107227	-0.00758206	-0.017769	0.600338	-0.0514005	-0.0279502	-0.0106287	-0.400429	0.589059	-0.0422054	0.236996	-0.655821	-0.0247346	0.00723477	0.00113562	-0.0321943	-0.0204129	0.0230504	-0.168017	-0.0537004	-0.0383294	0.310971	0.00952257	-0.0221085	0.138913	0.500392	0.0174712	-0.0212834	-0.0246169	0.0310436	-0.114367	-0.152674	-0.00446928	-0.2005	-0.0245096	-0.0262785	-0.0265526	0.14778	-0.308067	0.00143867	-0.0797068	-0.534542	-0.0299825	-0.171111	0.0140787	-0.0186058	-0.0279288	-0.3652
ENSG00000218336	0.0439133	-0.020354	-0.0023408	-0.0202841	0.468412	-0.0513348	-0.027902	-0.0108702	-0.270829	0.508127	-0.0421042	-0.842312	-0.148237	-0.0250377	0.00701286	0.000849547	-0.0227942	-0.0217654	-0.00740014	-0.656623	-0.102027	-0.0376238	-0.83203	0.00855088	-0.0223909	-0.281705	-0.189195	0.0155932	-0.0165597	-0.0230989	0.0314335	0.534604	-0.466045	-0.00414888	0.567781	0.167781	0.451342	-0.0262432	0.571254	-0.0607458	1.91384e-05	-0.0364674	2.02517	-0.0307483	-0.546732	-0.277134	-0.0182427	-0.0288479	1.50681
ENSG00000101966	0.0439256	0.169261	-0.00765538	-0.0185808	1.32459	-0.0513446	-0.0279102	0.00510392	1.33677	0.361934	-0.0421671	0.17921	0.859163	-0.0251802	0.00899281	0.00155507	-0.0331123	-0.0203536	-0.182957	1.24391	-0.0138319	-0.0368834	0.804911	0.00955266	-0.0219465	1.0901	-3.18516	0.0224269	0.0259101	-0.0220765	0.031582	0.580673	0.53122	-0.000701838	0.390415	0.165724	0.873323	-0.026277	1.15567	2.05817	0.0012221	-0.0521372	2.91871	-0.0292146	1.54328	0.0753047	-0.0183703	-0.0289869	0.708548
ENSG00000197892	0.0435265	0.0148726	-0.00628719	-0.0168966	0.515314	-0.0513666	-0.027996	-0.0106007	1.67924	0.0667557	-0.0422581	-0.0382506	0.749198	-0.0250232	0.00395691	0.00104054	-0.0309693	-0.0207015	-0.00660744	1.89794	-0.0762065	-0.0375726	1.23778	0.00883723	-0.0227638	0.194841	0.158329	0.0407327	-0.0206788	-0.0250497	0.0312808	0.0975342	-0.216051	-0.00455686	-0.080793	-0.0222435	-0.0865603	-0.0263382	0.606596	0.172942	0.00292474	-0.0131863	0.271718	-0.0303614	1.0727	0.456043	-0.0184315	-0.028307	-0.216036
ENSG00000109472	0.0440389	0.430655	-0.0157523	-0.0103226	0.519086	-0.0513852	-0.027911	-0.0103091	-0.399812	1.66437	-0.0418776	0.233226	-0.554643	-0.0245194	0.00506457	0.00346422	-0.0421331	-0.0191645	0.333042	0.729673	-0.0540198	-0.0374729	-0.319097	0.0135807	-0.0207747	0.348995	-0.906932	0.0194546	0.0392054	-0.0220129	0.0315977	0.362888	-0.0801662	-0.00402796	0.250203	0.0684332	0.0691224	-0.0263667	-0.0310194	0.304858	0.00265118	-0.0710293	0.462778	-0.0296066	0.0270033	1.52415	-0.0183784	-0.0291804	0.694792
ENSG00000213186	0.0419105	0.0784605	-0.00748904	-0.0189641	0.444664	-0.0513466	-0.0279626	-0.0104092	-0.0299866	0.279156	-0.0420683	0.183005	0.533329	-0.0248648	0.00702742	0.0013345	-0.032126	-0.0199192	0.149164	0.0488287	-0.0637416	-0.0374886	-0.29372	0.0110099	-0.0206938	0.100767	-0.229412	0.0163958	0.00534741	-0.0240822	0.0313266	0.0504492	-0.0500327	-0.0040105	0.12832	0.0913425	0.0175358	-0.0261951	-0.0767475	0.29233	0.0011587	-0.0870542	-0.168507	-0.0303886	0.15662	0.0909852	-0.0184057	-0.0284565	0.814399
ENSG00000038427	0.0443519	-0.0149204	0.0118158	-0.0138129	0.788512	-0.0513484	-0.0278696	-0.00914519	-3.91235	0.125425	-0.0421959	-4.52128	-3.01377	-0.0264304	0.0089676	-0.00118705	-0.0324115	-0.0276349	0.115126	-3.47636	-0.194748	-0.0381875	-3.19661	-19.2785	-0.0222259	14.4127	0.0252608	0.0214402	-4.25635	-0.0285809	0.031461	0.951298	-3.60519	-0.00482006	0.740861	0.254727	3.89684	-0.0262034	0.573256	0.113917	0.000188117	-0.146765	1.10639	-0.0318401	-3.94801	0.0659868	-0.0182862	-0.0292506	1.23492
ENSG00000066739	0.0436266	0.0617901	-0.0022609	-0.020829	1.51001	-0.051318	-0.0278679	-0.0099264	0.577817	0.709964	-0.0421312	-0.0228406	0.965074	-0.0250228	0.00857758	-0.000330123	-0.0323915	-0.023236	-0.223669	0.196939	-0.146512	-0.0376265	0.958363	0.00407385	-0.0216202	0.200018	0.0236116	0.0200801	0.0506771	-0.0247327	0.031465	5.67924	0.382074	-0.00389354	6.65135	0.290394	0.651488	-0.0262525	0.818213	0.453907	-0.000538933	-0.118253	3.23089	-0.029834	0.462506	-0.31775	-0.0183324	-0.0278065	1.66883
ENSG00000145495	0.044493	0.68605	-0.00253575	-0.0221362	0.688461	-0.0513261	-0.0278995	-0.00885424	0.809726	0.983661	-0.0421564	0.459598	0.621486	-0.0253737	0.0106608	0.00147394	-0.0451403	-0.0207563	-0.477674	0.723888	-0.106616	-0.0374335	0.411316	0.00673892	-0.0204859	0.903541	-0.883336	0.0225772	-0.0314422	-0.0249777	0.0317136	0.659883	0.490918	-0.00429389	0.641928	0.252134	0.931901	-0.0261844	0.561825	0.498058	0.000167193	-0.185027	2.3238	-0.0281997	0.5214	0.324056	-0.0182806	-0.0296151	0.920861
ENSG00000125995	0.0435213	0.0201116	-0.00997635	-0.0170845	-1.41041	-0.0514732	-0.0281002	-0.0109725	-0.712587	-1.55463	-0.0423042	-0.319276	-0.158226	-0.0247695	0.00463865	0.00138923	-0.0322401	-0.0193382	-0.0929222	0.108694	-0.0600989	-0.037947	-0.391899	0.0119146	-0.0235383	-0.0523049	0.0588458	0.0124693	0.0612498	-0.0227386	0.0312117	-0.949905	-0.365869	-0.00483394	-0.537525	-0.28084	-0.270672	-0.0266763	-0.487097	-0.227443	0.00272258	-0.0872507	-0.701013	-0.0310845	-0.647681	-0.0387465	-0.018627	-0.0288982	-1.71995
ENSG00000166881	0.044757	-0.0341134	-0.00850533	-0.018798	0.50627	-0.0513366	-0.0276456	-0.00861309	0.740395	0.646084	-0.0420474	-0.0925472	0.547368	-0.0254011	0.00737283	0.00107504	-0.0262498	-0.0214169	-0.210503	1.04205	-0.0530644	-0.0371926	0.636601	0.0140289	-0.0219173	0.785004	-0.625366	0.0210446	-0.0188613	-0.0249806	0.0315044	0.563413	2.41708	-0.00435705	0.518748	0.252634	0.980993	-0.0262188	0.834151	1.55477	0.00464218	-0.101464	0.687477	-0.0306738	1.2036	0.28303	-0.0183282	-0.0295739	1.15199
ENSG00000073614	0.0442885	0.0291245	-0.00107211	-0.0157739	0.671405	-0.0513191	-0.0278945	-0.0141405	0.184571	0.880212	-0.0420841	-0.189364	0.570747	-0.0252498	0.00957822	0.000199142	-0.0315906	-0.020812	-0.0235889	0.15177	-0.133367	-0.037231	0.404135	0.0108255	-0.0194178	-0.101315	-0.286345	0.015519	0.0582485	-0.0223063	0.031389	0.508239	-0.194668	-0.0041477	0.351823	0.215835	0.942869	-0.0262838	0.712898	0.66767	-0.000136802	-0.165188	2.1742	-0.0296225	0.124784	-0.395509	-0.0183157	-0.0282307	0.664541
ENSG00000168758	0.0416968	-0.179825	-0.0169043	-0.0181581	-0.571724	-0.0513999	-0.0280586	-0.0121538	0.468334	-0.300129	-0.042074	-0.150504	0.332621	-0.0249589	0.00521969	0.00162105	-0.0342679	-0.0192487	0.174671	0.253477	-0.0414399	-0.0376315	0.707419	0.00984971	-0.0216425	0.0341247	0.196509	0.00281935	-0.0395352	-0.0253385	0.0308921	-0.480503	-0.822157	-0.00477541	-0.222765	-0.19343	-0.47945	-0.0265604	0.154093	-0.640607	0.00196103	-0.0825181	-0.82766	-0.0302556	-0.101829	0.0816881	-0.0185375	-0.0290947	-1.0761
ENSG00000076641	0.0435521	0.137262	-0.00595872	-0.020668	0.827534	-0.0513405	-0.0278482	-0.00930142	-0.986277	0.327613	-0.0420683	-0.333856	-1.2327	-0.0249377	0.00797499	-0.00686395	-0.0328113	-0.0183503	-0.211917	-1.20622	-0.0392657	-0.0380787	-1.19323	0.010443	-0.0226295	0.294126	-1.1706	0.0207551	-0.0157088	-0.0241348	0.0315625	0.587515	-0.0369504	-0.0043678	0.426709	0.240335	0.591833	-0.026212	-0.0319682	0.0542495	-9.94477e-05	-0.0982315	0.353015	-0.029801	-0.992077	-0.376711	-0.0182424	-0.0294145	1.26374
ENSG00000145012	0.0437547	0.171387	-0.00577425	-0.017373	1.93221	-0.0514068	-0.0278769	-0.0109102	1.17654	0.97523	-0.0422749	0.201709	0.621948	-0.0247708	0.00927775	-0.00108523	-0.0341484	-0.0198716	0.0281021	0.488495	-0.0536524	-0.0372352	0.677231	0.00735271	-0.0226489	0.856142	0.0823769	0.0219339	0.0370468	-0.0250543	0.0314924	0.948095	0.378206	-0.0041665	0.527685	0.201355	0.803088	-0.0262847	3.75465	0.349698	0.00138036	-0.0978319	4.23952	-0.031094	1.08242	0.448056	-0.018346	-0.0270493	1.47177
ENSG00000162924	0.0431963	0.0791956	-0.00632763	-0.0186137	2.17916	-0.051349	-0.0279875	-0.0102098	0.14779	0.286098	-0.0421322	-0.0532157	-0.0147115	-0.0251726	0.00724994	0.00118525	-0.0313868	-0.0206266	0.0783329	0.33754	-0.0697193	-0.0376447	0.0885318	0.0107924	-0.0225204	0.176565	-0.245197	0.016911	-0.0345392	-0.0244467	0.0314091	17.4114	-0.208048	-0.0044905	15.0099	24.8033	0.447113	-0.0264337	0.482844	0.168302	0.000843253	-0.0992293	5.26917	-0.0295843	0.000451156	-0.235454	-0.018365	-0.0280971	0.446175
ENSG00000180488	0.0435769	0.119336	-0.00765774	-0.0172864	0.985549	-0.0513038	-0.0279028	-0.00476465	0.634287	0.40079	-0.0420683	0.0627715	0.255727	-0.0250844	0.00855172	0.000783629	-0.0316759	-0.0213532	0.0568747	0.0371564	-0.0919654	-0.0373281	-0.379133	0.0122719	-0.021913	0.0704324	-1.45386	0.0223641	-0.068207	-0.0231349	0.0316549	4.97087	0.202151	-0.00384339	0.594421	0.204461	0.472392	-0.0261902	0.410358	1.5844	0.00637715	-0.122534	1.00339	-0.0298704	0.456249	-0.159098	-0.0183142	-0.0287139	2.35686
ENSG00000185127	0.0440578	-0.0384445	-0.00243256	-0.0213288	0.321191	-0.0513582	-0.0278862	-0.00806407	-0.277005	0.350943	-0.041922	-0.70089	-0.665326	-0.0244534	0.00658781	0.0012543	-0.0326074	-0.0172122	-0.294851	-0.705775	-0.066327	-0.0378487	-0.556731	0.0117932	-0.0230852	-0.351421	-0.384783	0.0201843	-0.00117845	-0.0228186	0.0315455	0.382445	0.533358	-0.00416889	0.399077	0.170947	0.452777	-0.0269115	-0.256999	0.201774	0.00165992	-0.170173	1.4745	-0.0310804	-0.169486	-0.252763	-0.0183266	-0.0290989	0.809631
ENSG00000125869	0.0425076	-0.0227526	-0.00779828	-0.0181346	-0.0343904	-0.0513941	-0.0280287	-0.0106274	-0.0601676	0.0801008	-0.0421134	-0.0268638	-0.676058	-0.02475	0.00700953	0.00134865	-0.0322087	-0.020442	0.0158837	-0.121917	-0.0632005	-0.0376	-0.480544	0.00978757	-0.0219757	0.054117	-0.0396917	0.0165253	-0.0140191	-0.0242702	0.0312314	-0.183594	-0.0723627	-0.00450346	-0.194644	-0.0761398	-0.00498821	-0.0264726	0.0066104	-0.00166394	0.0015462	-0.079314	-0.0647846	-0.0301009	-0.108727	0.00805642	-0.0184932	-0.0283473	-0.0539032
ENSG00000162409	0.0439407	-0.0017814	-0.00262207	-0.0202461	1.15654	-0.0513412	-0.0278813	-0.0106472	1.01242	0.589212	-0.0420368	0.157314	1.08472	-0.0249486	0.00767749	-0.000204495	-0.0301044	-0.0225155	-0.0213094	0.288662	-0.0592311	-0.037682	0.812172	0.00888965	-0.0224266	0.32261	-0.691246	0.019504	0.0277328	-0.0252363	0.0316073	0.621104	1.30834	-0.00438784	0.612179	0.266742	0.782486	-0.0262129	3.52304	1.04368	0.00140067	-0.0326047	1.9989	-0.0292489	1.05898	0.380569	-0.0182712	-0.0290187	1.05118
ENSG00000174652	0.0417712	0.0457342	-0.00878708	-0.0205493	0.354465	-0.0514072	-0.0280058	-0.01075	0.721272	0.884823	-0.0422394	0.578823	1.056	-0.0244327	0.00814966	0.00145321	-0.0326275	-0.0200594	-0.079802	1.33027	0.0386639	-0.0372974	0.94133	0.00818831	-0.0214098	0.179907	3.3333	0.0183409	0.0552882	-0.0243487	0.0313111	-0.0481806	-0.165613	-0.00389157	-0.0769478	0.004136	0.239282	-0.0265264	0.488498	-0.0848537	0.00188947	-0.0792176	-0.347676	-0.0287832	0.838739	-0.00585075	-0.0185213	-0.0270289	0.353233
ENSG00000172869	0.0438824	0.55372	-0.000506419	-0.0196815	1.603	-0.0513176	-0.0278594	-0.00861719	0.180932	1.88761	-0.0421027	0.165291	0.280059	-0.0253799	0.00808103	0.00177287	-0.0307326	-0.0198669	-0.053871	-0.198475	-0.104148	-0.0371867	-0.0841248	0.0190012	-0.0221024	0.457314	-0.749108	0.0198958	-0.0599542	-0.031795	0.0315131	12.2079	-0.261174	-0.00414936	10.2423	11.9378	0.596274	-0.0262242	0.972575	0.899239	-0.000981244	-0.110987	3.59781	-0.0300991	0.116575	-0.186337	-0.0182735	-0.0288856	2.37393
ENSG00000134352	0.0439232	0.402549	-0.00329832	-0.0182056	1.88303	-0.0513115	-0.0278689	-0.00828762	0.665789	1.08662	-0.0418686	-0.0471584	1.1636	-0.0253368	0.00867366	0.00161241	-0.0315718	-0.0196687	-0.235717	0.203735	-0.100887	-0.037541	0.278527	0.0126221	-0.0220728	0.292576	-1.02639	0.0188901	0.0136462	-0.0257841	0.0315824	0.792631	0.787917	-0.00388429	0.602601	0.225138	0.935963	-0.0262275	1.89093	0.937768	0.0013323	-0.00438444	3.41072	-0.0301219	0.752977	-0.481802	-0.0182631	-0.0294855	2.27599
ENSG00000112541	0.0426384	-0.155051	-0.00673566	-0.0178514	1.70971	-0.0513397	-0.0278532	-0.00863032	-0.0553138	0.301865	-0.0418446	-0.000662071	0.194996	-0.0247315	0.00661341	0.000950567	-0.0247795	-0.0214903	0.172597	-0.537079	-0.0909907	-0.0375431	-0.643739	0.00966072	-0.0225208	0.668087	-0.453343	0.0165789	0.0333072	-0.0248585	0.0314069	0.531522	-0.0481223	-0.00427204	0.370503	0.208314	0.228798	-0.02617	0.761483	-0.0356795	0.00151004	-0.10678	0.505931	-0.0306903	-0.212076	0.418272	-0.0183442	-0.0293728	1.40958
ENSG00000109758	0.0425248	-0.0105712	-0.00757042	-0.0180729	-0.565536	-0.0514091	-0.0280226	-0.0105822	0.00867743	0.0612213	-0.042126	-0.0130045	-0.363117	-0.0247818	0.00693505	0.00127935	-0.0322878	-0.020395	0.0265408	0.144614	-0.0619841	-0.0375908	-0.193632	0.00972115	-0.0220804	-0.000154713	0.000123857	0.0167779	-0.00513113	-0.0242139	0.0311616	-0.121368	-0.0706786	-0.00446932	-0.1166	-0.0333622	-0.0222103	-0.0264684	0.00303334	-0.077258	0.00138259	-0.0715366	-0.0616127	-0.0301759	-0.0703598	0.0433197	-0.0185142	-0.0285863	-0.0523938
ENSG00000185513	0.0423316	-0.000952583	-0.00797653	-0.0180623	-1.27715	-0.0513929	-0.0280069	-0.0108953	-0.0609308	0.551316	-0.0421483	0.124117	0.121078	-0.0247347	0.00718924	0.00132609	-0.032102	-0.020344	0.0206395	0.293924	-0.0658683	-0.0375976	0.59784	0.00899269	-0.0220454	-0.0203701	0.187655	0.0159966	-0.0138448	-0.0243217	0.0311569	0.118062	-0.129072	-0.00441726	0.215288	-0.0843409	-0.0983635	-0.0264353	0.147435	-0.0667085	0.0013504	-0.0765563	-0.386481	-0.0298905	-0.0911284	0.0867593	-0.0185331	-0.0283074	-0.103387
ENSG00000078177	0.0440693	-0.110135	-0.00608694	-0.0184552	2.99413	-0.0513588	20.9143	-0.00878518	1.79317	0.588819	-0.0420395	-0.0440796	1.93682	-0.0249934	0.00689374	0.00185704	-0.0315527	-0.0206429	0.0105037	0.903484	-0.0754885	-0.0378785	1.92747	0.0103782	-0.0210127	0.326293	-0.427357	0.0203111	0.00651507	-0.0235297	0.0313929	0.606732	0.182676	-0.00440263	9.695	0.201725	0.422305	-0.0262457	0.652979	0.807064	0.00114549	-0.0682008	2.94148	-0.0297731	0.80182	0.154638	-0.0183306	-0.0281128	1.22682
ENSG00000168671	0.0430763	0.0454272	-0.00757856	-0.0183748	0.0230314	-0.051366	-0.0280404	-0.010205	-0.350736	-0.194845	-0.0421572	-0.0400561	-1.44455	-0.0246046	0.00658747	0.00124516	-0.0322233	-0.0209821	0.0774763	-1.74245	-0.0696037	-0.0375497	-1.57225	0.0101509	-0.0219269	0.0814036	0.183609	0.0145277	-0.0236289	-0.0243534	0.0311838	-0.239885	-0.200295	-0.00470556	-0.0450406	-0.0344509	-0.123953	-0.0265215	0.0116028	-0.0653306	0.00114715	-0.0927071	0.0380722	-0.0301536	-0.53558	0.196354	-0.0185037	-0.0279638	-0.0474046
ENSG00000204271	0.0422358	-0.0421582	-0.00794612	-0.0182708	0.332912	-0.0513699	-0.0279588	-0.00971221	-0.330957	0.143245	-0.0421442	0.0404991	-0.486211	-0.0247416	0.00713138	0.0013097	-0.0319708	-0.0204064	0.0561712	-0.330862	-0.0651589	-0.0375243	0.287805	0.0100435	-0.0215017	-0.123971	0.279635	0.0186318	-0.00627987	-0.0241636	0.0312362	-0.0561593	-0.0133463	-0.00443092	0.0499255	0.0792245	-0.0815295	-0.0264731	0.0801528	-0.0230747	0.00137842	-0.0715718	-0.325044	-0.0299525	-0.389036	0.0700508	-0.0184342	-0.0283177	0.118401
ENSG00000148824	0.0418061	0.0467413	-0.00839347	-0.0188684	-1.12463	-0.0514421	-0.0280971	-0.0122646	0.62847	-0.158259	-0.0422327	0.891631	0.236373	-0.0246144	0.00733862	0.000181134	-0.0322081	-0.0207454	-0.218155	0.0113715	-0.0720497	-0.0376603	0.289667	0.00864872	-0.0224188	-0.298148	0.283656	0.0153192	0.0160961	-0.0246682	0.0307318	-0.481808	-0.397425	-0.00481769	-0.446455	-0.30984	-0.673959	-0.0265861	-0.218863	-2.21096	0.00214102	-0.0881159	-4.03931	-0.0300639	-0.177593	-0.192974	-0.0186361	-0.028331	-2.64557
ENSG00000008710	0.0416365	-0.0189916	-0.00969962	-0.0186971	1.37564	-0.0513071	-0.0275265	-0.0111237	1.58376	1.06165	-0.0421429	1.2489	0.722253	-0.0252909	0.00768115	0.00102893	-0.030281	-0.0205784	-0.106719	0.492267	-0.102759	-0.0376605	1.02454	0.00575151	-0.0233104	-0.0101731	0.455515	0.0179239	0.225545	-0.0238474	0.0305244	0.0830214	-0.978441	-0.00426865	-0.012611	-0.0383858	-0.734572	-0.0264844	0.251843	-1.68961	0.00394784	0.0344468	-2.09665	-0.0285957	0.238276	0.138416	-0.0185174	-0.0290795	-0.353609
ENSG00000144029	0.041339	-0.144393	0.00530904	-0.0201549	-0.335868	-0.0514608	-0.0280633	-0.00830288	-0.188968	-0.588667	-0.0422739	-0.306746	0.0834663	-0.0247114	0.00494637	-0.000413868	-0.0315517	-0.0209267	-0.046758	0.0566741	-0.0468346	-0.0373893	-0.341173	0.0147453	-0.0243024	-0.383402	0.462284	0.00837285	-0.0785014	-0.023714	0.0310488	-0.508595	-0.111008	-0.00509617	-0.492338	-0.192589	-0.34879	-0.0266145	-1.44802	-0.0485354	0.000699579	-0.0409365	-0.827819	-0.0293327	-0.116969	-0.377124	-0.0185768	-0.0281468	-1.24559
ENSG00000152127	0.0442949	0.0600922	-0.0059373	-0.016068	-0.0323014	-0.0513434	-0.0264567	0.000634356	1.17618	-0.175456	-0.0421343	-0.0276445	0.685372	-0.0252492	0.00917613	0.00137391	-0.0339862	-0.0217702	0.360637	0.229898	-0.194119	-0.0377787	0.429015	0.0090798	-0.0217804	0.436032	-0.660657	0.00809595	-0.0186491	-0.022426	0.0354119	0.64089	-0.801516	-0.00442281	0.39529	0.199207	0.470034	-0.0254536	1.48247	0.25802	0.000979824	-0.0929297	1.25141	-0.0304982	0.332135	0.645884	-0.0182879	-0.0296561	1.1709
ENSG00000178662	0.043165	0.00925176	-0.00723678	-0.0181765	0.502054	-0.0513578	-0.0279545	-0.0108838	-1.3163	0.359816	-0.0421331	0.0666835	-1.59649	-0.0249572	0.00722063	0.00136844	-0.031557	-0.0202299	0.107558	-1.75206	-0.0909572	-0.037831	-0.9106	0.0103526	-0.0214925	0.347429	-1.17038	0.0170749	-0.0890814	-0.0240446	0.0313124	9.10022	-0.0577067	-0.00454279	0.479031	0.156824	0.261023	-0.0263167	0.713482	0.312872	0.0015532	-0.0945873	0.392049	-0.0298264	-0.191288	0.190729	-0.0183416	-0.0290105	0.28846
ENSG00000121716	0.042588	0.0152119	-0.00824723	-0.0184645	-1.2913	-0.0513979	-0.0280472	-0.0107612	-0.0827507	0.40276	-0.0421666	7.58302	0.0105052	-0.0247698	0.00692796	0.00117129	-0.0320193	-0.0205784	-0.0498555	-0.103757	-0.0576085	-0.0374432	0.21767	0.00893334	-0.0219946	-0.186412	0.0809627	0.0166123	0.00178258	-0.0243992	0.0308466	-0.074344	-0.0377741	-0.00395676	-0.130642	-0.0472415	-0.318252	-0.0265252	0.167286	-0.2726	0.00175294	-0.0839453	-0.752948	-0.0299182	0.0486878	-0.212232	-0.0185627	-0.0279898	-0.872858
ENSG00000113742	0.0434758	0.39908	-0.00371989	-0.019449	0.751352	-0.0513592	-0.0278722	-0.0121009	0.817041	0.657224	-0.0420554	0.21586	1.45424	-0.0250285	0.00865625	0.00083695	-0.0437714	-0.0200998	-0.131123	0.660765	-0.0908082	-0.037506	1.41342	0.00923961	-0.0197902	0.206414	-1.23517	0.0231194	0.0296124	-0.023543	0.0314945	7.78374	0.163959	-0.00263311	7.01282	0.232216	0.489093	-0.0262094	0.804988	0.855443	-3.42039e-05	-0.0922571	1.0671	-0.0301005	0.428937	-0.0142143	-0.0183005	-0.0283633	0.776573
ENSG00000196159	0.0433449	-0.0539767	-0.00362782	-0.0188024	0.246031	-0.0513048	-0.0279021	-0.00842733	-1.81619	0.136416	-0.0422776	-0.082294	-1.07832	-0.0252021	0.00766708	0.00133698	-0.0315313	-0.0208357	0.166382	-1.21185	-0.0802809	-0.0379419	0.138747	0.00963518	-0.0217482	0.106718	-0.229641	0.018491	-0.0417131	-0.0244393	0.031364	0.759708	-0.564961	-0.00480555	8.74537	0.261673	0.474418	-0.0262863	0.891266	0.0642253	0.000555696	-0.0994196	1.47285	-0.0299538	-2.65252	-0.00140929	-0.018341	-0.0285107	0.556802
ENSG00000225697	0.0419826	0.0127719	-0.00787457	-0.0175448	-3.46036	-0.0514986	-0.0281268	-0.0111065	-0.45948	0.119559	-0.0422862	0.0501776	-1.33741	-0.0232409	0.00716185	0.000823637	-0.0321166	-0.019901	0.0145189	-0.469621	-0.0666389	-0.0373914	-1.16451	0.00940438	-0.0222278	-0.142922	-0.0247486	0.0119583	0.048319	-0.0246515	0.0309098	-0.532853	-0.213396	-0.0052284	-0.328675	-0.250904	-0.839789	-0.0266267	0.823707	-0.220539	0.00125257	-0.114477	-2.41479	-0.0298459	-0.122655	0.132719	-0.018578	-0.0289019	-1.14666
ENSG00000136450	0.0412965	-0.0442912	-0.00332794	-0.0200866	-0.0869783	-0.0515321	-0.0286748	-0.0111161	0.155565	0.0511201	-0.0421765	0.217138	0.15795	-0.0243878	0.00903221	0.0013408	-0.0337991	-0.020885	-0.303572	-0.628321	-0.165551	-0.0372849	-0.546731	0.00901663	-0.0214905	-0.200145	0.203575	0.017964	-0.0190926	-0.0246792	0.0315125	0.0572166	0.37204	-0.00360235	0.287197	0.0940848	0.371219	-0.0263712	-2.55979	-0.287791	-0.00037601	-0.0763609	-0.0744108	-0.0301668	0.263691	-0.271912	-0.0183659	-0.0279857	0.912046
ENSG00000196233	0.0441828	0.540694	-0.000491343	-0.0219636	1.14992	-0.0513457	-0.0278741	-0.00772707	0.889272	0.626569	-0.0420995	0.0889623	0.532287	-0.0249713	0.00967972	0.000671193	-0.0294904	-0.0206745	0.0336565	0.934772	-0.127837	-0.0375293	0.333861	0.00680422	-0.0226339	0.325978	-0.118065	0.0228508	0.0212917	-0.0203721	0.0315213	1.17004	0.332281	-0.00562078	0.676558	0.206515	0.886398	-0.0262156	0.599715	0.326455	-0.000448495	-0.0670689	3.16143	-0.0300028	0.746122	-0.952857	-0.018321	-0.0278906	1.50099
ENSG00000109743	0.0425551	-0.0336197	-0.00763236	-0.0180021	0.0328771	-0.0513949	-0.0280057	-0.010313	-0.0689566	0.0896324	-0.0421231	-0.0510198	-0.0408915	-0.0247848	0.00678338	0.00137316	-0.0323672	-0.020309	0.0322556	-0.00334751	-0.0610926	-0.0375951	-0.140008	0.00987794	-0.0219561	0.0277088	-0.0160517	0.0166	-0.0104117	-0.0242473	0.0312184	-0.192792	-0.0159901	-0.00455099	-0.0992775	-0.0875854	0.00368735	-0.0264778	-0.0536775	0.018133	0.00147691	-0.0718126	0.0265724	-0.0299827	-0.108633	0.0263704	-0.0184958	-0.028535	-0.0852072
ENSG00000168447	0.0424672	0.00261983	-0.00729196	-0.0181857	-0.104384	-0.0513928	-0.0280011	-0.0106079	-0.189369	0.0494415	-0.0420843	-0.0141267	-1.03492	-0.0247215	0.00694085	0.00142742	-0.0321827	-0.0204499	0.0384933	0.215026	-0.0602247	-0.0375996	0.00947104	0.00978578	-0.0223805	0.0184601	0.1585	0.016391	-0.0130346	-0.0242855	0.0312461	-0.111633	-0.0356278	-0.0045003	-0.0536094	-0.0801279	0.0214125	-0.0264975	-0.0858391	-0.067057	0.00134023	-0.059832	-0.0282593	-0.0300705	0.0280875	-0.0335707	-0.0184946	-0.027984	0.014375
ENSG00000137817	0.0417069	-0.0517738	-0.00769471	-0.0181425	0.534175	-0.0513758	-0.0280168	-0.0126892	0.345821	3.41551	-0.0422823	3.07741	0.794144	-0.0246787	0.00804662	0.00135495	-0.031844	-0.0216912	0.154906	0.488124	-0.063352	-0.0375865	1.1135	0.00867297	-0.0284589	-0.0675913	1.4338	0.0130609	0.0104671	-0.0262716	0.0310884	-0.0715199	-0.28708	-0.0040887	-0.0603709	-0.164614	-0.37637	-0.0266462	0.112359	-0.0398891	0.000155312	-0.0509138	-0.607289	-0.0286474	0.774588	0.0117458	-0.0185983	-0.0273366	0.000882896
ENSG00000185189	0.0422361	-0.0288403	-0.00775199	-0.0178119	-1.99075	-0.0514105	-0.0281042	-0.0112342	0.143924	0.326436	-0.0421915	0.134048	-0.843901	-0.0249809	0.00620472	0.000971016	-0.0322924	-0.0204767	0.0723488	0.601165	-0.0616835	-0.0376388	-0.162622	0.00903628	-0.0216992	0.452516	0.519449	0.0160649	0.0259027	-0.0247364	0.0308506	0.0171876	-0.101914	-0.004635	-0.172554	-0.142761	-0.163595	-0.0264808	0.222649	-0.197426	0.00199017	-0.0799431	-0.0610408	-0.0299468	-0.417067	0.513197	-0.0184575	-0.0287695	-0.188024
ENSG00000111885	0.0438731	-0.0173645	-0.0083041	-0.0183817	0.760118	-0.0513338	-0.0278967	-0.02305	1.94507	0.786367	-0.0419992	0.108999	0.34344	-0.0247955	0.00725997	0.00933962	-0.0365566	-0.0208882	-0.0876136	1.93521	-0.0539573	-0.0374888	1.28029	0.0166372	-0.0216743	0.578699	-1.70887	0.0166574	-0.0477598	-0.0258488	0.0311207	0.669887	0.656855	-0.00437937	0.561676	0.242295	0.224912	-0.0262569	0.305451	2.9436	6.81258e-05	-0.044018	4.12753	-0.028342	2.1193	0.391172	-0.0188822	-0.0290667	1.76715
ENSG00000149591	0.0423841	0.0144632	-0.00751424	-0.0180196	-0.693815	-0.0514139	-0.028048	-0.0108824	-0.158894	0.0285245	-0.0421897	0.0475027	0.38023	-0.0247366	0.00718156	0.00145485	-0.0323674	-0.0204495	0.0436359	-0.246204	-0.057048	-0.0374723	0.0849299	0.00935719	-0.0220828	-0.0100124	0.184863	0.0163148	-0.0218688	-0.0242795	0.0310496	-0.125279	-0.0495987	-0.00459242	-0.243661	-0.17376	-0.033539	-0.0265238	0.215249	-0.233173	0.00103183	-0.0865011	-0.269413	-0.0300395	-0.139458	0.0199006	-0.0185494	-0.0284481	-0.169451
ENSG00000088812	0.0439126	-0.0367411	-0.00373879	-0.019254	0.254455	-0.0513297	-0.0279206	-0.0133975	0.25723	0.759837	-0.0421818	-0.0826514	-0.0577693	-0.0253532	0.00868199	-0.000223248	-0.0317848	-0.0287467	0.260122	0.511734	-0.120245	-0.0375489	-0.00942168	0.00929058	-0.021905	0.0703783	-0.512295	0.0106081	0.0853168	-0.0236992	0.0315344	0.644365	-0.187533	-0.00463008	0.263029	0.127929	0.313623	-0.026333	1.47121	0.120941	0.00201145	-0.0204572	1.09158	-0.0304997	-0.0487053	0.61823	-0.0183861	-0.0278254	0.47296
ENSG00000240053	0.0424362	-0.0209951	-0.00758647	-0.0180755	-0.525413	-0.0514262	-0.0280279	-0.0107548	0.228728	0.136382	-0.0421587	0.0222614	0.377314	-0.0247737	0.00679465	0.00138593	-0.0320948	-0.0203923	-0.00848091	-0.127003	-0.0608449	-0.0375584	0.990853	0.00941995	-0.0221128	0.179238	0.123422	0.016988	-0.00516043	-0.0244525	0.0311421	-0.0452883	0.00579628	-0.00456167	0.121015	-0.087549	-0.117958	-0.0265113	0.199051	-0.0976343	0.0015351	-0.0598416	-0.333883	-0.0299826	-0.175002	-0.101624	-0.0184681	-0.0283803	-0.384325
ENSG00000054793	0.0437585	-0.151645	-0.0071411	-0.0197852	0.98101	-0.05131	-0.0279009	-0.010031	0.340764	0.750163	-0.0419996	-0.0903454	0.0202197	-0.0256106	0.00870723	0.00264863	-0.0307501	-0.0200234	0.103527	0.330952	-0.0964171	-0.0378131	-0.17205	0.00977869	-0.0226735	0.384355	-0.0996757	0.0237389	0.0615753	-0.0230167	0.0317078	0.820476	0.0470689	-0.0047043	0.578064	0.228288	1.20819	-0.0262684	0.59662	0.974769	0.00217485	-0.144375	1.94134	-0.0299039	0.0132784	0.773253	-0.0183357	-0.0273411	0.134952
ENSG00000184205	0.0414955	0.0391574	-0.00992261	-0.0134618	-0.172664	-0.051377	-0.0280305	-0.0128858	-0.223444	0.139585	-0.0421899	1.35127	2.47697	-0.0244378	0.00653026	0.000402485	-0.0338898	-0.0210897	0.0742281	-0.238602	0.0230249	-0.0373027	2.18514	0.00983842	-0.0214336	0.18097	2.78318	0.0159357	-0.140739	-0.0277286	0.0309211	-0.216611	-0.000815093	-0.00424997	-0.391426	-0.193413	-0.488864	-0.0265628	0.933211	-0.0871649	0.0013155	-0.0183666	-1.45674	14.4101	-0.31447	0.00302219	-0.0185257	-0.0266759	-1.16657
ENSG00000188747	0.0420092	-0.062452	-0.00880135	-0.0184224	-0.685442	-0.0514881	-0.0280312	-0.0117815	0.415606	0.718384	-0.0422565	3.57832	-0.466381	-0.024621	0.00699096	-0.00112085	-0.0316329	-0.0204098	0.129358	-0.42809	-0.0555696	-0.0377541	1.04779	0.00932425	-0.0223086	0.297459	8.6987	0.0149233	0.0133805	-0.0253326	0.0309408	-0.215054	-0.21663	-0.00436419	-0.498041	-0.250389	-0.806252	-0.0265945	0.294371	-1.19571	0.00181063	-0.0495606	-3.53702	17.6501	0.253809	0.595592	-0.0186568	-0.0277874	-0.559759
ENSG00000221986	0.0425999	0.00349841	-0.00765322	-0.0180358	-0.144735	-0.0513975	-0.0280148	-0.0104111	-0.00929836	0.0510081	-0.0421222	-0.0341583	-0.0712222	-0.0247647	0.00692872	0.00132726	-0.0323019	-0.0203534	0.0108608	-0.0196422	-0.0638291	-0.0375874	0.00173328	0.0097183	-0.022067	0.0467907	-0.0226714	0.0167477	-0.00943545	-0.0242765	0.0312249	-0.114165	-0.0335398	-0.00444678	-0.180424	-0.0757336	0.00276405	-0.0264907	-0.0729698	-0.0204681	0.00152481	-0.0763855	-0.0734814	-0.0301399	-0.0503018	-0.00209502	-0.0184895	-0.0284266	-0.045466
ENSG00000101945	0.0415712	-0.0189575	-0.0194837	-0.0180999	-0.980436	-0.0514468	-0.028091	-0.00880687	-0.417296	-0.924962	-0.0421279	-0.116104	0.116351	-0.0249575	0.00722114	0.000702036	-0.0319533	-0.0203293	0.150837	0.325543	-0.0665435	-0.037551	-0.238938	0.00914213	-0.0230197	-1.01103	-0.0424277	0.0115822	0.0328174	-0.0249339	0.0309846	-0.566268	-0.188291	-0.00502605	-0.450058	-0.255759	-0.46274	-0.0266322	-0.169705	-0.405178	0.00162407	-0.227761	-0.122367	-0.0305969	-0.0934162	-0.438854	-0.0186187	-0.0287481	-0.903139
ENSG00000187720	0.0432305	0.0195341	-0.00752768	-0.0171808	2.08518	-0.0513119	-0.0278884	-0.00912494	0.503021	0.261398	-0.0421202	-0.142776	0.0264318	-0.0248031	0.00533574	-0.000998916	-0.0314	-0.0200909	0.101517	0.233206	-0.0746957	-0.0377	0.447915	0.0124123	-0.0214882	0.242452	0.128244	0.0157596	0.021031	-0.0234682	0.0314901	0.345145	-0.147842	-0.00468268	0.21532	0.0536664	0.429074	-0.0264068	0.810791	0.253027	0.00134861	-0.0607377	0.520466	-0.0293727	-0.217062	0.199934	-0.0184059	-0.0286118	-0.0732204
ENSG00000169660	0.0418666	-0.0449788	-0.0035282	-0.018665	-0.138734	-0.0514056	-0.0280362	-0.0103824	0.490355	0.993097	-0.0421497	0.818931	0.0282091	-0.02427	0.00721249	0.00182322	-0.0323711	-0.0210419	-0.0967452	1.3865	-0.0485266	-0.0375554	0.855953	0.0092341	-0.0228749	-0.639595	7.1441	0.0157688	0.123395	-0.0243644	0.0311495	-0.263854	-0.463772	-0.00465312	-0.42012	-0.140589	-0.596406	-0.0266493	0.344185	-0.609111	0.00180629	-0.00879562	-3.72123	-0.0284825	-0.349616	-0.120521	-0.0184844	-0.0287659	-0.121307
ENSG00000197077	0.0436667	-0.137824	-0.00670488	-0.0196615	0.182922	-0.0513436	-0.0279043	-0.0124608	1.08817	0.149217	-0.0422052	-0.221687	0.920639	-0.0255105	0.00812169	-0.000366329	-0.0317563	-0.0207327	0.109868	-0.00814188	-0.0900397	-0.0379538	0.421007	0.00988543	-0.0238344	0.00784795	-0.295568	0.0155837	-0.136192	-0.0239458	0.0312301	0.453663	-0.148237	-0.00472961	0.435228	0.114839	0.162217	-0.0263008	0.932413	-0.231624	-0.000989561	-0.247108	1.72988	-0.0304439	0.493366	0.157739	-0.0184082	-0.0288185	0.640174
ENSG00000100503	0.0446036	0.0666549	-0.00196929	-0.0186453	0.42888	-0.0513261	-0.0278551	-0.00529343	-0.687389	0.365548	-0.0421831	-1.06158	-1.03376	-0.025646	0.0105755	-0.00640468	-0.0315063	-0.0228256	-0.164511	-2.23019	-0.239448	-0.0383348	-0.843007	0.00621463	-0.0226793	0.0485172	-0.762376	-0.0136884	0.0368838	-0.017106	0.0314344	0.977724	-2.18957	-0.00444974	0.611436	0.229259	1.03578	-0.0262001	0.569416	-1.06141	0.00331401	-0.0471582	0.713793	-0.0288127	-2.48639	-0.366876	-0.0182881	-0.0292784	1.14424
ENSG00000159958	0.0423497	0.0133975	-0.00769631	-0.0177963	-0.101548	-0.0514321	-0.0280588	-0.0109017	0.119037	8.28239	-0.0421408	0.210447	-0.068706	-0.0247089	0.00728599	0.00122061	-0.032135	-0.0203167	0.0667187	0.823487	-0.0549668	-0.0376789	0.894304	0.00926464	-0.0226035	-0.0211287	0.246243	0.0178107	0.00984522	-0.0244344	0.0311361	-0.0612472	-0.0560679	-0.004396	-0.34653	-0.112828	-0.170912	-0.0265474	0.261025	-0.203694	0.00120815	-0.0563442	-0.927587	-0.0298869	-0.0484336	0.0495564	-0.0185724	-0.0282281	0.0929632
ENSG00000099194	0.0437273	-1.45786	-0.0193311	-0.0238033	-0.866781	-0.0514194	-0.0279686	-0.0114631	-2.35626	0.11716	-0.0418362	-0.990794	-2.87534	-0.0259944	0.00999134	0.0134332	-0.017504	11.6738	11.7186	-2.96307	4.12815	5.91698	-2.78617	0.0044337	-0.0210858	1.35279	-1.15531	-32.2069	-6.37766	-7.06666	0.0314544	0.187218	1.46007	-0.00512562	0.139031	0.0450349	0.0422448	-0.0263869	7.35533	5.13761	0.00162408	2.4912	1.15601	-0.0311297	-1.04084	2.56431	-0.0183489	-0.0285147	0.518418
ENSG00000005102	0.042561	-0.0182807	-0.00768584	-0.0180746	-0.163267	-0.0514134	-0.0280448	-0.0103316	-0.288196	0.051259	-0.0421321	-0.0338697	-7.59605	-0.0247504	0.00690593	0.00139312	-0.0324019	-0.0204475	0.0192585	-0.248368	-0.0622319	-0.0375556	-0.311494	0.0096929	-0.022067	0.0464905	-0.0183713	0.0167787	-0.0132141	-0.0243888	0.0312443	-0.0825807	-0.0610881	-0.00456009	-0.254305	-0.0755662	0.00891097	-0.026491	-0.0256779	-0.0458122	0.00147141	-0.0686826	-0.0773155	-0.0301417	-0.123705	0.00797938	-0.0185227	-0.0286024	-0.111155
ENSG00000135048	0.0438276	0.369396	-0.00250205	-0.0179472	0.0477277	-0.0513253	-0.0279058	-0.00733611	0.381625	0.0351084	-0.0420519	-0.162548	0.482835	-0.0247509	0.00887714	-5.19018e-05	-0.0302532	-0.0206749	0.170807	1.51072	-0.0633902	-0.0377004	0.640291	0.0151594	-0.0310693	0.506746	-0.17104	0.0283647	-0.0190732	-0.0236112	0.031582	0.960234	0.175421	-0.00457209	0.627402	0.313642	0.755502	-0.0262953	1.12744	0.530919	0.0013146	-0.0711979	2.14453	-0.0305834	0.509768	-0.307978	-0.0183427	-0.0289702	0.472962
ENSG00000074582	0.0413987	-0.405575	-0.0093377	-0.0128293	-0.766823	-0.0514314	-0.0280743	-0.0126197	0.0514827	-0.897891	-0.0421333	0.263086	-0.399111	-0.0242055	0.00781984	0.00117474	-0.0313346	-0.0214602	-0.0392518	-1.26232	-0.0598863	-0.0375819	-0.697366	0.00863212	-0.022998	-0.405163	1.72795	0.0143076	-0.13109	-0.0254749	0.0309358	-0.71926	-0.147283	-0.00580671	-0.454809	-0.275387	-0.871309	-0.0266458	-1.48507	-1.03177	0.00531204	-0.156864	-2.98893	-0.0297832	-0.833243	-0.205643	-0.0186518	-0.0275684	-0.872955
ENSG00000272333	0.040932	0.0924196	-0.00552216	-0.0188619	-0.538599	-0.0514124	-0.0280433	-0.0151358	0.812409	-0.0372924	-0.0423174	0.410665	0.501029	-0.0256292	0.0116485	-0.00462871	-0.0306446	-0.0259412	-5.37257	0.258437	-0.165585	-0.0376891	0.305317	0.00811991	-0.0236974	-1.42659	0.427793	0.0158506	0.208899	-0.0225025	0.0308624	-0.078583	-1.93599	-0.00533357	-0.00170681	-0.13548	-0.632131	-0.0265916	1.01031	-1.7566	0.013743	0.0993685	-1.59074	-0.0293023	0.182368	-0.475756	-0.0185952	-0.0377641	-0.59867
ENSG00000126106	0.0430399	0.030493	-0.00871845	-0.0181997	-1.03439	-0.0514606	-0.0281002	-0.010655	-0.75242	-0.125255	-0.0420702	-0.110783	-0.732253	-0.0245812	0.00700363	0.00215493	-0.0321846	-0.0202197	0.0518357	0.116231	-0.0502286	-0.0375292	-0.833189	0.0107206	-0.0218528	-0.0124094	0.120441	0.0177181	-0.00454781	-0.0249305	0.0311201	-0.559074	-0.0989801	-0.00456313	-0.53073	-0.202192	-0.0682191	-0.0266072	-0.0120381	0.105412	0.00373428	-0.0412691	0.0819818	-0.0302356	-0.058938	0.0393062	-0.018508	-0.028605	-0.394778
ENSG00000188766	0.0422853	0.0198556	-0.00767852	-0.0183292	-0.387923	-0.0514107	-0.0280488	-0.0110356	0.829352	0.317143	-0.0421477	0.00947434	1.10534	-0.0247489	0.00699331	0.00133558	-0.0323751	-0.020524	-0.0434565	0.415043	-0.0741292	-0.0376602	0.900182	0.00899969	-0.0219677	-0.0107752	0.147973	0.0182105	-0.00768781	-0.0247088	0.0311203	-0.216135	-0.196499	-0.00458236	-0.209616	-0.0900285	-0.0221258	-0.0265073	-0.031085	-0.256181	0.00154197	-0.0446633	-0.140864	-0.0299961	-0.0315849	-0.0368401	-0.0186007	-0.0285266	-0.204261
ENSG00000178694	0.0432775	0.0503631	-0.00853375	-0.0180049	-0.243332	-0.0513829	-0.027959	-0.00991041	-0.0423531	0.246286	-0.0421415	0.00987531	0.340558	-0.0247589	0.00698405	0.00136628	-0.0314853	-0.0201213	0.0204357	0.0704364	-0.0327376	-0.0374259	0.074369	0.00963432	-0.0217903	-0.0664716	-0.375253	0.020948	-0.00284563	-0.0241272	0.0312767	0.248892	0.0156223	-0.00456748	0.00496663	0.113232	0.106701	-0.0263801	0.810797	0.177778	0.00144231	-0.0513535	0.533206	-0.0303838	0.168965	-0.265973	-0.018414	-0.028904	0.348001
ENSG00000175155	0.0432399	0.00884061	-0.00715389	-0.017967	0.478424	-0.0513514	-0.0279465	-0.0110806	0.145941	0.292759	-0.0420044	0.0758461	1.17392	-0.0249054	0.00697268	0.0014086	-0.0328178	-0.0201221	-0.0404366	2.05583	-0.0843032	-0.0376791	0.940458	0.00919095	-0.0214002	0.202437	-0.859785	0.0186838	0.0333605	-0.0245245	0.0313833	0.511701	-0.412096	-0.00448884	0.517837	0.106141	0.0792271	-0.0262487	0.156099	0.191018	0.00158424	-0.0682511	0.244781	-0.0295189	0.795972	-0.00542081	-0.0183406	-0.0286921	0.874796
ENSG00000156976	0.0409979	0.185802	-0.00829694	-0.0222426	0.511445	-0.0513114	-0.0279377	-0.0105579	0.507463	0.857389	-0.0423035	1.75906	0.639114	-0.0245091	0.00724513	-0.00110122	-0.0313405	-0.00812226	-0.926527	-0.0681606	-0.0500294	-0.0333189	0.686819	0.00535882	-0.0221548	0.104411	-0.280832	0.0179968	-0.225937	-0.0281672	0.031141	0.306149	-0.187569	-0.00412523	0.230536	0.0400746	-0.175323	-0.026416	-0.362935	0.159064	-0.00142185	0.0722068	-0.795419	-0.0300597	0.203302	0.137997	-0.018438	-0.0280225	0.184069
ENSG00000172292	0.0437233	-0.0443836	-0.00465735	-0.0220297	0.52011	-0.0513357	-0.0278951	-0.00962815	-0.112529	0.298754	-0.0417136	-0.667695	0.381094	-0.0250191	0.00894939	0.00302196	-0.0330292	-0.0226046	0.0102559	-0.253098	-0.062705	-0.0374004	-0.283797	0.00830378	-0.0219788	0.56692	-0.459769	0.0206829	0.020113	-0.0204659	0.0315701	0.617884	0.34771	-0.00416764	0.531563	0.23804	0.829289	-0.0262091	0.40209	0.723187	-0.000949798	-0.0749716	0.839625	-0.0293791	0.0854787	-0.536316	-0.0182804	-0.0293397	1.27988
ENSG00000186522	0.0437426	0.140549	0.0271799	-0.0185034	0.993634	-0.0513534	-0.0279141	-0.00912295	0.109591	0.534397	-0.0420039	-0.0190105	0.333274	-0.0252285	0.00695477	0.00127109	-0.0316617	-0.0184603	-0.0159776	-0.193718	-0.0200333	-0.0375206	0.0401422	0.0161682	-0.0229482	0.29989	-4.92514	0.0203697	0.0285497	-0.0225477	0.0316983	0.16231	-0.19071	-0.00360836	0.346765	0.155817	0.538129	-0.0263213	0.11583	0.110372	0.00154258	-0.10967	0.875589	-0.0229986	-0.107467	0.0878016	-0.0183889	-0.0285427	0.684548
ENSG00000100083	0.0407754	-0.196706	0.0105275	-0.0347162	-0.771213	-0.0514393	-0.0280979	-0.0134714	0.173158	-0.0572602	-0.0423436	-0.124159	0.146588	-0.0250055	0.00646136	0.00118342	-0.0317286	-0.020967	-0.0153698	0.742942	-0.0254886	-0.0377537	0.363373	0.00901704	-0.0233175	-1.17868	0.832888	0.0107861	-0.021601	-0.0217576	0.0308508	-0.432068	-0.667358	-0.00517145	-0.456579	-0.300068	-1.16414	-0.0266205	0.291131	-0.642067	0.00331433	-0.0705294	-2.21172	-0.0289093	-0.0153909	-0.111127	-0.0185855	-0.0287998	-1.49021
ENSG00000116030	0.0411582	-0.339714	-0.00719652	-0.00452859	-0.251061	-0.0514492	-0.0280827	-0.00855592	-0.218043	-0.628137	-0.0421789	0.227433	-0.00472368	-0.0247866	0.0056508	0.00318016	-0.0366139	-0.0226415	0.373897	-0.515433	-0.00391266	-0.0372169	-0.412033	0.0103269	-0.0210133	0.510028	-0.759555	0.0164787	-0.106978	-0.0224702	0.0313593	-0.403238	0.355908	-0.00324459	-0.257685	0.0331267	0.15879	-0.0265503	-1.49924	0.0161166	-0.000829262	-0.105618	-0.135878	-0.0277022	-0.133972	-0.279573	-0.0185634	-0.0281478	-0.561803
ENSG00000162994	0.0423161	0.0416363	-0.00785162	-0.0180419	0.73506	-0.051395	-0.0280017	-0.0108027	0.009214	0.176095	-0.0421116	0.0989495	0.179893	-0.0246912	0.00719884	0.00147549	-0.0315874	-0.0206734	0.0198208	-0.189022	-0.0605121	-0.0375457	0.146843	0.00930844	-0.0212249	0.167833	0.12565	0.0183189	-0.00813247	-0.0241965	0.0313137	0.00701497	-0.141879	-0.00436361	0.113124	-0.029712	0.0223455	-0.0264444	0.130341	0.0914766	0.00181689	-0.0655021	-0.0259097	-0.029875	0.263662	-0.118054	-0.0184843	-0.0281317	-0.14732
ENSG00000185900	0.0433228	0.0533901	-0.00692253	-0.0181847	0.0899586	-0.0513637	-0.0279293	-0.0100796	0.508463	0.358351	-0.0421095	-0.0776438	-0.281715	-0.0248903	0.00703123	0.00130128	-0.0316703	-0.0193985	0.0666374	0.100391	-0.0661955	-0.0375772	-0.483199	0.00928798	-0.0230837	0.0680931	-0.232974	0.0190502	0.0213965	-0.0240559	0.0312086	0.302751	0.208881	-0.00440451	16.8639	17.0692	0.250484	-0.0263062	0.186423	0.259059	0.00146356	-0.105822	10.5381	-0.0300981	0.0658059	-0.00161869	-0.0184006	-0.0284581	0.209143
ENSG00000135862	0.0442341	0.226972	-0.00054782	-0.0139387	0.355587	-0.0513383	-0.0278894	-0.00742474	0.211294	0.324471	-0.0420811	-0.0788433	0.140776	-0.0253651	0.00993365	-0.000302378	-0.0278636	-0.0333268	0.173627	0.39136	-0.109467	-0.0375779	-0.203506	0.00884989	-0.0232707	0.792103	-0.662264	0.0201165	-0.0736909	-0.0144358	0.0313872	0.469916	-0.0481885	-0.00474031	0.373068	0.161603	0.818909	-0.0262603	1.75948	-0.134442	0.021565	-0.115262	1.9744	-0.0320385	0.408077	0.475069	-0.0182838	-0.0306032	1.29712
ENSG00000168906	0.0417418	0.140782	-0.00780079	-0.0114273	0.35559	-0.0513548	-0.0279866	-0.0115545	-0.261077	0.722102	-0.0420397	0.790195	-0.185939	-0.0231374	0.00683879	0.00660033	-0.0303867	-0.0160758	-0.273682	-1.56133	-0.0805159	-0.0372984	-0.453414	0.00382383	-0.0211208	-0.828886	2.67675	0.0216336	0.114982	-0.0272624	0.0310406	0.0137496	0.0554694	-0.00277661	-0.0689118	-0.000834007	-0.0326977	-0.0264464	0.200102	0.555147	0.00214772	-0.179729	-0.846491	-0.0390179	-0.524787	-0.962301	-0.0185055	-0.02804	0.469863
ENSG00000010322	0.0404412	-0.460682	-0.0297694	-0.0197515	-0.872973	-0.0514009	-0.0280544	-0.0112186	-0.585277	-0.0101921	-0.0424212	0.438528	-0.619328	-0.0233113	0.00639308	-0.00183407	-0.030699	-0.0225774	-0.230236	-0.166841	-0.109919	-0.0379787	-0.608289	0.0060836	-0.0232691	-0.331212	3.50241	0.0129155	-0.00910772	-0.0248116	0.0308724	-0.288194	-5.50505	-0.00498811	-0.177399	-0.182763	-0.501199	-0.0265096	0.211704	-3.33199	0.00264217	-0.106446	-3.39654	-0.0293367	-0.772959	0.401559	-0.0185856	-0.0285001	-1.00335
ENSG00000138100	0.0424759	-0.00650362	-0.00753282	-0.0181683	-0.212013	-0.0514012	-0.0280829	-0.0108794	0.0651674	0.0818338	-0.0421682	0.0670085	0.504363	-0.0248347	0.00690919	0.00121466	-0.0322375	-0.0203321	0.0153287	0.184123	-0.0622293	-0.0375379	2.31943	0.00963786	-0.0222507	0.0378252	0.139036	0.0170209	-0.0128189	-0.0242959	0.0311579	-0.197238	-0.140811	-0.00460127	-0.272459	-0.136298	-0.0369829	-0.0265286	0.0580803	-0.0378157	0.00150587	-0.069458	-0.127338	-0.0300415	-0.0272377	0.135644	-0.018532	-0.0287281	-0.157983
ENSG00000152465	0.0421961	0.0461936	-0.00624518	-0.0187347	-0.238204	-0.0514702	-0.0280063	-0.00889116	-1.57785	-0.0369639	-0.0421572	-0.362581	-0.831459	-0.0247851	0.00673919	0.00114545	-0.0339205	-0.0201135	-0.0547709	-0.892622	-0.0511787	-0.0377669	-1.28332	0.01015	-0.0214128	-0.378186	-0.221595	0.0157605	-0.0219199	-0.0238931	0.0312356	-0.100056	-0.140071	-0.00625824	-0.219086	-0.0723664	-0.0979376	-0.0264971	-0.223196	-0.182451	-0.000606271	-0.140958	-0.567028	-0.0320455	-0.952609	-0.217293	-0.0188632	-0.0280428	-0.0170769
ENSG00000108465	0.0422583	-0.0263055	-0.00872207	-0.0183094	-1.15093	-0.0513784	-0.0279719	-0.0111042	0.294462	0.601659	-15.0892	0.324856	0.00982233	-0.0247238	0.00704974	0.00249645	-0.032517	-0.0204958	-0.0685158	-0.125538	-0.0702957	-0.0375149	1.89373	0.00926918	-0.0197133	-0.118295	0.102089	0.0159252	0.00121839	-0.0245474	0.030936	0.000808573	-0.212793	-0.00443283	0.129485	-0.157654	-0.303876	-0.026501	0.270632	-0.311474	0.00122633	-0.0733668	-0.562176	-0.0298339	-0.0282148	0.151972	-0.0185121	-0.027943	-0.462395
ENSG00000115970	0.0415103	0.0243735	-0.00634861	-0.0188994	-0.264569	-0.0513658	-0.0279329	-0.0102276	-0.248313	-0.0492945	-0.0421329	0.0133025	0.0846397	-0.0238802	0.00859573	0.000824987	-0.0317631	-0.0194066	-0.0652515	-0.645865	-0.0371831	-0.0376587	-0.543277	0.0161963	-0.0220137	0.0924251	0.326271	0.0192567	-0.0375518	-0.0233014	0.0313448	0.0635351	0.370805	-0.00389178	-0.0273426	0.0324076	0.198319	-0.0263631	0.0758199	-0.281096	0.00198565	-0.135124	-0.187972	-0.0284163	0.0578499	-0.292742	-0.0184117	-0.0275781	1.27839
ENSG00000176225	0.0436595	0.229318	-0.00644737	-0.00775423	0.63023	-0.0513387	-0.0279328	-0.0102366	0.771893	0.198803	-0.0421824	0.325788	0.494761	-0.0249385	0.00664464	0.00334199	-0.0319754	-0.0194048	0.0936056	-0.0275987	-0.0995467	-0.0375242	0.0815722	0.00784589	-0.0198622	0.133892	-0.860277	0.0214974	0.0107705	-0.0313148	0.0314184	0.222473	-0.332422	-0.00414341	0.392405	0.178493	0.489386	-0.0262573	0.53373	0.423164	0.00117115	-0.0586709	1.30776	-0.0309639	0.125327	0.236232	-0.0183149	-0.0284674	1.27791
ENSG00000006451	0.0410509	0.223219	-0.00699674	-0.0162034	0.420722	-0.051416	-0.0280103	-0.00932649	1.86659	-0.249456	-0.0420817	0.370998	1.28877	-0.0245016	0.00843762	0.00176774	-0.0316249	-0.0200734	0.073388	2.97524	-0.084403	-0.0366936	1.51064	0.00965015	-0.0212286	0.133354	-0.203274	0.0197104	0.132582	-0.0223233	0.0313868	-0.0144228	0.414668	0.00170953	0.0399696	-0.00266557	0.507179	-0.0264502	0.302511	0.671748	0.0036842	-0.174731	0.681584	-0.0288056	1.84599	-0.187065	-0.0185511	-0.0285044	-0.132936
ENSG00000137504	0.0416027	0.191903	-0.00905601	-0.0205313	0.583755	-0.0512939	-0.0279361	-0.0109014	0.714699	1.22547	-0.042175	0.236191	-0.0806134	-0.0246478	0.00746405	-0.000475206	-0.0302113	-0.0212425	-0.334385	0.349834	-0.0243754	-0.0374151	0.274665	0.014368	-0.0208615	-0.128877	-0.207299	0.0108821	0.163492	-0.0242828	0.0310897	0.698148	-0.0242467	-0.00316351	0.665156	0.225344	-0.0148913	-0.0257971	0.293915	-0.167495	0.000688324	-0.0937012	-0.0876099	13.0501	0.169882	-0.414501	-0.0179696	-0.0286868	-0.195356
ENSG00000165264	0.0416409	0.139494	-0.00827614	-0.0173119	-1.59548	-0.0514512	-0.0280859	-0.00602116	-0.482295	-1.00988	-0.0422587	-0.310653	-0.400847	-0.0247837	0.00695123	0.00186886	-0.0347468	-0.0214422	-0.22417	-0.527937	-0.0661169	-0.0377677	-1.05763	0.0106168	-0.0251762	0.125764	-0.223531	0.0172245	-0.0909218	-0.025096	0.0311806	-0.645681	-0.221732	-0.00530843	-0.342706	-0.230594	-0.297292	-0.0266318	-0.543989	-0.372627	0.003838	0.054881	-0.193453	-0.0303486	-0.372065	-0.179287	-0.0186067	-0.0280511	-1.20438
ENSG00000132879	0.0431049	-0.00603771	-0.00947182	-0.018642	-1.11366	-0.0514436	-0.0281226	-0.0123084	-1.51563	-0.404537	-0.0423148	-0.113557	-1.4318	-0.0250681	0.00663271	0.000608348	-0.0331233	-0.0208448	0.130732	-2.59366	-0.103266	-0.0381993	-1.41327	0.0101743	-0.0216285	0.301782	0.449251	0.0162116	-0.0253121	-0.0247987	0.0309033	-0.63162	-0.428351	-0.00517441	-0.504563	-0.41112	-0.755189	-0.0266719	0.143131	-0.52791	0.000847211	-0.0884216	-1.90523	-0.0302155	-1.46588	0.682754	-0.018654	-0.0302241	-1.67175
ENSG00000125447	0.0416295	-0.0622671	-0.00792749	-0.023643	-0.946141	-0.0514083	-0.0280429	-0.0127112	0.379648	-0.168138	-0.0422168	2.64813	0.417665	-0.0251948	0.00626459	0.000962669	-0.0315183	-0.0210284	0.0354485	0.65727	-0.0694362	-0.0380465	0.403266	0.00931398	-0.0228108	-0.361562	1.12646	0.021889	-0.0588514	-0.0256155	0.0309394	-0.221771	-0.514669	-0.00501188	-0.217619	-0.125898	-0.306338	-0.0265091	0.159636	-0.910062	0.000426779	-0.124411	-0.951213	-0.0283003	0.293613	-0.320439	-0.0185069	-0.0286029	-0.395808
ENSG00000164023	0.0434415	0.13688	-0.00714753	-0.0195531	0.352923	-0.0513262	-0.0278937	-0.00901061	2.22153	0.332832	-0.0419265	-0.037865	2.08146	-0.0247539	0.00777141	0.00106881	-0.0346383	-0.0204999	0.144302	2.49495	-0.0808421	-0.0373233	1.74427	0.00712539	-0.0217045	0.135906	-0.744174	0.0159448	0.0493146	-0.0245956	0.0314012	0.508628	0.319643	-0.00437903	0.493093	0.214201	0.509519	-0.0262574	0.843633	2.48145	0.00133831	-0.0783393	4.95848	-0.0304934	1.95941	0.358269	-0.0183	-0.0288706	0.617744
ENSG00000205560	0.0424338	-0.0168005	-0.00772617	-0.0179434	-0.478941	-0.0513996	-0.0279972	-0.0104065	-0.211093	-0.0350506	-0.0421535	0.114386	-0.562664	-0.0247589	0.0068112	0.00127634	-0.0321837	-0.020533	-0.0430107	-0.0409775	-0.0642274	-0.0375435	0.083926	0.00964946	-0.0220602	0.110747	0.0906856	0.0174773	-0.0116777	-0.0242046	0.0311224	0.00453522	-0.0690331	-0.00449202	-0.230378	-0.0653312	-0.0193004	-0.0265436	0.0189111	-0.160434	0.00116112	-0.0817729	-0.333847	-0.030016	-0.0824915	-0.0216757	-0.0185282	-0.0284288	-0.0626779
ENSG00000164649	0.0435828	-0.13813	-0.0079618	-0.0134062	-0.010501	-0.0513803	-0.0280062	-0.010095	-2.01237	-0.00149557	-0.042168	-0.363698	-1.38468	-0.0250623	0.00520766	0.00230552	-0.0317011	-0.0210949	0.257652	-1.71313	-0.0270539	-0.0374737	-0.675273	0.00962913	-0.0221026	0.356663	-0.358725	0.0161045	-0.102223	-0.0246423	0.0312432	0.175084	0.078233	-0.0044688	-0.0864103	-0.0143376	0.0702741	-0.0263227	0.575767	-0.154652	0.00276937	-0.0901483	-0.00542684	-0.0301245	-1.94026	0.164	-0.0184626	-0.0285341	-0.296119
ENSG00000253729	0.0446468	0.00249474	15.9893	-0.0207027	1.10035	-0.0513201	-0.0278574	-0.0076663	0.140413	0.575331	-0.0423292	-0.193779	0.0798639	-0.0258277	16.9763	-10.7338	-0.0417805	-0.0222579	0.277651	-0.107753	-0.191704	-0.0393591	-0.415199	0.00424494	-0.0226783	1.35425	0.176004	0.0262857	-0.361879	-0.0443555	0.0314784	8.01111	-1.67808	-0.00451825	0.736842	0.248176	1.67357	-0.0262044	0.293816	0.0135962	-0.000859475	-0.152516	2.28764	-0.030692	-0.239755	0.0163683	-0.0182715	-0.0285013	1.18698
ENSG00000172932	0.041961	-0.023268	-0.00689609	-0.0168565	-0.8996	-0.0514541	-0.0281023	-0.0121215	-0.0619966	-0.4707	-0.0422032	0.321379	-0.211785	-0.024631	0.00663781	0.00162662	-0.0321655	-0.0213414	0.0220387	-0.450296	-0.0702514	-0.0374012	0.104498	0.00898202	-0.0225924	-0.0987894	0.484316	0.0195131	0.0156924	-0.0243319	0.0309435	-0.33305	-0.0549016	-0.00485414	-0.523996	-0.283015	-0.298984	-0.0266508	-0.13782	-0.153886	0.000208793	-0.0746734	-0.447686	-0.0300249	0.0891448	0.128009	-0.0186567	-0.0280331	-0.702247
ENSG00000141526	0.0427447	-0.049357	-0.00837234	-0.0178186	-4.88704	-0.0513957	-0.0280077	-0.0103675	-0.0298493	-0.00143038	-0.0421095	-0.0443279	-1.11937	-0.024686	0.00721165	0.00118313	-0.032188	-0.0204453	0.022308	0.001243	-0.0590324	-0.0376107	0.562022	0.00997348	-0.0222321	0.0719653	-0.127545	0.0170859	-0.00275835	-0.024303	-50.155	-0.168567	-0.053802	-0.00458207	-0.215411	-0.0779739	-0.0869336	-0.0264943	-0.0248274	0.0286057	0.00176046	-0.0855448	-0.202915	-0.0301087	-0.115269	0.0312567	-0.0184813	-0.0283534	-0.131506
ENSG00000159593	0.0398803	0.23251	-0.00713718	-0.0118806	0.186223	-0.0514167	-0.0280435	-0.0109913	-0.0446136	-0.225568	-0.042092	0.160845	0.226556	-0.0240753	0.00934683	0.000465679	-0.0423569	-0.0177202	0.323565	0.034281	-0.0229708	-0.0372017	-0.477785	0.0136619	-0.019911	0.188962	-0.195624	0.0127855	-0.0905995	-0.026358	0.0315536	-0.229987	0.295826	-0.00360205	-0.166702	0.0148337	0.412596	-0.0264159	-0.0332897	-0.178891	0.000301716	-0.173487	0.316929	-0.0287983	0.24052	0.0310208	-0.0185372	-0.0284766	0.688719
ENSG00000183426	0.0424095	0.00339759	-0.00748759	-0.0179789	0.346821	-0.0514034	-0.0280229	-0.0107036	0.385337	0.118797	-0.0421397	0.0626439	0.250911	-0.0248238	0.00697545	0.00116966	-0.0324117	-0.0204352	0.0318159	0.242308	-0.0689381	-0.0376773	0.0116059	0.00949707	-0.0218086	0.0911583	0.164191	0.0153304	-0.0212797	-0.0243837	0.0311453	-0.28215	-0.043674	-0.0045247	-0.0577599	-0.128054	-0.00437047	-0.0264795	0.119169	-0.0407369	0.00135013	-0.0846696	-0.324237	-0.0300631	-0.117554	0.0357391	-0.0185084	-0.0280643	-0.26181
ENSG00000181588	0.0433895	-0.237161	-0.00871845	-0.0190573	0.181605	-0.0513665	-0.0279163	-0.0104443	0.403572	0.703817	-0.042058	-0.0118512	1.26327	-0.0243213	0.00392625	0.000707349	-0.0314845	-0.0145621	-0.1421	1.0323	-0.0544883	-0.0371494	-0.122884	0.0110318	-0.0212287	0.107528	-0.198177	0.0171467	0.0485657	-0.0229544	0.0316073	0.0518258	-0.018268	-0.00407975	0.0635212	0.12098	0.54982	-0.0263342	-0.611568	0.109806	0.0020956	7.80237	-0.230734	-0.030373	1.76151	0.23882	-0.0183577	-0.0304981	4.11027
ENSG00000284946	0.0421866	-0.0112576	-0.00831266	-0.0181571	-0.31208	-0.051393	-0.0280203	-0.0110366	0.455411	0.897465	-0.0422271	0.301281	0.256935	-0.0246552	0.00668478	0.00102181	-0.0320207	-0.0208175	0.0136087	0.273045	-0.0653618	-0.0373942	0.235991	0.00878788	-0.0215017	-0.081881	0.271152	0.0171349	-0.0160863	-0.0243524	0.0312093	0.637167	-0.184779	-0.00429395	0.253797	0.0470903	0.01337	-0.0264645	0.103311	-0.240147	0.000790184	-0.0704069	-0.346297	-0.0296252	0.223886	0.0563818	-0.0184772	-0.0287423	1.55284
ENSG00000204370	0.0417811	0.0190407	-0.00590608	-0.0161073	-0.156149	-0.0514185	-0.0280007	-0.00909253	-0.54052	-0.0647743	-0.0421279	0.103168	0.0150016	-0.0242598	0.00665919	0.00240124	-0.0303213	-0.0207729	-0.111543	-0.664117	-0.0738793	-0.0374525	-0.562811	0.00973169	-0.0211131	0.26387	-0.709127	0.0180835	-0.0484109	-0.024877	0.0314505	-0.208572	0.581155	-0.00443132	0.0182105	0.00968167	0.279449	-0.0264216	-0.591305	0.160112	0.000324919	-0.108406	0.0373579	-0.0300646	-0.258971	-0.0199948	-0.0185476	-0.0286397	0.898977
ENSG00000060237	0.0445109	-0.128338	15.9843	-0.0258025	1.38044	-0.05132	-0.0278826	-0.00274422	0.711324	0.893034	-0.0421045	-0.0325967	0.596599	-0.0253836	13.4583	-0.0280417	-0.0300817	-0.0228193	-0.0616087	0.721643	-0.106912	-0.0379823	0.45538	0.00725515	-0.0228513	0.563308	0.0398571	0.0121737	-0.0969892	-0.0192873	0.0314532	0.944041	-0.789296	-0.00452246	0.574134	0.207246	1.20905	-0.0262446	1.05857	0.486768	0.000866409	0.0366132	2.53324	-0.022821	0.404617	-0.00462129	-0.0182822	-0.028625	1.4837
ENSG00000132432	0.0416841	0.201253	-0.00839591	-0.00920819	-1.21224	-0.0514511	-0.0281328	-0.00916449	1.02395	-0.609821	-0.0421088	0.386661	0.787534	-0.0246783	0.00798452	0.00298329	-0.0322253	-0.0179181	-0.00947643	0.927051	-0.0191233	-0.0375638	1.25144	0.0116432	-0.0212906	-0.285505	0.2501	0.0135667	0.020348	-0.0236569	0.0312519	-0.433625	9.17824	-0.00451562	-0.48633	-0.220823	-0.141867	-0.0264995	-0.482299	0.735972	0.000804209	0.025358	-0.405382	-0.0309824	0.209082	-0.287507	-0.0186048	-0.027236	-0.315659
ENSG00000143742	0.0409893	0.647953	-0.0393998	-0.0158205	-0.136234	-0.0513888	-0.0279493	-0.00520518	-0.405341	-0.245293	-0.0421548	0.441979	0.0365368	-0.0237975	0.00602276	0.0186582	-11.9618	-0.0203134	-0.123712	-0.592609	-0.0463783	-0.0370017	-0.465045	0.0116153	-0.0197605	0.180893	-0.960398	0.0175581	0.055397	-0.0177518	0.0316808	0.0341182	1.53578	-0.00362677	0.177608	0.0717747	0.668924	-0.0263044	-0.725761	0.483993	-4.89447e-05	-0.125165	0.130062	-0.0267019	0.196075	-0.23096	-0.018357	-0.0278044	1.10361
ENSG00000135740	0.042269	-0.0838955	-0.00816863	-0.0184565	-0.50759	-0.0514413	-0.0280575	-0.0106234	0.0986703	0.00711125	-0.0422173	0.136779	0.214103	-0.0248329	0.0075215	0.00157367	-0.0323055	-0.0195472	0.0454509	0.182255	-0.0513922	-0.0375488	0.524055	0.00875907	-0.022092	0.00253494	0.221803	0.0158448	-0.00632737	-0.0245959	0.0309265	-0.349041	-0.216445	-0.00459271	-0.399592	-0.172107	-0.12935	-0.0265526	0.151503	-0.187115	0.00129417	-0.0976616	-0.169167	-0.0300182	-0.176333	0.113604	-0.0185606	-0.0288595	-0.529594
ENSG00000139354	0.0433928	0.166606	-0.00463243	-0.018175	0.317343	-0.0513419	-0.0278936	-0.00819153	3.57136	0.625565	-0.0420372	0.29504	2.19833	-0.0249223	0.00744692	0.001042	-0.0309366	-0.0205955	0.115851	2.36236	-0.0566836	-0.0374566	2.23972	0.0100453	-0.0218375	0.143848	-0.361082	0.0204554	0.114579	-0.0291555	0.0314926	1.06884	0.466199	-0.00376003	0.617269	0.133721	0.363772	-0.0262266	1.12828	0.572604	0.000914523	-0.124285	1.00248	-0.0289213	3.18312	-0.0422599	-0.0183054	-0.0288149	1.73275
ENSG00000105556	0.0417755	-0.22782	-0.00579475	-0.0194442	-1.32658	-0.0514795	-0.0280841	-0.0118906	1.2125	-0.576554	-0.0420804	0.183507	1.03751	-0.0247892	0.00629173	0.000665241	-0.0390105	-0.0174351	-0.424443	1.07501	-0.069874	-0.0376407	1.04052	0.00917893	-0.0227167	-0.179954	0.30334	0.0165024	0.0466439	-0.0234094	0.0310111	-0.564053	-0.101138	-0.00586796	-0.484554	-0.175911	-0.454115	-0.0266287	-0.0792844	-0.469343	0.00245589	-0.029655	-1.10719	-0.0305996	-0.0101953	-0.0660601	-0.0186147	-0.0284164	-0.921345
ENSG00000164338	0.0418145	-0.0561206	-0.00647112	-0.0173474	0.312934	-0.051368	-0.0279256	-0.00733141	-0.0732524	0.0525876	-0.0419924	0.114165	-0.150001	-0.0245796	0.00981227	0.00271417	-0.0305842	-0.0202823	-0.153664	-1.16105	-0.0442654	-0.0373051	-0.957069	0.0107803	-0.0216762	0.0160725	0.0247514	0.021625	-0.0967845	-0.0238796	0.0315162	0.264895	0.603791	-0.00389654	0.176764	0.198941	0.268494	-0.0262819	-0.148361	0.241982	0.00131856	-0.0573729	0.173493	-0.0301434	-0.050714	-5.6453	-0.0183308	-0.0272456	0.717189
ENSG00000120948	0.0413461	0.211354	-0.00592765	-0.0200969	-0.677607	-0.0514618	-0.0280399	-0.0109643	-0.0828254	-1.12524	-0.0422652	-0.242296	-0.0592042	-0.0247166	0.00811208	0.00115112	-0.0326706	-0.0217518	-0.628293	-0.999256	-0.132511	-0.0376891	-0.646031	0.00809712	-0.0231463	-0.188714	-0.0192544	0.0181698	-0.091396	-0.026277	0.0310728	-0.284544	0.145648	-0.0044896	-0.27076	-0.0807636	-0.0715609	-0.0265771	-1.34852	-0.290748	-0.00146224	-0.168439	-0.455576	-0.0306871	-0.421904	-0.734983	-0.0185281	-0.0282349	-0.620962
ENSG00000125462	0.0424912	-0.0307207	-0.0076407	-0.0180056	0.0214088	-0.0514025	-0.0280407	-0.010603	-0.177194	0.0255749	-0.0421423	0.0548499	0.663053	-0.0247983	0.0067978	0.00133265	-0.0322292	-0.0204191	0.0144974	-0.239192	-0.0615594	-0.0375772	0.161314	0.00969522	-0.0221641	0.050163	0.192999	0.0173822	-0.00516147	-0.0242622	0.0311653	-0.228195	-0.0887844	-0.00453835	-0.22689	-0.0788722	-0.0332611	-0.026576	-0.0209925	-0.0554264	0.00177036	-0.0702198	-0.0586339	-0.0302668	-0.0227449	0.0281668	-0.0185025	-0.0285173	-0.126781
ENSG00000197136	0.0414159	0.234677	-0.00866223	-0.0221001	-1.08853	-0.0513965	-0.0280154	-0.0104311	0.24027	-0.611656	-0.0420119	-0.250063	-0.172247	-0.025102	0.00525031	-0.000165337	-0.0158529	-0.0199228	-0.40909	-0.196413	-0.115784	-0.0376964	-0.191348	0.00779538	-0.024071	-0.100214	1.65813	0.0222535	0.275399	-0.0212649	0.0309826	-0.140609	-0.298576	-0.0051705	-0.143525	-0.120616	-0.379737	-0.0265166	0.128761	-1.71525	0.00357682	-0.0347631	-0.95765	-0.0297264	-0.323087	-0.181044	-0.0185186	-0.0294316	-0.405778
ENSG00000177565	0.0415386	0.0801458	-0.00603147	-0.0175447	1.11765	-0.0513411	-0.0279006	-0.00912334	-0.374912	0.709182	-0.0420881	0.0467126	-0.638969	-0.0244938	0.00806605	0.00137013	-0.0323561	-0.0190553	-0.079743	-0.409331	-0.052455	-0.0373778	-0.885534	0.00896461	-0.0210044	0.584665	-2.77952	0.0229929	-0.00462414	-0.0236102	0.0315495	0.399062	0.489207	-0.00364445	0.623149	0.186058	0.593274	-0.0262197	-0.0792358	0.252317	-0.000120871	-0.0852939	0.686202	-0.0305867	0.448534	0.597257	-0.018293	-0.029062	0.82692
ENSG00000105135	0.0436846	-0.0176051	-0.0103921	-0.0158872	-0.771237	-0.0514312	-0.0280977	0.00658154	-0.0144239	-0.411108	-0.0421774	-0.098822	0.0480528	-0.0246054	0.0057332	0.000145459	-0.0304967	-0.0194025	0.135022	0.322751	0.0584517	-0.0376643	-0.00273248	0.0119423	-0.0230557	-0.650268	0.697694	0.0144559	0.120774	-0.0216037	0.0311422	-0.531911	-0.323649	-0.00478821	-0.591866	-0.291584	-0.517068	-0.0253505	-0.169211	-0.166814	0.00632673	-0.0328603	-0.697803	-0.0266859	-0.0780349	0.235159	-0.0186186	-0.0266516	-1.45326
ENSG00000125895	0.0422118	-0.0599074	-0.00831956	-0.0171505	-0.43562	-0.0513924	-0.028028	-0.0112811	0.298953	0.124986	-0.0422076	0.0468715	0.369221	-0.0246825	0.00637854	0.00140005	-0.0323971	-0.0205253	0.0540184	-0.0949756	-0.0656171	-0.0376012	0.350465	0.0100193	-0.0222003	0.257387	0.377389	0.0168687	-0.0387167	-0.024828	0.0310948	-0.264369	-0.222578	-0.00467528	-0.383704	-0.23611	-0.224138	-0.0264813	0.196084	-0.322592	0.00152055	-0.0800833	-0.181677	-0.0300211	0.206984	0.478061	-0.0185596	-0.0283971	-0.308572
ENSG00000073670	0.0417786	-0.135134	-0.00818028	-0.0197314	-1.33527	-0.051427	-0.028103	-0.0124272	-0.848359	0.251718	-0.0423383	0.203217	-1.36368	-0.0255699	0.00583447	0.00223094	-0.0317312	-0.02114	0.292528	-0.845865	-0.0730325	-0.0380121	-0.654407	0.00779524	-0.0226481	0.340294	0.543701	0.0124301	0.015707	-0.0254485	0.0309721	-0.407924	-0.139945	-0.00523016	-0.432723	-0.276933	-0.642511	-0.0265726	0.854291	-1.02092	0.00168804	-0.118087	-1.41464	-0.0285329	-2.2585	1.06007	-0.0186075	-0.0294315	-0.647575
ENSG00000165288	0.0437873	0.186234	-0.00194583	-0.0189862	0.715619	-0.0513269	-0.0278932	-0.00877052	-0.0170792	0.703395	-0.0422032	-0.45924	-0.0818082	-0.026129	0.00751072	0.00260065	-0.0317016	-0.0212894	-0.175556	0.16518	-0.173101	-0.0379896	0.0083282	0.00923022	-0.0221643	0.593042	-2.93081	0.0194581	-0.121375	-0.0269436	0.0315285	0.653381	-0.381504	-0.00412877	0.476612	0.201045	0.528588	-0.0261976	0.708103	0.278861	-0.000719509	0.0414308	2.08731	-0.0299555	-0.263624	-0.152071	-0.0182964	-0.0291667	1.20173
ENSG00000103148	0.0419283	-0.206426	-0.00692713	-0.0182665	-0.0953001	-0.0514419	-0.028113	-0.0118549	-0.59098	-0.340971	-0.0425627	-0.299805	-0.590072	-0.0250281	0.00697054	0.000186422	-0.0341392	-0.0234034	-0.1271	-0.00754024	-0.0673946	-0.0379973	-0.367792	0.00787125	-0.0232586	-0.243619	0.679173	0.0149739	0.0490285	-0.0252677	0.0309404	-0.600277	-0.676391	-0.00542508	-0.462227	-0.233068	-0.409511	-0.0266557	-0.246954	-0.862435	0.00178344	0.00642453	-0.959693	-0.0299696	-0.612017	-0.0842893	-0.0186182	-0.0289973	-0.327978
ENSG00000115226	0.0426006	-0.0477628	-0.00793841	-0.0186234	-0.437614	-0.0514094	-0.0280651	-0.0104846	-0.0306903	-0.103412	-0.0421088	-0.00322288	0.92566	-0.0248158	0.00637051	0.0013472	-0.0324138	-0.0201203	0.115671	0.651844	-0.0583302	-0.0375453	1.15351	0.00968686	-0.0220921	0.194281	-0.080509	0.0160468	-0.0036631	-0.025094	0.0311541	-0.135343	-0.160596	-0.00476861	-0.382562	-0.160834	-0.0803112	-0.026517	0.0422843	-0.0812081	0.00178332	-0.0663553	-0.129133	-0.0302467	0.0943527	0.263592	-0.0185128	-0.0285263	0.105724
ENSG00000102710	0.041613	-0.0151259	-0.00759697	-0.0178933	0.227137	-0.0513614	-0.0279865	-0.00934469	-0.0339232	0.00926736	-0.0421807	-0.0122266	-0.294794	-0.0248955	0.0074225	0.00219448	-0.0318901	-0.0213122	-0.105146	-0.682689	-0.0803465	-0.0381696	-0.296335	0.0147922	-0.0210584	0.439608	0.118675	0.0183237	-0.126551	-0.0254337	0.0312915	0.0972175	0.249018	-0.00482905	0.00970722	-0.038529	0.229784	-0.0264428	-0.143818	-0.431671	-0.00533169	-0.0211067	-0.317109	-0.0301093	-0.174944	0.345488	-0.0184728	-0.0280485	0.85183
ENSG00000115687	0.04168	-0.03948	-0.0069074	-0.018492	-1.56619	-0.0513871	-0.0280097	-0.0128782	0.797087	0.413842	-0.0423846	0.462748	-0.127786	-0.0250097	0.00706826	0.000571967	-0.0310695	-0.0208066	0.131928	0.0444809	-0.0899144	-0.0377053	-0.325025	0.00781434	-0.0258808	0.405187	0.718047	0.00826088	-0.0622904	-0.0222861	0.0308234	-0.00629799	-1.07606	-0.00511341	0.0979037	-0.0347783	-0.648841	-0.0264074	1.25861	-0.523336	0.00202427	-0.0891456	-0.445646	-0.0295196	-0.0468598	0.369837	-0.0182096	-0.0290672	-0.589709
ENSG00000090615	0.0439904	-0.00808812	-0.0018031	-0.0197817	-0.19678	-0.0513538	-0.0277453	-0.0123401	2.97107	0.0958779	-0.0420356	0.674212	1.39974	-0.025189	0.0104802	-0.00206849	-0.0285048	-0.0201753	-0.522977	3.15296	-0.049299	-0.0374298	1.83086	0.00617877	-0.024944	-0.489144	1.54522	0.0225396	0.112411	-0.0221433	0.0311372	0.432056	0.038706	-0.00395964	0.311806	0.118812	0.223276	-0.0262672	0.604418	0.231799	0.00315862	0.00694227	0.366052	-0.0298793	1.65888	-0.949117	-0.0183215	-0.0298466	-0.180334
ENSG00000169896	0.0426019	-0.0254378	-0.00763583	-0.0180348	0.117559	-0.0514003	-0.028009	-0.0104025	0.0614679	0.0543557	-0.042127	-0.0236595	0.16768	-0.0247292	0.0069675	0.00130556	-0.0322686	-0.0204486	0.0137636	-0.0446357	-0.0638502	-0.037588	0.212511	0.00958739	-0.0220752	0.0780973	0.0016984	0.0167063	-0.0111902	-0.0242986	0.0312354	-0.0934424	-0.0639144	-0.00453735	-0.0685268	-0.0816404	0.0126029	-0.026473	-0.0129561	-0.0107515	0.00159829	-0.06927	-0.0441656	-0.0301181	-0.0144559	0.00498414	-0.0184908	-0.028437	0.0116686
ENSG00000143442	0.0413459	0.398442	-0.00492822	-0.0186255	0.744958	-0.0513398	-0.0293037	-0.0117491	0.803754	1.30286	-0.0421893	0.398398	0.0338232	-0.0248665	0.00886507	-0.000891102	-0.0319806	-0.0187801	0.0164253	1.02409	-0.116225	-0.0375776	0.337064	0.00950696	-0.0221524	-0.0669654	0.308639	0.0226298	-0.00718907	-0.0256345	0.0312998	0.613331	-0.0472506	-0.004084	0.339211	0.180674	0.277575	-0.0263156	0.479704	-0.00511303	0.000181547	-0.0775259	-0.0298444	-0.0297518	0.499826	-0.0338146	-0.0183419	-0.0342646	0.271575
ENSG00000048471	0.0433384	0.0909682	-0.00817851	-0.0167122	0.346898	-0.0513488	-0.0279838	-0.00910759	0.149634	-0.110979	-0.0421571	-0.121147	-0.0158493	-0.0252145	0.00731687	0.000861008	-0.0324038	-0.0199759	0.0367531	0.604672	-0.0549318	-0.0376159	-0.301566	0.0100978	-0.0210937	0.0746792	-0.105649	0.013849	0.0126667	-0.0239565	0.0313347	0.199223	-0.119928	-0.00447865	0.242407	0.0160153	0.030878	-0.0262872	0.767797	0.481863	0.00140574	-0.0483236	-0.214536	-0.0303236	0.494796	0.0290972	-0.0184227	-0.0285848	0.274494
ENSG00000124171	0.0422479	-0.0284612	-0.00640433	-0.0184947	1.17647	-0.0513448	-0.0279458	-0.0100224	0.0136198	0.441006	-0.0420986	-0.00977697	1.30433	-0.0247391	0.00688654	0.00110356	-0.0323842	-0.0203524	0.0614008	-0.0521529	-0.0792303	-0.0376802	0.690176	0.00916682	-0.0219984	0.112142	-0.279328	0.0185929	-0.000916002	-0.0237537	0.0316698	0.176159	0.0853699	-0.00442423	0.204181	0.120105	0.0189769	-0.0263191	-0.0804066	0.18269	0.00139198	-0.0859031	0.000755795	-0.0301013	1.40689	0.061439	-0.0183519	-0.0284501	0.492305
ENSG00000158528	0.0435093	-0.0713726	-0.00618454	-0.0197472	1.24676	-0.0513416	-0.0278537	-0.0125064	0.317463	0.703007	-0.0421737	-0.0030699	0.740079	-0.0249225	0.00788635	0.00102618	-0.0310707	-0.0199643	-0.0943141	0.0535879	-0.0823356	-0.0377844	0.533513	0.00977999	-0.021093	0.296609	-0.220215	0.0170283	-0.00180717	-0.0249355	0.0313505	0.569142	-0.131481	-0.00400835	0.550979	0.147554	0.594576	-0.0262758	0.475443	0.170068	0.00116895	-0.0689727	1.4796	-0.0288111	0.115668	0.0411401	-0.0182737	-0.0281189	1.53362
ENSG00000196436	0.0424919	-0.00846084	-0.00741411	-0.0182539	0.043332	-0.0514002	-0.0280345	-0.0101666	0.0930082	0.103933	-0.0421499	0.0559396	0.952218	-0.0247501	0.00703957	0.00129647	-0.0319728	-0.0203454	0.0369857	0.0377433	-0.0613913	-0.0375391	0.250565	0.00959129	-0.0217138	0.0317939	0.0821745	0.0165599	-0.018775	-0.0241984	0.0312541	0.0042828	-0.069485	-0.00457792	-0.0609818	-0.0750971	-0.00956163	-0.0265215	-0.0194317	-0.0750053	0.001464	-0.0704892	-0.121133	-0.0302414	-0.0613439	-0.0417259	-0.0185026	-0.0283167	0.0897337
ENSG00000185658	0.0439256	0.171233	0.00561698	-0.0184272	1.20563	-0.0513092	-0.0278674	-0.009681	0.166907	1.47189	-0.0421936	0.373985	0.850125	-0.0251688	0.00763709	0.000102603	-0.0322352	-0.0206842	-0.100473	0.605601	-0.140895	-0.037478	0.507005	0.00723643	-0.0212007	0.307804	0.0786189	0.0201552	-0.00231611	-0.0255578	0.0312069	6.06502	0.234304	-0.00429391	0.566455	0.267055	0.816963	-0.0262229	0.545223	0.819106	0.000403627	-0.0928794	0.822947	-0.0236869	0.616125	-0.0848006	-0.0182733	-0.0292073	1.88834
ENSG00000147044	0.043915	0.520573	-0.00250305	-0.0188094	0.937355	-0.0513452	-0.0279204	-0.00969148	-0.269129	0.709218	-0.0420584	-0.490041	-0.365064	-0.025326	0.0142537	0.00277416	-0.0314141	-0.0202351	0.325187	-0.0485618	-0.108572	-0.0378756	-0.110189	0.00867567	-0.0218525	0.655944	-1.74201	0.0141355	0.0697174	-0.0208573	0.0320577	0.45857	0.406444	-0.00407313	0.358645	0.155331	0.358382	-0.0262807	0.0598312	0.36287	0.0017995	0.0867902	0.707998	-0.0300801	-0.337549	0.0646827	-0.018277	-0.0288497	0.446459
ENSG00000115541	0.0418723	-0.134012	-0.00860415	-0.0167241	-2.47283	-0.0514804	-0.0281152	-0.0124086	-0.0571558	-7.62259	-0.0422905	-0.179377	-0.721207	-0.0247251	0.00592989	0.00109211	-0.032529	-0.0200275	-0.0211026	-0.0519951	-0.0692542	-0.0378871	-1.05283	0.00793045	-0.0238937	-0.0269603	0.076936	0.0161053	0.0405476	-0.0250768	0.0312097	-0.71483	0.350449	-0.00510048	-0.490365	-0.186652	-0.312961	-0.0266292	-0.820547	-0.234836	0.000869116	-0.0567297	0.0517142	-0.0315496	-0.435524	-0.237221	-0.0184362	-0.0276223	-1.09228
ENSG00000153707	0.0435439	0.0810072	-0.00445407	-0.0194941	0.489527	-0.0513239	-0.0279045	-0.0145001	-1.55585	0.839478	-0.0421411	-0.77682	-1.21761	-0.0255285	0.00637326	0.00130741	-0.0326904	-0.0215219	0.0893197	-0.688895	-0.10589	-0.0377986	-0.964899	0.00670667	-0.0227106	0.0494505	-0.320327	0.0182433	-0.018685	-0.0246044	0.0314949	0.637436	-0.60245	-0.0043961	0.48439	7.95721	0.409248	-0.0262318	0.593926	-0.0295358	-0.000587673	-0.127351	0.626135	-0.0301606	-0.989275	0.0216609	-0.0182835	-0.0291567	1.10304
ENSG00000130779	0.0438312	0.191117	-0.00524293	-0.017309	1.09948	-0.0513146	-0.0278898	-0.00963002	1.70659	0.217975	-0.0421101	0.217905	1.41209	-0.0251397	0.00800607	0.000665667	-0.0334333	-0.0210497	0.203419	1.67772	-0.0401307	-0.0375194	1.47881	0.00655325	-0.0232864	0.160287	0.618576	0.0160485	-0.00424734	-0.0234086	0.0313776	1.10896	-0.0833952	-0.00436467	0.600156	0.15566	0.385983	-0.0262358	2.23886	0.22583	0.00241042	-0.0445208	2.36558	-0.0299548	2.38295	0.0113722	-0.0183334	-0.0282882	0.27156
ENSG00000083857	0.0441367	0.927152	0.00213671	-0.0211554	1.15012	-0.0513171	-0.0278725	-0.00966885	0.291605	0.998166	-0.0421065	0.127228	0.0770743	-0.0251578	20.6781	-0.00424142	-0.0284973	-0.0218337	0.154014	0.838381	-0.0830784	-0.033495	0.0197727	0.00533814	-0.0227041	0.976354	0.323807	0.0199306	0.154585	-0.021571	0.0314397	5.08189	-0.314416	-0.00426619	0.766661	0.243672	2.0271	-0.0262277	3.45319	0.521142	0.00101349	-0.0367492	4.01217	-0.0302177	0.0441929	0.0111558	-0.0182565	-0.0281991	1.32281
ENSG00000165689	0.0412421	-0.302029	-0.00888756	-0.015271	-0.49092	-0.0514233	-0.0280957	-0.0125114	-0.657824	-0.066101	-0.0421253	0.051128	-1.52158	-0.024088	0.00451159	-0.00122734	-0.0323336	-0.0243245	0.0405042	-0.461863	0.0157003	-0.037584	-0.575753	0.00844567	-0.0214337	-2.00858	1.46477	0.0140369	0.0135554	-0.0268823	0.030988	-0.518756	-0.718583	-0.00498325	-0.456819	-0.165927	-1.10313	-0.0266441	-0.531131	-0.212489	0.000474559	-0.0823679	-1.63715	-0.0286453	-0.374584	-0.422612	-0.0185877	-0.0264896	-0.463793
ENSG00000172613	0.0420488	-0.110318	-0.00743073	-0.0180767	-1.80088	-0.0514172	-0.0280758	-0.0115455	0.229838	-0.16953	-0.0422328	0.430906	0.270144	-0.0245699	0.00797867	0.000749411	-0.0301361	-0.0209168	0.0477507	0.139133	-0.0454616	-0.0376025	0.583844	0.00973046	-0.0222114	-0.469063	0.635121	0.0164938	0.0235541	-0.0239281	0.0311072	-0.369901	-0.136323	-0.00465214	-0.440154	-0.235925	-0.325618	-0.0265567	-0.0689989	-0.471024	0.00158853	-0.1044	-1.81712	-0.0297656	0.0419141	-0.28131	-0.0185431	-0.0288053	-0.506376
ENSG00000099326	0.0421015	0.0387167	-0.00864963	-0.017896	-0.319736	-0.0514209	-0.0280831	-0.0113843	0.857304	1.06058	-0.0420455	3.4203	0.436992	-0.0247455	0.00611733	0.00165957	-0.0312773	-0.0163288	-0.102176	3.0541	-0.0636219	-0.0374845	1.5392	0.00887527	-0.0228017	-0.289646	0.493697	0.01674	0.0242563	-0.0239395	0.0310919	-0.0581537	-0.326608	-0.004483	-0.377277	-0.133402	-0.486064	-0.0266224	0.108195	-0.08654	0.00248658	-0.0189971	-3.41475	-0.0299527	0.347532	0.0471696	-0.0185552	-0.0264209	-0.52724
ENSG00000105576	0.0409517	-0.00985968	-0.00659066	-0.0189318	-1.25327	-0.0514365	-0.0280763	-0.0282783	0.24494	-0.229131	-0.042174	0.141931	-0.0148398	-0.025177	0.0163806	-0.00157271	-0.0295579	-0.0226589	-0.38125	-0.689641	-0.0778396	-0.0376845	-0.160674	0.0109572	-0.0235902	-0.814846	0.968148	0.0101048	0.0755313	-0.024283	0.0307791	-0.32941	-0.482763	0.000992858	-0.2108	-0.189745	-0.905348	-0.0265465	0.158139	-0.812687	0.00220624	-0.101376	-1.51088	-0.0291904	-0.369907	-0.468088	-0.0185749	-0.0282384	-1.13728
ENSG00000148357	0.0425338	-0.0331837	-0.00775452	-0.0180294	0.0352568	-0.0513832	-0.0279981	-0.0105812	-0.00589843	0.134491	-0.0421147	0.0203885	1.39681	-0.0247901	0.00721012	0.00127317	-0.032237	-0.0204227	0.0423323	-0.185274	-0.0621205	-0.0375981	-0.272974	0.00947393	-0.0220811	0.105082	0.0298139	0.0164756	-0.00940178	-0.0243143	0.031208	-0.0988	-0.0238947	-0.00448264	-0.204693	-0.0679302	-0.0249581	-0.0264609	-0.0606949	-0.00279653	0.00155843	-0.0724514	-0.0834659	-0.0301648	-0.144585	0.112322	-0.0185146	-0.0285289	-0.0119641
ENSG00000102158	0.0436697	0.00809193	-0.00450327	-0.0105062	0.304928	-0.0512792	-0.0279104	-0.00766127	0.629134	0.861582	-0.0418735	0.109757	0.501934	-0.0243332	0.0105871	0.00222052	-0.0318927	7.90259	-0.125296	-0.0447513	0.0880052	-0.0372199	0.490977	0.0126731	-0.0224624	0.685676	-0.401327	0.0217014	-0.0680598	-0.02204	0.0317291	0.389916	4.30141	-0.0030155	0.517366	0.166388	1.46681	-0.0262285	0.455342	1.81766	-0.00833903	-0.0727373	1.87113	-0.0228496	0.0892189	-0.314784	-0.0182937	-0.02707	1.02331
ENSG00000182774	0.0428069	-0.0281707	-0.00781284	-0.0179452	0.260272	-0.0514227	-0.0280625	-0.0109556	-0.0436509	0.297122	-0.0421763	0.104786	0.0816488	-0.0246516	0.00656858	0.00146436	-0.0313293	-0.0201356	-0.14303	-0.332992	-0.0796391	-0.0376986	0.0437544	0.00887076	-0.0218314	-0.191269	0.664072	0.017292	0.00629755	-0.0245806	0.0310225	-0.204569	-0.11593	-0.00414718	-0.287229	-0.118135	-0.139802	-0.0265538	-0.430886	-0.170632	0.00109645	-0.0819272	-1.96815	-0.0298572	0.0368794	-0.208597	-0.0185368	-0.0278678	-0.179462
ENSG00000153914	0.0414278	0.040707	-0.00571456	-0.0170658	0.359605	-0.0513637	-0.0279298	-0.0110883	1.12235	1.07551	-0.0422176	2.79133	0.507159	-0.0244109	0.012004	0.00263181	-0.0305309	-0.0219417	-0.112196	0.183952	-0.0633691	-0.0370056	0.152245	0.00726435	-0.0208905	-0.430609	0.328769	0.0263372	0.00698121	-0.0179382	0.0331221	0.532032	0.0861432	-0.00378798	0.273521	0.182893	0.395125	-0.02633	0.245472	-0.103503	0.000577844	0.0217588	-0.752315	-0.0288034	0.904527	-0.732091	-0.0183722	-0.0271203	0.581446
ENSG00000147454	0.0419999	-0.0610594	-0.00807968	-0.0176414	-0.202043	-0.0513774	-0.0279688	-0.0119062	0.323206	0.337095	-0.0421433	0.542449	-0.231162	-0.0252081	0.00831085	-0.000260788	-0.0312876	-0.0213336	-0.0695588	-0.200649	-0.080802	-0.0376281	0.0775131	0.0086581	-0.022537	-0.102035	0.892168	0.0166623	0.0169436	-0.0254664	0.0311372	0.200079	-0.934869	-0.00468736	0.177029	0.0726042	-0.0229639	-0.0263419	0.122228	-0.513694	0.00205398	-0.109199	-1.18475	-0.0297856	-0.349107	0.0220243	-0.0183966	-0.0276614	-0.295217
ENSG00000187607	0.0420114	0.103317	-0.00881166	-0.0180492	0.556333	-0.0513756	-0.0280097	-0.0103718	0.184197	0.358968	-0.0420973	0.155961	0.345946	-0.0246114	0.00789038	0.00167275	-0.0325917	-0.0197494	-0.0915373	0.201938	-0.0687743	-0.0372846	0.129938	0.00856954	-0.0198229	0.253393	-0.139507	0.0203331	0.000336711	-0.0249034	0.0314562	-0.00635035	0.0495733	-0.00465149	-0.00759637	-0.0737764	0.214402	-0.0264768	-0.0813819	0.0652953	0.000909244	-0.0150719	-0.112245	-0.0299028	0.181531	-0.0234691	-0.0185366	-0.0277081	0.0799614
ENSG00000145536	0.0429274	-0.122169	-0.00715532	-0.0178556	0.645639	-0.0513216	-0.0279625	-0.0106018	5.09301	0.184349	-0.0420956	8.64363	1.53703	-0.024653	0.0070877	0.00123963	-0.0310738	-0.0199729	0.0470959	8.38253	-0.0638112	-0.0374763	3.29379	0.0094264	-0.0221507	0.049224	0.336817	0.0178747	-0.00845062	-0.0239022	0.0313687	0.266195	0.012357	-0.00430917	-0.156684	0.06832	0.0503529	-0.0264847	-0.000841258	0.112442	0.00190664	-0.0683841	0.334843	-0.030285	7.62136	0.0646001	-0.0184024	-0.0280579	0.214067
ENSG00000109436	0.0447132	-0.00894941	-0.00774958	-0.0196116	0.698115	-0.051338	-0.0278887	-0.0105026	1.64897	0.480476	-0.0417631	0.0196061	1.00796	-0.0251584	0.00674279	0.00215448	-0.031694	-0.0199756	0.257334	2.80857	-0.0535729	-0.0374757	1.7911	0.0100519	-0.0221046	0.875345	-0.588706	0.0231095	0.011808	-0.023692	0.0314522	0.57884	-0.02721	-0.00465149	0.409266	0.175267	0.412417	-0.0262337	0.807143	0.504235	0.0123256	-0.0508622	2.20734	-0.0300849	2.18977	0.265047	-0.018317	-0.0286071	0.783513
ENSG00000149639	0.043994	-0.132127	-0.00335174	-0.00040572	0.281117	-0.0513413	-0.0279241	-0.0127076	0.423534	0.588483	-0.0422394	-0.140206	0.357054	-0.0259959	0.00803591	-0.00256566	-0.0319121	-0.0198902	-0.00202457	1.14003	-0.195417	-0.0379528	0.448239	0.00567079	-0.0237119	-0.069016	-0.616657	0.0492312	0.0809426	-0.0314777	0.0313215	0.538391	-1.09753	-0.00455406	0.318453	0.127778	0.611668	-0.0263346	4.93259	0.205692	0.000198011	-0.105394	0.980808	-0.0292153	-0.0989944	0.270775	-0.0184052	-0.0287729	0.196362
ENSG00000274512	0.0424485	-0.012801	-0.00773685	-0.0179494	0.0152114	-0.0514174	-0.0280395	-0.01055	0.290646	-0.0374557	-0.0421477	0.00387684	0.940281	-0.0247749	0.00708249	0.00125765	-0.0323502	-0.0204659	0.00474973	0.000577206	-0.0619587	-0.0375112	0.226976	0.00933677	-0.0218548	-0.0257846	0.158776	0.0167907	-0.00545977	-0.0242732	0.0311681	-0.158097	-0.0726643	-0.00453458	-0.231176	-0.187443	-0.0868692	-0.0264715	0.194501	-0.0466916	0.00180659	-0.0644602	-0.224048	-0.0300035	-0.0668972	-0.0784002	-0.0185103	-0.0285594	-0.15189
ENSG00000110218	0.0433172	-0.0654056	-0.00729735	-0.0180624	0.292659	-0.0513577	-0.0278826	-0.00859116	0.945348	0.220459	-0.0420488	-0.200018	0.324617	-0.0249488	0.00703965	0.00136218	-0.0337497	-0.0226123	0.0829623	0.820052	-0.0987754	-0.0377574	0.168006	0.0091162	-0.0221023	0.0324507	-0.233452	0.0218535	-0.0169809	-0.0239039	0.0314251	0.506321	0.0834272	-0.00464593	0.359573	0.205025	0.280783	-0.0262648	0.301903	0.573884	0.00240769	-0.0346339	0.839915	-0.0298779	0.260565	-0.006319	-0.0183323	-0.0302725	0.541706
ENSG00000186377	0.0433244	-0.271576	-0.00957238	-0.019214	-1.21615	-0.0514302	-0.0280269	-0.0142037	-0.316454	-0.369204	-0.0422564	0.00444729	-2.46414	-0.0250021	0.00468019	0.000117657	-0.0345362	-0.0200269	0.313986	4.51743	-0.0485881	-0.0379072	-0.674487	0.00906559	-0.021412	0.731255	-0.234765	0.0152604	0.0222843	-0.0254474	0.0318227	0.0358523	-0.0471689	-0.00497917	-0.118439	-0.127061	-0.260936	-0.0265346	0.845767	0.347763	0.0030787	-0.208081	-0.0990741	-0.0307957	0.494691	8.08423	-0.0185212	-0.0298788	-0.18141
ENSG00000105221	0.0408568	-0.522465	-0.0114744	-0.0184039	-1.0478	-0.0528683	-0.0280978	-0.013219	-0.202386	-0.354722	-0.0423012	-0.249966	-0.241314	-0.0249755	0.0055649	-0.00249143	-0.029521	-0.0229689	-0.0657044	0.0282823	-0.18833	-0.0361014	-0.448455	0.0040188	-0.0212733	-3.39701	1.36678	0.00542995	0.142639	-0.0309111	0.0307755	-0.445499	-2.04622	-0.00521235	-0.454459	-0.237282	-0.81799	-0.0250558	0.00867133	-1.77331	0.00688086	-0.170515	-1.03064	-0.0304381	-0.518171	-0.163092	-0.01861	-0.0288498	-1.30453
ENSG00000176896	0.0423437	0.0211316	-0.00687418	-0.0189617	0.769845	-0.0515463	-0.0279818	-0.010176	-0.478169	0.142663	-0.0421155	0.044665	-0.733082	-0.0247872	0.00707696	0.0011614	-0.0320302	-0.0202325	0.0456238	-0.0918031	-0.0523027	-0.0375287	-0.437265	0.0102144	-0.0216213	0.158978	0.0132283	0.0169211	-0.0125254	-0.0240035	0.0312506	0.104004	0.00262754	-0.00442109	0.156478	-0.00721464	0.118982	-0.0263928	-0.311148	0.0174276	0.000912386	-0.080948	-0.0869636	-0.0299506	-0.0533587	-0.00932881	-0.0184845	-0.0279696	-0.191994
ENSG00000081791	0.041877	0.0738822	-0.00955494	-0.0186913	-0.130605	-0.0513837	-0.0280161	-0.0115708	0.386672	0.208472	-0.0421821	0.481686	0.494959	-0.0245356	0.00741267	0.00297617	-0.0323368	-0.0215142	0.189445	0.473587	-0.0332366	-0.0376574	0.655213	0.0144225	-0.0219995	0.173983	0.423191	0.013575	0.0280919	-0.0239792	0.0311042	-0.0963666	-0.469818	-0.00504729	-0.211484	-0.123842	-0.211807	-0.026505	-0.184834	-0.226085	0.00160602	-0.131259	0.243251	-0.0297858	0.253927	0.139298	-0.0186033	-0.0263804	-0.138056
ENSG00000138430	0.0411145	0.0728198	-0.00640051	-0.0186784	0.197359	-0.0514414	-0.0280424	-0.00560384	-0.164753	-0.146514	-0.0420922	-0.131357	0.0438275	-0.0244505	0.00709817	0.00348899	-0.0388796	-0.0181418	0.0102915	-0.494832	-0.0284375	-0.0372681	-0.703758	0.0107168	-0.0221112	0.594322	-1.758	0.0560894	-0.193974	-0.0475975	0.0336625	-0.32191	0.941608	-0.00112672	-0.166626	-0.0994172	0.242455	-0.0265208	-0.463776	-0.0453386	5.98664e-05	-0.137861	0.229231	-0.0304664	0.00738082	-0.231194	-0.0185997	-0.0338646	-0.0252618
ENSG00000163625	0.043731	0.181206	-0.00372786	-0.0183512	1.45474	-0.0513327	-0.0278785	-0.00958206	0.554512	0.626571	-0.0420938	-0.16166	0.944491	-0.0251487	0.00692102	-7.35845e-05	-0.0317005	-0.0220068	-0.0206611	0.508151	-0.16166	-0.0378489	0.455431	0.00906796	-0.0220185	0.169838	-0.173316	0.019505	0.0368888	-0.0229079	0.0309782	7.88312	0.00990399	-0.00444759	0.568467	0.258416	0.806502	-0.0262461	0.665989	0.847093	-0.000645331	-0.0714287	3.04028	-0.0280525	0.474297	-0.190004	-0.0183171	-0.0292697	2.12065
ENSG00000198952	0.0409841	-0.366124	-0.0159205	-0.0200485	-0.0845452	-0.0514265	-0.0280806	-0.0165087	0.68364	-1.2459	-0.0421243	0.401088	0.900967	-0.0248595	0.00318681	-0.0117153	-0.0287354	-0.0251529	-0.0579801	0.125736	-0.169973	-0.0373423	0.703415	0.0062488	-0.022682	-2.31108	2.10236	0.00893844	0.0899486	-0.0263135	0.0311098	-0.546218	-0.957163	-0.00504866	-0.366801	-0.248792	-1.10286	-0.026652	0.322031	-0.656451	-0.00114762	-0.0555782	-0.395487	-0.0288796	0.281295	-5.22008	-0.0186068	-0.0277917	-0.918048
ENSG00000175040	0.0428644	0.0260574	-0.00780971	-0.0178224	-0.18421	-0.0513903	-0.0280336	-0.0103749	-0.597319	-0.0489307	-0.0421074	-0.0239607	0.172008	-0.024793	0.0071417	0.00141745	-0.032259	-0.0207174	-0.0135988	-0.265168	-0.0743397	-0.0374868	-0.318254	0.00962904	-0.0220033	0.060901	-0.223918	0.0170567	0.000990148	-0.0241826	0.031278	-0.222389	-0.111327	-0.0043278	-0.489594	0.00523121	0.0525444	-0.0265099	-0.0121411	-0.205043	0.00182932	-0.100104	-0.0537736	-0.0301543	-1.15197	0.00402233	-0.0184547	-0.0285203	0.295457
ENSG00000099904	0.0417852	-0.0134976	-0.00817346	-0.0179032	-1.77495	-0.0514853	-0.0281234	-0.0118455	0.277311	-0.237987	-0.042306	0.205917	-0.149782	-0.0249098	0.00536891	-0.000303701	-0.0317561	-0.0208934	-0.239517	0.348973	-0.0980131	-0.0373899	-0.160431	0.00679583	-0.0228745	0.310616	0.197689	0.0142657	0.121759	-0.0242805	0.0307734	-0.471391	-0.327882	-0.00544305	-0.591246	-0.303769	-1.13154	-0.0266385	0.291686	-3.70903	0.00182526	-0.0764141	-1.66962	-0.0292161	-0.308748	0.556608	-0.018624	-0.0297497	-0.962044
ENSG00000070413	0.0440492	-0.12988	-0.0090292	-0.020386	-0.835664	-0.0514288	-0.0280567	-0.011724	0.183105	-0.730712	-0.0421246	-0.490822	-0.229783	-0.0252683	0.00694176	-0.000352609	-0.0174552	-0.0207501	0.0306786	0.613444	-0.118713	-0.0377009	-0.203935	0.0264497	-0.0230316	-0.511115	0.0151881	0.0158078	0.126692	-0.0198555	0.0310027	-0.483323	-0.441653	-0.00503807	-0.3634	-0.237975	-0.446361	-0.0266183	0.155165	-0.431091	0.00270622	-0.124812	-0.00977831	-0.0299957	-0.086482	-0.251094	-0.018568	-0.0293924	-0.760059
ENSG00000145147	0.0444238	-0.895304	-0.00607385	-0.0198716	-0.218536	-0.0513373	-0.0278818	-0.0108638	-0.795248	-0.0707835	-0.0420827	-2.67041	-1.40413	-0.0250466	0.0089637	3.56094e-05	-0.0270765	-0.0258809	-0.620859	-0.533449	-0.17905	-0.0381429	-2.00295	0.00714138	-0.0238295	-0.279871	-0.136388	0.0192257	-0.204995	-0.0208451	0.0316005	0.78882	-0.865925	-0.0046134	0.552634	0.215753	0.578289	-0.0261527	-0.113219	-0.648626	0.00312141	-0.0439501	0.278262	-0.0310561	-1.53481	-2.78935	-0.0182898	-0.0153804	0.656481
ENSG00000104884	0.0416621	0.0367016	-0.0068513	-0.0181483	-1.11373	-0.0514439	-0.0281074	-0.0117579	-0.195111	-0.376296	-0.0423405	-0.113802	-0.48694	-0.0248146	0.00668895	0.00204612	-0.0323785	-0.0213722	0.0765227	-1.12182	-0.082242	-0.037854	-0.424718	0.00816361	-0.0230981	0.00810817	0.728288	0.0128294	-0.0755286	-0.0227779	0.0309157	-0.437078	-0.854412	-0.00536123	-0.423646	-0.249579	-0.569196	-0.0266416	0.105506	-1.53495	0.00192737	-0.111866	-1.44998	-0.0305253	-0.766793	0.228058	-0.0186004	-0.0292323	-1.20761
ENSG00000155850	0.0436212	0.138957	-0.00512788	-0.0186791	0.392188	-0.0513147	-0.0279466	-0.00907973	-0.365452	0.881734	-0.0421184	-0.0747674	-0.733371	-0.0255756	0.00846605	0.00125746	-0.0311681	-0.0203725	-0.0483892	-0.110773	-0.111809	-0.0379311	-0.446517	0.00948823	-0.0217176	0.321539	-1.56629	0.0169918	0.00299016	-0.0242133	0.0316096	5.54452	0.607237	-0.00419671	5.80251	0.231421	0.50563	-0.0261692	0.534593	0.163378	0.0012342	-0.159704	2.32216	-0.02951	0.00885114	0.123126	-0.0182752	-0.0302967	1.06347
ENSG00000090924	0.0405336	-0.0481746	-0.0121322	-0.0193938	-0.301052	-0.0514614	-0.0280611	-0.0142085	0.63092	0.0117716	-0.0423098	0.0815513	0.451889	-0.0250319	0.00474454	0.000419107	-0.0308593	-0.0129454	0.0844333	0.409419	-0.0991349	-0.0389731	0.66751	0.00736474	-0.0224962	0.504053	1.56265	0.00936626	0.161412	-0.0250449	0.0308648	-0.185031	-0.212466	-0.00851641	-0.236433	-0.198706	-0.807878	-0.0266257	0.374327	-0.56189	0.00125566	-0.00066624	-0.586316	-0.0347218	0.294716	0.399553	-0.01865	-0.0294146	-1.11847
ENSG00000161664	0.0425576	-0.00903337	-0.00774466	-0.0180088	0.103472	-0.0513899	-0.0280128	-0.0105033	-0.0165331	0.113153	-0.0421182	-0.0150422	-0.00386815	-0.0247722	0.00703515	0.00134985	-0.0323217	-0.020413	0.0282832	-0.0501638	-0.0610912	-0.0375786	0.0556387	0.0096911	-0.0220892	0.0147645	0.0133469	0.0169624	-0.00607493	-0.0242566	0.031244	-0.146614	-0.0225556	-0.00448029	-0.141282	-0.0627045	0.00596941	-0.0264788	-0.104004	-0.0430155	0.0016684	-0.0656468	-0.000559887	-0.0301309	0.00973276	0.0166056	-0.0185071	-0.028374	-0.0381571
ENSG00000131470	0.0433508	-0.0226279	-0.00948345	-0.0185904	0.0658036	-0.0514078	-0.0280453	-0.0105444	0.746683	-0.307799	-0.0418966	0.282715	0.879971	-0.0247828	0.00612929	0.00272597	-0.039277	-0.0199816	0.0183881	0.548224	-0.0229582	-0.0373879	1.22718	0.009573	-0.023311	-0.0894149	0.330667	0.0148851	0.0312136	-0.0256833	0.0310906	-0.472454	0.00643513	-0.00473586	-0.345208	-0.170716	-0.231794	-0.0265838	0.197417	0.219785	0.000801453	-0.0694861	-0.0338401	-0.031557	0.692025	-0.217348	-0.018563	-0.0278583	-0.695166
ENSG00000198015	0.0417171	0.46102	-0.00542805	-0.0193102	0.200491	-0.0513747	-0.0279428	-0.0081085	0.350715	0.112722	-0.042117	0.280863	0.138502	-0.0242568	0.00856646	0.00241719	-0.0319565	-0.0254754	0.255043	-0.110292	-0.0359817	-0.0370351	-0.591026	0.010684	-0.0204658	-0.0940415	-0.737623	0.0432983	0.0153478	-0.0222257	0.0314889	0.0562279	3.82384	-0.0035971	0.349995	0.102521	0.351667	-0.026373	-0.137558	0.166548	-0.00277856	-0.015357	0.350125	-0.0295664	0.373995	-0.531704	-0.0171292	-0.0279981	0.736109
ENSG00000183808	0.043598	0.182164	-0.00539374	-0.0181486	-0.269917	-0.0513249	-0.0278539	-0.0105707	0.191744	0.841567	-0.0421135	-0.216993	-0.527141	-0.0251401	0.00198128	0.000806719	-0.0326703	-0.0203574	0.048721	-0.901206	-0.124796	-0.0378064	-0.598904	0.0074606	-0.0204955	0.377633	-0.699396	0.0193017	-0.000490709	-0.0248017	0.031343	6.82555	0.314922	-0.00399342	0.624904	0.260695	0.275108	-0.0262952	0.304765	-0.341956	0.00195443	-0.159692	-0.0643913	-0.0307193	-0.0296055	0.0290215	-0.0182911	-0.0291062	0.224515
ENSG00000100650	0.0418014	3.50548	0.025843	-0.0143165	-1.61356	-0.0514247	-0.0280532	-0.0114423	0.000282691	-0.389964	-0.0423	0.0572767	0.17713	-0.02471	0.00982699	0.00171756	-0.0357704	-0.0198998	0.455407	-0.121302	0.163134	-0.0380987	0.133539	0.0170998	-0.0232277	-0.433997	3.29359	0.0224395	0.0143011	-0.0244994	0.0310056	-0.120803	-0.0670099	-0.00439226	-0.240127	-0.0981436	-0.849984	-0.0264732	0.246788	-2.20365	0.00449186	-0.156431	-0.467995	-0.0273953	-0.549906	-0.935506	-0.0185214	-0.0180558	-1.69171
ENSG00000048707	0.0437661	-0.102639	-0.0041445	-0.0187544	1.42884	-0.0513231	-0.02789	-0.00852696	0.0464063	0.353601	-0.0421447	-0.15244	0.221605	-0.0258982	0.00907413	0.00421632	-0.0310145	-0.0208469	0.487803	0.0207785	-0.135148	-0.0378232	0.0810725	0.00799335	-0.0215212	0.841926	0.36667	0.0248398	-0.0043708	-0.0243355	0.0340985	0.6697	-0.176869	-0.00444646	0.607724	0.175927	0.727982	-0.0262566	4.02557	0.456073	-0.00141469	-0.0797563	1.70786	-0.0305337	-0.0344576	0.138689	-0.0183183	-0.0288953	1.11718
ENSG00000100258	0.0417122	-0.220281	-0.00767809	-0.0181936	-1.68327	-0.0514605	-0.0293879	-0.0128674	-0.207344	-0.801031	-0.0422994	0.0795991	0.205038	-0.0202197	0.00523487	-0.000907593	-0.031225	-0.022069	-0.281011	0.50992	-0.0541294	-0.0368899	0.205334	0.00980027	-0.0233502	-0.426648	1.96338	0.00947345	0.104637	-0.025062	0.0309394	-0.616363	-0.107359	-0.00506217	-0.502842	-0.273129	-0.97432	-0.0265999	-0.501064	-0.771173	0.00362981	-0.0622082	-1.91353	-0.0275732	-0.0780303	0.337136	-0.0185959	-0.0289964	-1.67051
ENSG00000156873	0.0419241	0.0743939	-0.0102215	-0.0179649	-1.53867	-0.0514662	-0.0280946	-0.00939669	-0.0253547	-0.149027	-0.0421932	0.660643	0.68035	-0.0245471	0.00641055	0.000597634	-0.0332899	-0.0202198	0.160807	0.195674	-0.0543867	-0.0373116	0.500512	0.00778119	-0.0219736	-0.338254	0.774755	0.0188692	-0.0198086	-0.0227841	0.0310163	-0.571578	-0.925425	-0.00448379	-0.495753	-0.276097	-0.803246	-0.0266201	-1.19567	-1.68277	0.00288569	-0.220852	-2.10476	-0.0305604	0.110688	0.0270776	-0.0186441	-0.0270266	-0.654216
ENSG00000162066	0.0425168	-0.0471567	-0.00950612	-0.0175326	-3.7541	-0.0514832	-0.0280793	-0.011621	-0.027122	-0.20728	-0.0421817	2.56047	-1.0513	-0.0246493	0.0076452	0.000724392	-0.0332478	-0.0183696	0.0245683	-0.335755	-0.0764235	-0.0378514	-0.232932	0.00857653	-0.0229483	-0.0294572	0.906514	0.015857	0.0465916	-0.0242999	0.0308297	-0.176778	-0.314695	-0.00484118	-0.430614	-0.250676	-0.628872	-0.0266542	-0.032135	-1.58829	0.00309975	-0.0639807	-1.6667	-0.0299443	-0.128229	-0.0642155	-0.0185942	-0.0292392	-2.38798
ENSG00000258311	0.0424984	-0.0237347	-0.00770232	-0.018202	-0.326773	-0.051414	-0.02803	-0.0104235	0.0555552	0.091112	-0.0421227	0.0219104	0.0197213	-0.0247766	0.00707005	0.00126447	-0.0324029	-0.0201952	0.00140722	0.00118001	-0.0652263	-0.0375831	0.238312	0.00982588	-0.0217593	0.0175744	0.00726278	0.0165735	-0.0107749	-0.024397	0.0311568	-0.22472	-0.0991848	-0.00454444	-0.149219	-0.0775865	-0.0289515	-0.0265182	-0.153769	-0.0194456	0.00171469	-0.0792064	-0.136615	-0.0302652	0.0246678	-0.00227759	-0.0185157	-0.0285293	0.00753406
ENSG00000167123	0.041387	-0.16813	-0.0143566	-0.0162546	-0.73166	-0.0514456	-0.0280678	-0.014976	-0.862077	-0.65898	-0.0422372	-0.307826	-1.27391	-0.0256595	0.00450833	0.00208426	-0.0332615	-0.0205865	0.109118	-0.921758	-0.093112	-0.0375631	-1.08059	0.00702424	-0.0233306	0.343686	0.635066	-0.02345	-0.140616	-0.0262676	0.0310242	-0.610535	-0.877686	-0.00485853	-0.529622	-0.282189	-0.876218	-0.0266335	-0.0541112	-0.737311	0.00523944	-0.185673	-2.72361	-0.0304476	-0.690242	0.54995	-0.0186197	-0.0277644	-1.1423
ENSG00000163110	0.0438509	-0.196452	-0.00586292	-0.0192758	-0.353438	-0.0513563	-0.0279054	-0.00959227	-0.18402	0.150532	-0.0420722	-0.312486	-0.411922	-0.0249028	0.00741532	0.00225182	-0.0303767	-0.0214837	-0.303491	-0.876782	-0.0837352	-0.0376479	-1.05728	0.00938975	-0.0230736	0.310616	-1.31758	0.0183811	-0.247348	-0.0261517	0.0314964	0.434701	-0.0407244	-0.00421729	0.495028	0.144216	0.735413	-0.0262825	-0.152636	0.176721	0.00168357	-0.186123	1.08784	-0.0307893	-0.12707	-0.207502	-0.0183697	-0.0299921	0.781126
ENSG00000163945	0.0430736	0.0352078	-0.00690806	-0.0176877	0.240966	-0.0513672	-0.02793	-0.0104923	0.353627	0.520593	-0.0422092	0.0925077	0.0295223	-0.0250482	0.00687838	0.00144249	-0.027759	-0.0202237	0.0245383	0.342216	-0.0741339	-0.0377582	0.164439	0.00914082	-0.0219452	0.180024	0.140303	0.0184256	-0.00840004	-0.0244014	0.0312253	0.582943	-0.23857	-0.00455516	0.486204	0.10244	0.114595	-0.0262719	0.525754	0.261668	0.00101693	-0.0751511	0.396985	-0.0301372	0.0222784	-0.187572	-0.0184032	-0.0288364	0.700164
ENSG00000002016	0.0420467	0.0102104	-0.00712626	-0.0181635	0.380863	-0.0513519	-0.0279901	-0.00860085	0.119654	0.352348	-0.0421533	0.127271	-0.365463	-0.0245785	0.006885	0.0012389	-0.0325344	-0.0201624	-0.00793825	-0.385214	-0.0752099	-0.0376447	0.0962827	0.00914798	-0.0222932	0.115322	0.449417	0.0191983	-0.0789757	-0.0252672	0.031036	0.416501	-0.154699	-0.00455005	0.174472	0.0737318	-0.0118824	-0.0263509	-0.017236	-0.323778	0.00153881	-0.0699532	-0.710875	-0.0301739	-0.410889	-0.134894	-0.0185068	-0.0284198	0.0439626
ENSG00000166783	0.0436982	0.389392	-0.00530413	-0.019664	1.39628	-0.0513281	-0.0278854	-0.00963855	-0.0394778	0.757309	-0.0421691	-0.06492	-0.191842	-0.0250374	0.00772499	0.000207677	-0.0319338	-0.0216968	-0.0800278	0.346428	-0.123865	-0.0374975	-0.0983772	0.00751162	-0.0220853	0.00778822	-0.0541845	0.0211452	-0.109875	-0.0243168	0.0313445	0.702843	0.222174	-0.00458278	0.584101	0.173572	0.499202	-0.0262314	0.936528	0.515015	0.00112173	-0.131305	0.436778	-0.0287589	-0.180577	0.0987426	-0.0183472	-0.0280979	1.02513
ENSG00000139579	0.0419206	-0.324991	-0.00783932	-0.017999	-0.583574	-0.0514821	-0.0281256	-0.0121789	-0.557178	-3.66417	-0.042271	-1.97607	-1.06282	-0.0249616	0.00602643	0.000672092	-0.0270443	-0.0205346	0.11047	-0.790711	0.0338657	-0.0376848	-1.40302	0.00759845	-0.0236666	0.0666732	0.249683	0.0115359	-0.120157	-0.021303	0.0310686	-0.719352	-0.523614	-0.00472033	-0.631091	-0.284094	-0.134506	-0.0266457	-0.633768	-0.731034	0.000132743	-0.210948	-0.844547	-0.0307454	-1.32142	-0.353991	-0.0186838	-0.0242847	-1.26676
ENSG00000163463	0.042379	0.0154495	-0.00835585	-0.0181818	-0.709485	-0.0514035	-0.0280109	-0.0108914	0.310804	0.359489	-0.0421328	0.186033	-0.22752	-0.0246734	0.00722859	0.00128004	-0.0324044	-0.0205968	-0.0659751	-0.146629	-0.0587283	-0.037656	0.464096	0.00930007	-0.0216363	0.0226165	0.153332	0.016461	0.0221261	-0.0244075	0.031071	0.205305	0.0219394	-0.0043656	-0.149235	0.0135185	-0.160439	-0.026476	-0.0141573	-0.148103	0.00135149	-0.0783212	-0.767826	-0.0299749	-0.0718333	0.0186324	-0.0185256	-0.0286261	-0.324717
ENSG00000129083	0.0412993	0.112182	-0.00669881	-0.0154192	0.231518	-0.0513718	-0.0279539	-0.0103357	0.877851	0.201687	-0.0420634	0.179439	0.947362	-0.0253511	0.00850505	0.000744033	-0.0362973	-0.0194941	0.30551	0.828448	-0.0735536	-0.0373495	0.608148	0.0102554	-0.0212868	-0.0759203	-0.130029	0.0152209	0.0477898	-0.0239978	0.0314531	0.0506561	0.716453	-0.00377744	0.197523	0.0495515	0.620658	-0.0263806	-0.296786	0.358358	0.000751414	-0.171727	1.4305	-0.0303124	0.317812	-0.183594	-0.0184318	-0.0287931	0.640239
ENSG00000148848	0.0430489	0.0460516	-0.00761311	-0.0176478	1.26724	-0.0513438	-0.0279161	-0.010268	1.9633	0.32035	-0.0420262	0.331253	0.276103	-0.0247804	0.00751031	0.000998327	-0.0312754	-0.0202403	0.0662816	3.21399	-0.0745393	-0.0376426	0.894878	0.00986024	-0.0218712	0.303447	0.122321	0.0220099	0.0264113	-0.0240312	0.031316	0.236677	-0.103724	-0.00436331	0.0612496	0.0416277	0.0182256	-0.0264007	0.60586	0.230019	0.00127619	-0.0971737	5.27368	-0.0297718	4.56829	-0.0166822	-0.0184478	-0.0288172	0.386333
ENSG00000167861	0.0423383	0.0357346	-0.0082316	-0.0181822	-1.06299	-0.0514509	-0.0281246	-0.0108126	-0.594098	-0.389287	-0.0423699	-0.0778528	0.876397	-0.0255799	0.00645242	0.00073477	-0.0337834	-0.0198177	0.350896	0.199341	-0.0955268	-0.0379945	2.82701	0.00962508	-0.0228407	0.172658	0.396921	0.0130671	0.0301479	-0.0251483	0.0309949	-0.451961	-0.187823	-0.00496833	-0.429991	-0.293298	-0.356646	-0.0266146	0.44202	0.434889	0.00138994	-0.102783	0.260707	-0.0304026	-0.821224	1.19675	-0.018574	-0.0283343	-1.01386
ENSG00000177606	0.044083	-5.22575	-0.0102864	-0.019372	0.0487436	-0.0514142	-0.0279855	-0.00995207	2.60925	0.174637	-0.0418496	0.764444	2.2255	-0.0246248	0.00270905	-23.9942	15.1504	-0.0160533	0.287213	7.67442	-0.0893923	-0.0366093	2.22299	0.00961643	-0.0231905	0.383093	-0.0153761	-0.0147236	4.37258	-0.0232705	0.0313089	-0.107974	0.129369	-0.00543904	-0.39075	-0.0758793	-0.0864982	-0.0265203	0.427015	1.35572	0.00578366	4.51248	2.90192	-0.0282072	5.49548	7.67891	-0.0185243	-0.0294527	-0.0556276
ENSG00000186472	0.0434303	0.164676	-0.00258187	-0.0175054	2.99437	-0.0513232	-0.027872	-0.0101876	-0.050646	1.29949	-0.0421788	0.167916	0.2608	-0.0252368	0.00787514	-0.000119393	-0.0315892	-0.0196403	0.0145436	-1.13064	-0.119909	-0.0377741	0.062211	0.00933812	-0.021345	0.0921704	0.451776	0.0253287	0.0156758	-0.0297864	0.0314282	6.39952	0.1444	-0.00443154	0.545816	0.29576	0.596746	-0.0262659	0.993753	0.316888	0.00232871	-0.0717992	0.876318	-0.0290346	-0.587439	-0.45506	-0.0183	-0.0279689	1.54902
ENSG00000088832	0.0419715	8.37698e-05	-0.0154301	-0.0170364	-0.677163	-0.0514234	-0.0280404	-0.00889444	-0.442664	-0.369825	-0.0421144	0.324532	0.195046	-0.0243361	0.00865173	0.00238163	-0.0330211	-0.0187541	0.186844	-0.196507	-0.0975501	-0.0243879	0.390495	0.00860482	-0.0196767	0.74658	-1.73781	0.0179042	-0.146624	-0.0200847	0.0313292	-0.445482	5.50902	-0.00474598	-0.15568	-0.0741772	-0.0414627	-0.0265245	-1.56124	1.28938	0.00106538	-0.274788	-0.197157	-0.0299266	-0.180023	0.081734	-0.0183295	-0.0284324	0.0315633
ENSG00000049883	0.0430619	-0.100082	-0.00732613	-0.0188068	1.8163	-0.0513422	-0.0279225	-0.0107623	-0.794572	0.733946	-0.0421032	0.152275	-0.717267	-0.0244234	0.00693007	0.00166128	-0.032276	-0.0212809	0.014113	-1.45626	-0.0441286	-0.0377972	-0.705492	0.0103605	-0.0193796	0.075896	-0.132467	0.0205779	-0.0913971	-0.0245727	0.0313742	0.32455	-0.0814939	-0.004248	0.489475	0.0737808	0.285463	-0.0263539	-0.109752	0.219018	0.000606974	-0.144078	-0.0321876	-0.0297638	-0.371254	0.0784203	-0.0184087	-0.0276379	0.64894
ENSG00000131979	0.0435218	0.00356174	-0.00629248	-0.0169173	-0.291896	-0.0513953	-0.026921	-0.00947611	0.964096	0.178945	-0.0420063	0.0111288	1.51261	-0.0246347	0.00554108	0.000988024	-0.0327207	-0.0206012	-0.242278	0.713302	-0.0780538	-0.0373443	0.824751	0.0154879	-0.022494	-0.107336	-0.491906	0.0192122	-0.085793	-0.0215538	0.0315226	0.242109	0.429951	-0.00420384	0.24573	0.173639	0.247234	-0.02639	-1.57066	0.672902	0.00439428	-0.0546963	0.879416	-0.0280066	0.952454	0.0659764	-0.0183523	-0.0281538	0.889892
ENSG00000005801	0.0418633	0.119119	-0.00770007	-0.0175348	0.908436	-0.0513443	-0.027914	-0.0118877	0.247104	0.155499	-0.0421452	0.39789	0.546527	-0.0217677	0.00790941	0.00262269	-0.032433	-0.0212314	0.215072	-0.102446	-0.0331785	-0.0374147	0.176143	0.0115909	-0.0215781	0.461551	0.663693	0.0193709	-0.00617504	-0.0252717	0.0313705	0.374847	0.319603	-0.00402276	0.268386	0.104486	0.15925	-0.0263455	-0.0962192	-0.0491783	0.0012845	-0.0607307	-0.0462931	-0.0298539	-0.0218419	-0.123289	-0.0184644	-0.0279595	0.305511
ENSG00000046651	0.04177	0.184824	-0.00916494	-0.0185605	0.307726	-0.0513658	-0.0279633	-0.00969897	0.65651	0.201345	-0.0422043	0.254005	0.6474	-0.0243612	0.00736242	0.00104655	-0.0340647	-0.0204409	0.169997	1.52645	-0.0689449	-0.0375374	0.672731	0.00853232	-0.0209227	0.0868484	0.5815	0.0221518	-0.0102889	-0.0247835	0.0314502	0.304334	0.299481	-0.00233795	0.0814081	0.0153983	0.110773	-0.0263142	0.634762	0.0685026	0.00236733	-0.0611571	0.0162752	-0.0295917	0.556683	0.421515	-0.0184176	-0.0279263	-0.26729
ENSG00000184470	0.0416738	-0.114791	-0.0104339	-0.0158648	-1.47023	-0.0514354	-0.0281269	-0.0100148	-0.563153	-0.389765	-0.0422083	-0.178701	-0.338079	-0.0243854	0.00634432	0.00299101	-0.0314055	-0.0214426	0.00503132	0.0466152	-0.0748401	-0.0377589	0.121352	0.00865349	-0.0226493	-0.0327754	1.81331	0.011021	0.0671162	-0.0225703	0.0309909	-0.626219	-0.872175	-0.00506347	-0.517459	-0.269417	-0.45855	-0.026659	-0.732545	-0.976782	0.00192099	-0.140132	-0.419556	-0.0293038	-0.137132	-0.0166783	-0.0185963	-0.0257133	-1.13286
ENSG00000196562	0.0415371	-0.0234406	-0.00928018	-0.015364	-0.610743	-0.0513871	-0.028022	-0.0105777	-2.71673	-0.77696	-0.0423282	-3.66438	-3.0006	-0.0253935	0.00591161	0.00104013	-0.0305769	-0.0202254	0.383511	-3.14158	-0.133419	-0.0381623	-3.57053	0.00895562	-0.0219603	0.648744	-0.343632	0.0113575	-0.167622	-0.0226616	0.0302595	-0.149386	-0.878925	-0.00508158	-0.0382763	-0.123582	-0.158232	-0.0263451	0.0685516	-2.01732	-0.00763084	-0.12222	-1.0574	-0.0297172	-3.91813	0.192457	-0.0184285	-0.0324248	-0.641569
ENSG00000196296	0.0424011	0.00257112	-0.00799282	-0.0182763	-0.261156	-0.051386	-0.0280434	-0.010923	-0.194277	0.196191	-0.0421568	0.176853	0.448354	-0.024733	0.00656684	0.00129317	-0.0319714	-0.0204445	0.0449157	0.0803824	-0.0577654	-0.0376255	0.554138	0.00929668	-0.0223083	0.0151676	0.177888	0.0163988	-0.00192865	-0.0241674	0.0311619	-0.295045	-0.0244382	-0.00450439	-0.221474	-0.0882388	-0.0410508	-0.0264718	0.0490308	0.0980129	0.00136647	-0.0879704	-0.409624	-0.0298832	0.128139	0.073863	-0.0184924	-0.028002	-0.142663
ENSG00000168282	0.0420944	-0.00645862	-0.00770741	-0.0192197	-0.168104	-0.0513757	-0.0312928	-0.00807545	0.478301	0.0920157	-0.0418402	-0.160834	0.285193	-0.0243522	0.00519811	0.00111108	-0.0321371	-0.0175357	-0.115978	-0.39724	0.0267188	-0.0371316	0.940429	0.0127745	-0.0234097	-0.299798	0.262379	0.0123448	0.0565502	-0.0235049	0.03118	0.138553	4.53604	-0.00446924	0.212802	0.112325	0.0812447	-0.0262857	-0.567776	0.672801	0.0029052	-0.00812224	0.0867079	-0.0308498	0.00733208	-0.291003	-0.0183861	-0.028943	0.0768971
ENSG00000112531	0.0442333	-0.244266	-0.00143812	-0.0205555	1.23668	-0.0513234	-0.0278792	-0.00787889	0.427355	1.13487	-0.0420328	0.0502858	0.310832	-0.0248758	0.00700279	0.00216999	-0.0333613	-0.0208333	0.0934555	0.215942	-0.0954717	-0.0374448	0.20906	0.010226	-0.0235846	0.452225	-3.66021	0.0236021	0.0247727	-0.0240499	0.0316206	0.711688	0.0623044	-0.00394221	0.608901	0.215509	0.534064	-0.0262545	0.0246737	0.48739	-0.000381732	-0.050627	2.17514	-0.0286616	0.423642	0.777162	-0.0182813	-0.0297148	1.59416
ENSG00000241878	0.0417832	-0.0374113	-0.010244	-0.0155082	-1.57101	-0.0514667	-0.0281014	-0.0121789	0.871136	-0.507393	-0.0423263	0.947829	0.648833	-0.0243987	0.0111281	0.000364487	-0.0327225	-0.0196195	-0.16793	0.210558	-0.0809072	-0.037071	0.132848	0.00924736	-0.0239693	-0.446564	0.765743	0.0177717	0.0372201	-0.0247295	0.0309236	-0.410932	-0.158438	-0.00464511	-0.28835	-0.24409	-0.391036	-0.0266184	0.0131836	-0.725278	0.00387482	-0.0602735	-0.230607	-0.0297746	0.360089	-0.457655	-0.0185468	-0.0273335	-0.76355
ENSG00000145623	0.0434053	0.021482	-0.00615832	-0.0219617	1.04011	-0.0513554	-0.0279209	-0.00922406	1.99334	0.295887	-0.0420164	0.170027	1.60642	-0.0248128	0.006638	0.00129957	-0.0385903	-0.0214514	-0.00358591	1.17174	-0.0652234	-0.0382198	1.30972	0.0100748	-0.0213213	0.774562	0.0567002	-0.000780238	-0.0650238	-0.0252908	0.031408	0.457018	0.391759	-0.00459509	0.259676	0.0876027	0.635795	-0.0262668	0.98291	0.950995	0.0010186	-0.0441674	1.80992	-0.0303273	2.06571	0.121451	-0.0190234	-0.028613	1.22877
ENSG00000167258	0.0442011	0.192488	-0.000607748	-0.021683	-0.000894686	-0.0513402	-0.0278911	-0.00729026	0.602399	0.273868	-0.0420284	-0.138279	0.347883	-0.0252085	0.0112598	-0.00187141	-0.0300792	-0.0225229	-0.463581	-0.261658	-0.195582	-0.0377365	-0.26661	0.00962403	-0.0223696	-1.72346	-0.478852	-0.0419092	-0.0420298	-0.0243822	0.0313264	0.567757	-0.492247	-0.0041941	0.538356	0.211492	0.599781	-0.0262506	0.0272129	-0.0770842	0.00149475	-0.053517	1.15028	-0.0292908	0.140803	-5.95943	-0.0182604	-0.0282521	0.44687
ENSG00000145908	0.0419128	0.191188	-0.00905587	-0.0176068	0.459084	-0.051323	-0.0279268	-0.0104642	0.731622	1.22225	-0.0420989	0.854524	1.01922	-0.0241576	0.00954544	0.000982874	-0.0325287	-0.0176679	-0.0559063	-0.217598	-0.0798644	-0.0373683	1.21324	0.00980818	-0.0210809	0.174725	0.388141	0.0141715	-0.0403368	-0.0250198	0.0312422	0.584673	-0.198127	-0.00378299	0.619964	0.162246	0.121448	-0.026286	-0.334995	-0.0184819	0.000682335	-0.0526801	-0.0860868	-0.0294496	0.310637	0.111158	-0.0183659	-0.0275413	0.175995
ENSG00000111203	0.0420367	-0.0913713	-0.0179841	-0.0177757	0.426487	-0.0514178	-0.0280695	-0.0115819	0.0547269	0.493854	-0.042178	0.257602	0.0136977	-0.0248254	0.00727687	0.0010879	-0.0315556	-0.0208318	-0.00703631	0.159148	-0.0419776	-0.0376607	0.240505	0.00901063	-0.022728	-0.350929	0.609827	0.0170662	-0.0118304	-0.0240898	0.0311087	-0.192669	-0.0980983	-0.00421837	-0.23066	-0.13803	-0.0275627	-0.0265486	-0.404211	-0.17375	0.000528583	-0.0554792	-3.18772	-0.0299742	-0.112992	-0.487715	-0.0185755	-0.0258538	-0.0367955
ENSG00000139445	0.0421876	0.0467517	-0.00826782	-0.0186208	-0.16768	-0.0514564	-0.0280633	-0.0121415	-0.19988	0.141479	-0.0422364	0.110625	-1.14057	-0.0249383	0.00690445	0.00188487	-0.0326727	-0.0205269	0.284187	-0.0803915	-0.0490672	-0.0376565	-0.21655	0.0089896	-0.0220417	0.249433	0.295751	0.0143058	0.0121758	-0.0247499	0.0308895	-0.125276	-0.322076	-0.0047545	-0.153069	-0.190843	-0.163971	-0.0270084	0.659802	-0.504788	0.0016844	-0.0540892	-0.495837	-0.0301541	-0.14223	0.400031	-0.0186765	-0.028931	-0.82773
ENSG00000161010	0.041979	-0.100638	-0.0105567	-0.0183186	-0.263205	-0.0514606	-0.0280173	-0.011958	0.340792	0.956344	-0.0422372	0.607286	-0.307151	-0.0245798	0.00704175	0.00105887	-0.0308053	-0.0200421	0.0186128	-0.0791153	-0.0682484	-0.0376402	0.4592	0.00774088	-0.0223654	-0.26362	0.160595	0.0111847	0.0664642	-0.0249365	0.0309014	-0.182396	-0.511394	-0.00466852	-0.0421936	-0.228623	-0.336956	-0.0265832	-0.0963509	-0.767992	0.000755121	-0.0729509	-3.96662	-0.0300029	-0.211999	0.0797462	-0.0169433	-0.0281868	-1.26982
ENSG00000140307	0.0429466	0.121127	-0.00772801	-0.018138	-0.41182	-0.051477	-0.028103	-0.0100254	-0.0817908	-1.08223	-0.0422092	-0.435889	0.0918238	-0.0246803	0.00253758	0.001341	-0.0328458	-0.0196809	-0.0682778	-0.234432	-0.0854327	-0.0374404	-0.612056	0.0107262	-0.024425	-0.108378	0.370757	0.0175857	-0.0564747	-0.0241081	0.0311835	-0.607539	0.178116	-0.00456769	-0.355962	-0.16666	-0.0716232	-0.0265742	-1.53962	-0.325266	0.00100473	-0.0863185	-0.0461066	-0.0341066	-0.202786	-0.511882	-0.0195258	-0.0275014	-0.63512
ENSG00000111665	0.0415157	-0.102735	-0.00974901	-0.0181389	-1.19922	-0.0513713	-0.0280818	-0.0112849	-0.539101	0.0958937	-0.0422429	-0.174898	0.255526	-0.0238056	0.00610541	0.00145108	-0.032985	-0.0203287	-0.258098	-0.694675	-0.097868	-0.0380386	-0.30246	0.00745933	-0.0227298	-0.0222387	1.16348	0.0126058	0.0500298	0.0199827	0.0309264	-0.328931	-0.420215	-0.00502496	-0.300495	-0.173804	-0.445803	-0.0266115	-3.96704	-1.77643	0.00147908	-0.107088	-3.93006	-0.0308954	-0.942852	-0.510913	-0.0185958	-0.0298123	-1.69782
ENSG00000142552	0.0424102	-0.0149966	-0.00805477	-0.0181114	-0.254581	-0.0514242	-0.0280442	-0.0105199	-0.429681	0.168191	-0.0421814	0.0391898	-0.862314	-0.0247656	0.00654364	0.00129903	-0.0320951	-0.0206689	-0.0102455	-0.5243	-0.0749567	-0.0376763	-0.230591	0.00964764	-0.0219186	0.173526	0.107269	0.0158921	-0.0189718	-0.0240107	0.0310519	-0.127759	-0.15414	-0.00456506	-0.406552	-0.135516	-0.0719844	-0.0266195	-0.0963285	-0.172214	0.00100888	-0.0742583	-0.37288	-0.0302047	-0.217388	0.12482	-0.018592	-0.0283499	-0.740889
ENSG00000249915	0.0421838	0.0591942	-0.0076386	-0.0191196	-0.214929	-0.0513803	-0.0277836	-0.0107475	1.00549	0.795887	-0.0421853	5.22081	0.113468	-0.0247424	0.0072612	0.00108678	-0.0318234	-0.020995	-0.0750624	-0.0336389	-0.0866525	-0.0375127	0.524444	0.00893987	-0.0214437	-0.330136	0.398901	0.0153228	0.0164822	-0.0238408	0.0311062	0.444965	-0.239281	-0.00435988	0.0959017	0.0304922	-0.178604	-0.0263666	0.597553	-0.651875	0.00136235	-0.0812871	-0.509524	-0.0299429	-0.198194	-0.196799	-0.0184171	-0.0284921	-0.158856
ENSG00000082146	0.0413836	0.0856231	-0.00708209	-0.0182021	0.713615	-0.0513633	-0.0279222	-0.00591243	-0.398717	0.0318095	-0.0420465	-0.0106043	-0.348221	-0.024363	0.00604161	0.00109631	-0.0348242	-0.0199953	0.141361	0.072521	-0.117713	-0.0376333	-0.379843	0.00818786	-0.0188698	0.330528	-1.18173	0.0230567	-0.140534	-0.0254925	0.0314153	0.0549004	0.426582	-0.00437546	0.063018	0.0444438	0.103889	-0.0252915	-0.0140015	0.1622	0.000340441	-0.112526	0.191854	-0.0310648	0.0748944	0.570163	-0.0183933	-0.028734	1.06609
ENSG00000162836	0.0420941	0.0513425	-0.00799537	-0.0185735	-0.0864619	-0.0514316	-0.0280556	-0.0113715	-0.794288	0.223455	-0.042236	-0.124315	-0.860089	-0.0247413	0.00583104	0.000357521	-0.0306667	-0.020076	0.352143	-0.161344	-0.0983004	-0.0376844	0.083502	0.00767081	-0.0218831	-0.0176425	0.269106	0.0141703	-0.0175699	-0.0243192	0.0311401	-0.311181	-0.634753	-0.00423377	-0.31789	-0.199595	-0.0762812	-0.0265645	0.0775789	-0.529036	0.00361402	-0.147347	-0.794944	-0.0307513	-0.614612	0.202487	-0.0186286	-0.0292385	0.00297215
ENSG00000071537	0.043735	0.274566	-0.00304108	-0.0186463	2.1443	-0.0513186	-0.0278584	-0.0087584	1.6769	1.30976	-0.041899	-0.0771096	1.27516	-0.0248919	0.00837526	0.00241843	-0.0320632	-0.0184701	0.0660402	0.747106	-0.079319	-0.0373949	2.21348	0.0133281	-0.0214162	0.160126	-0.910429	0.0210797	0.0112454	-0.0230488	0.0315662	0.75758	0.68596	-0.00389795	0.720322	0.231448	0.445859	-0.0261975	1.05816	1.16113	0.00202771	-0.118701	4.14299	-0.0296027	0.439846	0.122024	-0.0183047	-0.0281177	1.53999
ENSG00000203896	0.0423958	-0.0401314	-0.00809302	-0.0176934	-2.57298	-0.0514146	-0.028041	-0.0106561	0.174849	0.116851	-0.0421807	0.0906452	-0.0799337	-0.0247199	0.00692819	0.00107781	-0.0322116	-0.0206239	-0.00858707	0.221471	-0.055497	-0.0375299	0.299272	0.00942477	-0.0223369	-0.0104806	0.110466	0.0170902	-0.0155961	-0.0237864	0.0310996	-0.0838138	-0.171541	-0.00448926	-0.238678	-0.158073	-0.0963749	-0.0266242	-0.0989577	-10.4638	0.00152987	-0.0804877	-0.374066	-0.0300959	0.101465	-0.097476	-0.018559	-0.0282388	-0.322399
ENSG00000198720	0.0415678	-0.164641	-0.0102619	-0.0192528	-0.590461	-0.0514795	-0.0280869	-0.0120168	-0.211618	-0.00134629	-0.042292	-0.389016	0.687378	-0.0252037	0.00448586	0.000180823	-0.0338118	-0.022343	-0.205049	-1.13104	-0.127324	-0.0375683	-0.278794	0.00890871	-0.0230228	0.23163	1.31358	0.0129965	-0.0129319	-0.0248398	0.030911	-0.390304	-0.798377	-0.0054834	-0.583774	-0.170732	-0.791147	-0.0266209	0.174154	-2.68451	0.000320856	0.0649663	-3.59877	-0.0302865	-0.337855	1.23777	-0.0186182	-0.0301385	-1.07859
ENSG00000163848	0.043476	0.0962544	-0.00778724	-0.0173753	0.526601	-0.0513199	-0.0278652	-0.00990022	0.584867	0.360521	-0.0420476	-0.143105	0.228712	-0.0249875	0.00766351	0.000209632	-0.0326887	-0.0201625	-0.0655709	0.350575	-0.0781889	-0.0374458	0.00258046	0.00906373	-0.0212124	-0.0594887	-0.570339	0.019883	0.021307	-0.0236055	0.031481	0.595684	0.55264	-0.00401595	0.694887	0.159985	0.504762	-0.026239	-0.0869624	0.376263	-0.000421767	-0.122828	2.83475	-0.0296329	0.280562	0.0134625	-0.0183063	-0.0285645	1.09982
ENSG00000166831	0.04208	0.0595513	-0.00931044	-0.0170853	0.187521	-0.0514163	-0.0281171	-0.0110363	-0.138849	-0.313756	-0.0422775	0.0518201	0.883852	-0.0248641	0.00647824	-0.000134187	-0.0322647	-0.0202874	0.0776902	-0.0157593	-0.100231	-0.0378886	0.44202	0.00992445	-0.0223873	0.185628	-0.00982891	0.0165393	0.0301993	-0.0239226	0.031162	-0.217631	-0.126679	-0.00610516	-0.331285	-0.0543669	-0.177086	-0.0257232	-0.0362746	0.112475	0.000926268	-0.0685207	0.00521464	-0.0303862	0.173405	0.297989	-0.0185172	-0.0293412	0.378606
ENSG00000130856	0.0435429	-0.0227579	-0.0061166	-0.017774	0.475473	-0.0515269	-0.027887	-0.00978787	0.610208	0.507564	-0.0421204	0.118185	0.496891	-0.0253611	0.0086599	-0.000618174	-0.0317231	-0.0213566	0.0170705	0.476315	-0.113604	-0.0377939	0.223369	0.00819372	-0.0214331	0.304608	-0.128142	0.0163039	0.0278249	-0.0232647	0.0314475	0.648126	-0.197747	-0.00462929	0.727758	0.180614	0.198091	-0.0262577	0.953701	0.0966045	-0.000393547	-0.0931033	0.22261	-0.0284978	0.177667	-0.0400162	-0.0183011	-0.0288068	0.289335
ENSG00000108861	0.0440452	0.0662738	-0.00761005	-0.0191505	-0.17631	-0.0513645	-0.0279398	-0.00541541	1.67379	0.0198162	-0.0419277	0.151001	0.629032	-0.0245104	0.0088464	0.00111106	-0.0319572	-0.0175258	0.412831	2.01942	-0.00794481	-0.0372912	1.16535	0.00745803	-0.00947607	-0.288653	0.414546	0.0208922	0.20815	-0.023801	0.0312993	0.165539	0.525119	-0.0049539	-0.0870343	0.0269603	-0.0335238	-0.0264103	1.56408	1.1076	0.00198333	-0.0854061	0.638901	-0.0287911	2.59676	0.195928	-0.0184541	-0.0286354	0.323029
ENSG00000285077	0.0424991	-0.0108382	-0.00789702	-0.0182181	-0.0859145	-0.0513995	-0.0280603	-0.0105371	0.160201	0.175518	-0.0421179	0.0403473	0.496373	-0.0247336	0.00694578	0.00129515	-0.032432	-0.0204469	0.0143195	-0.0625536	-0.0673359	-0.0375612	0.0273687	0.00957201	-0.0219919	0.0454048	0.0403347	0.016672	-0.0114633	-0.024476	0.0312082	-0.0467815	-0.0160347	-0.00441465	-0.049337	-0.0835491	0.058749	-0.026484	-0.0725002	-0.0254718	0.00151608	-0.0700698	-0.23179	-0.0301397	0.112815	0.0185636	-0.0185088	-0.0284274	-0.0820931
ENSG00000117425	0.0423064	-0.075613	-0.0066207	-0.0183523	-1.19665	-0.0514437	-0.028076	-0.0104765	0.186405	0.202273	-0.0421475	0.127445	1.31523	-0.0247821	0.00691156	0.000942298	-0.0328378	-0.0204387	-0.0478042	-0.0503843	-0.0598101	-0.0377024	1.94133	0.00961236	-0.0221021	-0.00666027	0.308045	0.017454	-0.013601	-0.0249158	0.0309961	-0.222588	-0.234453	-0.00481976	-0.176632	-0.25266	-0.170783	-0.0265646	-0.0765774	-0.257666	0.000941561	-0.082871	-0.800314	-0.0300985	-0.0392562	-0.0322988	-0.0185257	-0.0287413	-0.583978
ENSG00000164244	0.0437244	0.132191	-0.00536762	-0.0169704	-0.0241785	-0.051281	-0.0278881	-0.00662311	1.55551	1.0128	-0.0420254	0.200445	0.823098	-0.0251458	0.00687256	0.00343021	-0.0305115	-0.0154157	0.13042	1.64865	-0.0791557	-0.037555	1.16989	0.00871371	-0.0213699	0.366122	-2.72225	0.0190768	-0.100504	-0.0234867	0.0312272	0.594123	0.601555	-0.00412571	0.557198	0.252575	0.740409	-0.0262433	0.144923	1.15638	0.00235855	-0.16935	1.51557	-0.0292589	0.0491201	-0.210025	-0.0183064	-0.0293226	1.13492
ENSG00000181220	0.0434078	-0.0829855	-0.00797624	-0.0187983	-0.126993	-0.0514027	-0.02803	-0.00915461	0.20579	-0.0923482	-0.0414011	-0.060104	0.632527	-0.0245264	0.00843064	-2.44846e-05	-0.0339849	-0.0190502	0.0864762	0.228388	-0.111981	-0.037426	0.201156	0.0105534	-0.022513	-0.0203196	0.799698	0.0171054	0.0315998	-0.0244153	0.0313025	-0.180885	0.14339	-0.00489741	-0.153803	-0.103009	-0.0545349	-0.0264569	0.128528	-0.147615	0.0034572	-0.0970685	-0.0367095	-0.0259956	0.146674	-0.445849	-0.0184593	-0.0287011	0.0218813
ENSG00000240445	0.0432615	-0.0427818	-0.00730376	-0.0181501	0.533998	-0.0513385	-0.02789	-0.0108277	0.200553	0.302161	-0.0421304	-0.141822	0.475333	-0.0251282	0.00831018	0.0015714	-0.0317222	-0.0215744	0.000264745	-0.115922	-0.0672567	-0.0376869	0.212428	0.00967552	-0.022355	-0.0233425	-0.296422	0.0176909	-0.0384407	-0.0239506	0.0313661	0.37625	0.0821753	-0.0047199	0.577983	0.196692	0.159122	-0.0263151	0.45287	0.098198	0.00101665	-0.0929132	0.564164	-0.0297383	-0.0154577	-0.243437	-0.0183599	-0.0286212	0.677072
ENSG00000164040	0.0412701	0.121479	-0.0091538	-0.0178765	0.0608495	-0.0514101	-0.0279906	0.0135846	-0.339797	0.306184	-0.0420531	-0.0411991	-0.536683	-0.0274291	0.00766769	-0.00136466	-0.0321778	-0.0198483	0.165617	0.616143	-0.0308435	-0.0374097	-0.373599	0.0109643	-0.0230108	0.0596584	-0.280176	0.0161224	-0.0122528	-0.0246478	0.0313055	-0.162451	0.571627	-0.00116645	-0.00789238	0.00607532	-0.0241687	-0.0263212	0.0985043	0.607901	7.23602e-05	0.0473838	0.314815	-0.0301429	-0.0745813	-0.020525	-0.018402	-0.0284479	0.176778
ENSG00000105373	0.0437799	-0.176179	-0.00791234	-0.0109464	0.522378	-0.0514083	-0.0280578	-0.00927121	0.170109	0.618994	-0.042065	-0.117329	0.511873	-0.0240498	0.00197128	0.00864733	-0.0280969	-0.0193508	-0.188625	0.870272	0.000819282	-0.0376701	1.06334	0.0113196	-0.0224171	0.258452	0.887968	0.016361	7.58326	8.64912	0.031216	-0.498178	0.151556	-0.00528775	-0.936546	-0.225486	-0.194659	-0.0266985	0.456869	0.105646	0.00493289	2.89978	-0.212815	-0.0298758	0.510705	0.598587	-0.0186258	-0.0286592	-0.284275
ENSG00000197530	0.04175	-0.0755556	-0.0130361	-0.0172534	-1.00211	-0.0514435	-0.0280813	-0.013426	0.099071	0.804525	-0.04211	-0.061072	0.304614	-0.024476	0.00302094	0.000164789	-0.0314852	-0.0214382	-11.5937	0.863552	-0.072944	-0.0377161	1.41613	0.0104125	-0.023015	0.00434225	4.21085	0.0276238	0.099846	-0.0239816	0.0308579	-0.235262	-0.672884	-0.00497402	-0.609573	-0.236674	-1.05161	-0.0266636	-0.516636	-4.00708	0.00197004	0.15428	-3.73066	-0.0290279	-0.145629	0.373828	-0.0186093	-0.0290938	-0.977168
ENSG00000104497	0.0429617	-0.019594	-0.0078221	-0.0186099	0.423278	-0.0513657	-0.0279525	-0.0104265	0.650072	0.23797	-0.042087	-0.00536773	1.36183	-0.0246414	0.00710686	0.00160386	-0.0323249	-0.0202606	-0.0392351	0.29323	-0.0655775	-0.0375723	1.17627	0.00970958	-0.022026	-0.0939825	-0.0098811	0.0147428	-0.00125723	-0.0239069	0.0313391	0.142642	-0.107919	-0.00447077	-0.0377947	-0.0269978	0.155055	-0.0264508	-0.0176891	0.102463	0.00125438	-0.0770184	0.0835745	-0.0301063	0.298155	0.0580456	-0.0184125	-0.0283125	0.396081
ENSG00000149273	0.044199	0.0243707	-0.0115544	-0.0135419	-0.195877	-0.0514188	-0.028089	-0.0104268	-0.56394	-0.127315	-0.0422355	-0.249594	-0.152633	-0.0253105	0.00223584	-0.00849838	-0.0355084	-0.0191668	3.30683	0.0643863	-0.111232	-0.0380723	-0.155782	0.0176141	-0.0232296	0.190124	-0.910785	0.00564201	-0.0699686	-0.02349	0.0310847	-0.838186	-1.22777	-0.00471285	-0.433871	-0.293005	-0.887085	-0.0266419	-0.460469	-0.12728	0.0162063	-0.13193	-0.704144	-0.0313619	-0.384609	0.846817	-0.0186282	-0.0292933	-1.2566
ENSG00000114861	0.0426547	0.00401486	-0.00790225	-0.0196565	0.800056	-0.051422	-0.027978	-0.0112412	-0.573464	0.134769	-0.0421366	0.0366076	-0.192072	-0.0244459	0.00654456	0.00161684	-0.0337693	-0.020715	0.0356354	-0.314187	-0.0437553	-0.037248	-0.432372	0.00903908	-0.021652	0.134661	-0.265845	0.0234267	0.0514882	-0.0236648	0.0312456	-0.0290491	-0.128956	-0.00396753	0.103113	0.0132665	0.348551	-0.0264134	-0.534296	0.0674053	0.000250948	0.0100845	-0.10927	-0.0312109	-0.112112	0.296593	-0.018433	-0.0282844	0.210014
ENSG00000106004	0.0414228	-0.438148	-0.0113163	-0.0178935	0.627986	-0.0513949	-0.0279104	-0.0125207	-1.57755	0.954301	-0.0418236	-0.385682	-2.45801	-0.0239533	0.00436198	0.00339282	-0.0283798	-0.0225287	-17.9292	-2.6956	-0.155249	-0.0374809	-3.30328	0.0103018	-0.0217762	-0.772568	5.71216	0.0172695	0.0430523	-0.0239213	0.031033	0.137536	-0.0529597	-0.00423982	0.0094726	0.119321	0.331817	-0.0264632	-9.08589	-0.952396	0.00344675	7.09259	-1.76731	-0.0301761	-0.152413	-4.27424	-0.0184329	-0.028425	0.901233
ENSG00000243477	0.0424086	0.049298	-0.00740909	-0.0182737	-0.0143726	-0.0513921	-0.0280673	-0.0103045	-0.0903165	0.0834045	-0.0420801	-0.128753	-0.864512	-0.0247174	0.00727912	0.00138681	-0.0322457	-0.0203946	0.0940501	-0.0316409	-0.0513529	-0.0376556	-0.512416	0.00971668	-0.0222686	0.142895	0.0938155	0.0164368	-0.0242466	-0.0245828	0.0311792	-0.274196	0.00828283	-0.00449975	-0.285252	-0.131105	-0.144002	-0.0265373	0.0704749	0.0120141	0.00170527	-0.0601274	-0.109752	-0.030038	-0.251236	0.110479	-0.0185153	-0.0281445	-0.298349
ENSG00000172828	0.0420788	0.000111858	-0.00927993	-0.0184754	-0.551484	-0.0514218	-0.0280764	-0.0123449	-0.0461451	0.0720005	-0.0422708	0.151196	-1.23151	-0.0245037	0.00680982	0.00131345	-0.0325205	-0.0204523	0.0817827	-0.84024	-0.0659657	-0.0375149	-0.404413	0.00914041	-0.0221284	0.0469701	0.821791	0.0123494	-0.0475659	-0.0246482	0.0309902	-0.255908	-0.421151	-0.00466894	-0.278945	-0.239702	-0.386664	-0.0266291	0.0603723	-0.628231	0.00135782	-0.0664508	-1.02737	-0.0284118	-1.74246	0.450114	-0.0186406	-0.029016	-1.21693
ENSG00000011426	0.043617	0.353508	-0.000319775	-0.0158425	-0.418696	-0.0513448	-0.0278715	-0.00762652	0.815579	0.303747	-0.0420354	0.167347	0.816939	-0.024835	0.0093848	-0.000885028	-0.0342524	-0.0187825	-0.252318	0.749523	-0.155494	-0.0372504	-0.0296423	0.00871233	-0.0216606	-0.482564	-0.789591	0.0263335	-0.050028	-0.0207059	0.0314831	1.03164	0.325106	-0.00382484	0.686926	0.239291	0.853186	-0.0262001	0.524815	0.259045	0.000317553	-0.112548	1.12388	-0.0292761	0.836398	-1.38993	-0.0183002	-0.0293242	1.33191
ENSG00000146072	0.0437345	-0.207364	-0.00425469	-0.0183688	-0.334816	-0.0513569	-0.0279171	-0.00857417	-0.169446	0.0941063	-0.0420509	-0.299664	-1.10031	-0.0251087	0.00824159	-0.000192947	-0.0315417	-0.0201134	0.144987	0.267159	-0.135337	-0.0374732	-0.86327	0.00973033	-0.0231159	0.328933	-0.241357	0.0128274	-0.0945321	-0.0262926	0.0316987	0.309323	0.109806	-0.00423882	0.20406	0.169213	0.150095	-0.0261838	-0.231569	0.0556168	0.00173755	-0.0692421	0.475702	-0.0302502	0.468898	-0.116687	-0.0183345	-0.0291741	0.809423
ENSG00000009335	0.0441462	0.246762	-0.00287718	-0.0150415	-0.124877	-0.0513774	-0.027918	-0.00887846	0.402023	-0.0299999	-0.0419559	-0.408471	0.32235	-0.0249142	0.00824986	0.00166617	-0.0316418	-0.0208961	-0.116787	-0.136348	-0.0477517	-0.0375762	-0.164202	0.00903018	-0.0214624	-0.265887	-1.11809	0.0224822	-0.0122592	-0.0160387	0.0314942	0.164266	0.194575	-0.00414253	0.258071	0.118529	0.512952	-0.0263378	0.031843	0.331586	0.000447385	-0.0242884	1.19428	-0.0304026	0.26441	-0.933227	-0.0183731	-0.0296224	1.19742
ENSG00000151835	0.0440215	0.235528	0.000860617	-0.0195438	0.612747	-0.0513811	-0.0278695	-0.0079482	0.982406	0.483929	-0.0421293	0.389486	0.952539	-0.0248829	13.7498	-0.00358111	-0.0312116	-0.0208801	0.0881571	-0.0960845	-0.125675	-0.0377032	0.161471	0.00627294	-0.0217459	-0.0280587	-0.0582968	0.0223595	-0.118689	-0.0248444	0.0315219	10.9962	-0.12623	-0.00412809	11.4107	15.021	7.23111	-0.0262183	5.40811	1.26456	0.000781864	-0.0982347	3.21505	-0.0287038	0.319041	-0.124674	-0.0182729	-0.0285208	2.89693
ENSG00000113073	0.042577	-0.0185789	-0.00772411	-0.0180763	0.0325211	-0.0513996	-0.0280099	-0.0103897	0.0239983	0.0360396	-0.0421432	0.0177591	0.0908469	-0.0247844	0.00697797	0.00127168	-0.0323206	-0.0202365	0.0287212	-0.028305	-0.0612986	-0.0375785	0.209173	0.00993476	-0.0220458	0.073281	0.00505208	0.0168723	-0.00917759	-0.0243142	0.0312211	-0.090203	-0.0741258	-0.00453488	-0.0752923	-0.0564816	-0.020871	-0.0264877	0.0229128	-0.0263147	0.00132724	-0.0759669	-0.0364643	-0.0301345	-0.0153309	0.034063	-0.0184809	-0.0284705	-0.0766969
ENSG00000148384	0.0417363	-0.0134144	-0.00299148	-0.0168428	-0.558531	-0.051387	-0.0280137	-0.0111869	0.435481	0.641898	-0.0422195	0.648225	-0.0699159	-0.0246311	0.00514555	0.000754612	-0.0320997	-0.0197182	-0.242755	0.515788	-0.0790504	-0.0368863	-0.104109	0.00527878	-0.0224704	-0.284899	6.51566	0.0169824	0.0978828	-0.0242548	0.0314681	-0.000187069	-0.891341	-0.00480136	-0.148669	-0.0425885	-0.59275	-0.0265037	-0.183632	-0.513817	0.00447045	0.00229594	-3.42428	-0.0291301	0.812255	-0.318877	-0.0184896	-0.0279243	0.0783727
ENSG00000126562	0.042074	-0.0127417	-0.00814764	-0.0173974	-1.03126	-0.0514493	-0.0280399	-0.0118637	0.540427	0.600163	-0.0421724	0.0802066	0.130328	-0.0248379	0.005382	0.000444967	-0.0325923	-0.0206418	-0.0813595	0.137648	-0.0776359	-0.0374474	0.0662428	0.00837841	-0.0229143	-0.220299	0.397012	0.0146074	0.044406	-0.0248721	0.0307685	-0.203093	-0.601306	-0.00463422	-0.0141141	-0.172496	-0.352712	-0.0265696	-0.0265156	-7.75954	0.000752127	-0.0429325	-0.2998	-0.0301319	-0.0997026	-0.471662	-0.0185778	-0.0287532	-0.224829
ENSG00000108773	0.041359	-0.377747	-0.013008	-0.0177872	-1.1771	-0.0514344	-0.0281107	-0.0308924	-0.34316	-0.68522	-0.0422258	0.031491	-1.07459	-0.0237025	0.00902784	-0.00256457	-0.033316	-0.0205144	-0.311167	-0.857059	-0.103741	-0.0374678	-1.69511	0.00641517	-0.0229064	-0.77152	3.14233	0.0108511	-0.0466925	-0.0246345	0.0308689	-0.516782	-0.846844	-0.00448962	-0.406122	-0.197875	-0.822712	-0.0266285	-0.376998	-2.1488	0.0125053	-0.0557392	-2.39484	-0.0287185	-1.08245	-0.400244	-0.0186138	-0.0258181	-0.609629
ENSG00000206503	0.0437647	0.946401	-0.00711097	-0.0188928	-0.2896	-0.0514279	-0.0280886	-0.0131951	-0.0549415	-0.667028	-0.0421998	-0.261988	0.469589	-0.0247093	0.00582336	0.00233812	-0.0331652	-0.0186495	0.0171589	0.409529	0.00965754	-0.0375466	0.226157	0.012516	-0.0225014	0.0597735	0.729533	0.0112314	-0.173146	-0.0216073	0.0310767	-0.588319	-0.425806	-0.00521433	-0.567306	-0.264683	-0.541789	-0.0261823	-2.15383	-0.173613	0.00381321	-0.00259776	-0.32238	-0.0324584	-0.0760083	0.273142	-0.018597	-0.0281403	-1.73088
ENSG00000169057	0.0422645	-0.0191221	0.00271339	-0.00532195	0.0960414	-0.0513873	-0.0282983	-0.00838968	0.284944	-0.156584	-0.042219	-0.11498	0.321099	-0.0262348	0.00873126	0.00146687	-0.0290681	-0.0215143	-0.234851	0.683486	-0.154157	-0.037827	0.266755	0.00898547	-0.023165	-0.660265	0.390477	0.0169455	-0.00290544	-0.0239609	0.0296969	0.0812639	-0.540845	-0.00473653	-0.0226963	0.0447905	-0.203607	-0.0264359	0.592595	-0.19046	0.000602283	-0.0285155	0.401645	-0.0299005	0.110441	-0.605698	-0.0184491	-0.0290231	-0.294055
ENSG00000103326	0.0414398	-0.39415	-0.01492	-0.0190093	-1.01431	-0.0515005	-0.0280878	-0.0105088	0.472231	-0.211778	-0.0421185	-0.191936	-0.0745248	-0.0251107	0.00411526	0.00134325	-0.0284482	-0.0212524	-8.80635	-0.287118	-0.0611151	-0.0376529	-0.284498	0.0047989	-0.0235634	-2.70224	0.505694	0.0184266	0.168414	-0.0230539	0.0309307	-0.451192	-1.26875	-0.00520988	-0.416456	-0.229388	-1.26158	-0.0266901	-0.0543491	-2.94902	0.00139511	0.0636846	-0.790783	-0.029489	-0.293878	-1.61587	-0.0186821	-0.0283778	-1.33477
ENSG00000109133	0.0404907	0.258843	-0.0065074	-0.0173923	1.29146	-0.051365	-0.0279425	-0.00642916	1.37484	0.61635	-0.0419909	0.467176	1.13878	-0.0243935	0.00847903	0.00199639	-0.0266662	-0.0187395	-0.0539197	0.0991236	-0.104535	-0.037027	0.476643	0.00832517	-0.0212734	0.159988	-0.286785	0.0244219	0.0863699	-0.022789	0.0320388	0.261904	5.34673	-0.00371374	0.244279	0.212153	0.543343	-0.0263556	-0.0206229	1.02793	0.0021125	-0.020145	1.91513	-0.0289606	0.846822	-0.300552	-0.0183788	-0.0277431	1.42879
ENSG00000186205	0.0418008	-0.0408206	-0.00830435	-0.0170585	-0.486057	-0.0514385	-0.0280365	-0.0110085	-2.04394	0.21466	-0.0422807	-0.0930972	-3.03132	-0.0244898	0.0066845	-0.000237059	-0.0325009	-0.020451	0.155808	-3.11905	-0.0970904	-0.0378707	-2.39952	0.00871188	-0.0213201	-0.105945	0.0298219	0.0165842	0.0208283	-0.0261587	0.0313654	-0.127561	-0.082118	-0.00443806	-0.161023	-0.00262772	-0.0130534	-0.0264865	-0.748653	-0.395259	-0.000585723	-0.0665507	-0.509372	-0.0302141	-1.64996	-0.207986	-0.0184968	-0.0284587	0.317402
ENSG00000142675	0.0423818	0.00549541	-0.00835938	-0.0183998	-0.574249	-0.0514103	-0.0279893	-0.0103198	0.289063	0.157885	-0.0421781	-0.0162591	1.04182	-0.024778	0.00678781	0.000929187	-0.0322456	-0.0203294	-0.0258286	-0.031417	-0.0664226	-0.0376181	0.417071	0.00940048	-0.0221083	-0.0297026	0.201134	0.0156565	0.000631037	-0.0246886	0.031109	-0.193995	-0.15311	-0.00471761	-0.244868	-0.157947	-0.118941	-0.0265485	-0.246234	-0.153082	0.00158154	-0.0534316	-0.431717	-0.029289	0.13368	-0.168799	-0.0186239	-0.0285167	-0.411938
ENSG00000056586	0.043907	-0.0630453	17.3791	-0.0226874	1.41778	-0.0513192	-0.0278846	-0.00848227	0.405078	0.766611	-0.0415853	-0.270143	0.56129	-0.0250144	0.0105063	0.000197461	-0.0329891	-0.0207504	-0.211167	0.379885	-0.189388	-0.0374019	0.302511	0.00852364	-0.0214543	0.0380112	-1.98138	0.0248089	0.167318	-0.0232704	0.0315157	0.648293	0.834297	-0.00400854	0.56845	0.24803	0.893445	-0.0261867	0.637644	1.47826	-0.000349325	-0.102292	2.44109	-0.0285632	0.801057	-0.225728	-0.0182784	-0.0283369	1.23328
ENSG00000161960	0.0423165	0.0032453	-0.00769405	-0.0182283	-0.631598	-0.0514027	-0.0280179	-0.0111394	0.753745	0.728485	-0.0421424	0.14935	0.187446	-0.0248503	0.00709432	0.00133485	-0.0318003	-0.0203317	-0.138809	0.291761	-0.0650269	-0.0375371	0.735365	0.00892435	-0.0219924	-0.0154957	0.442219	0.0176276	0.0203304	-0.0244858	0.0311317	0.255747	-0.0972643	-0.00458146	0.0556002	0.00229321	-0.0751581	-0.0264219	0.127772	-0.189265	0.00148218	-0.0564061	-0.932578	-0.0297565	0.0833165	-0.0753201	-0.0186292	-0.0282528	-0.0155939
ENSG00000137203	0.0417	-0.202266	-0.00782305	-0.0199661	-0.291518	-0.0514223	-0.0279804	-0.0123843	-0.451505	0.420818	-0.0422336	-0.279475	-0.731897	-0.0252824	0.00967483	0.00124958	-0.0312033	-0.014437	-0.38713	0.142582	-0.0588181	-0.0357311	-0.616614	0.010091	-0.0234628	-0.146165	0.199095	0.019114	0.0591135	-0.0231921	0.031228	0.0375386	-0.075381	-0.00485912	0.00814164	-0.0292144	0.113487	-0.0265366	-0.292335	-0.516498	0.00104026	0.0585824	-0.615954	-0.0300034	-0.651627	0.0981133	-0.0184308	-0.0302878	-0.251999
ENSG00000178385	0.0433033	0.110769	-0.00715408	-0.0189748	1.4353	-0.0513362	-0.0278745	-0.0103082	1.0327	0.421418	-0.0421349	0.0904928	0.391206	-0.0252678	0.00819693	0.00060061	-0.0315496	-0.0211558	0.0524922	-0.0535399	-0.0684577	-0.0375978	0.25477	0.00840411	-0.0225611	0.10107	-0.452718	0.0200408	-0.0290673	-0.0239755	0.0313858	0.799096	-0.130328	-0.00385228	0.393506	0.137762	0.465459	-0.0262718	0.958601	0.619482	0.00798506	-0.0675024	1.24052	-0.0298704	0.0778136	0.00775322	-0.0188039	-0.0288318	1.22591
ENSG00000099219	0.042769	-0.0698585	-0.00865991	-0.0187871	0.88839	-0.0513442	-0.0278496	-0.00913614	0.0249448	0.660508	-0.0419937	-0.133877	-0.466296	-0.0248381	0.00850535	0.00242097	-0.0314593	-0.019647	-0.0975521	-0.546636	-0.0250359	-0.0376411	-0.55705	0.011316	-0.0214149	0.467252	-1.05478	0.0180894	-0.217673	-0.0246847	0.0303329	0.490505	0.77168	-0.00418933	0.788544	0.185808	0.242586	-0.0262809	0.432046	0.362572	0.00518042	-0.0388627	0.749368	-0.0301247	0.0229522	0.137754	-0.0183352	-0.0288999	1.15934
ENSG00000103168	0.0417767	0.00314761	-0.00914153	-0.0177676	-2.12776	-0.0514324	-0.0281363	-0.0107121	0.516849	-0.0278453	-0.042232	3.38574	-0.160556	-0.0251491	0.00770827	0.000911722	-0.0331845	-0.021423	-0.434482	0.0160608	-0.0598654	-0.0375236	-0.14048	0.00619256	-0.023434	-0.832454	0.293725	0.0152205	-0.060059	-0.0250536	0.0307233	-0.267911	-0.277267	-0.00466195	-0.207196	-0.281549	-0.874792	-0.0265756	-0.353997	-2.40378	0.000124869	-0.0823007	-3.13573	-0.0289908	0.111611	-0.396461	-0.018619	-0.0284938	-0.997393
ENSG00000182004	0.0380512	-0.00711238	-0.0114098	-0.0226941	-1.49437	-0.0514576	-0.028096	-0.00894764	-0.726427	-1.86697	-0.0422905	-0.15988	-0.433432	-0.024616	0.00618003	0.00385048	-0.0341418	-0.0214343	0.0210675	-1.19104	-0.0994359	-0.0376311	-0.845083	0.00816182	-0.0186642	-0.194189	0.261222	0.0128996	-0.0417828	-0.026013	0.0310545	-0.534179	0.103373	-0.00472688	-0.439663	-0.205237	-0.168516	-0.0265468	-0.725946	-0.263754	0.000532023	-0.109062	-0.632336	-0.0309967	-0.747756	-0.213238	-0.0185665	-0.0277669	-0.846185
ENSG00000137070	0.0421748	0.0319104	-0.00811874	-0.0181752	-2.0954	-0.0514245	-0.0280821	-0.0114394	-0.343564	0.392596	-0.0422063	0.277739	-0.548576	-0.0256013	0.00652737	0.00152774	-0.0317337	-0.0200496	-0.102295	0.0878811	-0.0581565	-0.0375395	0.292789	0.00932315	-0.0222342	0.116947	0.441525	0.0147341	-0.0205418	-0.024697	0.0309347	-0.124836	-0.2131	-0.00447681	-0.250119	-0.104603	-0.618002	-0.0265407	-0.00839714	-0.66101	0.00131962	-0.0715761	-1.51662	-0.0295327	-0.320844	0.294325	-0.0185805	-0.0279443	-0.181111
ENSG00000135127	0.0431266	-0.0563946	-0.00866404	-0.0180213	-0.858536	-0.0514227	-0.028015	-0.0101781	0.602802	0.211273	-0.0421342	0.1196	0.561726	-0.0246571	0.00722671	0.00153263	-0.0321746	-0.020539	-0.0765538	0.654211	-0.0663696	-0.0377447	-0.107541	0.0100139	-0.0221074	-0.104333	0.441041	0.0163418	-0.0490383	-0.0239653	0.0312663	-0.360848	0.017667	-0.00475794	-0.143959	-0.108003	0.00998424	-0.0266495	0.480104	0.0751516	0.00212597	-0.0639338	-0.461736	-0.0298848	0.390261	0.0918782	-0.018532	-0.0275022	-0.351448
ENSG00000058668	0.0435073	0.00277411	-0.00594603	-0.0188185	0.805825	-0.0513289	-0.0278778	-0.0100321	0.310721	0.70939	-0.0420416	0.0815746	-0.555137	-0.0252818	0.00919364	0.00153645	-0.0314508	-0.0198749	0.102545	-0.233971	-0.056555	-0.0378396	-0.559823	-0.00153456	-0.0226648	0.425194	-0.181716	0.0152826	-0.101173	-0.021336	0.0314397	0.812953	-0.575206	-0.00447514	0.739263	0.2149	0.426853	-0.0262621	0.465115	0.0434435	0.00255604	-0.0877261	1.92554	-0.0306191	0.365676	0.27107	-0.0182788	-0.029409	0.695132
ENSG00000115183	0.043817	-0.301146	-0.00610161	-0.0206849	0.597633	-0.0513353	-0.0278671	-0.00649364	-0.062789	0.70219	-0.0421317	-0.510318	-0.353809	-0.025581	0.006821	-0.000328653	-0.0332214	-0.0262066	0.150451	0.104584	-0.0894205	-0.0380004	-0.256008	0.00802263	-0.0224463	0.868612	-0.513071	0.0181795	-0.0606104	-0.0223581	0.0315377	0.56989	-0.939885	-0.00462203	0.545293	0.188815	0.44191	-0.0262941	0.760238	-0.0545777	0.00220801	-0.0443387	0.392301	-0.0302927	-0.392239	0.179173	-0.0183282	-0.028629	0.0640397
ENSG00000075218	0.0438439	-0.240214	-0.00631331	-0.0178067	-0.811937	-0.0513818	-0.0276756	-0.0106243	0.445049	0.0830631	-0.0421831	-0.120614	0.496913	-0.0254924	0.00922458	0.00862444	-0.0328825	-0.0206576	-0.233785	0.854725	-0.126694	-0.0358218	0.244698	0.00816368	-0.0228335	-0.923556	0.13374	0.00375301	0.229821	-0.0216874	0.0302068	0.0228997	-0.0447037	-0.00436261	0.0610073	-0.0379201	-0.0130738	-0.026349	0.0984897	-0.801376	0.00508668	-0.130703	-0.374842	-0.0293737	0.365737	-0.803549	-0.0184441	-0.0292547	-0.477764
ENSG00000187848	0.0425185	-0.0323495	-0.00776736	-0.0181194	-0.140616	-0.0513981	-0.0280385	-0.0103616	-0.216589	0.000742443	-0.0421566	-0.00658186	-4.49901	-0.0247033	0.00714319	0.00127866	-0.0322767	-0.0204631	0.0246378	-0.123549	-0.0627174	-0.0375852	-2.38036	0.00985276	-0.0219814	0.0519857	0.0640695	0.0167349	-0.0011089	-0.0243065	0.031265	-0.177512	-0.0691941	-0.00448155	-0.229009	-0.10116	-0.0785859	-0.0265113	-0.0372211	-0.00615329	0.00166029	-0.0722438	-0.0498957	-0.0301356	-0.122221	0.0327917	-0.0184587	-0.0283132	0.0578271
ENSG00000087157	0.0418506	-0.388457	-0.00770262	-0.018073	-1.38882	-0.0514598	-0.0280908	-0.0103438	-0.212494	-0.223356	-0.0422084	-0.0989209	-0.37656	-0.0249134	0.00575559	-6.75479e-07	-0.0298651	-0.0221704	-0.020583	0.345847	-0.0716103	-0.0378155	-0.352262	0.00983405	-0.0235565	-0.327448	0.44611	0.0155947	0.00667506	-0.0223703	0.0309262	-0.16039	-0.692541	-0.00469152	-0.370023	-0.176258	-0.437703	-0.0265976	0.176919	-0.332734	0.00152732	-0.120164	-0.752006	-0.0300702	-0.575452	-0.0404995	-0.01858	-0.0286168	-0.483149
ENSG00000070610	0.0415894	-0.0658247	-0.0118832	-0.0198342	-1.01859	-0.0514539	-0.0280621	-0.0126187	0.111826	-0.0304376	-0.042253	0.158334	0.13034	-0.0251367	0.00816608	0.00150871	-0.0312868	-0.0213889	-0.282012	0.468713	-0.132162	-0.0372896	0.546522	0.00888406	-0.0238586	-0.324966	-0.036674	0.0150025	0.0361571	-0.0256889	0.0307847	-0.454087	-0.561795	-0.00402605	-0.432222	-0.225129	-0.508738	-0.0266179	0.307885	-1.29488	0.00230776	-0.112659	-0.996536	-0.0309486	-0.187809	0.206011	-0.0186469	-0.0295869	-0.454667
ENSG00000196642	0.0411001	-0.7696	-0.0180278	-0.0181109	-1.49175	-0.0514762	-0.0281154	-0.0131888	-0.698988	-0.679831	-0.0423469	-0.462308	-0.883991	-0.0243933	-0.00278563	-0.000850541	-0.0325024	-0.0139634	-0.322395	-0.380934	-0.0325391	-0.0375007	-0.747109	0.00867708	-0.0229741	-1.29735	2.28475	0.0104239	0.315223	-0.00653241	0.0308944	-0.611223	-1.2048	-0.00527993	-0.701965	-0.273873	-1.22537	-0.026671	0.115342	-1.94027	0.00440697	0.204576	-1.85063	-0.0283533	-0.462941	-0.0467918	-0.0186648	-0.0169602	-2.16222
ENSG00000185615	0.0422974	-0.0367696	-0.00891661	-0.0176372	-1.00997	-0.0514217	-0.0280924	-0.0116554	2.28363	0.237167	-0.0423036	7.30359	0.0220366	-0.0248317	0.00702427	0.0015237	-0.0321917	-0.0204686	0.161775	0.22401	-0.0544099	-0.03761	2.42963	0.00929682	-0.0224253	0.166879	8.36597	0.0157473	0.0176148	-0.0244639	0.0309795	-0.0382068	-0.155535	-0.00446363	-0.343907	-0.263472	-0.313017	-0.0265687	0.215916	-0.243067	0.00127677	-0.0596922	-0.614958	-0.0298197	0.275287	9.62425	-0.0185812	-0.0282018	-0.25496
ENSG00000153790	0.042298	0.0472947	-0.00698306	-0.018548	1.33488	-0.051359	-0.0279276	-0.0116112	-0.304796	0.134783	-0.0420728	0.0145419	0.434004	-0.0248891	0.00656192	0.00168249	-0.0320094	-0.0204849	0.0349706	0.0555431	-0.0461097	-0.0376768	0.632186	0.0101458	-0.0217622	0.124114	-0.0839394	0.0170024	-0.0247343	-0.0239981	0.0311995	0.00576574	0.0599949	-0.00435482	-0.0494607	-0.074864	-0.0118167	-0.0264737	0.020413	0.182169	0.00206155	-0.0560799	0.0861469	-0.0302342	0.29424	0.0285045	-0.0184731	-0.0286624	0.219875
ENSG00000104549	0.0434692	0.0871371	-0.0103245	-0.0182483	-2.6977	-0.0514189	-0.0279845	-0.0108745	-2.42231	0.410074	-0.0420455	0.0422047	-1.69244	-0.0247204	0.00635745	0.00435065	-0.0336359	17.985	2.99386	-1.21683	4.46584	15.1986	-2.49321	0.00507188	-0.0210191	-0.902088	-2.83581	0.0127666	-0.439416	-0.0258921	0.0316383	0.461734	2.77714	-0.00432516	0.072065	0.0247498	0.336401	-0.0263989	2.58179	4.88513	0.00230614	1.86044	-0.129231	-0.0297779	-0.317949	2.86695	-0.0183686	-0.0292782	0.860283
ENSG00000135409	0.0427513	-0.0241896	-0.00778515	-0.0180219	-0.130341	-0.0513927	-0.0280492	-0.0104838	-0.301352	-0.0360538	-0.0421293	-0.0499551	-0.666433	-0.0247484	0.00676581	0.00128114	-0.0321991	-0.0205052	0.0609725	-0.102479	-0.0643202	-0.0375809	-0.479922	0.0096326	-0.022091	0.0386968	-0.0354191	0.0170147	-0.0100192	-0.0243418	0.0312592	-0.289263	-0.0668036	-0.0046455	-0.185107	-0.156618	0.00206805	-0.0264528	-0.0363932	-0.0314007	0.00159777	-0.0682302	-0.140867	-0.0300819	-0.223694	0.0887321	-0.018504	-0.0285159	-0.196793
ENSG00000072195	0.0419826	0.000914888	-0.009398	-0.0185856	-0.477587	-0.0514347	-0.0281	-0.0118412	0.317979	0.518433	-0.0421116	0.37571	-0.656537	-0.024697	0.00653263	-0.00135809	-0.0321964	-0.0211606	0.173453	0.433667	-0.0603763	-0.0375576	0.212931	0.008433	-0.0224951	0.806661	0.489743	0.0124229	0.0523998	-0.0246708	0.0315324	-0.191652	-0.299684	-0.0047423	-0.448654	-0.164751	-0.496635	-0.0266591	-0.190521	-2.53506	0.00194995	-0.0103602	-0.490663	-0.0300448	0.0568557	0.221648	-0.0186062	-0.029503	-0.885698
ENSG00000106852	0.0429289	-0.0300366	-0.00780312	-0.0180911	0.0293622	-0.0514188	-0.0280103	-0.0109264	-0.186269	0.0768834	-0.0421442	0.0170097	0.127979	-0.0246393	0.00666202	0.00123863	-0.0321363	-0.0203895	0.070095	-0.31951	-0.0806947	-0.0376201	0.10917	0.00927824	-0.0221011	0.121066	-0.0701159	0.0179413	-0.0398207	-0.024181	0.0312043	-0.433691	-0.129434	-0.00432543	-0.31048	-0.112036	-0.00276861	-0.026465	-0.0102326	-0.111935	0.00160866	-0.0557093	0.12486	-0.0301793	-0.283612	0.0731706	-0.0185361	-0.0285744	-0.29708
ENSG00000162231	0.0415265	0.088186	-0.00919898	-0.0175159	-1.2279	-0.0514247	-0.0280266	-0.0124593	1.47644	-0.392145	-0.0417999	2.48362	1.3817	-0.0244879	0.00876141	0.0034635	-0.0319485	-0.0224137	-0.498675	1.87547	-0.0908482	-0.0374181	0.981934	0.00683863	-0.0235626	-0.625366	0.622236	0.0179452	-0.0198632	-0.0212835	0.0309579	-0.282235	-0.122089	-0.00498896	-0.273897	-0.114632	-0.182251	-0.0265224	-0.51381	-0.0286208	0.0022137	-0.137367	-0.0517285	-0.0350758	1.6067	-0.611402	-0.018488	-0.0290434	-0.0327895
ENSG00000135482	0.0420438	-0.0763147	-0.00874241	-0.0175709	-0.144502	-0.0514114	-0.0280087	-0.0108663	0.350163	-0.119708	-0.0422233	-0.100881	0.318955	-0.0248392	0.00717945	0.00157913	-0.0323384	-0.0199729	0.00967859	0.118369	-0.0672822	-0.0377538	0.58011	0.0104246	-0.0228814	0.0878059	-0.0832511	0.0179017	-0.00536258	-0.0246342	0.031236	-0.362507	-0.0227469	-0.00462251	-0.321999	-0.199812	-0.239498	-0.0264893	0.300498	-0.207944	0.00199768	-0.0104647	-0.181563	-0.0299537	-0.239445	-0.160187	-0.018522	-0.0286479	-0.970303
ENSG00000176731	0.0420641	-0.0317008	-0.00924679	-0.0160586	-0.640249	-0.0513846	-0.0280255	-0.0106993	-0.273361	-0.11475	-0.0422581	-0.0823916	-0.0322251	-0.0241685	0.0066887	0.00340629	-0.0317581	-0.0205595	0.0802378	-0.527549	-0.0634246	-0.0376416	-0.457785	0.00836242	-0.0223765	-0.000582673	0.0346052	0.0151924	-0.0566066	-0.0243721	0.0310853	-0.206511	-0.236475	-0.00426576	-0.180657	-0.102019	-0.113512	-0.0265219	-0.0589327	0.0202525	0.00162896	-0.0555544	-0.0163021	-0.0303803	-0.221227	-0.142739	-0.018524	-0.0280901	-0.304634
ENSG00000197818	0.0416934	-0.0300222	-0.00757739	-0.018138	0.325694	-0.0513453	-0.027954	-0.0113744	0.543019	0.388302	-0.0419693	0.230157	0.0283439	-0.024921	0.00842227	0.000841593	-0.0326819	-0.0191329	0.103022	-0.308225	-0.052138	-0.0377833	0.294663	0.0105592	-0.0220101	-0.0388998	0.181049	0.0180244	-0.049989	-0.0239652	0.031089	0.165959	-0.00144629	-0.00462586	0.0194691	-0.101798	0.142922	-0.0264263	-0.0591817	-0.253763	-0.00100241	-0.0662376	-0.184937	-0.0298393	0.258786	0.217783	-0.018478	-0.0273879	-0.318013
ENSG00000168216	0.0419213	0.0104152	-0.00711268	-0.017305	0.00349059	-0.0514268	-0.0280237	-0.00498808	-0.104016	0.47712	-0.0421446	0.0152882	0.536974	-0.0246507	0.00757293	0.000755213	-0.0325305	-0.0200661	-0.0497048	0.578959	-0.0989317	-0.0375266	0.161672	0.0108794	-0.023342	0.0655705	-0.438589	0.0161679	-0.029074	-0.0242218	0.0314409	-0.0703086	0.318808	-0.00438237	0.0641659	0.0175906	-0.204462	-0.0265666	-0.199449	-0.0187512	0.00125346	-0.0236892	0.424565	-0.0298674	0.245744	0.208005	-0.018481	-0.0281294	0.563738
ENSG00000185359	0.0413326	-0.00910557	-0.0102883	-0.000949176	-1.30848	-0.0514391	-0.0281182	-0.0117182	1.67021	-0.276046	-0.042244	0.48576	1.7786	-0.0248754	0.00615073	0.00137585	-0.0301883	-0.0201816	-0.0254085	0.84035	-0.0259692	-0.0372834	1.57797	0.0112317	-0.0229413	-0.770016	4.04203	0.015089	0.0304513	-0.0201845	0.0308328	-0.506819	-0.384772	-0.00513868	-0.501357	-0.234493	-0.903545	-0.0266194	0.31247	-0.400997	0.00291154	-0.0403501	-1.0132	-0.0280102	0.577394	-0.508565	-0.018624	-0.0272323	-1.17568
ENSG00000169020	0.0417709	-0.0402498	-0.010487	-0.0159308	-2.4444	-0.0514528	-0.0280841	-0.0112525	-1.25826	-0.181794	-0.0423154	-0.585197	-1.14999	-0.0248842	0.00666629	0.000239778	-0.0348331	-0.0189737	0.0438862	-0.609622	-0.109706	-0.038065	-1.3845	0.00765492	-0.0236087	-0.109655	0.299326	0.0162887	0.0264643	-0.0259425	0.0309019	-0.894943	-0.148025	-0.00510285	-0.54147	-0.2844	-0.641547	-0.0266611	-0.511079	-0.299146	0.00197615	-0.0959136	-0.965783	-0.0317422	-1.42054	-0.167284	-0.0186372	-0.0281768	-2.97819
ENSG00000171444	0.0431179	-0.0990957	-4.52465e-05	-0.0182249	1.03844	-0.051327	-0.0278541	-0.0160799	0.00828512	0.490964	-0.0420721	-0.292314	-0.712995	-0.0255396	0.0100741	0.000518378	-0.0297015	-0.0200202	0.0905127	-0.695156	-0.105052	-0.0376577	-0.578959	0.00660987	-0.02239	0.284244	-0.982729	0.0172739	-0.0206685	-0.0214684	0.0314151	0.872985	-0.0888311	-0.00424105	0.517137	0.160158	0.309701	-0.0262495	1.09779	0.451925	0.000663781	-0.161775	1.09079	-0.0304665	-0.021657	0.119848	-0.0182578	-0.0295034	0.786296
ENSG00000144034	0.041873	-0.0914356	0.00195022	-0.0171113	-0.6179	-0.0514169	-0.0280594	-0.00908209	-0.0989378	0.0637541	-0.0421075	0.23101	0.323024	-0.024339	0.00112677	0.00505657	-0.0279472	-0.0209668	0.0370349	-0.0945873	-0.0485405	-0.0369473	-0.229569	0.00813861	-0.027834	0.611218	-0.0960623	0.022459	-0.0231195	-0.0299901	0.0313859	-0.319597	0.499809	-0.00386686	-0.143691	-0.0873726	0.0302695	-0.0264944	-0.992582	0.139748	0.000766145	-0.0715836	-0.662086	-0.0307251	0.400461	-0.0540709	-0.0185383	-0.0272888	-0.331151
ENSG00000162650	0.0421934	-0.0728308	-0.00852175	-0.0187681	-0.723436	-0.0514374	-0.0280636	-0.0109876	0.350825	0.12534	-0.0422134	0.272735	0.642362	-0.0246729	0.00691933	0.00105514	-0.032227	-0.0208373	-0.00180411	-0.0939358	-0.0603322	-0.0374645	0.595811	0.00822239	-0.022433	-0.030737	0.768171	0.0156328	0.00658224	-0.0248454	0.0310432	-0.407049	-0.318856	-0.00454785	-0.28607	-0.214473	-0.365862	-0.0266848	-0.000723815	-0.398508	0.0015011	-0.0585302	-0.927513	-0.0296865	-0.00489589	-0.296004	-0.018539	-0.0285293	-0.650905
ENSG00000157538	0.0436325	0.0865393	-0.00912164	-0.0169264	-0.160838	-0.0514087	-0.0280537	-0.0111905	-0.110006	0.054018	-0.0420758	-0.063512	-0.0728196	-0.0248249	0.00911247	0.0016865	-0.0323606	-0.0221459	0.243677	0.67869	-0.0845469	-0.0371688	-0.0145576	0.0113876	-0.0215264	-0.0593596	-0.377715	0.0141883	0.0269885	-0.024539	0.0311389	-0.111846	-0.339853	-0.00519134	-0.0297204	-0.012476	0.0077285	-0.0265282	0.674761	0.179114	-0.000796425	-0.0959912	0.513882	-0.0326327	0.264356	-0.226357	-0.0184892	-0.0287121	0.248151
ENSG00000159433	0.0420812	0.0602144	-0.00743474	-0.0185145	0.191991	-0.0513541	-0.0279246	-0.0116584	0.0271341	0.702958	-0.042244	0.327315	0.249818	-0.0277949	0.00772247	0.000895036	-0.031462	-0.0214616	0.127728	0.531383	-0.0355176	-0.0376926	0.262754	0.00725203	-0.0224692	0.343256	0.156113	0.00168451	0.0264809	-0.0240804	0.0310443	0.356826	-0.469804	-0.00460773	0.219402	0.00506717	0.0537266	-0.0264594	1.03521	-0.0228377	0.000549391	-0.0503649	-0.438388	-0.0296315	0.0356807	-0.0164441	-0.0184948	-0.0286527	0.243539
ENSG00000089220	0.0409271	-1.03844	-0.0113844	-0.00937757	-1.19751	-0.0514592	-0.0281023	-0.0116522	-0.869696	-2.41753	-0.0423602	-0.596542	-0.661955	-0.0152001	0.00363511	-0.00114114	-0.0348992	-0.0245942	-0.209107	-0.484043	-0.170251	-0.0376229	-0.998497	0.0137731	-0.0232269	-0.621019	-0.522647	0.0146959	-0.191798	-0.0237994	0.0310781	-0.569704	-0.673601	-0.00485312	-0.484379	-0.256728	-0.499918	-0.0266088	-0.65658	-0.715399	0.000939163	-0.250678	-1.11891	-0.0308491	-0.638957	-0.625188	-0.0185875	-0.0286538	-0.910135
ENSG00000179104	0.0432749	-0.0445678	-0.00525127	-0.0189376	0.0179161	-0.0513657	-0.0279141	-0.00998536	-1.45869	0.275344	-0.0420966	-0.290056	-1.41688	-0.0252275	0.00669605	0.00104694	-0.031209	-0.0208938	-0.021805	-0.707777	-0.0885255	-0.0376156	-1.25128	0.00941383	-0.0222456	0.117684	-0.44955	0.0325137	-0.0263638	-0.0243106	0.031346	0.408431	-0.454579	-0.00441903	0.649811	0.138725	0.284497	-0.0262336	0.301949	-0.0642534	0.00193566	-0.104284	-0.158947	-0.0301735	-1.40084	0.0264975	-0.0183312	-0.0287095	0.346256
ENSG00000174032	0.0429973	0.0124155	-0.00647684	-0.0173222	0.39249	-0.0513584	-0.0279242	-0.0107108	-1.3365	0.222429	-0.0421385	-0.227947	-1.29049	-0.0247375	0.00747455	0.0017029	-0.0311067	-0.0206077	0.110225	-1.01831	-0.0528802	-0.0375149	-0.931885	0.00936461	-0.0213584	-0.0452648	-0.247448	0.0194992	-0.0624651	-0.0240528	0.0313102	0.562768	-0.140234	-0.00435642	0.310211	0.0672817	0.26476	-0.026355	0.172159	0.111687	0.00014182	-0.1188	-0.239024	-0.0301586	-0.291587	0.122052	-0.0183573	-0.0281166	2.22263
ENSG00000204920	0.041982	0.0566094	-0.00570354	-0.0175133	-0.265457	-0.051388	-0.0280273	-0.0106665	0.484059	0.215316	-0.0422489	0.421339	0.500474	-0.0244777	0.00718729	-0.000388249	-0.0332666	-0.0209323	0.0797785	0.0754136	0.00717167	-0.0376851	0.33614	0.00966962	-0.0210998	-0.046421	0.136518	0.016393	-0.0136526	-0.024831	0.0312507	-0.1633	0.0738998	-0.00478886	-0.115784	-0.0193608	0.0487245	-0.0265321	-0.0968448	-0.148004	0.00164267	-0.0865022	-0.437093	-0.0296159	0.0216194	-0.347311	-0.0180033	-0.0274861	-0.273166
ENSG00000124486	0.0455414	3.09922	0.00442594	-0.0229214	0.948153	-0.0513455	-0.027891	-0.0109308	0.268451	0.567943	-0.0420672	-0.234618	0.341445	-0.0251852	8.4896	-0.00928877	-0.0254085	-0.0350342	-0.367623	-0.639433	-0.0543031	-0.0375208	-0.444529	0.00990115	-0.0211794	-0.331463	0.270472	-0.030716	-0.147988	-0.0229783	0.031549	0.853947	-0.169857	-0.0216512	0.556621	0.265304	1.34254	-0.026246	0.537172	0.151446	-0.000558191	0.0166916	2.79263	-0.0297519	0.151964	-0.4004	-0.0181603	-0.0285284	1.89869
ENSG00000112414	0.0431063	0.00933498	-0.00983174	-0.0198097	1.08639	-0.0513323	-0.0278482	-0.0106725	1.13796	0.242358	-0.0422143	0.144558	1.31083	-0.0254384	0.00758594	0.0010284	-0.0307032	-0.0216471	-0.121123	1.03783	-0.0805984	-0.0377169	1.01443	0.0105449	-0.0214061	0.339895	-0.43783	0.0153871	-0.0168155	-0.0243087	0.0313718	0.489193	-0.0457916	-0.00472243	0.515579	0.22238	0.28364	-0.0262569	5.61053	3.16829	0.00139745	-0.181735	0.740899	-0.0305677	0.726561	0.305494	-0.0183148	-0.0298596	1.73959
ENSG00000038382	0.0441431	0.229207	-0.00345678	-0.0192456	0.66356	-0.0513175	-0.0278734	-0.0078094	0.977252	1.04446	-0.0420691	0.53506	0.79469	-0.0255006	0.01021	-9.32765e-05	-0.0300874	-0.0219713	-0.0304784	1.24946	-0.00190806	-0.0375134	0.498115	0.0054979	-0.0219725	-0.514229	0.459885	0.0172801	0.149614	-0.0253166	0.0313411	0.763603	-1.10798	-0.00437758	0.505059	0.210657	0.630498	-0.0262902	0.173046	0.00652689	0.00107413	0.00862557	2.00764	-0.029142	0.772782	0.0907318	-0.0183023	-0.0287744	0.75639
ENSG00000197451	0.0509303	-0.638952	-0.00219154	0.0145378	0.135704	-0.0515252	-0.0279502	-0.0058058	-0.0425724	0.555281	-0.0396811	0.0259326	0.329277	-0.0237987	0.00181974	-0.00693218	-0.0629626	0.00122235	-2.17212	-0.171363	-0.0366618	-0.0372612	-0.427783	0.0127202	-0.0472256	-3.73211	0.845107	0.0203839	0.114953	-0.0178013	0.0316562	-0.082804	1.00592	-0.00434121	-0.279716	0.0191862	0.641854	-0.0264861	-1.61509	-0.035359	0.00377614	2.68479	-0.506864	-0.0312965	0.367491	0.0994832	-0.0185513	-0.0289019	1.49172
ENSG00000124422	0.0442836	-0.334428	-0.00216028	-0.0186666	0.278822	-0.05136	-0.0279839	-0.0143382	0.0837202	0.233426	-0.0417907	-0.188713	-0.0576839	-0.0265833	0.0122719	-0.00211052	-0.0258246	-0.0150488	0.206855	0.363929	-0.0740976	-0.0376779	-0.307158	0.0117752	-0.0217282	-0.609499	-0.227293	0.0201835	0.143087	-0.0191046	0.0311739	0.0942505	-0.469982	-0.0043102	0.0551923	7.2633e-05	0.171695	-0.0263748	0.414716	0.0193114	0.0514036	-0.124939	0.875981	-0.0293286	-0.0585403	-0.844074	-0.0184446	-0.0299944	0.323162
ENSG00000133874	0.0434897	-0.123412	-0.0135774	-0.000191983	-0.265844	-0.0514425	-0.0280837	-0.0129884	2.27692	0.0237052	-0.0421455	0.103993	3.15287	-0.0252817	0.005579	-0.000175347	-0.033028	-0.01566	-0.114745	2.8258	-0.0492497	-0.037672	1.91406	0.010913	-0.0223224	0.0491419	-0.586899	0.0088394	-0.0851426	-0.0265533	0.0314309	-0.317618	0.227198	-0.00539197	-0.48278	-0.195013	-0.479976	-0.0265755	0.554259	1.27312	-0.00311846	-0.0277547	0.909798	-0.030586	2.21663	0.260366	-0.0185464	-0.029925	-0.278125
ENSG00000204311	0.0424027	-0.0288568	-0.00751412	-0.0182306	0.446741	-0.0513764	-0.0280015	-0.0106352	-0.184078	0.386657	-0.042145	0.0969994	-0.178152	-0.0246239	0.0071125	0.000990935	-0.0322412	-0.0204443	0.0189432	-0.235815	-0.0588174	-0.0376038	0.182273	0.00981521	-0.0219415	0.201822	0.247552	0.0180764	-0.00171098	-0.0243766	0.0312359	0.008651	-0.107747	-0.00441671	-0.00697145	-0.0693057	0.105238	-0.0265454	-0.0346842	-0.0702637	0.00162597	-0.0721986	-0.224293	-0.029952	-0.185235	-0.0662878	-0.0184907	-0.0284357	-0.0533926
ENSG00000164690	0.0427361	-0.0142677	-0.00762355	-0.0180246	-0.062251	-0.0513853	-0.0279817	-0.0105043	-0.0266861	-0.00711141	-0.0421344	-0.0418993	0.0669928	-0.0248048	0.00703335	0.0013029	-0.0324467	-0.0203489	0.0349864	0.105271	-0.0661857	-0.0376059	-0.109182	0.0098118	-0.0220296	0.0287825	0.0795607	0.0167488	-0.0172294	-0.024187	0.0312259	-0.0411049	-0.0152637	-0.00448733	-0.00741218	-0.060861	-0.0570309	-0.0264827	-0.0262301	0.019158	0.00176276	-0.0675156	-0.036422	-0.0301406	-0.0259006	-0.0392308	-0.0184798	-0.0284307	-0.00193422
ENSG00000133657	0.0447639	-0.0794097	-0.00353808	-0.0185898	0.558792	-0.0512177	-0.0278515	-0.00594249	1.67995	0.635568	-0.0444635	0.0680098	1.65242	-0.025299	0.00946955	0.00146125	-0.0307696	-0.021733	-0.298178	0.740392	-0.205197	-0.0374415	0.58852	0.0343332	-0.0208947	0.411429	-3.50574	0.0239577	0.0388753	-0.020255	0.0315306	0.869603	0.412152	-0.00493664	7.45192	0.262634	0.694716	-0.0261938	0.540155	1.39433	0.000713387	-0.271048	3.17245	-0.02997	1.52601	-0.136396	-0.0182591	-0.0296944	1.89331
ENSG00000122565	0.0411748	0.344031	-0.00783976	-0.0175888	0.181459	-0.0513855	-0.0279838	-0.0070779	-0.807788	0.509571	-0.0421458	0.429744	-0.275007	-0.0229686	0.00372764	0.00338086	-0.0588258	-0.0207068	-0.0805974	-1.12446	-0.0437645	-0.0373231	-1.07189	0.0102901	-0.0207224	0.677749	-1.02651	0.021599	-0.0317971	-0.0238575	0.0315735	0.126017	0.377507	-0.00390764	0.247959	0.0629667	0.484885	-0.0263505	-0.638913	-0.279299	-0.000219927	-0.0713146	-0.215482	-0.0269339	-0.624772	0.0767913	-0.0183898	-0.0277032	0.779217
ENSG00000198182	0.0417866	0.141431	-0.00713792	-0.0193697	-0.0898546	-0.0513557	-0.0280479	-0.0108594	-0.126372	0.286408	-0.041999	0.0338421	-0.249138	-0.0245016	0.00758409	0.000518578	-0.0316158	-0.0204193	0.00909911	-0.28628	-0.0161994	-0.0374304	-0.185872	0.0188821	-0.0199643	-0.0353003	0.173679	0.0106922	-0.0165806	-0.0264169	0.0313221	0.0545615	-0.055683	-0.000908372	0.0864129	-0.0339786	0.391415	-0.02636	0.218522	-0.201695	0.000137105	-0.0962401	-0.321384	-0.0297043	-0.121522	-0.199437	-0.0184192	-0.0279916	0.420038
ENSG00000127774	0.0433755	-0.0182499	-0.00916686	-0.0196092	-0.187976	-0.0514648	-0.0281384	-0.0098754	0.127173	-1.08718	-0.0419931	-0.320804	0.167079	-0.0239801	0.00559048	0.000612587	-0.0344993	-0.0224999	-0.0335791	-0.0440329	-0.034252	-0.0376085	-0.046153	0.0109189	-0.0233055	-0.282437	0.411118	0.0123262	0.0638433	-0.0226445	0.0311332	-0.524307	0.159262	-0.00496832	-0.479579	-0.229466	-0.300578	-0.0266859	-1.51411	-0.236118	0.00227068	-0.0134911	-0.722038	-0.0301004	-0.163639	-0.185897	-0.0186394	-0.0286944	-0.51662
ENSG00000144857	0.0422176	-0.0200916	-0.0088307	-0.0191871	-0.163803	-0.0513887	-0.0280163	-0.0115565	0.397909	-0.194823	-0.0421313	0.00197394	-0.40294	-0.025047	0.00641887	0.00120386	-0.0316088	-0.0198293	0.0543864	-0.192417	-0.0592385	-0.0377139	-0.317896	0.00978186	-0.0225144	0.215707	-0.0920034	0.0142232	-0.00808791	-0.0246833	0.0311411	-0.151216	-0.174978	-0.00496061	-0.314593	-0.0440096	-0.0189234	-0.0264526	0.14516	-0.100307	0.00164665	-0.048784	-0.108979	-0.0305378	-0.133507	0.132316	-0.0185209	-0.0287664	-0.190415
ENSG00000044446	0.0426082	-0.0071447	-0.0120919	-0.0169078	-0.47277	-0.0513764	-0.0280295	-0.0100405	-1.12155	0.513038	-0.0424277	-0.257171	-0.744513	-0.0252548	0.00817172	0.00123737	-0.0394684	-0.0165841	0.062187	-1.40779	-0.140968	-0.0379437	-1.22318	0.00880918	-0.0219299	0.776407	0.353913	0.0125417	-0.0177696	-0.0246102	0.0309438	-0.105648	-1.19294	-0.00474678	-0.250322	-0.184187	-0.38416	-0.0264311	0.540187	-1.79952	0.000256599	-0.0622812	-1.77244	-0.029703	-1.99736	0.587598	-0.0185545	-0.0297876	-0.0914685
ENSG00000085788	0.0436395	0.236526	-0.00801704	-0.0184891	0.548105	-0.051362	-0.0279293	-0.0106885	0.0835652	0.433938	-0.0420718	0.132432	0.201445	-0.0248953	0.00634161	0.000462265	-0.0350621	-0.0144251	0.381625	0.812563	-0.0490455	-0.0375088	0.346144	0.00478926	-0.0220047	0.27287	-0.603479	0.0106616	0.0133504	-0.0240814	0.0314042	0.169211	-0.0557681	-0.00437965	0.10885	0.108587	0.132119	-0.0264096	1.05066	0.0781046	-0.000136959	-0.110248	0.361779	-0.0295946	0.722037	0.466753	-0.0184533	-0.0299614	0.695118
ENSG00000112972	0.0438427	8.08528	-0.0279457	-0.0245734	-3.60775	-0.0514258	-0.0279203	-0.0144888	1.74358	1.07243	-0.0418715	4.22067	0.621749	-0.0246218	0.0107556	0.00679908	8.58537	26.2207	12.8181	0.0438183	9.25313	27.9896	0.546788	-27.0224	-0.0192465	0.393587	-0.567225	0.00800973	-0.465565	-0.0324235	0.0317712	1.42097	4.4825	-0.00371183	0.539294	0.136442	0.407624	-0.0262326	13.3581	11.5468	0.00905804	5.48753	1.46822	-0.0594336	3.01046	7.60353	-0.0182318	-0.0252449	1.46856
ENSG00000165355	0.0433283	0.0821219	-0.0079956	-0.0162119	-0.803202	-0.0514187	-0.027881	-0.00905323	0.00127722	0.0409486	-0.042082	0.0939078	0.40565	-0.0246015	0.0077784	0.00187044	-0.0309547	-0.0152827	-0.122082	-0.636933	-0.0710187	-0.0372734	-0.285417	0.00858466	-0.0214596	-0.247593	-0.102721	0.024118	-0.0588571	-0.0234933	0.0314512	0.17892	0.308088	-0.00409539	0.0493762	0.197703	0.224167	-0.026367	0.077601	0.344886	0.00296812	-0.0491854	0.843458	-0.0317761	0.47402	-0.210867	-0.0184204	-0.0297831	0.720534
ENSG00000129315	0.0436911	0.0840114	-0.00508479	-0.0144955	0.577094	-0.051329	-0.0279038	-0.0111819	1.15288	0.479047	-0.0421961	0.0537061	1.07786	-0.0249833	0.00952126	0.00224882	-0.0328316	-0.0218216	0.0634933	0.26724	-0.145342	-0.0373759	0.697868	0.00993415	-0.0207436	0.0891318	-1.77349	0.018099	-0.0975806	-0.0252055	0.0315934	0.701864	0.188992	-0.00399808	0.598535	0.210023	0.709612	-0.026209	0.915256	0.518002	-0.00022896	-0.140978	2.02916	-0.0289841	0.55182	-0.123856	-0.0182447	-0.0287461	1.39737
ENSG00000051596	0.0433283	-0.1787	-0.0107188	-0.0165398	-0.223105	-0.0514487	-0.028085	-0.0117804	-0.16863	-0.680327	-0.0421501	-0.231432	-0.261928	-0.0245766	0.00725133	0.000740961	-0.0325994	-0.0215727	0.0333832	-0.464157	-0.0821174	-0.0378132	-0.780714	0.0093204	-0.0231816	-0.0738777	-0.0385407	0.013326	-0.0495391	-0.0234063	0.0311291	-0.506424	0.0348624	-0.00488668	-0.392251	-0.296935	-0.325027	-0.0265823	-0.508219	-0.320459	0.00244591	-0.0952844	-0.369735	-0.030309	-1.2242	-0.189306	-0.0185977	-0.028662	-0.586242
ENSG00000164136	0.0424611	0.0228221	-0.00759506	-0.0180477	-0.110025	-0.0513894	-0.0280168	-0.0103517	-0.164616	-0.0681056	-0.0421444	-0.011152	0.222787	-0.0248114	0.00694693	0.00142276	-0.0323345	-0.0206247	0.00202628	-0.0452218	-0.0600326	-0.0375538	0.534579	0.010115	-0.0222934	-0.00151683	-0.0431149	0.0169227	-0.0128738	-0.0242451	0.0312532	-0.150287	-0.0612997	-0.00434572	-0.248688	-0.0668492	0.0190162	-0.0264073	-0.00919641	0.0799514	0.00117846	-0.0844125	-0.066529	-0.0301703	0.0543407	0.0206387	-0.0184602	-0.028525	-0.00715222
ENSG00000116981	0.0428036	-0.0165409	-0.00781751	-0.0183777	0.0490766	-0.051397	-0.0280049	-0.0106314	-0.0973088	-0.0136032	-0.0421295	-0.113276	-0.387018	-0.0248275	0.00700533	0.0014112	-0.0325352	-0.0202754	0.0525356	-0.197871	-0.0617823	-0.0376737	-0.244335	0.00965327	-0.0223346	0.168833	-0.157173	0.0175806	-0.00662569	-0.0241184	0.0312749	0.0557909	-0.087632	-0.00477954	-0.0221295	-0.0307483	-0.0120851	-0.026467	0.150091	-0.133492	0.00143871	-0.0930121	-0.0424695	-0.0300778	-0.122404	0.00989274	-0.018493	-0.0285067	0.0567312
ENSG00000177225	0.0413247	-0.0430524	-0.00817568	-0.0216443	-1.3682	-0.0514595	-0.0281139	-0.00729906	-0.70807	0.134073	-0.0423369	0.0376152	-0.860197	-0.0253102	0.00397557	1.42999e-05	-0.033362	-0.0198098	0.041585	-0.634759	0.0202357	-0.0374369	-0.379582	0.00836824	-0.0231244	-0.329881	-0.168993	0.0132586	9.8054	-0.0246393	0.0308442	-0.406959	-1.62246	-0.00499125	-0.406242	-0.247892	-0.687139	-0.0266268	0.206707	-1.23591	0.0015104	-0.126369	-2.21135	-0.028865	-0.93683	0.0605362	-0.0186463	-0.0292253	-1.83026
ENSG00000070778	0.0432884	-0.0535911	-0.00793717	-0.0194488	1.37177	-0.0514855	-0.0278962	-0.0101091	1.61418	0.654961	-0.04201	0.270389	1.13303	-0.0251317	0.00650396	0.000896637	-0.0322997	-0.022436	0.143105	5.39401	-0.0802806	-0.0373406	1.70559	0.00973845	-0.0219772	0.291153	-0.0551236	0.0184999	0.0437463	-0.0242701	0.031375	0.427134	0.43151	-0.00450274	0.290507	0.104682	0.519646	-0.0262936	4.70674	0.0384814	0.00167649	0.0673193	0.836427	-0.0298747	2.26738	0.350233	-0.0183043	-0.0291434	1.65013
ENSG00000068366	0.0438749	0.193777	-0.00324013	-0.0204508	-0.323757	-0.0513609	-0.0279195	-0.0127512	-0.305225	0.236508	-0.0420845	0.109191	1.15514	-0.0254921	0.0068108	0.00100778	-0.032996	-0.0189181	0.189477	-0.0137899	0.0268558	-0.0366141	0.467014	0.00762846	-0.0211132	0.193339	-4.6179	0.0152709	-0.0638945	-0.0251642	0.0315756	0.650279	2.11679	-0.00213838	0.829099	0.212491	0.162708	-0.0262476	5.1617	3.28591	0.000869225	-0.0434111	0.822531	-0.0291981	0.37113	0.277317	-0.0183001	-0.0293399	1.11467
ENSG00000108654	0.0408072	0.0621696	-0.00459931	-0.00852678	-0.74884	-0.0514038	-0.0279783	-0.0196015	0.212653	-0.52841	-0.0422852	0.159167	0.490885	-0.0240595	0.00717958	0.0144998	-0.0358935	-0.0230898	0.205651	-0.168134	-0.131127	-0.0372958	-0.298964	0.0058839	-0.0214043	-0.603088	0.627767	0.0231565	-0.121117	-0.0355877	0.0313322	0.0713998	0.00162338	-0.00376766	0.100848	0.0455294	0.0861963	-0.0264069	-0.0517972	-0.247661	-0.0256754	-0.313842	0.317367	-0.0296086	0.372234	-1.7046	-0.0184037	-0.0366439	0.205353
ENSG00000185950	0.0431949	-0.105067	-0.00594655	-0.0181429	1.62541	-0.0513286	-0.0278549	-0.0105109	-0.15695	1.33385	-0.0419756	-0.0046555	1.77523	-0.0247891	0.00831393	0.00165808	-0.0308523	-0.0205822	-0.0557742	0.346685	-0.0509664	-0.037693	1.0705	0.0105307	-0.0226642	0.0813008	0.0211676	0.0184842	0.0815624	16.0961	0.0316703	0.690267	-0.153769	-0.00465513	0.22752	0.222193	0.235948	-0.0262839	-0.0889158	0.217615	0.00266992	-0.0218423	1.64257	-0.0305633	0.29783	0.0535518	-0.0183605	-0.0288814	3.68221
ENSG00000101972	0.0442606	0.454643	0.00200656	-0.0209853	1.31448	-0.0513281	-0.0278806	-0.00756524	0.527436	0.915489	-0.0420475	0.303522	0.672112	-0.0252732	0.0114107	0.0031862	-0.0357151	-0.0221645	0.704245	0.503499	-0.0797184	-0.0377122	0.188888	0.00997661	-0.0205927	0.0915874	-3.3489	0.0185702	0.0335563	-0.0236917	0.0315842	0.792449	0.0382704	-0.00386781	0.768752	0.252798	1.02394	-0.0262254	0.519815	0.4201	-0.00149009	-0.0366926	2.75263	-0.0299287	0.516129	-0.296273	-0.0182653	-0.032412	1.49551
ENSG00000149503	0.0438255	0.0905949	-0.00515778	-0.0206533	-0.841068	-0.0513474	-0.0279312	-0.0109999	0.953852	0.143927	-0.0421313	-0.729869	0.507153	-0.0259287	0.00487497	-0.00231409	-0.0324173	-0.0170527	-0.200992	0.832148	-0.17987	-0.0376157	-0.0282125	0.00928732	-0.0240221	-1.44144	-0.0739776	0.0249291	0.203446	-0.0229943	0.0311547	0.371762	-0.754054	-0.00542761	0.277039	0.188634	0.115498	-0.0262523	0.543191	-0.451059	0.00257356	-0.0344382	0.124778	-0.0303239	-0.151167	-1.19566	-0.0183332	-0.0299979	-0.377505
ENSG00000240583	0.0425341	-0.0143075	-0.00760792	-0.0183569	0.0240552	-0.0513935	-0.0280015	-0.010408	-0.183583	0.0408229	-0.0421445	-0.0195383	0.21286	-0.0246949	0.00700737	0.0012502	-0.0322655	-0.0203177	0.00700345	0.0353141	-0.0616604	-0.0376214	0.493109	0.00973324	-0.0219448	0.0210702	0.0595071	0.0168079	-0.0112181	-0.024031	0.0311592	-0.0580725	-0.020867	-0.00457856	-0.143114	-0.116164	0.0112783	-0.0265198	0.0442574	-0.0232567	0.00139855	-0.0707332	-0.0299407	-0.0300572	-0.0249056	0.0672285	-0.0184956	-0.0283171	0.0156922
ENSG00000135913	0.043446	0.216815	-0.00506545	-0.0192033	1.14945	-0.0513357	-0.0278908	-0.00872845	1.14755	0.621228	-0.0419529	-0.130415	0.557126	-0.0250622	0.00918702	-0.000142252	-0.0326362	-0.0243766	0.0326709	0.735707	-0.109157	-0.0375154	0.275201	0.0104595	-0.0217139	-0.027532	-0.84053	0.0166086	-0.0106639	-0.0240167	0.0314164	0.765777	0.165571	-0.00427051	0.671516	0.237195	0.47882	-0.0261965	0.64057	0.43899	-0.000104452	-0.0237159	2.55023	-0.029904	0.582283	-0.433634	-0.018289	-0.0287213	0.826281
ENSG00000138759	0.0435686	0.141491	-0.00300611	-0.0190036	1.96227	-0.0513165	-0.0278734	-0.0208494	-0.282567	1.11165	-0.0422165	-0.148813	-0.38782	-0.0255717	0.00759183	0.00114081	-0.0316125	-0.0200456	-0.142459	-0.627752	-0.0858357	-0.0377173	-0.760542	0.00802788	-0.0226102	0.542275	0.327742	0.0125307	-0.0296352	-0.0291845	0.0314071	0.677335	-0.39959	-0.00456329	0.541872	0.200304	0.702992	-0.0263087	1.35442	-0.115655	-0.00183726	-0.00851871	1.63168	-0.0293304	-1.6022	0.550783	-0.0183766	-0.0290004	1.15758
ENSG00000133193	0.0418937	-0.0341296	-0.00776314	-0.018654	-0.121434	-0.0514296	-0.0280405	-0.007198	0.0624243	-0.290537	-0.0420361	-0.100397	0.0287062	-0.0247886	0.0074656	0.00231973	-0.0298126	-0.0199024	0.0290878	0.156516	-0.0381607	-0.0374174	0.0322092	0.0102043	-0.0217846	0.450503	0.0162641	0.0148835	-0.00576482	-0.0240722	0.0311353	-0.0301174	0.0878871	-0.00347634	-0.399779	-0.0308206	0.270492	-0.0264756	0.249364	0.0567017	0.0031195	-0.064765	-0.0406434	-0.0306975	0.212613	0.0671544	-0.0185365	-0.028143	-0.285271
ENSG00000116984	0.0437826	0.497649	27.353	-0.0176818	1.18785	-0.0513125	-0.0278781	-0.0062396	0.205448	0.711973	-0.0420581	-0.118213	0.0683467	-0.0251469	0.0119526	-0.00292028	-0.0279979	-0.0176957	-0.0317493	-0.127358	-0.149357	-0.0377147	0.107748	0.00918337	-0.0232615	0.473887	0.629427	0.0216568	0.00997692	-0.0197545	0.0327218	1.44125	-0.12316	-0.00341518	0.696697	0.270344	0.963641	-0.0261967	2.02881	0.697651	0.000878323	0.0363437	1.99903	-0.0277659	-0.0882554	-0.0643852	-0.0182611	-0.0274178	0.450351
ENSG00000162783	0.0435179	-0.406253	-0.00619603	-0.0190055	-0.409972	-0.0513783	-0.0279631	-0.00800364	-1.20535	0.312906	-0.0419333	-0.220589	-0.00247311	-0.0240162	0.00469777	0.000570436	-0.0322216	-0.0185687	-0.656665	-1.01583	-0.0994602	-0.0374444	-0.762504	0.0115665	-0.021101	-0.683815	-0.325198	0.0225785	0.0938403	-0.0208828	0.033453	-0.199654	0.235251	-0.00416325	-0.175504	0.0260381	0.34665	-0.0263446	-1.68257	-0.0219103	0.00504662	0.0109263	-1.81851	-0.0309567	-0.454576	-0.15861	-0.0184079	-0.0207794	1.60028
ENSG00000146221	0.0424974	-0.0178894	-0.00735538	-0.0178969	0.232003	-0.0513796	-0.0279921	-0.0104908	-0.133044	0.216634	-0.0421436	0.0497995	0.805333	-0.0247301	0.00702884	0.00124203	-0.0319957	-0.0204863	0.0603059	0.171847	-0.0686835	-0.0375769	1.98302	0.00987379	-0.0222319	0.0399167	0.11509	0.0166251	-0.0114601	-0.0241033	0.0312524	-0.108477	-0.125519	-0.00450927	-0.139242	-0.0340147	0.0556334	-0.0264878	0.161773	0.0268669	0.0016579	-0.0720627	-0.110139	-0.0300986	0.082994	0.0576284	-0.0185121	-0.0284866	0.0117631
ENSG00000143933	0.041733	-0.245344	-0.00362171	-0.0134182	-0.136421	-0.0514299	-0.0280806	-0.00522994	-0.615605	-0.0383332	-0.0422035	0.00187256	-0.05766	-0.0236912	0.00804107	-0.00247491	-0.0406159	-0.0212394	-1.13034	-0.691146	-0.0976565	-0.0371418	-0.854073	0.0202609	-0.0216647	0.416365	-0.304443	0.0156899	-0.0229598	-0.0246846	0.0314266	-0.346778	0.480615	-0.00407215	-0.288057	-0.151518	0.250572	-0.0265684	-1.09017	-0.110486	0.00065846	-0.00296612	-0.707993	-0.030024	-0.390534	-0.324659	-0.0186009	-0.0297654	0.37396
ENSG00000117569	0.0419905	-0.02902	-0.00620126	-0.0173945	0.0481792	-0.0513566	-0.0279731	-0.00942822	0.437816	0.699138	-0.0422083	0.457708	0.305715	-0.0245961	0.00705188	0.00130678	-0.0309789	-0.0203001	0.00960181	-0.230223	-0.0539735	-0.0375707	-0.385152	0.00944714	-0.0202487	0.304042	0.219241	0.014848	-0.0226747	-0.0243249	0.0312923	0.608218	-0.198275	-0.00384304	0.715208	0.158319	0.126534	-0.0262587	-0.049551	0.0560718	0.000456204	-0.116156	-0.209404	-0.0300241	0.892794	-0.0546039	-0.018331	-0.0277764	0.0782463
ENSG00000198715	0.0433795	0.0811482	-0.00698531	-0.0168785	-1.89993	-0.0514444	-0.0280884	-0.0110832	-0.174057	0.222868	-0.0421312	0.372587	-0.541371	-0.0243157	0.00652877	0.00194829	-0.0314339	-0.0219775	0.209345	0.305962	-0.052019	-0.037491	-0.228082	0.00921231	-0.0234042	0.0840166	0.143156	0.0135757	0.00541976	-0.0245804	0.031268	-0.446163	0.0377518	-0.00430847	-0.520697	-0.255751	-0.111191	-0.0265917	-0.357163	0.0322635	0.00339725	-0.176139	-0.137595	-0.0311788	0.252054	0.345729	-0.01852	-0.0287247	0.191928
ENSG00000104093	0.0433805	0.071679	-0.00489252	-0.0180291	1.5221	-0.051321	-0.0278795	-0.0110328	-0.0330551	0.523223	-0.0420915	0.117711	0.374751	-0.0251729	0.00791645	-0.000359441	-0.0313196	-0.0207508	0.109966	0.23579	-0.0866298	-0.0387651	0.253078	0.00726774	-0.0204395	0.509266	0.15272	0.0184216	0.000129662	-0.0220484	0.0314995	11.4661	0.238521	-0.00399878	6.58111	0.248564	0.492695	-0.0262089	4.00375	0.853761	-0.000220988	-0.0688825	1.07627	-0.0296046	0.0429433	-0.0623946	-0.0183268	-0.0290888	1.35926
ENSG00000023516	0.0435249	0.181935	-0.00292299	-0.020555	1.21278	-0.051308	-0.0278702	-0.00868732	0.589448	0.367651	-0.0420245	0.093988	0.305287	-0.0249594	0.00800925	-0.000198432	-0.0329747	-0.0200815	-0.174106	-0.270122	-0.103152	-0.0376949	0.182241	0.00830493	-0.0210723	0.0709908	-0.482094	0.0220678	-0.139779	-0.0255325	0.0315695	11.1878	0.391154	8.9626e-05	11.1492	0.272792	0.732321	-0.0264202	0.461848	0.739113	0.000117889	-0.0556331	2.51209	-0.0302764	0.0342034	-0.184461	-0.0184519	-0.0287454	2.18776
ENSG00000055147	0.0418763	0.00201729	-0.00690844	-0.0197365	0.179802	-0.0513503	-0.0279532	-0.00858618	-0.797765	0.0557668	-0.0420374	0.0610627	-0.158237	-0.0244965	0.00797258	0.00274001	-0.0326567	-0.0179646	-0.0274812	-0.611419	-0.0476462	-0.0375567	-0.378217	0.00947906	-0.0209563	0.155989	0.00716555	0.0150261	0.0110514	-0.0242077	0.0313142	0.326831	0.0601183	-0.00447847	0.218815	0.0333167	0.330677	-0.0263448	-0.0561632	-0.0294412	0.000874494	-0.125592	-0.0681891	-0.0289992	-0.227993	-0.134279	-0.0183965	-0.0273368	0.271643
ENSG00000178573	0.042083	0.00755882	-0.0103159	-0.0181096	0.753474	-0.0513333	-0.0278812	-0.0103354	-0.864733	0.963177	-0.0420606	-0.110712	-1.79881	-0.0239629	0.00660993	0.000916381	-0.0319673	-0.019934	-0.13832	-1.01744	-0.0869264	-0.0371966	-1.99105	0.0105009	-0.0219338	0.233746	-0.077574	0.0248957	-0.016497	-0.0229674	0.0314958	0.787336	0.0119018	-0.00396388	0.251937	0.119297	0.296209	-0.026388	0.02821	0.160799	0.000213109	-0.109702	-0.112436	-0.0302132	0.00606601	-0.0175653	-0.0183637	-0.0265254	1.05252
ENSG00000124222	0.0417862	0.106099	-0.00238713	-0.0175497	1.57471	-0.0513367	-0.0279811	-0.0103929	0.537044	0.500548	-0.0421138	0.617176	0.461405	-0.0245964	0.00655353	0.00344016	-0.0324943	-0.020724	-0.112286	0.226913	-0.029892	-0.0373558	0.942991	0.00964181	-0.0218879	0.335839	0.39268	0.0412835	-0.0301852	-0.0338368	0.0311433	0.0332698	0.326381	-0.00434732	-0.0531201	-0.0453059	-0.137787	-0.0264351	-0.234983	0.354064	0.000576681	-0.0156384	-0.376764	-0.0287463	0.082915	0.013909	-0.0184638	-0.0272077	-0.00598988
ENSG00000161091	0.0421649	-0.0737199	-0.00765656	-0.0193943	-1.7275	-0.0514942	-0.0280612	-0.0126595	1.75603	-0.404352	-0.0420632	0.792252	1.11811	-0.0243737	0.00413185	-0.00015216	-0.0310384	-0.020791	-0.659692	-0.257368	-0.0894763	-0.0372122	1.03293	0.00872163	-0.0236531	-0.688881	0.945444	0.0199032	0.0636437	-0.022895	0.0311121	-0.584099	-0.00569605	-0.0047911	-0.501503	-0.201092	-0.376314	-0.0266501	0.0555478	0.254642	0.00399628	0.0362761	-0.551708	-0.029148	0.86542	-0.101816	-0.0185749	-0.0292387	-0.718116
ENSG00000100376	0.0419502	0.162111	-0.00782966	-0.0183308	-0.488964	-0.051407	-0.0280129	-0.0110728	0.081771	0.580155	-0.0421437	0.454962	-0.10489	-0.024511	0.00963578	0.000132701	-0.029356	-0.0207265	-0.039443	0.00998123	-0.0399728	-0.0372071	0.211777	0.00764298	-0.02256	-0.188995	1.46053	0.0178259	0.0593302	-0.025978	0.0310642	-0.19344	-0.340424	-0.00393622	-0.19428	-0.139065	-0.546385	-0.0265616	0.15781	-0.410062	0.000596673	-0.126296	-0.826414	-0.029051	0.231551	-0.221554	-0.0185403	-0.0280872	-0.908234
ENSG00000106785	0.0437238	-0.322521	-0.00582429	-0.0216412	0.556204	-0.0513457	-0.027914	-0.00951917	-0.503999	0.368027	-0.0420042	-0.649268	-0.704554	-0.0221138	0.00791012	-0.000285016	-0.0336377	-0.0142362	-0.0508203	-1.747	-0.152987	-0.0378301	-1.18474	0.00898964	-0.0224262	0.565616	0.975916	0.0205801	-0.0985368	-0.0234061	0.0314259	0.20468	-0.152706	-0.00457285	0.0523824	0.109895	0.490752	-0.0263931	-0.177606	0.0891692	0.00167688	-0.0950086	-0.0344909	-0.0302641	-0.323205	-0.810378	-0.0161302	-0.0294555	0.520184
ENSG00000130313	0.0435917	-0.0708542	-0.00916515	-0.0204609	0.39198	-0.0514513	-0.0280399	-0.00910257	-0.470731	0.0462547	-0.0423798	-0.473372	-0.260356	-0.0247774	0.00451638	-0.00145591	-0.0318729	-0.0174231	-0.204078	0.141181	-0.0890059	-0.0378541	0.0343539	0.00966151	-0.0229917	-0.040207	2.38095	0.0147747	7.01218	-0.0227611	0.0311985	-0.473984	-0.183811	-0.00521775	-0.714271	-0.17198	-0.374693	-0.0267111	-1.47316	-0.264435	0.00460773	0.0990694	-0.652632	-0.0287055	-0.159574	0.194945	-0.0185999	-0.0281167	0.262418
ENSG00000214595	0.0422526	0.0237928	-0.00763012	-0.0182998	0.362234	-0.0513676	-0.027964	-0.00974018	0.258308	0.477445	-0.0421998	0.125612	0.457435	-0.0249486	0.00698872	0.000857841	-0.0319604	-0.0208362	0.00873516	0.303052	-0.0716836	-0.0375834	1.41119	0.00915551	-0.0210327	0.0447519	0.361017	0.0154965	0.00612476	-0.0248465	0.0312292	0.460097	-0.106013	-0.00454582	0.377943	0.0832627	0.0455415	-0.026405	0.331689	-0.0150251	0.00171074	-0.0518201	-0.11832	-0.02971	0.0265472	0.115872	-0.0184185	-0.0285481	-0.0933725
ENSG00000115840	0.0419276	-0.0659271	-0.00889145	-0.0175781	0.30339	-0.0514062	-0.0279874	-0.0110965	-0.868151	0.130882	-0.0422411	-0.0690888	-0.768475	-0.0248063	0.00827039	0.00193005	-0.0334001	-0.01953	0.226857	-0.189461	-0.104935	-0.0376296	-0.84355	0.0103155	-0.0217838	-0.0675937	-0.54635	0.0172946	-0.00627019	-0.0239697	0.031354	-0.0987988	-0.118645	-0.00451744	-0.111808	0.00659951	0.0019461	-0.0265061	0.254134	0.0900623	0.000511664	-0.160914	-0.065759	-0.0306603	-0.644794	0.0135913	-0.0184252	-0.0294466	0.587517
ENSG00000156508	0.108061	0.278119	-0.0145568	-0.0415226	0.501408	-0.0511638	-0.0280328	-0.000946548	-0.39619	-0.0941776	-0.04289	-0.0930393	-0.162153	-0.0245796	0.0107496	0.00979878	-0.0206598	-0.0229367	2.38896	0.225977	-0.0400469	-0.037942	-0.140964	0.0143729	-0.0227799	0.383146	-0.908773	-0.02065	0.0528715	-0.0242516	0.0312412	-0.400126	0.112299	-0.00468227	-0.286542	-0.420949	-0.216769	-0.0265032	-0.408169	0.334529	-0.00432727	-0.317435	0.301789	-0.0329156	-0.33953	0.583598	-0.0185284	-0.0278885	-0.426454
ENSG00000284491	0.0426057	-0.0154557	-0.00754973	-0.0181326	-0.0358006	-0.0513957	-0.0280098	-0.0104122	0.00837755	0.0600138	-0.0421309	-0.0171163	-0.11918	-0.0247731	0.00696608	0.00130186	-0.0322694	-0.0204152	0.020553	-0.0366878	-0.0654664	-0.0375641	-0.0742403	0.0098325	-0.0220806	0.0696799	-0.0336998	0.0166447	-0.00958593	-0.0242339	0.031239	-0.0901284	-0.0488005	-0.00450719	-0.183487	-0.0689918	-0.014708	-0.0264784	-0.037665	-0.0166823	0.00151847	-0.0715009	-0.066897	-0.0301342	-0.0238883	-0.00491734	-0.0184751	-0.0284875	-0.0422258
ENSG00000122566	0.0410805	0.470365	-0.0370659	0.0188089	-1.13765	-0.0514301	-0.0280398	-0.0234528	-0.76247	-0.691362	-0.0424067	-1.33141	-0.287773	-0.0253779	0.00735242	-0.000630491	-0.0364811	-0.0264841	-0.049005	-0.60997	-0.33912	-0.038141	-0.829659	0.00448604	-0.00174804	-0.151253	0.0928832	0.0141151	-0.378507	-0.0269159	0.0310306	-0.245837	-0.530123	-0.00512256	-0.137953	-0.120012	-0.344355	-0.0264855	-0.617245	-2.11663	-0.00207367	-0.0383592	-0.912813	-0.0332481	-1.12089	-0.499224	-0.018501	-0.0286604	-1.1522
ENSG00000151012	0.0433844	0.01511	-0.00375403	-0.0163508	10.9994	26.5743	22.1287	-0.00865982	4.68868	0.314811	10.6215	7.23535	2.92656	-0.0250552	0.00954763	16.628	30.011	-0.0199565	0.0564095	3.02974	-0.041651	-0.0372058	4.14512	0.0106274	-0.0202806	8.17987	4.76756	0.0173004	-0.0959397	-0.0236323	0.0315264	0.566706	28.3788	-0.00341624	0.529551	0.22561	5.76567	-0.0262069	6.51968	19.5917	0.00325931	5.437	7.99091	-0.0296629	4.39066	-0.338901	-0.0182559	-0.0264664	3.34276
ENSG00000160539	0.0427757	-0.0221896	-0.00785242	-0.0182398	0.165475	-0.0514215	-0.0280243	-0.010771	0.161077	0.087118	-0.0420789	-0.120182	-0.291745	-0.0247239	0.00680561	0.00138276	-0.0323407	-0.020435	-0.0281804	-0.0596281	-0.0559238	-0.0376206	1.31801	0.00982925	-0.0220218	0.081252	0.106017	0.017488	0.00961962	-0.0243474	0.0312689	-0.0365313	-0.0204494	-0.0045567	-0.394023	-0.107963	0.0810065	-0.0261362	-0.0373655	-0.0261335	0.00149349	-0.0741668	-0.0189709	-0.03004	0.0658271	-0.0578129	-0.0185229	-0.0284416	-0.178982
ENSG00000159387	0.0423264	-0.000922667	-0.00806658	-0.0178519	0.191441	-0.0514247	-0.028037	-0.0101309	0.154709	-0.101014	-0.0421448	-0.0130405	0.382202	-0.024695	0.00704374	0.00132525	-0.0321001	-0.0206941	0.0731208	0.266362	-0.0692896	-0.0377422	0.695197	0.00964837	-0.02187	0.177822	0.219043	0.0158036	-0.0152173	-0.0242319	0.0311946	-0.33919	0.0272414	-0.00450438	-0.394167	-0.169877	-0.159511	-0.0265797	0.0725215	-0.0738734	0.00131273	-0.0896646	-0.118636	-0.0300554	0.165732	0.0727205	-0.0185557	-0.0283759	-0.0575688
ENSG00000152104	0.0438709	-0.097176	-0.00356696	-0.0210728	0.956679	-0.0513361	-0.0278873	-0.0117427	-0.533691	0.308609	-0.0422598	-1.34466	-0.577273	-0.0260408	0.0158048	-0.00647778	-0.0301879	-0.0178589	0.0338067	-0.436224	-5.1884	-0.0379299	-0.480605	0.00620157	-0.0240748	0.677822	-1.8015	0.0188578	-0.0733415	-0.0242393	0.0315401	0.797207	-0.386147	-0.00471011	0.500814	0.176588	6.94758	-0.0262513	0.459993	0.149137	-0.00159872	-0.116335	2.11967	-0.0308507	-0.48188	-0.29517	-0.0182051	-0.0296723	1.15708
ENSG00000005893	0.0428601	3.23415	-0.00158541	-0.015016	0.46504	-0.0513723	-0.0265663	-0.0070785	0.246783	0.450701	-0.0419792	0.388652	0.367054	-0.0249518	0.00858827	0.000256137	-0.0339034	-0.0158008	0.263458	0.18206	-0.055374	-0.0364116	-0.160478	0.0118626	-0.0207453	0.740917	-2.11864	0.018103	0.064163	-0.0283058	0.0317844	0.447139	5.22467	-0.00381838	0.421343	0.136241	1.11095	-0.0262711	0.486332	1.11469	-0.000391353	-0.195377	2.86123	-0.0282387	0.887201	0.300267	-0.0183854	-0.0287829	1.51421
ENSG00000132635	0.0417108	0.0330864	-0.00899603	-0.018594	-0.165453	-0.0513831	-0.0280759	-0.0120775	-0.221147	0.61078	-0.0422346	0.341739	-0.337754	-0.0245157	0.00509454	0.00102177	-0.0306304	-0.0216264	0.104926	0.29251	-0.0880225	-0.0377367	0.790118	0.00790381	-0.022459	0.289932	4.2499	0.0213462	0.136467	-0.023402	0.0308018	-0.378617	-0.366388	-0.00489987	-0.643025	-0.260052	-0.766205	-0.0265943	0.0654455	-0.990257	0.00364918	-0.0540811	-2.20157	-0.0294998	-0.707796	0.67394	-0.0186059	-0.0282198	-1.00302
ENSG00000158286	0.0422751	0.0187954	-0.0086116	-0.0173748	-0.641388	-0.0513972	-0.0280775	-0.011056	-0.0177136	0.467347	-0.0421562	0.238997	-0.0812349	-0.0248713	0.00723579	0.00121349	-0.0318881	-0.0201615	0.107616	0.230914	-0.0583674	-0.0376765	1.10677	0.00873732	-0.0216015	0.102343	0.339157	0.0170889	0.0241769	-0.0240474	0.0309985	0.0495109	-0.160758	-0.00465962	-0.0381524	-0.105783	-0.195156	-0.0266315	0.0955908	-0.360748	0.000938676	-0.0627786	-0.575229	-0.0301522	-0.131	0.0726932	-0.0185481	-0.0284225	-0.397282
ENSG00000120149	0.0435618	0.027023	-0.00883895	-0.0180125	0.229677	-0.0514077	-0.0279547	-0.00545153	-0.0279013	2.99888	-0.0417809	0.0472721	-1.5666	-0.0178621	0.0067795	0.000846172	-0.0268539	-0.0171194	-0.0774197	-0.268486	-0.0957202	-0.037574	-1.52465	0.0095633	-0.0229676	0.0660377	0.0474187	0.0214248	0.163354	20.0947	0.0316063	0.037978	0.381936	-0.00437961	-0.134717	0.0531553	0.0914569	-0.0266779	-4.51027	-0.183075	0.00569913	5.85356	0.687828	-0.0303589	1.67354	-0.132022	-0.0184365	-0.037992	0.971548
ENSG00000180530	0.0433046	0.110132	-0.00621326	-0.0190766	1.25538	-0.0513072	-0.0278673	-0.00998987	0.488746	0.495359	-0.0420895	-0.0984916	0.772132	-0.0249698	0.00717622	0.00626608	-0.030648	-0.0204327	0.22428	0.830013	-0.102978	-0.0377314	0.462327	0.0101648	-0.0215478	0.792359	-0.742625	0.0342629	0.0411331	-0.0250263	0.031521	6.58739	-0.176963	-0.00422771	6.70751	0.22204	0.58895	-0.0261844	2.73196	0.160022	-1.45016e-05	-0.113184	3.39524	-0.0299729	0.57225	0.161995	-0.0182841	-0.0299633	2.23437
ENSG00000082701	0.041066	-0.0246579	-0.00495769	-0.0204712	0.283868	-0.0513522	-0.0279145	-0.00698442	-0.0938733	0.407508	-0.0419772	-0.363408	0.0818087	-0.0254992	0.00724837	0.00222098	-0.0319381	-0.0190627	0.00736137	-0.116821	-0.0724574	-0.0374782	-0.197279	0.00681009	-0.0228781	0.167179	-0.446726	0.0211274	0.0636624	-0.0227488	0.0327302	0.254869	0.15645	-0.00415334	0.361954	0.134936	0.421822	-0.0287046	0.263099	0.178929	0.000853429	-0.0147549	1.0474	-0.028584	0.387456	-0.2043	-0.018336	-0.0288531	0.212631
ENSG00000154134	0.042245	0.031289	-0.00879463	-0.0174893	0.0125739	-0.0513964	-0.0280518	-0.0109928	0.497073	0.349846	-0.0421427	0.25504	0.398856	-0.024836	0.00659152	0.00112876	-0.032349	-0.0201039	0.0625425	1.00858	-0.0639748	-0.0375753	0.581178	0.0087285	-0.0214658	0.253697	0.335959	0.015411	0.0167351	-0.0241203	0.0310443	-0.137415	-0.177655	-0.00456768	-0.239597	-0.120022	-0.215808	-0.026529	0.221792	-0.215859	0.00137484	-0.0543981	-0.438048	-0.0293515	-0.14805	0.293408	-0.0185655	-0.0294184	-0.315151
ENSG00000165813	0.043456	0.142277	-0.00809587	-0.0209753	1.09199	-0.0513361	-0.0278821	-0.00898129	1.58979	0.461645	-0.0420591	0.112894	0.929595	-0.0251821	0.00701042	0.000954072	-0.0328294	-0.0201236	-0.0530794	1.73905	-0.067907	-0.0375105	0.93261	0.010481	-0.0227135	-0.0476618	-0.502361	0.0175939	-0.0238204	-0.0246726	0.0315058	0.640953	0.241836	-0.00421473	6.86201	0.233422	8.05034	-0.0262158	0.403292	0.460151	0.00110714	-0.0273375	2.62344	-0.0298331	0.642043	-0.162793	-0.0183145	-0.0279617	0.556977
ENSG00000168495	0.043475	-0.160698	-0.00821541	-0.0191056	0.259527	-0.0513973	-0.0280392	-0.0100384	1.35972	0.102537	-0.0420652	-0.275019	0.822381	-0.0247061	0.00741004	-0.000932341	-0.033894	-0.0213435	-0.0185958	1.08186	-0.016194	-0.0375936	0.887841	0.0105666	-0.0221757	-0.124618	0.666706	0.0179631	0.0123341	-0.0272227	0.0312567	-0.362314	0.228271	-0.00439179	-0.571822	-0.129413	-0.140769	-0.0265918	-0.0140905	0.105808	0.00447183	-0.05228	0.209202	-0.0298507	0.372435	-0.208529	-0.0185711	-0.0276417	-0.398393
ENSG00000104267	0.0387743	-0.857223	-0.0128125	-0.043487	-1.76875	-0.0514529	-0.028036	-0.0158295	-1.19984	-2.18677	-0.0424508	-0.7417	-0.364714	-0.0256989	0.00489018	0.00858505	-0.0420019	-0.0281985	-0.332866	-0.0990927	0.00251356	-0.0377438	-1.90387	0.00820765	-0.0233933	-3.19131	-3.88556	0.0318718	-4.15544	-5.71052	0.0312329	-0.150526	0.0978526	-0.00483885	-0.0202789	0.00232769	-0.197305	-0.0264598	-0.347674	-0.223378	-0.00177286	-0.225903	0.322238	-0.0319176	-0.402986	-0.00348572	-0.0184459	-0.0320658	-0.263382
ENSG00000169379	0.0431658	-0.0372797	-0.00662665	-0.0188237	1.31007	-0.0513407	-0.0278861	-0.00991144	1.38475	0.268292	-0.0420376	-0.0431142	1.05984	-0.0247552	0.0071737	0.00167204	-0.032527	-0.0177857	0.00489752	0.657629	-0.0667481	-0.0374867	1.25937	0.011248	-0.0209486	0.203635	-0.282793	0.0188842	0.100602	-0.023706	0.0313884	0.368178	0.221648	-0.00443572	0.263304	0.16321	0.0554353	-0.026336	0.177279	0.206354	-0.000108023	-0.0512393	0.0303533	-0.0299604	0.668077	0.0273385	-0.0184273	-0.0290332	0.446337
ENSG00000175920	0.0427337	-0.0138022	-0.00760966	-0.0180257	-0.27004	-0.051413	-0.0280374	-0.0105117	0.0548032	0.0420374	-0.042121	-0.0381412	-1.36021	-0.0247402	0.00681419	0.00141987	-0.0325317	-0.020336	0.0286919	-0.0660881	-0.0624796	-0.0376084	-0.346133	0.00969657	-0.0221353	0.0874895	-0.00673728	0.0167512	-0.0179046	-0.024306	0.0312667	-0.330454	-0.0317116	-0.00448778	-0.215353	-0.135867	-0.0152421	-0.0264719	-0.0245561	-0.035769	0.00140672	-0.0743841	-0.0856254	-0.0302012	-0.0789751	0.0679343	-0.0185042	-0.0283432	0.000768793
ENSG00000056050	0.0428318	0.0807932	-0.00937733	-0.0189504	-0.0911573	-0.05145	-0.0280741	-0.0110393	-1.41061	-0.669314	-0.0422601	-0.147849	-0.803518	-0.0246819	0.00625361	0.00134047	-0.0346409	-0.0202614	0.0181703	-0.201275	-0.0529576	-0.0374442	-0.756574	0.0100034	-0.0213805	0.147453	-0.453808	0.0192884	-0.0379919	-0.0248842	0.0313394	-0.222148	0.0551558	-0.00411157	-0.216141	-0.0939947	0.126488	-0.0265237	-0.170052	-0.0324311	0.00156038	-0.0982988	0.177218	-0.0306055	-0.181636	-0.0299439	-0.018617	-0.0281831	-0.300255
ENSG00000215912	0.0424968	0.0038786	-0.00766301	-0.0182025	-0.182183	-0.0513976	-0.0280056	-0.0106151	-0.0498457	0.166417	-0.0421317	-0.0495949	-0.891851	-0.0248232	0.00691075	0.00140876	-0.0324397	-0.0203791	0.0108622	-0.146986	-0.0696007	-0.0375649	-0.142963	0.00960945	-0.0220086	0.146978	0.1055	0.0167819	-0.00370332	-0.0241374	0.0312203	-0.100208	-0.0984644	-0.00464799	-0.0466539	-0.104521	-0.0497277	-0.0264615	-0.038354	-0.078436	0.0012668	-0.070091	-0.0788325	-0.0301275	-0.222269	0.0114918	-0.0184605	-0.0284398	0.0357939
ENSG00000139625	0.0422593	0.0334269	-0.00845649	-0.0184151	-0.0156007	-0.0514299	-0.028063	-0.0118216	-0.240074	-0.0624518	-0.0422258	0.066455	0.295634	-0.0248993	0.00564803	0.00112861	-0.032242	-0.0204471	0.0579262	0.757538	-0.0830634	-0.037425	1.01197	0.00961239	-0.02215	0.158964	0.0526437	0.0161624	0.00448329	-0.024779	0.0311434	-0.304222	-0.314479	-0.00448237	-0.237066	-0.133466	-0.0469882	-0.0266698	0.170021	0.0382666	0.00119467	-0.0910265	-0.235058	-0.0301606	-0.271583	0.131044	-0.0185702	-0.0293094	-0.232775
ENSG00000136840	0.042032	0.0103433	-0.00927731	-0.016489	-1.20021	-0.0514461	-0.0280743	-0.0128161	-0.228435	-0.505439	-0.0421193	-0.28938	-0.157996	-0.0248052	0.00599832	0.00372418	-0.0317677	-0.0205082	0.024524	-0.460472	-0.0787982	-0.0377442	0.648748	0.0102086	-0.0234488	-0.0852175	0.0680023	0.0182117	-0.0793219	-0.0238846	0.0311432	-0.648631	0.452267	-0.00519838	-0.57534	-0.241057	-0.369763	-0.0265771	0.0250204	0.143684	0.000780819	-0.0663331	-0.033931	-0.0302864	-0.328316	0.285653	-0.0179893	-0.0286865	-0.29286
ENSG00000174672	0.0421701	-0.0485198	-0.00801614	-0.0176835	-0.665018	-0.0514509	-0.0280692	-0.0103217	-0.0297117	-0.233125	-0.0420233	-0.0184098	0.862249	-0.0252783	0.00680393	0.00138596	-0.03258	-0.0211651	0.0184518	0.152726	-0.0734423	-0.0377991	0.575152	0.00982739	-0.0222987	0.372107	0.124531	0.0170374	0.00988083	-0.0240813	0.0310292	-0.409196	-0.145684	-0.00500815	-0.442954	-0.115738	-0.373962	-0.0266977	0.314961	-0.453013	0.0022516	-0.0368934	0.219525	-0.0301396	0.361256	0.352282	-0.0184789	-0.0287731	-0.631354
ENSG00000198625	0.0418829	0.204126	-0.00807357	-0.0182516	2.08642	-0.0516448	-0.0275059	-0.01061	0.982433	8.61612	-0.0421845	3.22446	0.724812	-0.0248285	0.0087673	0.000177847	-0.0309047	-0.0198153	-0.0743748	-0.00308214	-0.0362993	-0.0373771	1.5217	0.00748202	-0.0219311	0.224431	0.180827	0.0241746	0.157255	-0.0227571	0.0303702	0.65677	0.0574945	-0.00374507	0.29913	0.142187	0.0544107	-0.0243127	0.35364	0.194117	0.000494807	-0.00906826	-0.381055	-0.0289098	0.395961	-0.0457544	-0.0184045	-0.0277745	0.432942
ENSG00000011454	0.0433921	0.0942271	-0.00451979	-0.017996	0.499738	-0.0513545	-0.0279237	-0.011985	0.548165	0.342755	-0.0421756	0.0208588	0.245155	-0.0247946	0.00934163	0.00230799	-0.0320332	-0.0212407	-0.218009	0.249721	-0.0913575	-0.0374152	0.117375	0.00971392	-0.0220455	0.0979291	-0.991478	0.013583	0.0615339	-0.0249964	0.0313497	0.277735	-0.331067	-0.00230677	0.111104	0.085809	0.448861	-0.0263632	0.54748	-0.20912	0.000370204	-0.0937498	0.819042	-0.0303744	0.368787	-0.146174	-0.0183822	-0.0329809	0.487746
ENSG00000118200	0.043639	0.330325	-0.00297226	-0.0218057	1.65034	-0.0513069	-0.0278879	-0.0112882	1.00695	0.49658	-0.0420564	-0.13157	1.09816	-0.0258463	0.00850223	0.00290383	-0.0326299	-0.0197445	0.0560404	0.119032	-0.0520561	-0.0375649	0.655442	0.00878305	-0.0216359	0.178536	-0.464851	0.0181831	-0.0573871	-0.0224151	0.0315247	0.585046	0.141895	-0.00883232	8.76621	0.235972	1.08764	-0.0252814	0.238364	0.780484	-0.000102602	-0.0521509	2.46698	-0.0299691	0.530188	-0.261512	-0.018285	-0.0279527	1.49923
ENSG00000074266	0.0419404	0.00224554	-0.00691515	-0.0184211	-0.413671	-0.0514394	-0.0280674	-0.0110192	0.301216	-0.0884379	-0.0421669	0.034237	0.764579	-0.0244751	0.00679016	0.00197076	-0.0307606	-0.0200925	-0.055431	0.509087	-0.0633536	-0.0373407	0.322834	0.0103954	-0.0219992	-0.121188	-0.42297	0.013552	0.0482329	-0.0237385	0.0312267	-0.213866	0.486562	-0.00454813	-0.198356	-0.0412751	-0.0952363	-0.0264428	-0.391079	-0.328202	0.00184713	-0.0484271	-0.136914	-0.0325451	0.349893	-0.192497	-0.0185078	-0.0278726	-0.11449
ENSG00000172380	0.043883	0.24331	-0.0279232	-0.0250523	1.07168	-0.0513125	-0.0278742	-0.000760646	-0.096665	0.47722	-0.0418709	-0.349202	0.225014	-0.024582	0.00850328	0.00411247	-0.035187	-0.0215338	0.279337	-1.63296	-0.0522871	-0.0373499	-0.377654	0.00899786	-0.0210697	1.1369	-1.85956	0.0146608	-0.106868	-0.0226757	0.0316544	0.531826	0.698788	-0.00427838	0.568871	0.31396	1.35201	-0.026249	-0.0841552	1.7043	0.00348006	-0.0867959	1.23738	-0.0291815	0.225343	0.181248	-0.018268	-0.0277351	0.710727
ENSG00000068650	0.0435437	0.0840479	-0.00470597	-0.0200376	0.0707203	-0.0513359	-0.0278995	-0.0104093	1.36899	0.424501	-0.0420934	0.197979	0.726916	-0.0256788	0.00940603	0.000889177	-0.0313635	-0.0201416	0.108924	1.51664	-0.0563241	-0.0375748	0.72747	0.0067376	-0.0225679	-0.193676	0.0104745	0.0329759	0.0682869	-0.0224417	0.0313524	0.800492	-0.259661	-0.00431273	0.699027	0.156694	0.237794	-0.0262019	0.978295	0.301157	0.00136481	-0.131812	1.88081	-0.029713	0.803462	0.262778	-0.0180893	-0.0289615	0.34144
ENSG00000107949	0.0407901	-0.244163	-0.00776319	-0.020942	-0.983024	-0.0514686	-0.0280657	-0.00835448	-0.15265	-3.47597	-0.0423012	-0.302554	0.389753	-0.0245532	0.00691434	0.0037129	-0.0373483	-0.0162077	-0.531455	-0.93251	-0.104968	-0.0374485	-0.636986	0.0101319	-0.0244871	-0.038347	0.327673	0.0148976	-0.358255	-0.0274504	0.0332635	-0.429658	0.209225	-0.00359896	-0.324339	-0.125095	0.0790684	-0.026562	-1.31317	-0.46494	0.000441196	-0.0736024	-0.636491	-0.0312684	-0.0573689	-0.415451	-0.0186001	-0.0266675	-0.53225
ENSG00000100479	0.0419364	-0.0448044	-0.0107996	-0.0167757	-0.137772	-0.0514402	-0.0280282	-0.0104176	0.119897	0.558841	-0.0421662	0.285967	0.361717	-0.0242806	0.0074477	0.00222646	-0.031906	-0.0193181	0.112245	0.0148197	-0.0352141	-0.0373072	-0.410244	0.00799896	-0.021716	0.0333799	-0.169088	0.0183987	-0.06771	-0.0247285	0.0314122	-0.157973	0.125101	-0.00396033	-0.149988	0.00456061	0.0338021	-0.0264074	0.25934	0.0666334	0.000735144	-0.0986567	0.603213	-0.0295547	0.160626	-0.127707	-0.018466	-0.0276651	0.333331
ENSG00000185917	0.0421956	0.0327183	-0.00764096	-0.0192757	-0.101648	-0.0513929	-0.0280062	-0.0115988	0.680989	0.501556	-0.0421248	0.36233	0.132469	-0.0246977	0.00728064	0.00062776	-0.0313323	-0.0207878	-0.0985906	0.211524	-0.0405226	-0.0374725	0.124884	0.00982554	-0.0242686	0.0438628	0.576852	0.0162017	0.0164985	-0.0246389	0.0309768	-0.0495614	-0.0719465	-0.004379	-0.0351412	-0.158652	-0.166487	-0.0263933	-0.560271	-0.0779307	0.00180007	-0.0866491	-0.291999	-0.0294141	0.0624297	-0.144979	-0.0185232	-0.0274106	-0.112718
ENSG00000137274	0.043058	-0.0488118	-0.0062456	-0.0190077	-0.282926	-0.0513868	-0.0280597	-0.0109619	-1.67961	0.284481	-0.0421569	-0.19715	-0.952695	-0.023986	0.00683206	0.000253334	-0.032504	-0.0197605	0.305331	-0.992912	-0.0754811	-0.0376613	-1.2996	0.00429072	-0.021043	0.356828	-0.0267728	0.0162667	-0.0115547	-0.0232005	0.0313402	-0.314081	-0.247086	-0.0042748	-0.398009	-0.121536	0.0413879	-0.0264634	0.043883	-0.294334	0.000620211	-0.0713159	-0.179835	-0.0299853	-1.10312	0.145772	-0.0185977	-0.029155	-0.130445
ENSG00000114127	0.0434663	0.172613	-0.00386282	-0.01989	2.14079	-0.0513144	-0.0278882	-0.00763258	1.15403	0.874315	-0.0420761	0.0672762	0.804019	-0.0251634	0.00759905	0.000802196	-0.032343	-0.0201645	0.00841783	1.27043	-0.122761	-0.0375986	0.747046	0.00971418	-0.0191261	0.0214125	-0.173348	0.0209345	0.0566196	-0.023584	0.0315167	10.7377	0.707697	-0.0039515	8.16066	13.4844	0.841935	-0.0262409	0.837904	0.905778	0.00180632	-0.093613	3.34259	-0.0302372	0.882391	3.06309e-05	-0.018315	-0.0290454	1.84923
ENSG00000143994	0.0424279	-0.0288528	-0.00755494	-0.0178239	0.244847	-0.0513916	-0.0280218	-0.0105803	-0.451244	0.331297	-0.0421058	-0.0253275	-2.63614	-0.02474	0.00696416	0.00145971	-0.0322127	-0.0202949	0.0215388	-0.634864	-0.0591776	-0.0376334	-0.708251	0.00958231	-0.0236454	0.0562227	0.135065	0.0165288	-0.0167112	-0.0242897	0.0311944	-0.222603	-0.0614367	-0.00458846	-0.281483	-0.145695	0.0925818	-0.0265023	-0.159566	-0.109208	0.00114097	-0.0751566	0.0628366	-0.030108	-0.0965758	-0.0328913	-0.0184525	-0.0284078	-0.112826
ENSG00000187079	0.0438481	-0.170416	-0.00276501	-0.0189596	1.41824	-0.0513071	-0.027879	-0.0108943	0.336326	0.930742	-0.0421233	-0.184481	0.346663	-0.0254641	0.00937538	0.000749365	-0.0329536	-0.0213808	0.333567	0.450484	-0.132456	-0.0378386	0.12853	0.00526056	-0.0223989	0.653902	-0.562369	0.0236299	0.0139423	-0.0276153	0.0317935	8.71986	0.242601	-0.00428822	11.4312	0.224176	0.576119	23.1092	0.207514	0.352183	7.36407e-05	-0.0416088	2.13145	-0.0301976	0.409617	0.0310613	-0.0182573	-0.028858	1.78168
ENSG00000088038	0.04149	-0.0434178	-0.00554208	-0.0177606	-0.607454	-0.0514634	-0.0280962	-0.0102667	0.101208	-0.956079	-0.0421139	-0.224501	0.306209	-0.0247993	0.00526179	0.0055592	-0.0327802	-0.0221759	-0.270227	0.418363	-0.114295	-0.0377592	0.230905	0.00886474	-0.0231095	-0.657306	2.34991	0.0157007	0.0306967	-0.023367	0.0309581	-0.483682	-1.15206	-0.0052962	-0.405848	-0.239924	-0.70045	-0.026587	-0.628214	-0.732278	0.00384191	0.0345976	-0.908521	-0.0305204	0.0248728	-0.214717	-0.0186296	-0.0288777	-0.917361
ENSG00000255112	0.0432053	0.478006	-0.00872372	-0.0203154	-0.029387	-0.0513965	-0.0279707	-0.00843662	1.76899	0.226675	-0.0421729	0.332638	1.57715	-0.0247728	0.00668736	0.00433432	-0.0314213	-0.0187788	0.115394	2.21303	-0.0135053	-0.0375297	1.43392	0.01278	-0.0222028	0.255685	-0.0828711	0.0194521	0.0126621	-0.0233867	0.0313729	0.0369952	0.907025	-0.00424237	0.167962	0.0633582	0.291244	-0.0272733	0.0227149	0.276691	-0.00148369	-0.113557	1.35278	-0.0303816	2.28287	-0.101423	-0.0183701	-0.0275309	0.109348
ENSG00000167525	0.0423701	-0.0113999	-0.00765519	-0.0179206	-0.0297857	-0.0513745	-0.0280495	-0.0108989	-0.372301	0.352677	-0.0421676	0.083327	-0.360657	-0.0249144	0.00653613	0.00151632	-0.0322989	-0.020487	0.0667879	0.24911	-0.0645967	-0.0376621	0.160226	0.00938856	-0.0223307	-0.0703743	0.216634	0.0167709	0.00721044	-0.0243619	0.0310763	-0.0833754	0.0111256	-0.00461371	-0.110491	-0.184998	-0.182847	-0.0265676	0.200925	-0.0654205	0.00132566	-0.0798301	-0.237846	-0.0299904	-0.212936	0.00731382	-0.0185262	-0.0282151	-0.592461
ENSG00000128253	0.0425347	-0.0040395	-0.00782681	-0.0182473	-0.149729	-0.0514059	-0.0280216	-0.0105484	0.0196774	-0.0715003	-0.0421453	-0.0616436	-0.516378	-0.0248301	0.00697456	0.00139081	-0.03229	-0.02027	0.0563371	-0.128082	-0.0619877	-0.0375796	0.147572	0.00979421	-0.0220715	0.0583667	-0.00918772	0.0167477	-0.013574	-0.0243585	0.0312643	-0.161831	-0.0845172	-0.00441731	-0.150543	-0.05014	0.0191252	-0.0264721	-0.125554	-0.108082	0.00096282	-0.0610386	0.0218758	-0.0301277	-0.2373	-0.0111342	-0.0185149	-0.0286104	-0.172629
ENSG00000111142	0.0412188	0.573393	-0.010919	-0.0175143	-0.194397	-0.0514511	-0.0280652	0.00530949	0.0978625	-1.00202	-0.0422129	0.0218138	0.291142	-0.0239915	0.0143832	0.00283649	-0.0377269	-0.0227268	-0.286487	-0.424305	0.0109906	-0.0372921	-0.513482	0.0112558	-0.0220882	-0.0129653	-0.165799	0.0210736	-0.0666952	-0.0253575	0.0314242	-0.336899	1.475	-0.00403406	-0.280868	-0.0893425	0.230971	-0.0265386	-0.814814	-0.216532	-0.000105026	-0.118773	0.373528	-0.0299341	0.221123	-0.909235	-0.0185275	-0.0272316	-0.226064
ENSG00000130653	0.0422597	-0.0224874	-0.00864443	-0.0187272	-2.33488	-0.0514192	-0.0280356	-0.0117414	0.222349	0.321543	-0.0421998	0.271026	0.323403	-0.0247059	0.00671435	0.00124379	-0.0323867	-0.0208927	-0.0950473	0.274732	-0.0577729	-0.0376104	0.173775	0.00913511	-0.0217437	-0.152945	0.289258	0.0150054	0.019084	-0.0246015	0.0309854	-0.181595	-0.373734	-0.00467607	-0.0835766	-0.0826309	-0.435106	-0.0266042	-0.00941675	-0.211339	0.0014326	-0.064851	-5.49031	-0.0300224	-0.047247	-0.226752	-0.0186297	-0.0284474	-0.209114
ENSG00000177628	0.043463	0.13281	-0.00810844	-0.0177729	-0.0417794	-0.0513906	-0.0280356	-0.00615802	-0.483038	-0.236656	-0.0420798	0.193972	-0.328801	-0.0246463	0.00575319	0.00150602	-0.0300463	-0.0211724	0.0541856	-0.315293	-0.0248005	-0.0371171	0.258752	0.00895788	-0.0227544	0.0287161	0.569647	0.0186647	-0.0940599	-0.0232962	0.0311125	-0.237144	0.28809	-0.00463575	-0.235774	-0.179783	-0.203331	-0.0265707	-0.17257	0.308758	0.00428073	-0.128771	0.0968141	-0.0310221	-0.0991331	-0.0732618	-0.0185151	-0.0281622	-0.221064
ENSG00000101096	0.0429311	0.0338484	-0.00713775	-0.0182999	0.154476	-0.0513724	-0.0280275	-0.0102299	2.11408	0.10202	-0.042194	-0.0325808	1.68759	-0.0249545	0.00712711	0.00113783	-0.0323209	-0.020625	0.0299006	1.03709	-0.0642851	-0.0377102	0.546198	0.00983145	-0.0221682	0.10509	0.0590108	0.0170759	0.0100885	-0.024348	0.0313791	0.00184628	-0.0401396	-0.00575119	0.130845	-0.00965747	-0.015093	-0.0263595	0.0597927	-0.0361582	0.00169071	-0.0764204	0.15037	-0.0300867	0.257059	0.0421492	-0.0184311	-0.0287529	0.148983
ENSG00000116679	0.04137	0.105798	-0.00638964	-0.0178061	0.213615	-0.0513605	-0.0279754	-0.0110562	0.32002	0.176344	-0.042108	0.315621	0.609334	-0.025922	0.00883783	-0.00681833	-0.031035	-0.0515642	0.0024023	-0.0871915	-0.0373784	-0.0375801	0.32591	0.0124869	-0.0210249	-0.26598	-0.205512	0.0270796	-0.0861143	-0.0217894	0.0313308	0.308597	0.285295	-0.00423855	0.0982819	0.0825453	0.303655	-0.0263769	-0.542893	0.526139	0.0021326	0.0713099	0.204795	-0.0306064	-0.0603117	-0.161694	-0.0184069	-0.0286362	0.0215225
ENSG00000168488	0.0412592	0.123043	-0.0108016	-0.0217752	0.811607	-0.051399	-0.0280511	-0.0126807	1.01171	0.045687	-0.0421081	0.312931	0.795714	-0.0251239	0.0080666	-0.000984902	-0.0327501	-0.0239665	-0.313761	0.567942	-0.0710466	-0.0374133	0.913754	0.0059048	-0.0227188	-0.317869	4.1201	0.0163709	0.0547886	-0.0253643	0.0309192	-0.398548	-1.03722	-0.00516196	-0.37887	-0.180929	-0.303163	-0.0266219	-0.101504	-0.72237	0.00192	0.067402	-0.49135	-0.0288348	0.6015	-0.414596	-0.0186519	-0.0272997	-0.331673
ENSG00000197147	0.0436347	-0.0341977	-0.00477928	-0.0198554	0.171618	-0.0513315	-0.0278818	-0.00956913	0.0698809	0.438113	-0.042156	0.24231	0.375819	-0.0249339	0.00731303	0.00257733	-0.0331623	-0.019603	0.265034	-0.747593	-0.067144	-0.0374687	-0.29301	0.0102701	-0.0189711	0.175164	-1.87202	0.0188022	-0.0366601	-0.0184124	0.0315572	0.65772	0.421672	-0.00448173	0.626552	0.257961	0.822389	-0.0261763	0.280617	0.711681	0.000896875	-0.0746864	1.90536	-0.0297216	-0.0248487	0.238453	-0.0182753	-0.028863	2.55936
ENSG00000151131	0.0416152	0.137839	-0.00800068	-0.0173577	0.378883	-0.0513646	-0.0279898	-0.0099012	-0.463246	0.416303	-0.0421021	-0.214828	-0.17365	-0.024596	0.00674756	0.000217116	-0.0327246	-0.0190699	0.145506	-1.2446	-0.0839514	-0.037703	-1.36819	0.00960747	-0.0217909	0.0696237	0.387217	0.0195793	-0.00194954	-0.0239173	0.0312752	-0.00807484	0.247071	-0.00446902	0.00108338	0.0166936	0.381166	-0.0263921	-0.441682	0.208963	0.00150718	-0.0318898	0.0828316	-0.0298372	-0.512061	-0.0295422	-0.0184555	-0.0276623	-0.264504
ENSG00000147601	0.0417419	-0.0900823	-0.00644475	-0.01936	-0.572544	-0.0513793	-0.0279718	-0.00849039	-0.441162	-0.503727	-0.0421148	-0.30301	-0.535542	-0.0247074	0.00717353	0.0018492	-0.034938	-0.0296303	-0.113488	-1.05708	-0.058735	-0.0374586	-0.926743	0.00905309	-0.0218021	-0.0828241	-0.151214	0.0206181	-0.0264846	-0.0229218	0.0313286	0.120277	-0.0346682	-0.00431565	0.0201247	0.0565885	0.0633989	-0.0263294	-0.415346	-0.0640639	0.00110551	-0.103918	-0.181784	-0.0304201	-0.903539	0.0729612	-0.0183677	-0.0298353	0.0155326
ENSG00000135454	0.0425825	-0.0512207	-0.00833121	-0.0176741	-1.37853	-0.0514586	-0.028098	-0.0103817	3.74661	-0.369213	-0.0420267	0.516508	0.438542	-0.0248871	0.00764949	0.00181972	-0.0321141	-0.0206873	0.0732708	2.78637	-0.0397374	-0.0373612	0.268371	0.00988435	-0.0224488	0.126976	0.308136	0.016726	-0.0464085	-0.0252483	0.0312126	-0.383756	8.34811	-0.00504972	-0.343139	-0.145426	0.00463715	-0.0264998	1.61056	0.848159	0.00191051	-0.105576	0.487365	-0.0299612	6.62262	0.073812	-0.0186202	-0.0277618	-0.170887
ENSG00000058085	0.0428376	-0.0172204	-0.00838013	-0.0180065	0.848552	-0.0513875	-0.0280001	-0.010515	2.28644	0.057602	-0.0420799	0.0309973	2.39654	-0.0247571	0.00691031	0.00120824	-0.0321605	-0.0204919	0.00468398	0.0675195	-0.0723645	-0.0376694	2.2946	0.00961602	-0.0218901	-0.0566442	0.034099	0.0172673	-0.0431542	-0.0244248	0.0312807	-0.124795	-0.156436	-0.00465934	-0.258862	0.0161476	-0.0704178	-0.0264211	-0.0604044	0.0265138	0.00154014	-0.0777583	-0.0296002	-0.0301452	1.78318	0.0620332	-0.0184996	-0.0284076	-0.150087
ENSG00000005961	0.0422939	0.00435156	-0.00792176	-0.018144	-0.896978	-0.0514457	-0.0280902	-0.011299	-0.208551	0.208928	-0.0421478	-0.0143456	-1.8013	-0.0247661	0.00707391	0.00123516	-0.032354	-0.0205523	0.169671	-0.460557	-0.0482687	-0.0377793	-0.404014	0.00956547	-0.022689	0.035287	0.464491	0.0156539	0.0116383	-0.0247798	0.0309675	-0.246861	-0.124118	-0.00449575	-0.404126	-0.118407	-0.138612	-0.026601	0.428394	-0.241699	0.00170665	-0.102136	-0.176852	-0.0301117	-0.863685	0.31516	-0.0185298	-0.0286395	-0.185032
ENSG00000113552	0.0437774	0.0797443	-0.0265078	-0.015875	-0.843328	-0.0514019	-0.0279836	-0.0112647	0.207699	-0.975476	-0.04197	0.697013	-0.043804	-0.0244852	0.00931947	0.000990136	-0.0312423	-0.0190328	0.196411	-0.41084	0.0720349	-0.0377513	-0.348374	0.00967264	-0.0210607	0.140613	-0.21393	0.015422	-0.0919941	-0.0270286	0.031403	-0.0644909	-0.12176	-0.00308976	-0.100024	-0.0300796	-0.253336	-0.0264209	0.169342	0.3712	0.00164002	-0.158044	0.506308	-0.0307024	0.380757	-0.0308844	-0.0184882	-0.0274179	0.188836
ENSG00000173530	0.0432444	0.380305	-0.00724078	-0.0271761	-0.696371	-0.0514276	-0.0279365	-0.0110603	-1.43081	0.23092	-0.0419655	-0.0021183	0.750597	-0.024853	0.00616286	0.00114364	-0.031294	-0.0193019	0.0826536	-1.43657	-0.100766	-0.0377583	-0.719165	0.00984599	-0.0209517	0.0762228	-1.26778	0.0141396	0.0284109	-0.0237961	0.0311059	0.301731	-0.0389281	-0.00471523	-0.027923	-0.00982665	-0.20469	-0.026389	-0.0279142	0.0363663	0.00224204	-0.00411549	0.509648	-0.0306204	-0.43537	0.578101	-0.0184075	-0.0277021	0.296311
ENSG00000116251	0.0416791	0.196114	-0.0054457	-0.0185623	0.753592	-0.0513872	-0.0280078	-0.0119306	-0.794667	0.470744	-0.0422157	0.0341223	-0.264692	-0.0244679	0.00686529	0.00186811	-0.031238	-0.0149816	0.373239	-0.0512461	-0.0292627	-0.0374455	-0.220775	0.00865692	-0.0196628	0.327149	-0.684459	0.0144919	0.118261	-0.0228349	0.0315644	-0.376332	-0.110805	-0.00429769	-0.243321	-0.100797	0.109214	-0.0264738	-0.273586	-0.164198	-0.000663886	-0.0641877	-0.16445	-0.0292743	-0.122185	0.740376	-0.0186792	-0.0300824	0.6977
ENSG00000178338	0.0420821	-0.0451102	-0.00637108	-0.0188281	0.042378	-0.0513914	-0.0279056	-0.0109832	0.813563	0.370466	-0.0421381	0.243258	0.293685	-0.0247563	0.00695699	0.00177697	-0.0325224	-0.0204724	-0.0516991	-0.165085	-0.0509938	-0.0375979	0.192798	0.00925882	-0.0222716	-0.0287479	-0.113573	0.0178017	0.0187399	-0.0241631	0.0312515	0.41869	-0.111352	-0.00407087	0.21993	0.0243438	0.221051	-0.0263882	0.386505	-0.0548058	0.00173054	-0.0347716	-0.424638	-0.0298943	0.21505	-0.0622606	-0.0184139	-0.0280035	0.0229397
ENSG00000253719	0.0438767	0.161616	-0.00889741	-0.0167387	0.224548	-0.0513879	-0.0279838	-0.00932611	0.00722198	0.323243	-0.0421047	-0.503663	0.0379883	-0.0250843	0.00840659	0.0046562	-0.0338585	-0.0196807	-0.0787854	0.0067367	-0.0535614	-0.0374398	-0.232239	0.0100313	-0.0220523	0.271138	-0.493804	0.0231457	-0.0657302	-0.0249074	0.031183	0.00615021	-0.129601	-0.0043209	-0.0359839	0.0680014	0.296761	-0.0263767	0.302553	-0.138646	-0.000772033	-0.113264	0.258233	-0.0280223	-0.311362	-0.1407	-0.0159833	-0.0299691	0.264639
ENSG00000261652	0.0427731	0.00659191	-0.00767943	-0.0178606	0.044625	-0.0514104	-0.0279829	-0.0103089	-0.122207	0.0313392	-0.0421569	-0.0257404	-0.113867	-0.0247071	0.00689101	0.00150902	-0.0325641	-0.020307	0.0354206	-0.0292417	-0.0576988	-0.0376021	-0.0363351	0.0100113	-0.0220329	0.0801845	-0.0222405	0.0165659	-0.0177755	-0.0242257	0.0312248	-0.176083	-0.0109102	-0.00452844	-0.193371	-0.0343582	0.0395718	-0.026448	-0.143876	0.00533303	0.00160924	-0.0616873	0.0515837	-0.0301325	-0.0783123	0.0646278	-0.0185069	-0.0283108	0.0109676
ENSG00000108384	0.0415965	0.27882	-0.00647535	-0.0172329	0.427435	-0.0513792	-0.02805	-0.0108161	-0.949282	-0.686379	-0.0421711	-0.885756	-0.230095	-0.024425	0.00611642	0.00208234	-0.0353463	-0.0192559	0.00148368	-1.06992	-0.0847113	-0.0376125	-0.30538	0.00888054	-0.0213687	0.365341	0.258213	0.00528707	-0.166154	-0.0248031	0.0314024	-0.220616	0.0213366	-0.00374251	-0.254236	-0.153241	0.129592	-0.0265604	-0.507015	-0.220981	0.00130052	-0.0603765	-0.592612	-0.0309679	-0.756819	-0.252359	-0.0186179	-0.0277737	-0.0237968
ENSG00000122481	0.0424683	-0.0192745	-0.00731579	-0.0181389	0.0794488	-0.0513941	-0.0280201	-0.0104587	0.00943915	0.077926	-0.0421408	0.0434311	0.0326007	-0.0248534	0.00705065	0.0011834	-0.0323412	-0.0204493	0.0320393	-0.118924	-0.0706218	-0.0375627	0.428831	0.00960095	-0.0220528	0.0836287	0.0793884	0.0164578	-0.00416214	-0.0243119	0.031235	-0.0510492	-0.103969	-0.00440561	0.0156845	-0.0977808	0.0431984	-0.0264639	-0.0701386	-0.0407714	0.00147322	-0.088317	-0.10683	-0.0302493	-0.223566	0.0189979	-0.0184327	-0.0282131	0.0837808
ENSG00000179295	0.0436146	0.0818379	-0.00363943	-0.0204633	1.10716	-0.051313	-0.0278876	-0.0100594	1.34692	0.65193	-0.0420046	-0.0889835	0.899162	-0.0255032	0.0104385	-0.00330519	-0.0302251	-0.0196958	0.0272074	1.46648	-0.0116996	-0.0373835	0.721121	0.00922285	-0.0220379	0.334428	-1.99947	0.0188312	0.0634587	-0.0226731	0.0315237	0.739349	0.684991	8.19468e-05	0.802234	0.20732	0.83781	-0.0262474	0.808261	0.967373	-0.00296571	-0.0548418	2.9086	-0.028705	1.10201	0.250529	-0.0182668	-0.0295156	0.797485
ENSG00000186654	0.04222	0.0130198	-0.00754185	-0.0180501	-1.62142	-0.051479	-0.0280857	-0.0113785	-0.275503	-0.353553	-0.0421426	-0.0800871	-0.29088	-0.0247116	0.00715931	0.00109169	-0.0324778	-0.0201316	0.0930206	-0.548865	-0.0578336	-0.0376587	-0.546247	0.00955035	-0.0222712	-0.0383105	0.0378876	0.0174983	0.0288009	-0.024626	0.0311935	-0.666747	-0.12378	-0.0046222	-0.502976	-0.298794	-0.302772	-0.0265703	-0.101351	-0.315334	0.00210615	-0.0906088	-0.640768	-0.0297585	-0.775316	0.0417808	-0.0186396	-0.0288258	-0.997129
ENSG00000156970	0.0438521	0.207888	-0.00194564	-0.0156077	-0.186061	-0.0513656	-0.0279367	-0.00771844	0.10204	0.658597	-0.0420278	-0.145749	-0.128683	-0.0249754	0.00731494	0.0039984	-0.0332324	-0.0207222	0.315946	-0.297538	-0.103658	-0.0334737	-0.868061	0.0100182	-0.0228082	-0.384351	-0.354925	0.0228165	0.0210672	-0.0261122	0.0313018	0.315545	0.400271	-0.00454924	0.292698	0.116984	0.530229	-0.0262805	0.432426	-0.102746	-0.000501967	-0.144047	0.0423725	-0.0294923	0.00248936	-0.868342	-0.0183756	-0.0285933	0.678801
ENSG00000160117	0.0423943	-0.0241689	-0.00797413	-0.0181297	-0.553248	-0.0514338	-0.0280682	-0.0107576	-0.183591	0.198374	-0.0421018	0.166756	0.105774	-0.024676	0.00682761	0.00104169	-0.0321981	-0.0203595	-0.0104611	0.168232	-0.0611244	-0.0375651	0.454759	0.0090845	-0.0218721	-0.102741	0.0781573	0.0158958	-0.0107758	-0.0245614	0.0312434	-0.0287614	-0.17075	-0.00450093	-0.139395	-0.074461	-0.0510803	-0.0265584	0.0706315	0.0645302	0.00158162	-0.0851976	-0.251005	-0.0299966	0.42734	-0.0480189	-0.0185637	-0.0288304	-0.510616
ENSG00000197226	0.0413226	-0.25142	-0.00435364	-0.0084471	-0.910509	-0.0513747	-0.0280779	-0.0171299	-0.343132	-0.757202	-0.0422358	-0.32681	-0.608291	-0.0257596	0.00657881	-0.00369278	-0.0283729	-0.0229207	0.150877	-0.127159	-0.013757	-0.0382285	-0.499269	0.00884092	-0.0227649	-1.032	0.0647493	0.01302	-0.0951991	-0.0260135	0.0309234	-0.440182	-3.60001	-0.00531226	-0.319442	-0.18607	-1.01757	-0.0265707	1.09596	-1.31857	0.0152051	-0.0570389	-0.958229	-0.0286122	-0.533721	0.14321	-0.0185706	-0.0295427	-0.935823
ENSG00000163812	0.0417694	-0.0532522	-0.0083775	-0.0176579	-0.324764	-0.0514198	-0.0280523	-0.0116482	-0.241817	-0.461843	-0.0420911	-0.213121	-0.690295	-0.0250808	0.00752506	0.00141366	-0.0341203	-0.0201484	-0.140825	-0.325233	-0.0641853	-0.0374358	-0.684845	0.00987853	-0.0222084	0.0913885	-0.140757	0.0105279	0.0152686	-0.0249604	0.0311087	-0.360699	-0.420269	-0.00496398	-0.195425	-0.133024	0.179638	-0.026574	-0.423274	-0.266915	0.00103851	-0.0946116	-0.30238	-0.0304033	-0.807537	-0.154752	-0.0186642	-0.028917	-0.966764
ENSG00000119777	0.041551	-0.0770968	-0.00853775	-0.0183842	-0.931072	-0.051442	-0.0280823	-0.0105355	1.70135	-0.523982	-0.0420195	0.703487	0.977112	-0.0246923	0.00852328	-0.00100781	-0.0311373	-0.0212124	-0.27028	2.52411	-0.0196491	-0.0376542	1.90547	0.00239408	-0.0218706	-0.600147	1.83064	0.0130136	0.0775417	-0.0271043	0.0311021	-0.378641	0.261507	-0.00465862	-0.393992	-0.232826	-0.571133	-0.0266176	-0.198644	0.409202	0.00510767	-0.033919	-0.385034	-0.0289951	0.363082	-0.124224	-0.018556	-0.0280795	-0.403269
ENSG00000088256	0.044466	-0.452486	-0.00814608	-0.0215111	-1.1299	-0.0514856	-0.0280815	-0.0118079	-0.48799	-0.178156	-0.0419775	-0.503663	-0.209532	-0.0245968	0.00505007	-0.00100704	-0.0297345	-0.0193351	-0.869259	-0.0721386	-0.180948	-0.0372076	-0.379517	0.0102183	-0.0236585	-0.622632	-0.0667329	0.0170506	0.0945389	-0.0223744	0.0309736	-0.350843	-0.112256	-0.00478406	-0.433026	-0.161399	-0.310427	-0.0266351	-0.258545	-0.495309	0.00752633	0.0983086	-0.823992	-0.0294057	-0.118199	-0.557562	-0.0185837	-0.0284269	-0.906082
ENSG00000004534	0.0427326	0.181529	-0.00793815	-0.0178251	-0.885733	-0.0514397	-0.028056	-0.0129449	0.19363	-0.312241	-0.0423782	0.222156	-0.0439474	-0.0244118	0.00688665	0.00169222	-0.0343388	-0.0220766	-0.140359	-0.0699527	-0.102636	-0.037645	-0.21932	0.00924196	-0.0222613	-0.135587	0.298804	0.0193785	-0.0149461	-0.0272007	0.0311207	-0.294143	-0.595162	-0.00459714	-0.2455	-0.166664	-0.377134	-0.0265111	0.0229851	-1.38907	-0.000238568	0.00714732	-1.0229	-0.0294362	-0.164409	-0.360619	-0.0185345	-0.0280869	-0.601247
ENSG00000196369	0.0429304	-0.0834267	-0.00822713	-0.018236	-0.0134699	-0.0513779	-0.0279464	-0.0106838	-0.180557	0.0470745	-0.0420774	-0.192856	0.000368353	-0.0248177	0.00706609	0.00288836	-0.0322517	-0.0202854	0.0759117	0.326215	-0.064485	-0.0376364	-0.0353154	0.00886476	-0.0225635	0.0387347	-0.238344	0.0170908	-0.0229052	-0.0243206	0.0312626	0.0229826	-0.0967405	-0.00450479	0.0264396	0.0100643	0.0298494	-0.0263038	0.701921	-0.0487113	0.00138356	-0.074166	0.116688	-0.0299774	-0.368009	0.0225167	-0.0183975	-0.0288457	-0.238559
ENSG00000035141	0.0414597	-0.306139	-0.00828003	-0.0130948	-0.621714	-0.051466	-0.0280837	-0.00758857	-0.438767	-1.88709	-0.0422407	-0.402902	-0.513845	-0.0245563	0.00592187	0.000980902	-0.0335892	-0.0210432	0.265227	-1.25497	-0.0885949	-0.0373039	-0.942349	0.00916584	-0.0228588	-0.303679	0.0475391	0.0135911	-0.221622	-0.0279849	0.0318787	-0.553772	-0.0157871	-0.00463019	-0.46344	-0.169126	-0.146985	-0.0265764	-0.289216	-0.433698	-0.000442602	-0.147247	-0.501119	-0.0278239	-0.630222	-0.657066	-0.0185767	-0.0285026	-0.465965
ENSG00000120885	0.0441194	-0.214458	-0.0134936	-0.0120103	-1.31742	-0.0514549	-0.0280882	-0.0104436	2.52157	-3.59153	-0.0422911	2.2161	1.09147	-0.0245418	0.00659179	0.00399583	10.7029	-0.0230122	-0.305082	7.40175	0.161492	-0.0370377	1.97737	0.014642	-0.0239095	-0.587842	-0.0141596	0.0128006	-0.114264	-10.2886	0.0311163	-0.65149	8.1008	-0.00516955	-0.465778	-0.270834	-0.514964	-0.0266049	-0.419093	1.42735	0.00391281	-0.278549	2.40017	-0.0305192	4.28659	2.74099	-0.0185521	-0.027851	-0.780062
ENSG00000010404	0.0429249	-0.0652109	-0.00702831	-0.018481	0.656593	-0.0513809	-0.0279415	-0.0102784	0.416882	0.109264	-0.0420692	-0.0561283	0.573379	-0.0249128	0.00676921	0.00160919	-0.0318823	-0.0204577	0.00471657	-0.04626	-0.0592157	-0.0376505	0.276717	0.00990199	-0.0226415	0.299697	-0.115121	0.0182935	-0.0130725	-0.0240284	0.0312843	0.356831	0.1091	-0.00467845	0.227566	0.0805951	-0.00410882	-0.0263706	-0.0167423	0.183207	0.00168489	-0.0905721	0.245376	-0.0302002	0.281622	0.0261878	-0.018411	-0.028726	0.033695
ENSG00000242028	0.0424854	-0.00911335	-0.00796002	-0.0182484	0.0294122	-0.0513945	-0.0280075	-0.0106441	0.288715	0.247607	-0.0421336	0.0581816	0.399429	-0.0247297	0.00702473	0.00127487	-0.0321136	-0.0204499	-0.0132695	0.0482739	-0.0622703	-0.0376269	0.33897	0.00945158	-0.0219933	0.026813	0.173951	0.0171371	-0.00414421	-0.0239934	0.0312362	-0.0928307	-0.0694844	-0.00448618	0.110944	-0.105757	-0.024115	-0.0264869	0.0807878	-0.0159345	0.00110064	-0.0655277	-0.177624	-0.0301407	-0.101125	-0.040519	-0.0185384	-0.028553	-0.0655461
ENSG00000177084	0.0411684	-0.30425	-0.00880576	-0.0194596	-0.117956	-0.0513649	-0.0280165	0.00875084	0.59736	0.119619	-0.0417393	1.46238	0.502792	-0.0253684	0.006734	0.000772118	-0.0312682	-0.00913409	0.566941	0.172927	-0.140792	-0.0376296	0.421697	0.00565842	-0.0228983	-1.36439	3.99757	-0.00422996	0.367143	-0.0146797	0.0308865	0.0112722	-2.97001	-0.00495405	0.0182072	-0.0851947	-0.371383	-0.0264427	3.3062	-0.989811	0.00682716	-0.0659552	-0.710734	-0.026993	-0.0934257	0.0669853	-0.0178551	-0.0262888	-0.458584
ENSG00000146066	0.041669	0.00877065	-0.00532956	-0.0185916	-1.32595	-0.0514546	-0.0281248	-0.0104461	-0.3916	-0.771719	-0.042235	-0.291148	-0.317504	-0.0246555	0.00537779	-0.00603382	-0.0303067	-0.0204072	0.15101	0.127782	-0.0285935	-0.0369036	-0.310033	0.00788511	-0.0231963	0.0101348	0.256732	0.00825897	-0.0847057	-0.0230776	0.0310673	-0.758747	-0.569379	-0.00515514	-0.538824	-0.270552	-0.437082	-0.0266494	-0.951244	-0.425836	0.00174781	-0.159362	-0.166344	-0.0301717	-0.40147	0.13767	-0.0185695	-0.0280739	-0.988238
ENSG00000172733	0.0429249	-0.00464435	-0.00769702	-0.0181531	0.264709	-0.0513765	-0.0279334	-0.0104317	0.0739128	0.0660799	-0.0424074	-0.143222	-0.37127	-0.0249989	0.00686575	0.00144645	-0.0323439	-0.0203377	0.0713258	0.0402747	-0.0556618	-0.0377323	-0.0681637	0.00956492	-0.0219965	0.109632	-0.256077	0.0152922	-0.0324001	-0.0244447	0.0312636	0.113955	-0.0893632	-0.00461185	0.0478676	0.0297296	0.0344126	-0.0263931	0.0792365	-0.0147224	0.00119041	-0.0955313	0.158037	-0.0300574	0.218736	-0.00947298	-0.0184525	-0.028662	0.0132525
ENSG00000125814	0.0422124	-0.00470893	-0.00766177	-0.0173568	0.710125	-0.0513651	-0.0279969	-0.0102512	0.0085652	0.352085	-0.0421517	0.149617	0.355635	-0.0249556	0.00733016	0.00184316	-0.0319298	-0.0202241	0.0385468	-0.0552744	-0.0567407	-0.0376489	0.101105	0.00955018	-0.0213073	-0.0963814	0.317276	0.016717	0.00557001	-0.0245193	0.0312781	0.41355	0.0984881	-0.00410872	0.234311	0.180069	-0.000331281	-0.0263459	0.121397	0.0992085	0.00139031	-0.0506501	-0.294208	-0.0294848	0.0849808	-0.182623	-0.0184378	-0.0282856	0.0988738
ENSG00000240230	0.0421281	-0.00375006	-0.00656679	-0.0184746	0.86973	-0.0513623	-0.0279976	-0.0101066	0.601905	0.263127	-0.0421014	-0.034276	0.687186	-0.0246798	0.00678871	0.000386671	-0.031157	-0.0200633	-0.0687904	0.48142	-0.0455337	-0.0363055	0.585934	0.00809313	-0.0225605	0.0486784	0.319022	0.0164648	-0.0310572	-0.0239012	0.0312832	-0.25183	0.287404	-0.003963	-0.339079	-0.185957	-0.0728338	-0.0264789	-0.304759	-0.0596471	0.00270068	-0.0588113	-0.551143	-0.0300109	0.216374	-0.343454	-0.0185078	-0.0286325	-0.357219
ENSG00000128534	0.0417587	0.16065	-0.00805133	-0.0183701	0.508875	-0.0513637	-0.0279418	-0.0103401	0.0628499	0.44824	-0.0422323	0.17926	0.461947	-0.0245835	0.00969335	0.000966586	-0.0328198	-0.0207238	0.105518	0.578915	-0.0306681	-0.0368811	0.463017	0.00702472	-0.019676	0.282485	-0.169693	0.0178958	0.0646098	-0.0188179	0.0312834	0.0555081	0.185712	-0.00408358	0.134992	0.0345144	0.201221	-0.0264149	-0.0411714	0.104224	0.00151548	0.0130211	-0.165651	-0.0294212	0.0343321	0.234568	-0.0184422	-0.0286759	0.00838678
ENSG00000165716	0.0414982	-0.032846	-0.0131774	-0.0195303	-0.634494	-0.0514719	-0.028125	-0.0128974	-0.896961	-0.219021	-0.0422663	-0.165659	-0.781324	-0.0248864	0.00201457	-0.00617444	-0.0364515	-0.0222295	0.169503	-0.34129	-0.106337	-0.0381917	-0.962455	0.00653867	-0.0216694	-0.25588	1.44186	0.00741526	0.0935459	-0.0249905	0.0309577	-0.639988	-0.832078	-0.00518271	-0.630053	-0.2897	-0.943666	-0.0266316	-0.218553	-1.14986	-0.00275112	-0.183835	-2.30362	-0.0302922	-0.619342	0.60406	-0.0186062	-0.0292924	-0.961079
ENSG00000215375	0.0421832	-0.0353795	-0.00835637	-0.0178596	-0.00302995	-0.0513656	-0.0280281	-0.0112307	-0.692539	0.759839	-0.042237	0.210607	-0.89456	-0.0247343	0.00728421	0.000657178	-0.0328697	-0.0206393	-0.129991	-0.0350758	-0.0587107	-0.0376978	-0.0474393	0.00978739	-0.0217636	0.486068	7.44373	0.0150381	0.00533554	-0.0245182	0.0310757	0.0807894	-0.271927	-0.00441436	-0.251784	-0.190635	-0.146616	-0.0265906	0.389953	-0.265196	0.00233723	-0.0514215	-0.844673	-0.0297746	-0.191994	0.433899	-0.0186052	-0.0286156	-0.259808
ENSG00000108352	0.0420352	0.0205626	-0.00735706	-0.0187321	-1.41899	-0.0514769	-0.0280818	-0.0114661	0.213692	0.132609	-0.0421898	0.406452	0.170327	-0.0248524	0.0068696	0.00073558	-0.0322547	-0.0215041	-0.143266	-0.00992739	-0.083528	-0.037704	0.0924997	0.00930157	-0.0231024	-0.21672	0.142449	0.0161775	0.053936	-0.0248414	0.0308848	-0.125594	-0.372694	-0.0045883	-0.296271	-0.213834	-0.318951	-0.0266211	-0.249912	-0.453073	0.000942773	-0.087798	-0.908763	-0.029138	0.0217572	-0.0767745	-0.0185489	-0.0288436	-0.288198
ENSG00000091009	0.0425613	0.00327093	-0.00709305	-0.0165203	0.347415	-0.0513811	-0.0279798	-0.0105357	0.111962	0.274222	-0.0421447	0.0258728	0.642856	-0.0245487	0.00774693	0.0020315	-0.0323626	-0.0211183	-0.199015	0.264118	-0.0432021	-0.037327	-0.043068	0.00945707	-0.020884	0.2593	-0.580574	0.0251862	-0.0203482	-0.0244438	0.0314794	0.0519053	0.296954	-0.00425715	0.407797	0.123622	0.456547	-0.0264292	-0.437392	0.0287258	4.15651e-05	-0.0796954	-0.045921	-0.0301191	0.210512	0.00375113	-0.0184351	-0.028493	-0.0992494
ENSG00000111269	0.0435508	0.0400502	-0.00882206	-0.0359879	0.621172	-0.0513469	-0.0279358	-0.0111723	0.0466264	0.278401	-0.0419834	-0.215827	0.147027	-0.0250363	0.0111813	0.00347971	-0.0331616	-0.0206052	0.342402	-0.0651356	-0.0546231	-0.037997	0.00755945	0.010337	-0.0234264	0.335142	-0.490626	0.0239993	-0.00400003	-0.024423	0.0315063	0.408297	0.243489	-0.00433594	0.333373	0.121208	0.221843	-0.0263124	-0.294849	1.1292	0.00256898	-0.112041	0.0459387	-0.0307253	0.36261	-0.533122	-0.0183451	-0.0296383	0.451798
ENSG00000151176	0.0437284	0.260056	-0.00315276	-0.0173188	-0.336827	-0.0514176	-0.0280253	-0.0103754	0.691904	-0.153806	-0.042171	-0.147178	0.249956	-0.0251625	0.00995921	0.00771165	-0.0295572	-0.0194977	-0.0249945	-0.00360668	-0.0625557	-0.0379178	-0.0379369	0.00754168	-0.0234996	0.458881	0.107574	0.0516243	0.119787	-0.0253467	0.031157	-0.185309	2.08678	-0.00439036	-0.135411	-0.0486622	-0.0143634	-0.0265298	-0.368249	0.410248	0.00456473	-0.0519771	2.4698	-0.028607	0.570826	0.12787	-0.0185523	-0.0286727	-0.361261
ENSG00000167220	0.0422544	0.0815711	-0.00764353	-0.0177044	0.775207	-0.0513744	-0.0280089	-0.0106418	-0.0333175	0.0140549	-0.0421602	0.14101	-0.13377	-0.0246771	0.00683	0.00187069	-0.0327134	-0.0204498	-0.00740354	-0.341368	-0.0667543	-0.0372604	-0.486559	0.00948149	-0.0213366	0.0666771	-0.0838523	0.018291	-0.00866274	-0.0242316	0.0314251	0.0903754	0.129475	-0.00413249	-0.110039	-0.0972198	-0.0180798	-0.0264793	-0.004184	0.105171	0.00168048	-0.0552462	-0.282343	-0.0303639	0.122116	0.10293	-0.0184345	-0.0283115	0.837636
ENSG00000162415	0.0432317	0.0148008	-0.00733532	-0.0176414	0.619047	-0.0513593	-0.0279324	-0.0100486	0.100612	0.605304	-0.0420842	0.120733	-0.563976	-0.0248803	0.00659377	0.00140649	-0.0311678	-0.0209274	-0.00339072	0.344078	-0.0737205	-0.0376238	-0.558637	0.0101176	-0.0215987	-0.101241	0.145784	0.0160733	0.0384522	-0.0231898	0.0312642	0.120254	0.045183	-0.00423324	0.192797	0.0414287	0.196865	-0.026333	0.44286	0.0146525	0.00161964	-0.0936251	0.088695	-0.0298277	-0.029307	0.0780125	-0.0184257	-0.0282358	0.486447
ENSG00000120458	0.0422597	0.0297773	-0.00817593	-0.0181821	0.185759	-0.0513999	-0.0279915	-0.0108753	0.233154	0.668212	-0.0421963	0.250655	0.172251	-0.0244819	0.00700978	0.00137476	-0.0322743	-0.0202126	0.0067538	-0.152566	-0.062469	-0.0375698	0.0450514	0.00944448	-0.0220276	-0.082815	0.143211	0.0162215	0.026463	-0.0243451	0.0311405	0.144239	-0.215486	-0.00433112	0.0929087	0.0851797	0.104361	-0.0264494	-0.0866943	-0.00121438	0.00105486	-0.0757371	-0.32075	-0.0301176	-0.0140161	-0.0895816	-0.0184802	-0.0284097	-0.300772
ENSG00000087302	0.0414461	-0.0317177	-0.0123225	-0.0152093	-0.295132	-0.0513997	-0.0280035	-0.00708823	-0.359731	-0.394959	-0.0420291	0.132989	0.0245877	-0.0239714	0.00848811	0.00196095	-0.032952	-0.019864	0.177176	-0.184186	-0.0141389	-0.0371283	-0.495191	0.00860734	-0.0205819	-0.235663	-0.757114	0.0127152	-0.0492199	-0.0299464	0.0314142	-0.277549	0.278537	-0.00367985	-0.124471	-0.0825771	0.329901	-0.0264111	-1.04303	0.241681	0.00105672	-0.110794	-0.360541	-0.0309161	0.181347	-0.238863	-0.0184419	-0.0274821	0.570364
ENSG00000102890	0.0424052	0.000696027	-0.00815962	-0.0181774	-1.32696	-0.0514372	-0.028064	-0.0104685	0.476641	0.0551641	-0.0422242	0.0585036	-0.210744	-0.0248033	0.00681721	0.00146151	-0.0322523	-0.0206876	-0.031539	-0.00439465	-0.0698023	-0.0375562	-0.104483	0.00969042	-0.0220505	0.0507731	0.241603	0.0158929	-0.00352612	-0.0243277	0.0311045	-0.285071	-0.143819	-0.00340872	-0.392032	-0.222937	-0.118683	-0.0265739	-0.228825	-0.181325	0.00168171	-0.067156	-0.346377	-0.0300168	-0.105899	-0.0132186	-0.0186203	-0.0285016	-0.30824
ENSG00000165138	0.0416308	-0.21396	-0.00918332	-0.00671141	-0.336978	-0.0514262	-0.0280709	-0.00926229	-0.644324	0.129814	-0.0422892	-0.265301	-0.485839	-0.0253987	0.0053887	-0.0011755	-0.0456205	-0.0205449	0.395873	0.121235	-0.0808206	-0.0381579	-0.533286	0.00760273	-0.0228457	0.360855	-0.321137	0.0112415	-0.0190336	-0.0249174	0.0311143	-0.174716	-0.730114	-0.00494172	-0.226959	-0.162261	-0.581208	-0.0265176	1.48468	-0.327659	0.000666345	-0.163784	-0.295526	-0.028631	-0.571876	0.981006	-0.0185558	-0.029462	-0.378548
ENSG00000137642	0.0436571	0.030352	-0.00358674	-0.0191021	1.13551	-0.051308	-0.027877	-0.00991945	-1.07564	1.17972	-0.0420832	-0.0670945	-4.56408	-0.0255165	0.00792437	0.000640736	-0.0318399	-0.0201358	0.154531	-1.31511	-0.12111	-0.0376139	-2.49998	0.0100251	-0.0217547	0.251662	0.0187868	0.0115698	-0.0804315	-0.0241279	0.03148	0.784226	-0.191004	-0.0044951	0.640732	0.144288	0.953804	-0.0262118	0.803116	0.267942	0.00145145	-0.148595	0.601473	-0.0300018	-0.648857	0.362764	-0.0182962	-0.0280466	0.909894
ENSG00000179832	0.0421957	0.049322	-0.00741963	-0.0185035	-0.639144	-0.0514197	-0.028074	-0.0114267	2.20231	0.337485	-0.0422073	5.08882	1.80032	-0.0245876	0.00720096	0.00141838	-0.0323385	-0.0207403	0.0171166	2.25637	-0.055724	-0.0376964	2.82107	0.010593	-0.0224428	0.171343	0.584079	0.0163291	0.0338161	-0.0247442	0.0308992	-0.0194015	-0.195689	-0.00475733	-0.16174	-0.11422	-0.268462	-0.0266019	6.32934	-0.0520691	0.00201535	-0.0805353	-0.144636	-0.0298851	0.847326	0.562114	-0.0185789	-0.0282241	-0.913155
ENSG00000116117	0.0431743	-0.0267484	-0.00768052	-0.0181794	1.66796	-0.0513273	-0.0279232	-0.0119656	0.206274	1.10636	-0.0421761	-0.232371	-0.0811086	-0.0249623	0.00672498	0.00101929	-0.0319045	-0.0207834	0.0680227	0.688071	-0.0785335	-0.0374194	0.290989	0.0103863	-0.0215012	0.0983635	-0.477856	0.0160696	-0.0202567	-0.0241075	0.0313103	0.643926	-0.0575313	-0.00441303	0.230761	0.113548	0.111771	-0.02636	5.01901	0.0843394	0.00210295	-0.0590262	-0.136766	-0.0298369	-0.352617	0.138817	-0.0181221	-0.0286629	0.405683
ENSG00000167526	0.0439195	-1.30991	-0.0215621	-0.0148183	0.292559	-0.0514582	-0.0280749	-0.0114242	-0.51346	0.682586	4.32596	-1.62941	-0.145879	-0.0272715	0.00380302	0.0128239	-0.0264621	-0.018887	-0.577881	0.24726	-0.000352811	-0.0376618	0.00871915	0.0153843	-0.0225929	0.357467	3.10502	0.0408177	4.49836	-0.0212466	0.0312026	-0.626571	0.136964	-0.00558228	-0.653628	-0.198111	-0.505312	-0.0266785	-4.15476	-0.120358	0.00255599	4.58334	-1.29475	-0.0246955	0.349379	-0.252241	-0.0186303	-0.0238423	-0.526417
ENSG00000105655	0.0407564	-0.624187	-0.0144543	-0.0147952	-2.08331	-0.0514708	-0.0281402	-0.0116233	-2.39987	-1.31729	-0.0422596	-2.90972	-1.204	-0.0250298	0.00267538	0.00872623	-0.0282565	-0.00928299	0.128396	-2.25275	0.0521948	-0.03846	-1.55328	0.00561296	-0.0230094	0.554101	1.86685	0.00887684	0.389073	7.48671	0.0309266	-0.696713	-0.893391	-0.00503701	-0.66428	-0.337282	-1.57542	-0.0266345	-1.36191	-1.69204	-0.00299744	0.104019	-3.79184	-0.029093	-3.57679	0.307442	-0.0186367	-0.0280479	-1.35108
ENSG00000143624	0.0408264	0.0419146	-0.00866673	-0.0213142	-0.201925	-0.0513772	-0.0280035	0.000229933	-0.243783	-0.088348	-0.042242	-0.186369	-0.589566	-0.0233154	0.00752919	0.000624404	-0.0304971	-0.0211107	-0.0739335	-0.279173	-0.143493	-0.0387103	-0.55408	0.00706428	-0.0231482	-0.534418	0.778978	0.00970832	0.0301148	-0.0233601	0.0309836	-0.188732	-2.0483	-0.00490884	-0.0789874	-0.069067	-0.360457	-0.0264742	0.27693	-1.25875	0.00140707	-0.115803	-1.36846	-0.0308747	-0.569085	-0.189047	-0.0184728	-0.0283821	-0.605853
ENSG00000003756	0.0415382	0.119467	-0.0145067	-0.0175917	0.273715	-0.0513742	-0.028026	-0.0111483	0.806276	1.69067	-0.0423069	2.68099	0.68861	-0.0245513	0.00956403	-0.00599462	-0.0338439	-0.0207241	-0.0334877	0.701759	-0.037025	-0.0372587	0.830271	0.00799319	-0.0214927	-0.0561486	0.287172	0.0163792	0.0980569	-0.0258563	0.031238	-0.0133311	-0.0841661	-0.00321413	0.00727005	-0.0760431	-0.139631	-0.0264257	0.384123	-0.256056	0.00072912	-0.041005	-2.90297	-0.0293627	0.494823	-0.390985	-0.018527	-0.0265201	0.0738849
ENSG00000163539	0.0436977	-0.022079	-0.00234531	-0.0179904	1.70196	-0.0513226	-0.0278705	-0.00881758	0.532333	1.02698	-0.0418923	0.428943	-0.000878262	-0.0252183	0.00776625	0.00457431	-0.0326193	-0.0207115	0.257387	1.06659	-0.135711	-0.0375118	0.140193	0.0112238	-0.0212985	-0.0112106	-0.97446	0.0174871	0.113578	-0.0300458	0.0316613	0.745608	-0.0705696	-0.00437507	0.786433	0.241927	0.63042	-0.0262767	0.847165	0.609375	-0.00118076	-0.171381	2.14074	-0.0314254	0.644834	-0.00515923	-0.0182989	-0.0286348	1.28812
ENSG00000087495	0.0424465	-0.00109308	-0.0077825	-0.0183718	-3.66075	-0.0514357	-0.028024	-0.0108314	-6.89685	-0.140136	-0.0421262	-0.0606721	-3.68515	-0.0247477	0.0069162	0.00152817	-0.0325954	-0.0206113	0.0435154	-4.54452	-0.0678696	-0.0376149	-3.18875	0.0097737	-0.0221854	0.120489	0.0337852	0.0165472	-0.0111408	-0.0241044	0.0312232	-0.141125	-0.0603022	-0.00440077	-0.413723	-0.0368435	0.0405176	-0.0264053	-0.0741174	-0.157598	0.00150951	-0.0676713	-0.130626	-0.0301145	-6.58343	-0.012759	-0.0184506	-0.0286221	-0.0487975
ENSG00000127054	0.0415374	-0.219164	-0.0119058	-0.0189186	-0.903931	-0.0514503	-0.028107	-0.0125089	-0.484804	-0.486286	-0.0423486	0.0199302	0.10234	-0.0250001	0.00413171	0.00318713	-0.0313132	-0.0211009	-0.253495	-0.0723661	-0.0759015	-0.0378292	-0.161651	0.00853347	-0.0228106	0.263647	2.4316	0.0152093	0.0529632	-0.0252596	0.0309596	-0.516571	-0.465546	-0.0100817	-0.546497	-0.250248	-0.903366	-0.0266367	-0.366433	-1.21652	0.00471529	-0.17169	-0.708711	-0.0310655	-0.26271	0.398782	-0.0186188	-0.0289276	-1.32392
ENSG00000133858	0.0418667	0.253178	-0.0055714	-0.0184701	-0.135964	-0.051349	-0.0279036	-0.0115469	1.24847	0.851185	-0.0421895	0.182203	0.991325	-0.0251111	0.00808885	0.00192898	-0.0313802	-0.0207875	-0.021638	0.999283	-0.0979282	-0.0374593	0.531685	0.00844935	-0.0224604	0.280237	-0.406057	0.0173695	-0.0566195	-0.0254038	0.0314584	5.03018	-0.742516	-0.00408499	0.600789	0.157439	0.139552	-0.0261774	1.93835	0.210022	-8.13372e-05	-0.106863	0.103052	-0.029798	0.429806	0.242302	-0.0183567	-0.0283061	0.646696
ENSG00000075420	0.0435121	-0.165357	-0.0256994	-0.0188074	0.801171	-0.0513359	-0.0278674	-0.00831777	1.62237	0.480316	-0.0420234	-0.0869598	0.868355	-0.0248726	0.00848924	0.00112052	-0.0333465	-0.0211922	-0.00887309	0.874459	-0.0992936	-0.0375423	1.1308	0.00874671	-0.0229318	-0.0842987	-0.529515	0.018815	0.00183477	-0.024095	0.031491	0.598778	0.044534	-0.00441529	0.338467	0.205003	0.365927	-0.0261853	0.0860039	2.18427	0.00190818	-0.0624206	4.08009	-0.0305413	0.82038	0.0187963	-0.0182488	-0.0284993	0.456671
ENSG00000131941	0.0434615	-0.231371	-0.00770338	-0.018061	-0.957324	-0.0514028	-0.027999	-0.00857853	0.159762	-0.320877	-0.0420919	-0.015289	0.666906	-0.0250777	0.007184	0.00222844	-0.0315893	-0.0198549	-0.0245386	0.603731	0.0137785	-0.0375705	0.064794	0.0100042	-0.0223055	-0.297242	-0.971137	0.019185	0.0482537	-0.024767	0.0313741	0.00922361	-0.138585	-0.00455896	0.12364	0.119877	0.0364598	-0.0264085	-0.0670884	0.161574	0.00154159	-0.173985	0.413972	-0.0308898	0.287543	0.363421	-0.018416	-0.0296655	0.030848
ENSG00000141391	0.0422025	-0.00748876	-0.00759609	-0.0177566	0.145449	-0.0514047	-0.0280235	-0.0116419	-0.0252111	0.414783	-0.0420191	0.132635	-0.171871	-0.0247579	0.00704572	0.00106604	-0.0318817	-0.0200281	-0.0547671	-0.169901	-0.0269424	-0.0374282	0.174264	0.0101073	-0.0216828	0.160268	0.342374	0.0182184	-0.0054869	-0.0246248	0.0311268	-0.224373	0.00780352	-0.00438616	-0.233823	-0.0614333	-0.349148	-0.0265991	0.0837126	0.197749	0.000672006	-0.0671214	-0.398393	-0.0297779	0.558086	0.0201253	-0.0185083	-0.0278654	0.140558
ENSG00000139631	0.042181	-0.00635227	-0.00900654	-0.017942	0.0557578	-0.0514168	-0.0280653	-0.0112691	-0.730763	1.20288	-0.042165	0.224754	-1.3419	-0.0248351	0.0070969	0.000639328	-0.031653	-0.0202047	-0.229638	-0.567649	-0.0568388	-0.0375439	-0.557681	0.00830559	-0.0222738	0.0245514	0.105248	0.016472	0.0153857	-0.0244084	0.0311167	0.114765	-0.136949	-0.00455247	0.197104	-0.0349897	-0.264409	-0.0263786	-0.177148	-0.168743	0.000951789	-0.0828886	-0.708103	-0.0301232	-0.443586	0.100902	-0.0185693	-0.0281999	-0.450483
ENSG00000164896	0.0415715	-0.242382	-0.0116968	-0.0189954	-1.74199	-0.0514325	-0.0281085	-0.0132221	-0.120575	-0.543932	-0.0422623	0.392978	-0.354195	-0.024937	0.00451748	0.00388448	-0.0302727	-0.0211702	-0.209267	0.473076	-0.103916	-0.0376102	0.295471	0.00796596	-0.0232159	-0.208372	3.32158	0.0143679	0.0823564	-0.0237438	0.0308721	-0.514589	-3.75455	-0.00484913	-0.51605	-0.283477	-1.1446	-0.0266494	-0.672318	-2.58001	0.00333224	-0.0158171	-2.87916	-0.029992	-0.674245	-0.392032	-0.0186029	-0.0287545	-1.81105
ENSG00000139687	0.0434194	0.120719	-0.00430722	-0.0185941	0.736616	-0.051325	-0.0278637	-0.0139856	-0.211915	0.781304	-0.0420134	-0.142064	-0.0195704	-0.0247813	0.00746427	0.00283638	-0.0302483	-0.0202407	-0.278069	-0.271784	-0.084359	-0.0374868	-0.306756	0.00972835	-0.0209571	0.327118	-2.15176	0.0155466	-0.0978889	-0.0259807	0.0318924	0.647685	0.0191378	-0.00390204	5.45157	0.245643	0.762567	-0.0262539	-0.0159743	0.185846	0.000996242	-0.0562277	1.59013	-0.0305256	0.340665	-0.154861	-0.0182843	-0.0281273	2.13258
ENSG00000258890	0.041992	0.262195	-0.00693587	-0.0175108	0.980385	-0.0513646	-0.027996	-0.0116	0.418301	0.616526	-0.0421165	0.395815	0.444646	-0.0249096	0.00676638	0.000515152	-0.0338639	-0.0221439	0.22222	-0.0955452	-0.026212	-0.0377726	0.496194	0.0101495	-0.0217853	-0.0705077	0.553721	0.0179928	-0.0294885	-0.0246326	0.0313171	0.149116	-0.126351	-0.00392194	0.0512586	-0.00585099	0.0569971	-0.0265053	0.119397	0.00954054	0.00156872	-0.0539848	-0.414978	-0.0296316	-0.198331	-0.0823312	-0.0184984	-0.0282799	0.0691063
ENSG00000119778	0.0425628	0.0483305	-0.00616014	-0.0197919	0.939977	-0.0512632	-0.0279038	-0.0091982	0.442559	0.414246	-0.0420603	0.0141213	0.654252	-0.0251504	0.007594	0.000860084	-0.0321619	-0.0197278	-0.0147453	0.0742244	-0.0830906	-0.036887	0.185846	0.00855379	-0.0220777	0.217819	-0.216025	0.0136995	0.0285861	-0.0233724	0.0314241	6.01944	0.0290377	-0.00417938	9.37341	0.249753	0.458758	-0.0262648	0.226907	0.263744	0.00359697	-0.0734714	0.231877	-0.0301418	0.245648	-0.29036	-0.0182742	-0.0286729	0.601747
ENSG00000114054	0.0438292	-0.0120925	-0.000380002	-0.017347	0.188165	-0.0513903	-0.0280421	-0.0143919	-0.431077	-0.527409	-0.0420299	0.0990659	-0.052383	-0.0243763	0.00688434	-0.000440098	-0.0354549	-0.020766	0.26542	-0.0523968	-0.0757947	-0.0375293	-0.309202	0.00871125	-0.0223432	0.0731191	0.010401	0.0360818	-0.163452	-0.021088	0.0312901	-0.370331	0.0273302	-0.00264803	-0.237219	-0.200851	-0.139728	-0.0264647	-0.182299	-0.0752255	0.00254846	-0.141818	-0.119906	-0.0309203	-0.422863	-0.0844197	-0.0184711	-0.0278874	-0.440217
ENSG00000119703	0.042834	-0.0452262	-0.00735043	-0.0183184	-0.0206855	-0.0514005	-0.0280028	-0.0102017	0.394791	-0.109032	-0.0421283	-0.0233433	0.669474	-0.0247742	0.00728432	0.00130819	-0.0319736	-0.0202414	0.0172877	0.251092	-0.0647826	-0.0375453	0.549411	0.00984076	-0.0221673	0.0344619	-0.0504964	0.0170109	-0.0220294	-0.0244801	0.0312758	0.0213361	-0.0550273	-0.0045015	-0.136585	-0.0777494	0.045552	-0.0264857	0.0497371	0.0449689	0.00158216	-0.0899858	-0.126111	-0.0302801	0.147191	-0.00342308	-0.0185512	-0.0284645	0.025052
ENSG00000133687	0.0436478	-0.134811	-0.00566218	-0.0173865	0.346654	-0.0513222	-0.027886	-0.00895009	-0.344991	0.356647	-0.042095	-0.231525	-1.40245	-0.025185	0.00878715	0.0028416	-0.0325564	-0.0222331	0.0980842	-0.242865	-0.152196	-0.0374039	-0.927707	0.00915632	-0.0213467	0.768766	-2.50239	0.012204	-0.0654711	-0.0210375	0.0315558	0.680996	0.624461	-0.00485825	0.522388	0.214919	0.899569	-0.0262382	1.0097	1.93532	0.0032766	-0.117569	3.5382	-0.031059	0.1804	0.590278	-0.0182781	-0.0301166	1.82747
ENSG00000118197	0.0418096	0.00309076	-0.00774055	-0.0164293	0.322841	-0.0513324	-0.0280216	-0.00997584	-0.107537	0.160855	-0.0416378	-0.13021	0.16186	-0.024718	0.00674022	0.00213849	-0.0319249	-0.0193315	-0.0169609	1.57618	-0.076558	-0.0375318	0.278389	0.0100941	-0.0223964	-0.164036	-0.331961	0.0196269	-0.00760261	-0.0239142	0.0312865	0.0887113	-0.0288264	-0.00456691	-0.0249438	-0.0200824	0.041122	-0.0264122	-0.360765	-0.102803	0.000433509	-0.0648922	0.0650067	-0.0297728	0.256037	-0.280894	-0.0184513	-0.0280076	0.0870498
ENSG00000172361	0.0424914	0.00173536	-0.00789237	-0.0183365	0.339261	-0.0513754	-0.0280636	-0.0103515	0.0470781	-0.00317404	-0.0421673	-0.0117188	0.451696	-0.0248347	0.00718911	0.00133204	-0.0322732	-0.0203552	0.0410067	0.0856594	-0.0662661	-0.0375425	1.30367	0.0099578	-0.0223053	0.0199331	0.139755	0.016768	0.000288149	-0.0243704	0.0312154	-0.0561901	-0.0856973	-0.00461614	-0.130817	-0.15855	0.0586093	-0.0265047	0.0114449	-0.116259	0.00112359	-0.0789712	-0.0695836	-0.0302028	-0.0530794	0.0369278	-0.018525	-0.0283827	-0.148197
ENSG00000240972	0.0419433	0.0900671	-66.5967	-0.0180837	-0.481171	-0.0514646	-0.0281264	-0.0119313	-1.02868	-0.0392182	-0.0421504	-0.125426	-0.910324	-0.0248126	0.00470255	0.0037358	-0.0305567	-0.0212252	0.110527	-0.114611	0.0338634	-0.0376375	-1.24431	0.00771298	-0.0222868	-0.137846	1.70878	0.0178092	0.0192584	-0.0236424	0.0312048	-0.933136	-0.15234	-0.00461715	-0.562779	-0.29686	-0.0919593	-0.026694	-0.648493	-0.0639099	0.00290228	-0.0746082	-0.712865	-0.0303471	-0.194169	0.0484211	-0.0186561	-0.0280387	-6.53062
ENSG00000099814	0.0414646	0.223514	-0.0114014	-0.0179045	-1.30464	-0.05146	-0.0280823	-0.0133101	0.0440809	-0.489178	-0.0421923	0.195684	0.70604	-0.0252725	0.00658067	-0.00314586	-0.0338592	-0.0222087	-0.16459	0.410613	-0.0549061	-0.037747	0.175562	0.00728791	-0.0227976	-0.204473	0.99653	0.0203683	0.000216991	-0.0226418	0.0287035	-0.35532	-0.154255	-0.00492825	-0.356118	-0.25444	-0.868205	-0.0265671	0.283362	-2.62718	0.00185691	-0.0464326	-0.946798	-0.0292807	0.476177	-0.448233	-0.0186228	-0.0301667	-0.743187
ENSG00000136810	0.0412511	0.312198	-0.0103672	-0.0143946	-1.19399	-0.0514463	-0.0280874	-0.0138185	-0.223889	-3.70264	-0.0423235	-0.00759807	-0.138261	-0.024535	0.00842792	0.00578501	-0.03499	-0.0236138	0.41102	-0.0753462	0.0310782	-0.0377082	-1.02666	0.011514	-0.0228017	0.0498566	-0.123434	0.0134964	-0.350634	-0.0258576	0.0311148	-0.655744	1.73664	-0.00471384	-0.433094	-0.264787	-0.415134	-0.0266033	-1.01999	-0.141416	0.00324362	-0.142408	-0.0128375	-0.031975	0.0150211	-0.194784	-0.0186026	-0.0274399	-0.896594
ENSG00000173705	0.0432684	0.223492	-0.00646965	-0.0162404	1.2139	-0.0512976	-0.027918	-0.0168838	0.945529	0.678614	-0.0419913	-0.02356	-0.650328	-0.0264117	0.00713109	0.00268411	-0.0322744	-0.016713	0.0613976	-1.81441	-0.0354584	-0.0373788	-0.390946	0.0112143	-0.0218047	0.0328846	-0.319157	0.0166257	0.00360488	-0.0235402	0.0312043	0.589325	0.349039	-0.00469805	0.741162	0.0917018	0.187924	-0.0262907	1.07028	0.721174	0.00228594	-0.0898253	1.54537	-0.0292488	0.28692	-0.113461	-0.0183409	-0.0286695	0.0099051
ENSG00000102125	0.0419646	-0.0683027	-0.00927055	-0.0188759	-0.0930472	-0.0513996	-0.0280621	-0.0116899	-0.76588	0.425497	-0.0423197	0.154117	-0.871498	-0.0246199	0.00549421	0.00142151	-0.0371564	-0.0222442	0.189038	-0.531605	-0.0372379	-0.0379396	-0.332497	0.0094956	-0.0216405	0.397126	5.55984	0.0146628	-0.00969488	-0.0247725	0.0309696	-0.442477	-0.226299	-0.0046311	-0.459894	-0.244301	-0.314152	-0.026695	-0.115212	-0.314663	0.00268437	-0.0335407	-2.04882	-0.0308928	-0.212079	0.468909	-0.0185682	-0.0285569	-0.597741
ENSG00000181513	0.0422352	-0.0332089	-0.00804687	-0.0176067	-0.148616	-0.0514677	-0.0280857	-0.0111613	-0.608305	0.226723	-0.0422256	0.0197776	-0.520116	-0.0250225	0.00648542	0.00137256	-0.0329482	-0.0197554	0.114002	-0.127944	-0.0557579	-0.0378193	0.958514	0.00983612	-0.0213579	0.35008	0.443919	0.0156719	-0.00969868	-0.0248897	0.0310707	-0.361858	0.0125111	-0.00506562	-0.523178	-0.256503	-0.275958	-0.0265073	0.17649	-0.24733	0.00194875	-0.0805297	-0.473833	-0.02987	-0.0518562	0.482438	-0.0185922	-0.0281695	-1.4876
ENSG00000108469	0.0421481	0.0362478	-0.00719062	-0.0179996	-0.526698	-0.0513697	-0.0280625	-0.0115449	0.178206	-0.223136	-0.042305	0.20204	-0.281478	-0.0247422	0.00549895	0.000419461	-0.0312015	-0.0196467	-0.0335565	-0.242894	-0.0743605	-0.0376006	-0.14832	0.00811463	-0.0219671	0.221362	1.59073	0.0134016	0.0219116	-0.0238079	0.0309855	-0.344528	-0.31055	-0.00492452	-0.247527	-0.214813	-1.02114	-0.0265294	0.25965	-0.570648	0.00383092	-0.0464441	-0.469621	-0.0313289	-0.247026	0.152113	-0.0185519	-0.0274098	-0.129968
ENSG00000140575	0.0441837	0.394168	3.43026e-06	-0.0136079	0.275808	-0.0513311	-0.0278828	-0.00753066	0.690995	0.570769	-0.042086	-0.15292	0.822634	-0.0255576	0.0108965	0.000197759	-0.0367161	-0.0248002	0.362149	0.790977	-0.112061	-0.0375774	0.3101	0.0100672	-0.022755	0.0804789	-1.32737	0.0190612	-0.186295	-0.026222	0.0314055	0.879503	-0.182187	-0.00432278	0.9693	0.219827	1.06791	-0.026191	0.884811	0.8473	-0.020701	-0.0896046	1.89773	-0.0294005	0.672956	-0.260583	-0.0182762	-0.029107	0.975261
ENSG00000128512	0.0434173	0.168919	-0.00615107	-0.0197424	0.514147	-0.0513421	-0.027888	-0.00947036	-2.13386	0.329231	-0.0421105	-0.829259	-2.34453	-0.0249783	0.00736286	0.00166339	-0.0313953	-0.0214082	-0.0204027	-1.29603	-0.093248	-0.0380339	-2.90486	0.0103775	-0.0219909	-0.0415538	-0.516149	0.0192909	0.0361272	-0.0261081	0.0314409	0.775536	-0.202809	-0.00444385	0.677938	0.200591	0.60452	-0.0262867	0.10401	0.308453	0.000535642	-0.0676857	1.2726	-0.030414	-1.93232	-0.0687324	-0.0181326	-0.0293257	1.1784
ENSG00000081189	0.0441393	-0.0562268	-0.00594199	-0.0183127	0.400252	-0.0513325	-0.0279017	-0.0092639	-0.993395	0.0442635	-0.0420578	-0.162641	-1.76393	-0.0244631	0.00746359	0.000375533	-0.0328187	-0.0202058	-0.0348022	-2.019	-0.0744591	-0.0373315	-1.58915	0.00936547	-0.0229755	0.227523	-0.124993	0.019014	-0.0601016	-0.024734	0.0315137	0.32937	0.0752176	-0.00400897	0.321524	0.0985181	0.172251	-0.0263144	0.726239	0.759963	0.00217553	-0.0940251	0.231815	-0.0296754	-0.569138	-0.050381	-0.0182738	-0.0282255	0.381491
ENSG00000197535	0.0437085	0.123034	-0.00559996	-0.0232252	1.04421	-0.0513142	-0.0278739	-0.0105121	0.173293	0.216327	-0.0421844	-0.265742	-0.000983837	-0.0253118	0.00769084	-0.000547391	-0.0390646	-0.02236	0.463432	-0.145934	-0.152356	-0.0379335	-0.0845545	0.00865293	-0.0219666	0.295773	-0.308866	0.0298753	-0.162052	-0.023252	0.0326308	0.917163	-0.625819	-0.00452398	0.669932	0.182398	0.81399	-0.026224	0.753138	0.1251	0.00168816	-0.142541	2.07609	-0.031345	0.0151463	0.200564	-0.018333	-0.0299473	1.49925
ENSG00000180044	0.0429264	-0.0633809	-0.00739156	-0.0183769	1.51292	-0.0513533	-0.0279899	-0.0100443	-0.166594	0.273663	-0.0419833	-0.125014	-0.194297	-0.0247254	0.00648162	0.00151868	-0.0323049	-0.019765	0.0366342	-0.543474	-0.0389701	-0.0376664	0.208854	0.00989308	-0.0216858	0.0917272	0.141244	0.0160459	-0.0215468	-0.0239413	0.0313287	0.146485	-0.105696	-0.00436742	0.0113199	0.0580294	0.000720084	-0.0264177	0.182197	-0.061498	0.0027221	-0.0599775	0.302578	-0.0299047	-0.0383089	-0.0538774	-0.0184081	-0.0282534	0.345995
ENSG00000100380	0.0446835	0.15488	-0.00681183	-0.0155747	-0.214933	-0.0514051	-0.028	-0.0105281	0.178682	-0.250527	-0.0421409	0.0242839	0.241318	-0.0246501	0.0107269	-0.00169328	-0.0341861	-0.0185295	0.365907	0.125083	-0.0205302	-0.0374683	-0.164348	0.0103945	-0.0211973	-0.109898	-2.3204	0.015695	-0.0181649	-0.0113204	0.0313535	-0.0231359	0.251263	-0.0043158	-0.0678089	-0.0379365	0.102391	-0.026438	-0.117132	0.282769	0.000395111	-0.166174	0.12749	-0.0307407	0.397501	0.220596	-0.0184646	-0.0283257	-0.21029
ENSG00000120253	0.0422333	-0.0728449	-0.00679915	-0.0210587	0.111027	-0.051382	-0.0279654	-0.0115162	0.498899	-0.707903	-0.04207	-0.0219392	-0.101748	-0.0246325	0.0080638	0.00493444	-0.0316872	-0.0198572	0.10503	-0.49063	-0.0896152	-0.0372472	-0.409944	0.0082361	-0.022226	0.10813	-0.818096	0.0227044	-0.0765258	-0.0242241	0.0314397	0.155326	0.171053	-0.00422392	0.153596	0.0600449	0.402586	-0.0263691	-0.137939	0.0660905	-0.00024079	-0.111414	-0.103042	-0.029982	0.62603	-0.430105	-0.0184026	-0.0279982	0.753134
ENSG00000169855	0.0439017	-0.211371	-0.00450123	-0.0223417	0.427977	-0.0513144	-0.0278837	-0.0097498	-1.75118	0.0954054	-0.0421223	-3.32577	-1.58397	-0.025397	0.00792317	-0.00920619	-0.028674	-0.0238227	-0.146131	-1.43011	-0.0899478	-0.037918	-2.30868	0.0208498	-0.0227185	0.0225561	-0.484232	0.0571168	-0.068249	-0.0254835	0.0314764	1.00311	-0.279914	-0.00443853	0.851054	0.26908	0.793675	-0.0262164	0.0783785	-0.365064	-0.015829	-0.049838	0.437034	-0.0311146	-1.98984	-1.21798	-0.0182832	-0.0179896	0.566294
ENSG00000165215	0.0429279	0.0278693	-0.00824357	-0.0179432	-0.142202	-0.0514552	-0.0280165	-0.0106932	-0.0563579	0.206195	-0.0420163	-0.0430067	-0.867789	-0.0244202	0.00638056	0.00176435	-0.0322141	-0.0200278	0.0567141	1.24184	-0.0617417	-0.037768	-0.0636062	0.00970691	-0.0227492	0.0463518	0.277567	0.0173772	0.00416207	-0.0246487	0.0313111	-0.274775	0.148879	-0.00472928	-0.965685	-0.176023	-0.0601719	-0.0266911	-0.0640398	-0.302838	0.00198627	-0.0415511	0.0164222	-0.0300751	0.123189	0.0408233	-0.0185619	-0.0285536	-0.050764
[truncated: 13,422 more rows]
[truncated: 401 more columns]
