# Supplementary material for: Metabolic mapping of the human solute carrier superfamily
Source: Mol Syst Biol. 2025 May 12;21(6):560–98. doi: 10.1038/s44320-025-00106-4 (PMC12130231; doi:10.1038/s44320-025-00106-4)
Supplement: Supplementary file 12 — Dataset EV8 [file 44320_2025_106_MOESM12_ESM.xlsx]

## Sheet: Legend
Column header	Description
analysisId	transcriptomics differential gene expression analysis ID
label	name of SLC suffixed by identifier for any additional modification(s) as appropriate
cluster	cluster number in the transcriptomics similarity clustering
Row header
pathwayID	Reactome pathway ID
pathwayName	Reacome pathway name
numGenes	number of genes in the pathway
topLevel	whether this pathway was designated as top-level, i.e. is a direct child pathway of 'Metabolism'

## Sheet: Dataset EV8
				analysisId	AN03FW-X	AN02VW-U	AN02X7-A	AN02XF-F	AN0304-7	AN0335-P	AN03K6-3	AN0364-3	AN0369-9	AN037E-V	AN038P-P	AN03B5-B	AN02W2-K	AN0300-1	AN0344-V	AN0396-4	AN0397-K	AN030C-8	AN030F-X	AN031Z-N	AN0320-H	AN032E-0	AN0330-9	AN033F-Q	AN0351-3	AN035E-C	AN036T-Q	AN0374-X	AN038R-R	AN03BM-Y	AN03C5-1	AN02X1-0	AN02X5-K	AN02X9-G	AN030A-4	AN030M-M	AN030T-V	AN031T-F	AN039H-F	AN02XT-C	AN02XZ-E	AN02ZW-R	AN0336-R	AN0340-T	AN03AV-H
				label	GFP_myr	LETM1	SFXN3	SLC10A5	SLC17A1	SLC25A31	SLC26A6	SLC35B2	SLC35D2	SLC38A1	SLC44A4	SLC7A8	MFSD11	SLC16A5	SLC26A3	SLC4A2	SLC4A3	SLC17A6	SLC17A8	SLC23A1	SLC23A2	SLC25A12	SLC25A28	SLC25A40	SLC2A14	SLC30A1	SLC35G2	SLC37A1	SLC45A1	SLC9B2	SPNS2	NPC1	SFXN1	SFXN5	SLC17A4	SLC18A2	SLC19A3	SLC22A6	SLC52A1	SLC12A3	SLC12A8	SLC16A2	SLC25A32	SLC25A5	SLC7A13
				cluster	1	1	1	1	1	1	1	1	1	1	1	1	2	2	2	2	2	3	3	3	3	3	3	3	3	3	3	3	3	3	3	4	4	4	4	4	4	4	4	5	5	5	5	5	5
pathwayID	pathwayName	numGenes	topLevel
R-HSA-556833	Metabolism of lipids	515	yes		0.0554809	-0.181352	0.0173373	0.0820048	-0.00644834	-0.313502	-0.10329	0.0582058	-0.111332	0.062763	0.115214	-0.140012	-0.0203828	0.106996	0.0656686	0.165663	0.175588	0.0745196	0.037497	0.0754389	0.105932	0.0263625	0.0178709	0.0789702	0.0309149	0.0790695	0.230042	0.103254	0.044214	0.0485474	0.0957654	0.00585729	0.0820339	-0.0264624	-0.0124647	0.234519	0.0874131	0.0422236	0.0989375	0.113295	0.116307	0.0757395	0.0821059	0.0666728	0.0337067
R-HSA-71291	Amino acid and derivative metabolism	305	yes		-0.346009	-0.0573005	-0.304481	-0.274466	-0.224953	-0.010814	0.0375115	-0.680927	-0.330123	-0.482082	-0.39242	-0.287503	-0.34243	-0.692228	-0.161362	-0.0586847	-0.60176	-0.516607	-0.232613	-0.234759	-0.663554	-0.509633	-0.200993	-0.317742	-0.111948	-0.158786	-0.364723	-0.268388	-0.141413	-0.308665	-0.225829	-0.344051	-0.251174	-0.0265825	-0.0573926	-0.235712	-0.239195	-0.187894	-0.0474599	-0.490892	-0.506118	-0.435415	-0.189677	-0.128298	-0.350683
R-HSA-71387	Carbohydrate metabolism	220	yes		-0.1065	-0.250527	-0.0237702	0.019017	-0.164869	-0.212637	-0.0712498	-0.0883122	-0.220426	-0.061196	-0.00842502	-0.282831	-0.257374	0.0751316	0.000448293	-0.0235502	-0.0974145	-0.0995663	-0.0970497	-0.075277	-0.0643021	-0.122879	-0.0731192	-0.0975001	-0.101304	0.0105444	-0.170655	-0.0260948	-0.045479	-0.0692372	-0.0362918	-0.0821896	-0.0746215	-0.0264655	-0.0573684	-0.0263107	-0.0552646	-0.02792	-0.0474207	-0.0784016	-0.130513	-0.111176	0.0804646	0.125797	-0.0893175
R-HSA-1428517	The citric acid (TCA) cycle and respiratory electron transport	157	yes		-0.430179	-0.964249	-0.476165	-0.345904	-0.614177	-0.752688	-0.262416	-0.885781	-0.642755	-0.500017	-0.722515	-0.84544	-0.515327	-1.0013	0.291972	-0.0373508	-0.648513	-0.796621	-0.905191	-0.870624	-0.849521	-0.764842	-1.0875	-0.513139	-0.233716	-0.345108	-0.461558	-0.756144	-0.833758	-0.37017	-0.926188	-0.387205	-0.276018	-0.0265585	-0.0574106	-0.272276	-0.285378	-0.491315	-0.0474249	-0.801446	-0.583781	-0.606711	-0.508308	-0.447298	-0.750887
R-HSA-196854	Metabolism of vitamins and cofactors	122	yes		0.0657822	0.0724646	-0.0081208	-0.0815676	-0.0587013	-0.101952	-0.109653	-0.0858227	-0.0678935	-0.301428	-0.064466	-0.076143	-0.125416	0.0126745	-0.0600635	-0.0564065	-0.0207064	-0.10212	-0.0777053	-0.0590835	-0.0466595	-0.102232	-0.0143654	-0.147043	0.0181124	-0.00132186	-0.04273	-0.0627812	-0.0251202	-0.11135	0.0209377	-0.124268	-0.0994976	-0.0264619	0.0236434	-0.0857846	-0.0602433	-0.0249464	-0.0474154	-0.0739625	-0.0984851	-0.090642	0.00328656	0.116239	-0.0345535
R-HSA-211859	Biological oxidations	113	yes		0.00416754	-0.149039	-0.0235249	-0.128895	0.0615595	0.258101	-0.119084	-0.272811	-0.259571	-0.563007	-0.141412	-0.306702	-0.124185	-0.183225	-0.178236	-0.0535513	-0.169007	-0.292178	-0.0699518	-0.0362844	-0.0898382	-0.174841	0.0231864	-0.128614	0.0360654	-0.0625389	-0.0777597	-0.0449463	0.0380671	-0.0543274	0.0927948	-0.0441297	-0.0107666	-0.0264822	-0.0573582	0.0040526	0.0197606	0.0627277	0.0906096	-0.0547907	-0.0699471	-0.059305	0.045207	-0.0161666	-0.10278
R-HSA-15869	Nucleotide metabolism	82	yes		-0.273914	-0.267452	-0.0620358	-0.200953	-0.392515	-0.243327	-0.116038	-0.279147	-0.430863	-0.310811	-0.136313	-0.39361	-0.286385	-0.252452	0.0666317	-0.147997	-0.210411	-0.328368	-0.18044	-0.149402	-0.270935	-0.327011	-0.0826219	-0.224877	0.123355	-0.0739719	-0.234521	-0.15892	-0.0532429	-0.221727	0.017848	-0.23044	-0.192798	-0.0264903	-0.0573729	-0.171765	-0.179628	-0.211467	-0.0474353	-0.238386	-0.316415	-0.179564	0.00902299	-0.0587681	-0.160069
R-HSA-163685	Integration of energy metabolism	70	yes		0.0800908	0.00193952	-0.023303	-0.0338557	0.0559068	-0.200446	0.0220857	-0.0400878	0.0147457	0.103225	-0.0480941	0.0415437	-0.00553937	0.0920442	0.00457301	0.0549115	0.136904	0.0945445	-0.0381321	-0.149713	0.113854	0.0793119	-0.0793717	-0.00847288	-0.202894	-0.0488545	0.0249215	-0.0302255	-0.149348	0.069869	-0.213627	0.0543382	0.035883	-0.0264779	-0.0573654	0.0618921	0.0570057	0.0802343	-0.0473965	-0.0251056	-0.20182	-0.149662	-0.220178	-0.197346	-0.159227
R-HSA-1483249	Inositol phosphate metabolism	46	yes		0.0468822	0.0773058	-0.0829297	0.0683097	-0.0101538	-0.0673455	-0.151878	-0.0959577	-0.146188	-0.135666	-0.034086	-0.013009	0.0245328	0.0997689	-0.0279409	-0.0244864	0.166081	0.0540657	0.0171751	0.0849758	0.20106	0.208332	0.0443067	0.32569	-0.0302327	0.0845045	-0.00837305	0.167609	0.048384	0.0576192	0.0075203	-0.011143	0.378425	-0.0264156	-0.0573544	-0.0356151	0.129875	-0.321731	-0.0474001	0.162899	0.0877706	0.134912	0.0697281	-0.0128102	0.00852942
R-HSA-189445	Porphyrin metabolism	17	yes		-0.23532	-0.183697	-0.170734	0.310754	-0.207667	-0.145957	-0.0478128	0.0691487	-0.483186	-0.305217	0.487599	-0.42175	-0.590442	-0.758561	-1.05508	-0.840437	-0.373985	-0.412503	-0.34696	-0.325785	-0.48498	-0.479746	-0.201781	-0.299477	-0.092148	-0.276079	-0.141675	-0.236267	-0.259267	-0.340529	-0.172047	-0.269459	-0.254076	-0.0265164	-0.0573802	-0.170801	-0.220871	-0.281566	1.14959	-0.320653	0.0562287	-0.254755	-0.239462	-0.0707634	0.0557805
R-HSA-202131	Metabolism of nitric oxide: NOS3 activation and regulation	9	yes		-0.318233	-0.234013	0.159632	-0.174871	-0.105989	-0.225867	-0.0917595	-0.00549966	-0.27346	-0.174095	-0.250504	-0.549862	-0.290186	0.369705	0.0758211	0.0618962	-0.0522545	0.152478	0.231733	0.157875	0.283966	0.209903	0.330508	0.0355794	0.304447	0.0971236	-0.0642706	-0.0118593	0.369228	-0.0747989	0.0761961	-0.100573	-0.0378123	-0.0264391	-0.057364	-0.0926871	-0.112475	-0.123965	-0.0473996	0.196529	0.0656625	0.28384	0.367373	-0.135779	0.0936245
R-HSA-1475029	Reversible hydration of carbon dioxide	7	yes		0.0168528	-0.0509966	-0.0246935	0.0546019	-0.0508021	-0.366466	-0.172432	-0.251955	-0.592036	-0.624334	-0.265826	-0.222039	-0.259762	0.0180799	0.00918834	0.190486	0.0682272	-0.105788	0.00993401	0.0449768	-0.212757	0.0209318	0.0399461	-0.0961196	0.213092	-0.118002	-0.0308318	-0.0448785	0.0956453	-0.0028083	0.111813	-0.080977	-0.0921828	-0.0264288	-0.0573534	-0.0420645	-0.0800668	-0.00114483	-0.0474007	0.014301	-0.0342211	0.0972852	-0.0865668	0.297912	-0.178506
R-HSA-2564830	Cytosolic iron-sulfur cluster assembly	7	yes		-0.185585	-0.795036	-0.289292	-0.715855	-0.583991	-0.535916	-0.63074	-0.693899	-0.435054	-0.356392	-0.822033	-0.390508	-0.335538	-0.394025	0.219196	-0.080205	-0.216737	-0.825156	-0.886342	-1.12802	-0.771032	-0.771532	-1.29725	-0.578753	-0.453171	-1.00426	-0.637409	-0.735554	-1.11746	-0.45335	-0.705872	-0.394179	-0.319904	-0.0265578	-0.0573971	-0.263354	-0.281575	-0.489252	-0.0474779	-0.760885	-0.67342	-1.02611	-0.345159	-0.267357	-0.350371
R-HSA-1362409	Mitochondrial iron-sulfur cluster biogenesis	6	yes		-0.12553	-0.186276	0.0575718	-0.576875	-0.32735	0.142808	-0.207352	-0.45089	-0.47063	-0.120415	-0.629762	-0.228067	-0.0244137	-0.115736	0.30824	0.135441	-0.12082	-0.372292	-0.246984	-0.504477	-0.353099	-0.441045	-0.143293	-0.255318	0.150742	-0.348257	-0.195129	-0.342799	-0.378463	-0.373679	-0.237996	-0.261355	-0.172594	-0.0265177	-0.0573234	-0.179416	-0.266175	-0.261595	-0.0474593	0.123134	-0.168947	-0.0517887	-0.286245	-0.163621	-0.118357
R-HSA-71737	Pyrophosphate hydrolysis	3	yes		-0.170353	-0.225264	0.117345	-0.197403	-0.582419	0.379645	-0.120146	-0.327497	-0.691188	-0.583273	-0.489628	-0.512296	-0.441092	-0.164028	0.524285	0.849306	-0.12734	-0.47309	-0.0401326	0.205545	-0.717791	-0.602108	0.249267	-0.352193	0.345064	-0.382866	0.110874	-0.22999	0.357368	-0.360413	0.353512	-0.33551	-0.324533	-0.0265214	-0.0573995	-0.284296	-0.26595	-0.241618	-0.0474656	-0.0701066	0.059225	0.157189	0.0921717	-0.08874	-0.68205
R-HSA-1483257	Phospholipid metabolism	156	no		0.120387	-0.109902	0.013819	0.0698016	0.0247806	-0.110479	-0.0690214	0.189661	-0.00356426	0.183569	0.177655	-0.063129	0.0213235	0.18741	0.151834	0.107506	0.269897	0.184005	-0.00243763	0.0855908	0.277532	0.161216	0.0195647	0.245514	0.067687	0.104825	0.161668	0.249367	-0.0133704	0.190745	0.0338203	0.0601081	0.295278	-0.0264377	0.0359983	0.145819	0.223828	0.133116	0.155419	0.238382	0.232277	0.197218	0.1435	0.101325	0.174145
R-HSA-8978868	Fatty acid metabolism	123	no		-0.0826182	-0.238667	-0.0383811	-0.12445	-0.250722	-0.358664	-0.210738	-0.26182	-0.429089	-0.483105	-0.191702	-0.409253	-0.124715	0.0158567	0.0239105	0.132745	-0.0156968	-0.236813	-0.0889702	-0.00946451	-0.0947466	-0.226674	-0.169885	-0.14417	-0.00886604	-0.0861388	0.1123	-0.102013	0.0193853	-0.188484	-0.0761839	-0.161182	-0.161074	-0.0264853	-0.057371	0.00471389	-0.129496	-0.113255	-0.0474149	-0.0659681	-0.0429925	-0.0342407	-0.0191664	-0.0517048	-0.19562
R-HSA-163200	Respiratory electron transport, ATP synthesis by chemiosmotic coupling, and heat production by uncoupling proteins.	112	no		-0.525856	-1.19517	-0.663475	-0.488805	-0.746171	-0.989105	-0.244957	-1.0918	-0.746158	-0.609658	-0.986254	-0.983303	-0.543272	-1.33282	0.323266	-0.11599	-0.846752	-1.06811	-1.26356	-1.23458	-1.14216	-1.02539	-1.54914	-0.656639	-0.337972	-0.545238	-0.619175	-1.04458	-1.19266	-0.459935	-1.35602	-0.472363	-0.339674	-0.0266094	-0.0574314	-0.3376	-0.349012	-0.625675	-0.0474421	-1.07427	-0.744318	-0.845168	-0.720691	-0.634767	-0.909782
R-HSA-2408522	Selenoamino acid metabolism	112	no		-0.490344	0.00869631	-0.327577	-0.495166	-0.311063	-0.143135	0.0711848	-1.14219	-0.38178	-0.46092	-0.736164	-0.365142	-0.346442	-1.2822	-0.0607513	0.0808135	-0.729748	-0.795456	-0.423016	-0.485065	-1.29477	-0.85987	-0.442109	-0.490202	-0.36565	-0.32639	-0.598624	-0.455593	-0.277703	-0.496006	-0.462488	-0.544884	-0.365777	-0.0266198	-0.0574126	-0.340254	-0.328627	-0.343025	-0.0474954	-1.00895	-0.994518	-0.896523	-0.545524	-0.432193	-0.746632
R-HSA-1483206	Glycerophospholipid biosynthesis	95	no		0.0430139	-0.160023	0.0115571	0.0107978	-0.00408645	-0.0705881	-0.0214615	0.157689	-0.0461441	0.230172	0.10746	-0.123897	-0.0110371	0.181549	0.214305	0.198984	0.327848	0.064201	-0.0428106	0.00974775	0.123829	0.0249357	-0.00550296	0.108799	0.107971	0.0219611	0.143437	0.181584	-0.0619191	0.139774	0.0361139	-0.0178559	0.181365	-0.0264589	-0.0573639	0.0270268	0.0855634	0.135242	0.0891075	0.241315	0.245299	0.132198	0.128007	0.1047	0.233645
R-HSA-196849	Metabolism of water-soluble vitamins and cofactors	93	no		0.100517	0.178558	-0.00157833	-0.102919	-0.0672083	-0.0941508	-0.1009	-0.1475	-0.0479006	-0.395443	-0.121909	-0.066241	-0.125683	-0.0942177	-0.0154065	-0.0914339	-0.0281423	-0.119266	-0.0973495	-0.0906223	-0.0299339	-0.0852723	-0.0448229	-0.134061	0.0172063	-0.0281257	-0.09424	-0.0590974	-0.0399663	-0.104079	0.0192794	-0.114097	-0.0945582	-0.0264591	-0.0573509	-0.0929507	-0.106802	-0.0224299	-0.0474188	-0.105311	-0.153503	-0.11876	0.000484154	0.10791	0.00296419
R-HSA-2408557	Selenocysteine synthesis	91	no		-0.568689	-0.175804	-0.431729	-0.590874	-0.510475	-0.245377	0.0831682	-1.37975	-0.533559	-0.623794	-0.861754	-0.527203	-0.373664	-1.58012	-0.0476899	0.127335	-0.820503	-0.952461	-0.559419	-0.620193	-1.59791	-1.03542	-0.597797	-0.591167	-0.501591	-0.414468	-0.722094	-0.56801	-0.352308	-0.576656	-0.628034	-0.642333	-0.434673	-0.0266503	-0.0574241	-0.387641	-0.379721	-0.51119	-0.0475226	-1.23709	-1.22778	-1.14301	-0.771624	-0.712857	-1.02888
R-HSA-611105	Respiratory electron transport	90	no		-0.589727	-1.18398	-0.765746	-0.497719	-0.729705	-1.03903	-0.233788	-1.04875	-0.721604	-0.5874	-0.980342	-0.942931	-0.539942	-1.31589	0.334859	-0.117312	-0.813037	-1.03868	-1.25232	-1.22194	-1.11021	-1.01228	-1.51327	-0.610426	-0.268023	-0.541515	-0.661541	-1.03688	-1.21567	-0.456502	-1.32897	-0.476389	-0.341381	-0.026617	-0.0574373	-0.333706	-0.352525	-0.61988	-0.0474261	-1.05408	-0.695376	-0.768791	-0.666821	-0.652933	-0.886702
R-HSA-1630316	Glycosaminoglycan metabolism	88	no		0.0122211	-0.147637	0.0323457	0.163674	-0.0294093	-0.00170683	0.144297	0.240047	-0.125554	0.170129	0.171546	-0.0892976	0.00496961	0.132195	0.147317	0.107949	0.258626	0.0620709	0.00396941	0.0551039	0.144755	0.0102155	0.119322	-0.0647424	0.0466328	0.134941	-0.00383632	0.0738585	0.114037	-0.028261	0.109366	-0.036934	-0.0364671	-0.0264375	-0.0573573	-0.0504722	-0.00842849	0.0385411	-0.0474105	0.0350525	0.0542571	0.00069967	0.152168	0.0307151	0.138622
R-HSA-8957322	Metabolism of steroids	86	no		0.0150943	-0.491731	-0.0180627	0.134661	-0.0620386	-1.20372	-0.390729	-0.000162819	-0.25322	0.227127	0.0568751	-0.201918	-0.0145132	0.108261	0.0500863	0.632382	0.234102	0.180635	0.0980521	0.106549	0.0335174	0.0418888	0.0595946	0.04744	-0.114076	0.0722848	0.631506	0.091107	-0.0225616	0.0926063	0.167916	0.11406	0.0958781	-0.0264731	0.0421553	0.795134	0.145091	-0.0462093	0.292046	0.018686	0.0977206	-0.0888815	-0.0539304	0.124737	-0.168369
R-HSA-428157	Sphingolipid metabolism	84	no		-0.0329868	-0.0617399	0.0370746	0.338444	0.105654	-0.0873545	0.0647525	0.297163	0.0512363	0.452614	0.404967	-0.00677382	-0.0404146	0.0838788	0.0687065	-0.00800201	0.350363	0.0858582	0.118017	0.0865368	0.0968629	-0.0254382	0.138626	0.00626707	0.167351	0.145283	0.233302	0.0357762	0.143835	-0.0656366	0.261307	-0.106705	-0.0997654	-0.0264793	-0.0573578	-0.0324448	-0.0773497	0.0581631	-0.0474057	0.0864633	0.132498	0.049119	0.0904664	-0.036147	0.23187
R-HSA-70326	Glucose metabolism	77	no		-0.176296	-0.408541	0.0087261	0.0882101	-0.243329	-0.428574	-0.00657453	-0.196951	-0.248732	-0.0557361	-0.0611528	-0.358655	-0.460891	0.24668	-0.0705922	-0.210837	-0.37441	-0.0795299	0.00407848	-0.0744869	-0.0806655	-0.134329	-0.0893253	-0.0946187	-0.20642	0.0497879	-0.19678	-0.0569391	-0.0979573	-0.0583594	-0.0565881	-0.0941906	-0.119401	-0.0264654	-0.0573737	-0.0174539	-0.126873	-0.0326346	-0.0474141	-0.095588	-0.240979	-0.0740212	0.174799	0.283767	-0.178807
R-HSA-1989781	PPARA activates gene expression	76	no		0.336821	0.1287	0.116295	0.25711	0.37367	0.0612945	0.232974	0.259148	0.295871	0.285778	0.328065	0.251266	0.0765987	0.303795	-0.0409933	-0.0368152	0.0770331	0.374632	0.168792	0.19615	0.236686	0.398418	0.148187	0.398548	-0.272647	0.315112	0.116924	0.330745	0.117592	0.406595	0.245096	0.410312	0.407046	-0.0264347	-0.0573476	0.54608	0.43198	0.170851	0.527945	0.274005	0.106703	0.201977	0.186973	0.230387	0.118397
R-HSA-400206	Regulation of lipid metabolism by PPARalpha	76	no		0.336821	0.1287	0.116295	0.25711	0.37367	0.0612945	0.232974	0.259148	0.295871	0.285778	0.328065	0.251266	0.0765987	0.303795	-0.0409933	-0.0368152	0.0770331	0.374632	0.168792	0.19615	0.236686	0.398418	0.148187	0.398548	-0.272647	0.315112	0.116924	0.330745	0.117592	0.406595	0.245096	0.410312	0.407046	-0.0264347	-0.0573476	0.54608	0.43198	0.170851	0.527945	0.274005	0.106703	0.201977	0.186973	0.230387	0.118397
R-HSA-70171	Glycolysis	62	no		-0.129993	-0.439625	0.0698458	0.215138	-0.205473	-0.539231	-0.0425089	-0.000112834	-0.17457	0.263151	0.0524992	-0.321905	-0.426756	0.386194	0.00495048	-0.22402	-0.338795	0.078273	0.162273	0.0292313	0.0622568	0.00476525	-0.034292	0.00164703	-0.0871298	0.152546	-0.0985303	0.0229354	-0.00308625	0.0444085	0.0424724	-0.0114821	-0.0665512	-0.0264552	-0.0573672	0.0398112	-0.086497	0.0317407	-0.0473971	0.00861086	-0.183046	0.0121251	0.230456	0.356357	-0.0394671
R-HSA-1483255	PI Metabolism	61	no		0.240885	-0.0318448	0.0173415	0.161693	0.0697375	-0.172605	-0.14309	0.239452	0.0627487	0.110991	0.286974	0.0315095	0.071721	0.196536	0.0545427	-0.0349595	0.179647	0.370585	0.0604383	0.203707	0.516905	0.373455	0.0586045	0.458432	0.0049503	0.233875	0.19006	0.35493	0.0622383	0.270127	0.0302484	0.181527	0.472683	-0.0264047	0.181399	0.330823	0.439158	0.129805	0.258691	0.233814	0.211997	0.298478	0.167629	0.09607	0.0814809
R-HSA-156580	Phase II - Conjugation of compounds	55	no		0.000366869	-0.0990674	-0.00872697	0.0600237	0.0699639	0.689714	0.235563	-0.112334	-0.115055	-0.499584	0.0404286	-0.243241	-0.170149	-0.340385	-0.0927901	-0.0523721	-0.24093	-0.23404	-0.0144128	0.0524322	-0.0280463	-0.225805	0.0997285	-0.168894	0.287141	0.00572686	-0.00657365	0.00201731	0.154947	-0.0741509	0.201336	-0.0803618	-0.0268337	-0.0264766	-0.0573649	-0.122676	-0.0134226	0.295646	-0.0474109	0.00466552	-0.0165838	0.0159174	0.237554	0.210094	0.1624
R-HSA-211945	Phase I - Functionalization of compounds	54	no		0.0170597	-0.196521	-0.0437902	-0.328304	0.118254	-0.156416	-0.484086	-0.438137	-0.396787	-0.610954	-0.324733	-0.357525	-0.0872229	-0.0296465	-0.269753	-0.0576094	-0.102562	-0.331071	-0.122192	-0.130433	-0.143023	-0.100648	-0.0478915	-0.0702644	-0.213704	-0.128191	-0.134203	-0.0738624	-0.0847772	-0.0168091	-0.0157588	0.00681008	0.0275103	-0.0264854	-0.0573494	0.146307	0.0698747	-0.136046	0.241413	-0.108078	-0.122288	-0.124555	-0.135427	-0.239983	-0.35137
R-HSA-351202	Metabolism of polyamines	51	no		-0.847921	-0.645195	-0.109541	-0.0192253	-0.514257	-0.366752	-0.00335504	-0.500804	-0.598163	-0.264897	0.0147154	-0.604569	-1.00172	-0.713238	-0.423478	-0.467713	-1.44955	-0.462141	-0.195711	-0.236418	-0.65744	-0.543679	-0.185084	-0.351724	0.198584	-0.172367	-0.41194	-0.25473	-0.140339	-0.358443	-0.162952	-0.394476	-0.292218	-0.0268908	-0.0573957	-0.276592	-0.272172	-0.382692	-0.0474554	-0.441291	-0.392231	-0.324781	0.0600693	-0.131817	-0.219526
R-HSA-422356	Regulation of insulin secretion	51	no		0.185105	0.123246	-0.00394143	-0.0250137	0.166764	-0.0384252	0.0120681	0.00597642	0.0946883	0.0595238	-0.0358149	0.160334	0.0930388	0.12515	-0.00916179	0.0743032	0.265364	0.127663	0.040837	-0.0649248	0.131681	0.133059	-0.0073672	-0.0199976	-0.170976	-0.0549729	0.115932	0.0401411	-0.137441	0.12764	-0.147179	0.124233	0.0928662	-0.0264754	-0.0573648	0.107346	0.115973	0.182583	-0.0474036	0.0307826	-0.21565	-0.144387	-0.235656	-0.218051	-0.159373
R-HSA-71406	Pyruvate metabolism and Citric Acid (TCA) cycle	49	no		-0.189351	-0.397867	-0.00641105	0.0181638	-0.302897	-0.131667	-0.294707	-0.386648	-0.393259	-0.219309	-0.0766199	-0.541445	-0.433058	-0.171518	0.217957	0.153145	-0.158498	-0.150615	-0.00431508	0.0557392	-0.125077	-0.145013	0.0166604	-0.170018	0.0312303	0.136418	-0.0341705	-0.0531404	0.0580548	-0.152418	0.164795	-0.18753	-0.127074	-0.0264385	-0.0573916	-0.119154	-0.132955	-0.171351	-0.0473902	-0.129319	-0.181863	-0.0851626	0.00983748	-0.0317575	-0.417432
R-HSA-350562	Regulation of ornithine decarboxylase (ODC)	43	no		-0.751994	-0.735124	-0.115375	0.0470217	-0.573413	-0.42298	0.189551	-0.504079	-0.6302	-0.241813	0.0990756	-0.576198	-1.08634	-0.823824	-0.530038	-0.680106	-1.59774	-0.51692	-0.171754	-0.271201	-0.719999	-0.58288	-0.205855	-0.367906	0.201559	-0.178431	-0.485414	-0.261534	-0.140735	-0.378461	-0.167759	-0.420755	-0.31186	-0.026827	-0.0573963	-0.29617	-0.283438	-0.409507	-0.0474577	-0.517419	-0.452492	-0.3982	0.0608427	-0.170906	-0.160893
R-HSA-1660662	Glycosphingolipid metabolism	42	no		-0.152563	-0.129238	-0.0736423	0.194097	-0.00881119	-0.315212	-0.0546181	0.309619	-0.0108636	0.419061	0.418303	-0.102867	-0.0566318	0.0154581	0.0714664	0.00951729	0.221391	-0.0355193	-0.0754757	-0.120287	0.00874002	-0.194418	0.0328417	-0.200098	0.0606101	-0.0746973	0.202837	-0.115488	0.00202766	-0.116769	0.118543	-0.149079	-0.141735	-0.0265134	-0.0573634	-0.054396	-0.111337	0.0548054	-0.0474128	-0.004205	0.138121	-0.0330653	0.075427	-0.00819775	0.269611
R-HSA-1660499	Synthesis of PIPs at the plasma membrane	35	no		0.107994	0.167814	0.0319964	0.418826	0.178236	-0.0938608	0.181877	0.358953	0.236621	0.0827378	0.494328	0.171191	0.155605	0.246811	0.0446619	-0.0874121	0.252498	0.583964	0.269638	0.407497	0.722886	0.652186	0.309505	0.618707	0.168072	0.475526	0.365906	0.634146	0.352452	0.359633	0.292326	0.367243	0.575963	-0.0263324	-0.0573321	0.325367	0.532832	0.0929076	0.486079	0.353424	0.311835	0.479187	0.397236	0.302737	0.20129
R-HSA-1638091	Heparan sulfate/heparin (HS-GAG) metabolism	33	no		-0.0174186	-0.0420722	0.00907396	-0.0524874	-0.104588	-0.0347963	-0.0669785	0.0177157	-0.155081	-0.076208	-0.057346	-0.0773004	0.0162347	0.119991	0.112678	0.041923	0.10218	-0.117941	-0.201014	-0.0784632	0.104461	-0.0536992	-0.0852734	-0.106485	-0.0481217	-0.124883	-0.0803583	0.0222113	-0.0163566	-0.133841	-0.0506008	-0.0824612	-0.0857502	-0.0264204	-0.0573575	-0.0755532	-0.110995	-0.0664477	-0.0474149	-0.0451292	-0.00352922	-0.0247085	0.0562258	-0.0388833	0.0153243
R-HSA-1660661	Sphingolipid de novo biosynthesis	33	no		0.0976148	-0.11689	0.126169	0.511968	0.0702419	0.136981	0.19487	0.384144	0.114488	0.6188	0.412412	0.101776	-0.0672189	0.158037	0.104747	-0.0331539	0.58674	0.23883	0.294854	0.283234	0.157005	0.0812169	0.246123	0.220436	0.298385	0.337394	0.26568	0.166424	0.227362	-0.0309302	0.443086	-0.0726824	-0.0718431	-0.0264421	-0.0573627	-0.0159738	-0.0453618	0.0484853	-0.0474085	0.0226875	0.117933	0.116485	0.0789916	-0.0740575	0.194845
R-HSA-211897	Cytochrome P450 - arranged by substrate type	32	no		0.0618408	-0.000130179	0.0137929	-0.113963	0.536917	0.00233213	0.00116015	-0.0867423	-0.0571616	-0.395944	-0.0311393	-0.119747	0.0269201	0.159088	-0.0554922	0.060822	0.0515273	-0.112344	0.0522303	0.0616619	0.0516558	0.135684	0.0539775	0.130711	-0.138336	0.120168	-0.0573018	0.152707	0.151203	0.182314	0.0402122	0.175467	0.225837	-0.0264589	-0.0573507	0.377213	0.267633	-0.00571112	0.44002	0.014149	-0.0670546	-0.0369436	0.0706999	-0.138139	-0.0943018
R-HSA-2142753	Arachidonic acid metabolism	32	no		-0.0840902	-0.239075	-0.0438815	-0.305211	-0.147446	-0.0882714	-0.106999	-0.373335	-0.495458	-1.00003	-0.338578	-0.451627	-0.220236	0.179967	0.181534	0.139796	-0.165986	-0.386777	-0.150873	-0.0898554	-0.159619	-0.258747	-0.181479	-0.206728	-0.118334	-0.246855	-0.169515	-0.271969	0.0152256	-0.239996	-0.0814825	-0.201668	-0.190794	-0.0264828	-0.0573769	-0.128767	-0.149025	-0.145076	-0.0474339	-0.0839582	-0.098065	0.0497998	-0.0667498	-0.271442	-0.314805
R-HSA-75105	Fatty acyl-CoA biosynthesis	30	no		0.0141983	-0.318183	0.08179	0.124909	-0.0694903	-0.768478	-0.461588	0.131303	-0.34938	0.344751	0.100056	-0.41438	-0.103899	0.299243	0.322441	0.420445	0.244398	0.164807	0.241782	0.201842	0.396347	0.0371751	0.183314	-0.0145728	0.187237	0.310089	0.727352	0.226216	0.220855	-0.0385106	0.245176	-0.0511178	-0.022801	-0.0264457	-0.057353	0.420946	-0.0062809	0.132581	-0.0473289	0.119979	0.0592122	0.000583473	0.181645	0.511874	0.151293
R-HSA-1793185	Chondroitin sulfate/dermatan sulfate metabolism	29	no		-0.0562481	-0.0447172	-0.0370806	0.0622219	-0.125425	0.0767243	0.340621	0.359112	-0.210898	0.216082	0.0766084	-0.0544181	-0.00112794	0.122002	0.0111741	-0.046374	0.25872	-0.042035	-0.161416	-0.0423608	-0.015871	-0.111732	0.131201	-0.125969	-0.0175697	0.14287	-0.134174	-0.0542483	0.0809518	-0.137201	0.0381251	-0.116447	-0.159569	-0.0264726	-0.0573646	-0.0986824	-0.126593	-0.0528215	-0.0474198	0.0317883	0.0343198	-0.167083	0.213354	0.0130441	0.304976
R-HSA-77289	Mitochondrial Fatty Acid Beta-Oxidation	29	no		-0.153271	-0.0935489	-0.0849609	-0.27787	-0.503481	-0.112723	-0.18191	-0.60638	-0.495193	-0.854434	-0.373255	-0.556557	-0.0996734	-0.381066	-0.188103	0.00798256	-0.154911	-0.543263	-0.315376	-0.177266	-0.477781	-0.466875	-0.191083	-0.313436	0.0879132	-0.319757	-0.125532	-0.253576	-0.00827622	-0.326733	-0.051882	-0.259208	-0.272367	-0.0265318	-0.0573975	-0.198617	-0.236085	-0.287914	-0.0474618	-0.184965	-0.0872078	-0.0652164	-0.0981208	-0.221131	-0.328004
R-HSA-1638074	Keratan sulfate/keratin metabolism	27	no		-0.0595696	-0.00479273	-0.00220885	0.222699	-0.0285059	0.0191099	0.206614	0.0828299	-0.124237	0.208657	0.160003	-0.240467	0.00969186	0.0797272	0.315851	0.228444	0.369337	0.0153689	-0.00779094	0.0258083	0.0166115	-0.135107	0.111245	-0.15242	0.0361851	0.0647815	0.0515213	-0.0840565	0.170128	-0.133485	0.0685211	-0.130999	-0.163105	-0.0264711	-0.0573607	-0.0468409	-0.105839	-0.0227541	-0.0474117	0.0541119	0.0699921	0.0347487	0.158025	0.0282547	0.130136
R-HSA-170822	Regulation of Glucokinase by Glucokinase Regulatory Protein	27	no		0.421075	-0.128345	0.3282	0.551131	0.0242572	-0.134957	0.274564	0.442513	0.0347979	0.391253	0.254338	0.013526	-0.131498	0.643383	0.292923	-0.177402	0.0732444	0.372533	0.561557	0.445029	0.519056	0.405339	0.421055	0.325653	0.210177	0.406349	0.271743	0.295373	0.302336	0.285154	0.385546	0.294136	0.0898501	-0.0263961	-0.0573393	0.0225256	0.0522925	0.0452784	-0.0473264	0.38356	0.154421	0.536087	0.490196	0.442435	0.366457
R-HSA-70263	Gluconeogenesis	27	no		-0.704173	-0.69205	-0.318632	-0.393769	-0.545249	-0.521144	-0.134903	-0.934165	-0.722661	-0.823255	-0.456911	-0.676066	-0.925735	-0.215255	-0.452964	-0.330968	-0.88367	-0.714964	-0.658799	-0.600216	-0.742186	-0.764308	-0.707714	-0.527004	-0.730678	-0.422493	-0.697673	-0.436919	-0.601719	-0.471728	-0.540287	-0.454095	-0.338688	-0.0265331	-0.0574071	-0.241625	-0.310985	-0.376209	-0.0474898	-0.711969	-0.781462	-0.796355	-0.21062	-0.0532779	-1.00032
R-HSA-499943	Interconversion of nucleotide di- and triphosphates	26	no		-0.474393	-0.403224	-0.0245101	-0.113953	-0.411069	-0.0667504	0.242136	-0.235673	-0.506094	-0.19561	-0.132216	-0.574592	-0.227682	-0.310608	0.250119	-0.132518	-0.166438	-0.295642	-0.0856599	-0.0726252	-0.357565	-0.294155	0.0713041	-0.151886	0.406478	0.0221136	-0.175738	-0.0612073	0.120432	-0.192501	0.175749	-0.245046	-0.192896	-0.0264672	-0.0573764	-0.159788	-0.188466	-0.216106	-0.0474388	-0.12127	-0.285161	-0.104622	0.201851	0.126201	-0.168662
R-HSA-70268	Pyruvate metabolism	26	no		-0.167043	-0.327189	0.0650519	0.172888	-0.103057	0.0668635	-0.0230796	-0.242083	-0.277824	-0.109659	0.257574	-0.382086	-0.477661	-0.17224	-0.0490178	-0.0181305	-0.216486	0.0414325	0.133427	0.142984	0.00954512	0.00123527	0.133595	-0.0826938	0.0301955	0.434562	0.0877907	0.0417734	0.202455	-0.0811772	0.181207	-0.117815	-0.0709513	-0.0263734	-0.0573622	-0.0529787	-0.0817038	-0.106359	-0.0473321	-0.0141933	-0.0431012	0.0557332	0.0747149	0.21148	-0.214484
R-HSA-1483166	Synthesis of PA	25	no		-0.0263299	-0.0907803	0.0209025	-0.0445645	0.0547292	0.0181533	-0.126999	0.274154	-0.000682272	0.348535	0.138877	-0.175486	-0.116912	0.415205	0.434865	0.454397	0.407661	0.193788	0.0715886	0.0679424	0.316879	0.308377	0.284807	0.483095	0.146311	0.248038	0.155169	0.178623	-0.084062	0.316674	0.0938387	0.156774	-0.00957714	-0.0264401	-0.0573715	-0.0124385	0.0253914	0.12237	-0.0473894	0.277549	0.176668	0.0601112	0.0636844	0.0189112	0.168917
R-HSA-1855204	Synthesis of IP3 and IP4 in the cytosol	25	no		0.0231548	0.127572	-0.113137	0.0168903	0.0130948	-0.106598	-0.155125	-0.131708	-0.291813	-0.179602	-0.0744265	-0.0778171	0.0435341	0.110137	-0.0788265	-0.115518	0.101681	-0.0802786	-0.0960467	0.00968813	-0.0182649	0.138915	-0.0835221	0.136345	-0.242125	0.0205486	-0.100265	-0.045444	-0.0249829	-0.110895	-0.0717158	-0.0252019	0.156022	-0.0264529	-0.0573653	-0.0741864	-0.0676682	-0.589582	-0.0474033	0.0694119	0.0695195	0.0577144	-0.00451098	-0.0463006	0.00692114
R-HSA-191273	Cholesterol biosynthesis	25	no		-0.137736	-1.88639	-0.223236	-0.00909338	-0.182155	-4.32562	-1.5926	-0.123955	-0.957055	0.865022	-0.155388	-0.967363	-0.196525	0.33766	0.563091	2.42561	0.764808	0.502834	-0.0281466	-0.0680902	0.196011	-0.308455	-0.121442	-0.345061	-0.00879929	-0.420726	1.94405	-0.0583617	-0.16843	-0.222078	0.158139	-0.140835	-0.234681	-0.0265134	0.284925	2.23922	-0.109343	-0.155923	-0.0474033	-0.204177	0.282209	-0.507369	-0.204921	0.0913578	-0.325028
R-HSA-9840310	Glycosphingolipid catabolism	25	no		-0.303257	-0.405903	-0.152668	0.00577968	-0.300014	-0.663374	-0.272719	-0.117022	-0.280572	0.0357383	0.112662	-0.41662	-0.123665	-0.0553886	0.0429884	-0.0862654	-0.0838504	-0.284365	-0.4171	-0.303858	-0.247723	-0.456962	-0.158162	-0.348882	-0.0733886	-0.437204	-0.0544011	-0.224337	-0.165775	-0.268592	-0.169808	-0.255701	-0.228965	-0.0265656	-0.0573722	-0.0921234	-0.221297	-0.203629	-0.0474322	-0.153908	-0.070548	-0.131138	-0.0370731	-0.115052	0.0756809
R-HSA-1614635	Sulfur amino acid metabolism	24	no		0.0143055	0.152501	-0.04834	-0.243499	0.032776	-0.0544363	-0.120907	-0.395161	-0.099793	-0.472793	-0.298929	-0.087229	-0.0368671	-0.10214	-0.0811455	-0.187727	-0.189092	-0.349138	-0.169281	-0.121425	-0.189815	-0.317841	-0.0312111	-0.263957	-0.0430143	-0.024656	-0.168155	-0.189534	-0.0975078	-0.148332	-0.0611395	-0.152423	-0.18147	-0.0265129	-0.0573879	-0.158056	-0.201796	0.187202	-0.0474339	-0.191521	-0.297813	-0.163132	-0.0106107	0.17539	-0.0265613
R-HSA-196807	Nicotinate metabolism	24	no		0.0375449	0.232762	-0.0225887	-0.0962578	-0.0535455	-0.0309703	-0.0827017	-0.204195	0.0275003	-0.531088	-0.108425	0.0448522	0.166993	-0.2694	0.0260568	0.0361743	0.0714445	-0.134882	-0.229036	-0.0587371	-0.0967384	0.041214	-0.297843	-0.093829	0.188563	-0.161141	0.0714285	-0.0634158	-0.0811515	-0.125673	-0.150165	-0.0395832	-0.0657585	-0.0264388	-0.0573624	-0.0135853	-0.0605991	-0.145257	-0.0474094	-0.061968	0.178836	0.0753012	-0.0638773	-0.0475355	-0.022738
R-HSA-8956319	Nucleotide catabolism	24	no		-0.109317	-0.0432325	-0.0368879	-0.217026	-0.20149	-0.143626	-0.0602325	-0.120145	-0.0913871	-0.25443	0.0162329	-0.0440697	-0.167794	-0.224289	0.17113	0.00748964	-0.0741391	-0.242473	-0.159529	-0.125518	-0.146691	-0.201618	-0.0986767	-0.199705	-0.011095	-0.0433664	-0.0787723	-0.131221	0.0936445	-0.209934	0.027437	-0.143669	-0.158752	-0.026485	-0.0573614	-0.137616	-0.143776	-0.11599	-0.0473957	-0.240845	-0.219294	-0.184862	-0.147681	-0.11871	0.00325092
R-HSA-156590	Glutathione conjugation	22	no		-0.204182	0.247836	-0.110611	-0.043569	0.200962	1.53761	0.844533	-0.151023	-0.157539	-0.755227	-0.0388806	-0.0489492	-0.283023	-0.441404	-0.0179189	0.0964835	-0.414746	-0.575367	-0.242867	-0.148465	-0.41525	-0.633591	-0.156604	-0.35511	0.188413	-0.26674	-0.226584	-0.335772	-0.0297515	-0.49819	0.014394	-0.343722	-0.248186	-0.0265204	-0.0573818	-0.24609	-0.245987	0.523118	-0.047441	-0.0785882	-0.0533987	-0.182021	0.283492	0.388658	0.207471
R-HSA-1655829	Regulation of cholesterol biosynthesis by SREBP (SREBF)	22	no		0.265091	0.442772	0.186232	0.692255	0.559	0.0840909	0.383565	0.529969	0.528009	0.367299	0.647283	0.398797	0.282142	0.550704	-0.0321964	-0.0225471	0.119145	0.744948	0.486596	0.537944	0.687239	0.938404	0.436652	0.845722	-0.483719	0.793295	0.444071	0.617142	0.284817	0.902345	0.61287	0.882324	0.90982	-0.0263822	-0.0573265	0.76762	0.913056	0.430898	1.27958	0.360736	0.132548	0.302646	0.0515114	-0.000314941	0.115543
R-HSA-1483191	Synthesis of PC	21	no		-0.0346787	-0.142423	0.104896	0.0757709	0.0849599	0.155229	-0.0551611	0.191665	-0.0838053	0.501868	0.150531	0.00841972	-0.0321371	0.117297	0.235343	-0.0553096	0.168815	0.0615459	0.0757935	0.00133471	0.138737	-0.0665359	-0.139343	-0.0754439	0.225345	-0.0788543	0.270743	-0.0185125	0.0655879	0.13291	0.0616792	0.0006213	0.330307	-0.0264191	-0.0573486	0.277731	-0.0592115	0.0591161	-0.0473873	0.200127	0.236297	0.204076	0.0864418	0.115573	0.354537
R-HSA-192105	Synthesis of bile acids and bile salts	21	no		0.155298	0.0155336	0.0153564	0.230746	-0.00317913	0.0870518	0.120127	0.0248218	-0.161977	-0.0600489	0.127596	-0.0433851	0.069647	0.160744	-0.068351	-0.0687329	0.192706	-0.0511817	0.109591	0.145161	0.061796	0.131199	0.0244902	0.291613	-0.138819	-0.0814293	0.0638418	0.313649	-0.183858	0.376055	0.13718	0.358111	0.425467	-0.0264603	-0.0573217	0.59516	0.467843	0.210425	0.69535	0.0833239	0.0253525	0.110292	-0.016201	-0.0332081	-0.078728
R-HSA-194068	Bile acid and bile salt metabolism	21	no		0.155298	0.0155336	0.0153564	0.230746	-0.00317913	0.0870518	0.120127	0.0248218	-0.161977	-0.0600489	0.127596	-0.0433851	0.069647	0.160744	-0.068351	-0.0687329	0.192706	-0.0511817	0.109591	0.145161	0.061796	0.131199	0.0244902	0.291613	-0.138819	-0.0814293	0.0638418	0.313649	-0.183858	0.376055	0.13718	0.358111	0.425467	-0.0264603	-0.0573217	0.59516	0.467843	0.210425	0.69535	0.0833239	0.0253525	0.110292	-0.016201	-0.0332081	-0.078728
R-HSA-70895	Branched-chain amino acid catabolism	21	no		0.00815471	-0.129589	0.201371	-0.14028	-0.164418	0.44661	-0.165938	-0.565535	-0.39467	-0.737254	-0.303694	-0.68232	-0.623992	-0.626376	-0.432909	-0.168599	-0.599437	-0.231461	0.0553243	0.234121	-0.0185397	-0.000584976	0.225893	-0.0526092	0.214375	0.124223	-0.190739	0.08387	0.137982	-0.0717976	0.112905	-0.118042	-0.0596963	-0.0263661	-0.0573653	-0.10636	-0.0894662	0.235917	-0.0474034	0.0355866	-0.241679	0.10968	0.0472882	-0.0524693	-0.209465
R-HSA-71403	Citric acid cycle (TCA cycle)	21	no		-0.225397	-0.472894	-0.0752511	-0.0393655	-0.477026	-0.36659	-0.291366	-0.553248	-0.530233	-0.309135	-0.387655	-0.749945	-0.43238	-0.189923	0.580195	0.409017	-0.110019	-0.332978	-0.0606548	0.0156901	-0.266262	-0.303236	-0.0262368	-0.245212	0.147514	-0.106339	-0.131775	-0.130202	0.0401665	-0.225964	0.195354	-0.275853	-0.184454	-0.0265053	-0.0574285	-0.197443	-0.181933	-0.241846	-0.0474574	-0.241135	-0.345878	-0.166205	0.0702078	-0.214178	-0.562133
R-HSA-8956321	Nucleotide salvage	21	no		-0.271702	-0.315432	-0.180292	-0.187352	-0.476765	-0.489082	-0.202495	-0.490678	-0.493755	-0.362932	-0.154006	-0.152628	-0.267793	-0.287441	-0.118279	-0.0186231	-0.254759	-0.466953	-0.431327	-0.320767	-0.495517	-0.677398	-0.331961	-0.429705	0.00437823	-0.267362	-0.421139	-0.388419	-0.319326	-0.372663	-0.246476	-0.351116	-0.302266	-0.0265375	-0.0573904	-0.229953	-0.257786	-0.298495	-0.0474727	-0.504106	-0.337863	-0.257708	-0.181692	-0.129986	-0.22346
R-HSA-2022854	Keratan sulfate biosynthesis	20	no		-0.000458456	0.0147922	-0.0207073	0.211046	0.00476061	0.0913039	0.211927	0.128269	-0.111922	0.292909	0.0894956	-0.247792	-0.0706916	0.0199797	0.0289821	0.109803	0.304539	0.0291648	0.043769	0.0345616	0.00697641	-0.115978	0.0953422	-0.153419	-0.0351289	0.20348	-0.0555772	-0.104722	0.150658	-0.14292	0.0499558	-0.157909	-0.177948	-0.0264746	-0.0573616	-0.0621538	-0.0883545	-0.0222369	-0.0474126	-0.00477424	-0.00543528	-0.0250824	0.119056	0.0062596	0.0726062
R-HSA-2426168	Activation of gene expression by SREBF (SREBP)	20	no		0.240379	0.427777	0.189172	0.65044	0.546646	0.0583148	0.398266	0.520346	0.523237	0.410695	0.610039	0.45102	0.254869	0.609119	0.00399787	-0.00259814	0.141579	0.754988	0.46636	0.50659	0.634638	0.924887	0.410305	0.859141	-0.54217	0.730334	0.400368	0.620804	0.221004	0.926209	0.582176	0.947597	0.973673	-0.0263907	-0.0573278	0.814295	0.982132	0.437117	1.41226	0.324927	0.0850175	0.267956	-0.0236965	-0.0142935	0.0390555
R-HSA-390918	Peroxisomal lipid metabolism	19	no		-0.0256514	-0.333781	0.0260027	-0.014749	-0.44995	0.0228276	-0.0158093	-0.299979	-0.479321	-0.632382	-0.269179	-0.311282	-0.0188224	-0.0513961	-0.026859	0.0100779	0.0774653	-0.368207	-0.262922	0.0658939	-0.376085	-0.317421	-0.305681	-0.226313	0.0812558	-0.184146	-0.00683333	-0.0940259	-0.0718316	-0.179078	0.0255887	-0.158563	-0.180837	-0.0264896	-0.0573591	-0.12405	-0.150439	-0.194632	-0.0474398	-0.0366096	0.0235684	0.0587358	0.0560556	-0.0970994	-0.371147
R-HSA-163210	Formation of ATP by chemiosmotic coupling	18	no		-0.315295	-1.55026	-0.278181	-0.500506	-0.929548	-0.985386	-0.290907	-1.39356	-0.98642	-0.626245	-1.10344	-1.31197	-0.634208	-1.42455	0.112678	-0.146808	-0.971764	-1.29076	-1.50901	-1.53714	-1.44582	-1.21648	-1.85071	-0.949544	-0.707561	-0.54889	-0.510208	-1.22048	-1.15397	-0.517972	-1.71712	-0.533636	-0.377172	-0.0266004	-0.0574139	-0.403404	-0.380428	-0.712588	-0.0475164	-1.39898	-1.20339	-1.34512	-0.975801	-0.649945	-1.18699
R-HSA-400042	Adrenaline,noradrenaline inhibits insulin secretion	18	no		-0.0146312	-0.176157	-0.0195491	-0.211876	-0.213025	0.0616866	0.0604621	-0.17918	-0.322131	-0.404036	-0.363407	-0.296232	-0.0569199	0.0302061	-0.238899	-0.234886	0.116381	-0.131233	-0.144961	-0.279334	-0.069055	-0.141851	-0.131145	-0.371089	-0.000505988	-0.128767	0.0689589	-0.342848	-0.246881	-0.0204525	-0.409619	-0.122867	-0.131161	-0.026474	-0.0573896	-0.110092	-0.135635	-0.168303	-0.0474216	-0.144576	-0.736717	-0.429713	-0.420166	-0.522729	-0.375823
R-HSA-75876	Synthesis of very long-chain fatty acyl-CoAs	18	no		0.245512	-0.260471	0.106698	0.156484	0.0784712	-0.173851	-0.128916	0.216448	-0.0865321	0.426225	0.183591	-0.196573	0.0195788	0.192529	0.375847	0.370118	0.170845	0.359858	0.318919	0.348262	0.569815	0.241319	0.358934	0.103292	0.516613	0.449657	0.797305	0.397099	0.469948	0.041954	0.323415	0.0218447	0.0589783	-0.0264275	-0.0573557	0.433405	0.0202919	0.21253	-0.0472857	0.319864	0.22121	0.185351	0.388188	0.802144	0.502036
R-HSA-8982491	Glycogen metabolism	18	no		-0.163123	-0.124061	-0.0171501	-0.188018	-0.186731	-0.00750386	-0.821198	-0.173627	-0.327844	-0.232681	-0.177427	-0.30331	-0.165461	0.0888646	-0.05688	-0.00314272	-0.0198459	-0.00696668	-0.0799266	-0.0447112	0.0235762	0.0189632	-0.150573	0.205097	0.0350837	0.0732114	0.00797459	0.211641	0.035891	0.221483	-0.0427095	0.225293	0.308006	-0.0264876	-0.0573756	0.404284	0.375002	0.14356	-0.0474302	0.0778607	-0.00127046	0.0574025	0.129296	0.566673	-0.0485149
R-HSA-199220	Vitamin B5 (pantothenate) metabolism	17	no		0.485162	-0.178839	0.109942	-0.0791268	-0.18135	-0.0442405	-0.322658	-0.244937	-0.322707	-0.677839	-0.128749	-0.269047	-0.129898	0.032302	0.29998	0.409237	0.153058	-0.131704	0.0225021	0.00685972	0.0766167	-0.141157	0.079972	-0.140479	0.00819106	0.0297728	0.254389	-0.120055	0.0367179	0.0176472	0.0828913	-0.168215	-0.107286	-0.0264711	-0.0573684	-0.114716	-0.138671	-0.0442075	-0.0474192	0.158795	-0.143623	-0.00457285	-0.00564961	-0.0704863	-0.205208
R-HSA-9840309	Glycosphingolipid biosynthesis	17	no		0.0690461	0.277622	0.0425718	0.471035	0.419429	0.196791	0.266118	0.937032	0.385767	0.982772	0.867774	0.358535	0.0419457	0.119644	0.113346	0.150374	0.670277	0.33043	0.426913	0.149668	0.385892	0.191677	0.313729	0.0187019	0.257667	0.458401	0.581128	0.0445833	0.248797	0.106502	0.542588	0.00771735	-0.0134553	-0.0264366	-0.0573504	0.00108538	0.0503698	0.434856	-0.0473843	0.215946	0.444987	0.11116	0.240868	0.14894	0.554801
R-HSA-2022928	HS-GAG biosynthesis	16	no		0.122307	0.0974628	0.232373	0.246485	0.115188	0.0686877	0.166523	0.334254	-0.0251394	0.209999	0.124829	0.216354	0.0414276	0.264151	0.0785785	0.0454066	0.26999	0.265995	0.409421	0.33509	0.60779	0.417357	0.305256	0.177118	0.0640963	0.345423	0.214829	0.383252	0.430996	0.0379261	0.191996	0.0522206	0.0619735	-0.0263179	-0.0573384	0.0151033	0.0409752	0.0918932	-0.0473676	0.227603	0.0999178	0.251494	0.260285	0.135744	0.0606557
R-HSA-211976	Endogenous sterols	16	no		0.152026	0.200355	0.10769	-0.0905205	1.06106	0.146105	0.0559632	-0.0221689	0.10094	-0.39204	0.164464	-0.0650292	0.0629144	0.359333	0.078913	0.345431	0.114531	0.0655086	0.22974	0.286356	0.248418	0.514219	0.200519	0.495772	-0.168339	0.415586	0.0468371	0.496837	0.40195	0.536424	0.181363	0.551732	0.63289	-0.0264219	-0.057327	0.844027	0.674042	0.131815	0.927477	0.151463	-0.0706223	-0.0345138	0.0507847	-0.130929	-0.106721
R-HSA-6806667	Metabolism of fat-soluble vitamins	16	no		0.0616796	-0.381577	-0.00138694	0.264403	0.265293	-0.246966	-0.12197	0.531231	0.0456882	0.69573	0.468392	0.162136	-0.112179	0.746123	-0.214742	-0.0901213	0.213539	0.223066	0.0946496	0.121514	0.234065	0.125178	0.0806037	-0.08286	-0.0768057	0.391604	0.0981683	0.130969	-0.0355247	0.0173295	0.0387622	-0.0183376	-0.036342	-0.026435	0.560259	0.0335343	0.372166	0.14965	-0.0473593	0.0700802	0.23095	-0.0321236	-0.316631	0.178951	-0.284617
R-HSA-8979227	Triglyceride metabolism	16	no		0.0834508	-0.355942	0.191694	0.293112	-0.00845589	0.30023	0.216783	0.279796	0.132081	-0.0609348	0.379341	-0.0599279	0.292543	-0.0397598	-0.0484301	-0.114724	0.0793267	0.399469	0.23832	0.0583436	0.36842	0.322682	-0.0109674	0.36022	0.361463	0.458511	0.192336	0.340525	0.190177	0.23859	0.616494	0.0577566	0.0653497	-0.0264149	-0.0573294	0.486663	0.0447652	0.478037	-0.0473243	0.343389	0.171488	0.364193	0.167279	0.0506712	0.040652
R-HSA-156584	Cytosolic sulfonation of small molecules	15	no		0.0457464	-0.850154	0.0121534	0.2541	-0.0214277	-0.103287	0.0867409	0.0491356	-0.371915	-0.09281	0.408016	-0.405965	-0.0172284	-0.17961	-0.377952	-0.203187	-0.122746	-0.0737095	0.20115	0.178948	0.295472	0.0241697	0.280123	-0.079481	0.292597	0.243692	0.265012	0.341484	0.312751	0.27554	0.381232	0.210723	0.228395	-0.0264423	-0.0573623	-0.053781	0.340442	0.233348	-0.0473847	0.0810001	0.136099	0.193085	0.101856	0.0661219	-0.0725369
R-HSA-1660514	Synthesis of PIPs at the Golgi membrane	15	no		0.828283	0.007086	0.174163	0.45512	0.349488	-0.177077	0.53667	0.56447	0.264358	0.30407	0.535131	0.0319852	0.227538	0.399846	0.27638	0.184716	0.26942	0.616402	0.451063	0.421293	0.727441	0.6178	0.272881	1.14393	0.105072	0.524847	0.594601	0.865138	0.205542	0.817593	0.294802	0.621224	1.17214	-0.0264871	0.91354	1.2974	1.30943	0.960661	1.19737	0.51025	0.439228	0.586277	0.305401	0.345077	0.380037
R-HSA-1660516	Synthesis of PIPs at the early endosome membrane	15	no		0.953491	0.254085	0.372628	0.931655	0.556167	0.021963	0.642571	0.703476	0.608531	0.389091	0.957464	0.2476	0.385477	0.386972	0.020192	0.166927	0.414194	1.0156	0.86723	0.853504	0.914792	1.09515	0.695945	1.41066	0.436723	1.01973	0.786247	1.27054	0.662282	1.07537	0.721072	0.810058	1.3124	-0.0262737	0.913569	1.41035	1.44637	1.16855	1.19742	0.740138	0.677996	0.970589	0.569577	0.432904	0.384086
R-HSA-196071	Metabolism of steroid hormones	15	no		-0.103148	-0.091055	-0.0146509	-0.271521	-0.495994	-0.045171	-0.125046	-0.395966	-0.155962	-0.554275	-0.196027	-0.00263436	-0.132178	-0.923103	-0.54765	-0.103412	-0.220282	-0.493566	-0.0758057	-0.0621667	-0.921499	-0.414154	-0.000294375	-0.20232	-0.0479886	0.550568	-0.19722	-0.214759	0.180438	-0.271098	-0.03552	-0.223305	-0.209181	-0.0265026	-0.0573719	-0.159021	-0.194086	-0.477275	-0.0474432	-0.0321083	-0.0915748	-0.202424	0.0602282	0.613506	-0.340149
R-HSA-196757	Metabolism of folate and pterines	15	no		-0.146611	1.04938	0.00424303	-0.0321231	0.302401	0.284664	0.153367	-0.0544396	0.498217	-0.562444	-0.234888	0.488245	-0.238448	0.091752	-0.133716	-0.230412	-0.322034	-0.162327	-0.105572	-0.141225	-0.124643	-0.174877	-0.0336916	-0.188539	-0.204484	0.0595926	-0.494729	-0.109463	-0.0868249	-0.260535	-0.027884	-0.169011	-0.124652	-0.026473	-0.0572894	-0.144666	-0.160677	0.300714	-0.0474289	-0.187654	-0.32186	-0.263138	0.199398	0.276598	0.39895
R-HSA-8978934	Metabolism of cofactors	15	no		-0.0662481	-0.164608	-0.0058117	-0.318132	-0.362091	-0.0225862	-0.0737953	-0.39158	-0.360384	-0.641131	-0.240975	-0.412802	-0.161445	-0.0875085	-0.182889	-0.0117612	-0.191505	-0.286652	-0.0101779	0.0477203	-0.310245	-0.270109	0.184324	-0.229775	0.221865	-0.145764	0.122202	-0.114779	0.0926682	-0.230683	0.050131	-0.243705	-0.156693	-0.026497	-0.0573771	-0.143678	-0.197219	-0.173224	-0.0474408	-0.0147334	-0.0994809	0.00504199	0.244034	0.0649071	-0.174631
R-HSA-1482788	Acyl chain remodelling of PC	14	no		0.0255054	-0.277134	-0.0153282	-0.0917748	0.106604	0.0239694	-0.136723	0.314059	-0.0230404	0.382045	0.0170895	-0.258582	-0.0715428	0.0632504	0.43138	0.491499	0.406898	-0.123534	-0.229015	-0.0867574	-0.030743	-0.110741	-0.16955	-0.149867	0.127241	-0.0480214	0.187079	-0.194331	-0.319963	-0.0816227	-0.159472	-0.0704722	-0.0726403	-0.0264616	-0.0573573	-0.00737668	-0.0221416	0.0249708	-0.047407	0.0814471	0.131235	-0.0689578	-0.363612	-0.126817	0.25068
R-HSA-2142845	Hyaluronan metabolism	14	no		0.0290925	-0.256762	0.0514989	0.127063	-0.152985	0.0348148	0.0858864	0.199881	-0.185994	0.28823	0.339509	-0.103643	0.181359	0.124215	0.523017	0.515206	0.34341	-0.0391225	-0.0733102	0.0101131	-0.0871516	-0.210557	0.0670737	-0.196713	0.23669	0.0470794	0.116196	-0.117592	-0.0385997	-0.13463	0.0236422	-0.165677	-0.129079	-0.026467	-0.0573674	-0.0697234	-0.0899329	-0.136479	-0.0474633	-0.0203257	0.263278	0.0543953	0.126728	0.0330548	0.142106
R-HSA-8956320	Nucleotide biosynthesis	14	no		-0.238753	-0.282015	-0.020055	-0.300631	-0.413564	-0.497632	-0.73615	-0.287622	-0.587742	-0.372262	-0.306831	-0.765243	-0.705255	-0.1294	-0.166429	-0.60769	-0.426358	-0.290606	-0.0261174	-0.109562	-0.0835958	-0.153784	-0.0111407	-0.164735	-0.0104541	0.000309518	-0.307713	-0.0895329	-0.235095	-0.116142	0.0606107	-0.210924	-0.108518	-0.0264836	-0.0573662	-0.177031	-0.129407	-0.235804	-0.0474483	-0.181466	-0.46459	-0.224721	0.128264	-0.0814519	-0.180235
R-HSA-1482839	Acyl chain remodelling of PE	13	no		0.0134466	-0.0301556	0.0103939	-0.223145	0.0566089	0.112542	-0.0021701	-0.111245	-0.0609179	-0.0799497	-0.1889	-0.0429382	0.131811	0.0948418	0.519275	0.585136	0.286944	-0.26531	-0.327521	-0.19185	-0.117542	-0.197808	-0.287597	-0.200237	0.0757351	-0.220276	0.115307	-0.253024	-0.376721	-0.137144	-0.379595	-0.0802053	-0.144891	-0.0264852	-0.0573639	-0.0473337	-0.0964919	-0.0560926	-0.0473986	0.0291921	0.123348	0.0536747	-0.397356	-0.00857602	0.0940335
R-HSA-1483213	Synthesis of PE	13	no		0.0163365	-0.62482	0.0469842	0.153089	0.339704	-0.648239	-0.121223	0.57307	-0.100911	0.621036	0.278827	-0.0174268	0.057002	0.278691	0.574372	0.36632	0.589675	0.560311	0.000508838	-0.168308	0.458806	0.106069	-0.26688	-0.0174238	0.503896	-0.245238	0.522216	0.0330829	-0.176859	0.353479	0.1189	0.0412916	0.725181	-0.0264115	-0.0573458	0.628643	0.526853	0.188501	0.950185	0.195422	0.298735	0.228528	-0.0528859	0.0756318	0.278844
R-HSA-1614558	Degradation of cysteine and homocysteine	13	no		-0.182727	0.145563	-0.14308	-0.378511	0.173095	-0.052029	-0.0473891	-0.506671	-0.0885087	-0.844286	-0.322764	0.177062	-0.0103187	-0.106388	-0.210781	-0.217486	-0.0931914	-0.600584	-0.43474	-0.331979	-0.350979	-0.607978	-0.292192	-0.423578	-0.326972	-0.132937	-0.404535	-0.409345	-0.382598	-0.363219	-0.320017	-0.267944	-0.258425	-0.0265291	-0.0573851	-0.190742	-0.285936	0.446627	-0.0474519	-0.228966	-0.216446	-0.221987	-0.137249	0.0206719	-0.16288
R-HSA-1855183	Synthesis of IP2, IP, and Ins in the cytosol	13	no		0.158823	0.191556	-0.0562142	-0.00367432	-0.0271605	-0.192683	-0.266674	-0.178691	0.154231	-0.277726	0.0720093	0.168059	0.0454185	0.140783	0.118305	-0.0122871	0.372752	0.210194	-0.113093	0.152542	0.506506	0.250074	0.0507041	0.366507	-0.0101123	0.113083	0.0523156	0.0722192	0.00413369	0.0376519	0.0295358	0.0377689	0.437531	-0.0262855	-0.0573332	0.0117333	-0.015724	0.114028	-0.0473885	0.258579	0.18035	0.325631	0.114105	0.125225	0.074225
R-HSA-196741	Cobalamin (Cbl, vitamin B12) transport and metabolism	13	no		0.359838	-0.151775	0.0169079	-0.262933	-0.119551	-0.538062	-0.28713	-0.0980618	-0.164539	0.120433	-0.11906	-0.219311	-0.110043	-0.00772282	-0.0134947	-0.320496	-0.061175	-0.0445673	-0.00207865	-0.083203	0.0682794	0.0869141	-0.0643806	-0.116197	0.130706	-0.00945408	-0.238838	0.0756773	-0.170278	0.101828	0.0402403	-0.0200426	-0.0389498	-0.0264644	-0.0573505	-0.0422803	-0.0499503	-0.00837182	-0.0473934	-0.0811493	-0.0702272	-0.19419	-0.230078	0.0471737	-0.123061
R-HSA-197264	Nicotinamide salvaging	13	no		0.053834	0.303515	0.0444627	0.0366533	-0.0492778	0.227117	-0.03379	-0.054471	0.139705	-0.582025	-0.0383757	0.0402371	0.272323	-0.136545	0.0253047	-0.0359007	0.117621	-0.03911	-0.0500184	0.0230327	-0.00599156	0.191095	-0.228062	0.0239445	0.621008	-0.12975	0.128431	0.0345142	0.0398167	-0.0392007	-0.111161	0.0219785	0.0148946	-0.0264291	-0.0573545	0.0151861	-0.010481	-0.222295	-0.0473932	0.0658437	0.199525	0.23387	0.195006	0.165693	0.211737
R-HSA-71336	Pentose phosphate pathway	13	no		-0.290453	-0.42815	-0.125484	-0.0518135	-0.449069	-0.474014	-0.490426	-0.542206	-0.653141	-0.331385	-0.0527058	-1.00414	-0.710869	-0.181136	-0.248569	-0.076237	-0.495614	-0.397408	-0.157738	-0.176829	-0.379549	-0.361498	-0.0264092	-0.24256	0.0740827	-0.198152	-0.395493	-0.181595	0.0383488	-0.268874	-0.130545	-0.320812	-0.224633	-0.0265022	-0.0573596	-0.184245	-0.221001	-0.299826	-0.0474516	-0.269302	-0.484456	-0.331151	0.0563646	-0.0639049	-0.58659
R-HSA-8964539	Glutamate and glutamine metabolism	13	no		-0.0883203	0.0813473	-0.0148764	-0.348572	0.0257352	-0.257721	-0.00792114	-0.579021	-0.0666124	-0.296076	-0.459652	-0.100489	-0.135451	-0.0275956	0.0524068	0.434253	-0.0760869	-0.315973	-0.156532	-0.205088	0.174944	-0.129734	-0.0953178	-0.127195	0.0521873	0.0732699	-0.0579047	-0.0467055	-0.0405542	0.109405	0.131453	-0.192969	-0.106349	-0.0262744	-0.0573642	-0.0827002	-0.112244	-0.0654143	-0.0474059	-0.187103	-0.10822	-0.0409165	0.100738	0.212778	-0.0415073
R-HSA-975634	Retinoid metabolism and transport	13	no		0.0813445	-0.437616	-0.0120601	0.283466	0.336536	-0.25327	-0.18838	0.61056	0.109667	0.855874	0.495704	0.199217	-0.103147	0.909786	-0.23438	-0.123768	0.270445	0.288035	-0.00847714	0.109278	0.286132	0.224295	0.034098	-0.0568077	-0.152924	0.25917	0.116872	0.136566	-0.0924881	0.0341189	-0.00492285	0.0118816	-0.0197616	-0.0264354	0.702786	0.0689608	0.465411	0.209197	-0.047353	0.0618641	0.296387	-0.0566957	-0.405638	0.248662	-0.279547
R-HSA-70221	Glycogen breakdown (glycogenolysis)	12	no		-0.160649	-0.143306	-0.0857843	-0.245315	-0.163473	-0.202502	-0.872161	-0.365011	-0.407947	-0.33677	-0.297141	-0.455182	-0.129426	0.0304707	-0.0417317	0.0701116	0.0978731	-0.00244558	-0.166216	-0.125089	0.0276995	0.0142223	-0.318051	0.338877	-0.0545518	0.0412547	-0.0334161	0.284138	-0.221178	0.380043	-0.176708	0.395209	0.506828	-0.0264914	-0.0573771	0.672609	0.635026	0.224501	-0.0474464	-0.0704209	-0.077965	-0.0609011	-0.166255	-0.117748	-0.205772
R-HSA-71064	Lysine catabolism	12	no		-0.00592209	-0.00429752	-0.00295684	-0.334366	-0.235472	-0.212214	-0.316917	-0.319813	-0.252115	-0.76519	-0.587439	-0.313164	0.360784	0.0459202	0.424907	0.313581	0.213206	-0.227362	-0.077911	-0.00747417	-0.0886709	-0.107431	-0.285091	-0.153987	0.100807	-0.366949	-0.0312716	-0.18141	-0.24275	-0.0654486	-0.487969	-0.070737	-0.0814518	-0.0264569	-0.0573676	-0.0956747	-0.0954968	-0.0469021	-0.0474248	-0.100641	0.11785	0.0624699	-0.105022	-0.0484344	-0.15524
R-HSA-74217	Purine salvage	12	no		-0.152844	-0.384533	-0.121132	-0.237439	-0.61012	-0.212082	-0.228544	-0.766711	-0.635809	-0.75694	-0.215096	-0.527434	-0.383998	-0.355423	-0.173649	0.105808	-0.301345	-0.559321	-0.339609	-0.153048	-0.475551	-0.607888	-0.283433	-0.395309	0.118694	-0.155086	-0.321069	-0.301623	-0.141081	-0.306046	-0.0236784	-0.334648	-0.250658	-0.0265321	-0.0573794	-0.253559	-0.224469	-0.2945	-0.0474688	-0.397398	-0.37257	-0.193654	-0.131987	-0.0602244	-0.486121
R-HSA-156581	Methylation	11	no		0.348941	-0.0449981	0.0224926	-0.161815	-0.236053	0.0492551	-0.578114	-0.410139	-0.302221	-0.55408	-0.321589	-0.602183	-0.371249	-0.865533	0.0859866	-0.149874	-0.242937	-0.163831	-0.00248318	0.0525399	-0.129951	-0.183903	0.124169	-0.155079	0.44341	0.0555891	-0.184424	0.0483086	0.0790599	0.102072	0.427244	-0.0961833	-0.0968709	-0.0265124	-0.0573618	-0.0961892	-0.106086	-0.0409218	-0.0474289	-0.271947	-0.37444	-0.154353	0.0746804	0.0343233	-0.0173104
R-HSA-189451	Heme biosynthesis	11	no		-0.236528	-0.0849117	-0.141651	-0.309285	-0.377393	-0.152061	-0.253809	-0.403895	-0.375836	-0.449554	-0.222532	-0.510985	-0.334204	-0.360036	-0.367402	-0.159443	-0.236933	-0.421107	-0.279983	-0.197871	-0.209294	-0.400757	-0.0993859	-0.239015	0.102146	-0.261469	-0.0758722	-0.204008	-0.272195	-0.325255	-0.157528	-0.255158	-0.233803	-0.0265039	-0.0573867	-0.167602	-0.210787	-0.262787	-0.0474292	-0.120529	-0.0631407	0.0383547	-0.133869	-0.142527	-0.0862692
R-HSA-193368	Synthesis of bile acids and bile salts via 7alpha-hydroxycholesterol	11	no		0.218198	-0.21941	-0.0158698	0.0481312	-0.0959458	0.121992	0.0797199	-0.0624482	-0.381928	-0.0913156	0.0983136	-0.217229	-0.0943893	0.0154474	-0.304171	-0.338329	0.0825173	-0.0879892	0.101809	0.137264	-0.0164103	0.0790604	-0.101417	0.445885	-0.333362	-0.0281062	-0.120713	0.48373	-0.367095	0.648477	0.174782	0.617296	0.772276	-0.026477	-0.0573402	1.09229	0.862743	0.309966	1.37055	-0.0383216	-0.146862	-0.0123874	0.0373053	-0.19475	-0.414017
R-HSA-200425	Carnitine metabolism	11	no		0.0564443	0.100751	0.0169853	-0.0953681	0.00399849	0.0940987	0.0281099	-0.032232	0.034724	-0.262117	0.0467243	0.0149699	-0.0849068	-0.176266	-0.302941	-0.152101	-0.0485002	0.0631346	0.126941	0.0525866	0.249505	0.0301217	-0.769958	0.405082	-0.421757	-0.0124549	-0.106028	-0.0542325	-0.197176	-0.0544141	-1.20878	-0.0586773	-0.0756233	-0.0264473	-0.0573566	-0.0145558	-0.0535022	-0.0472156	-0.0474214	-0.0858333	-0.265235	-0.273159	-0.211439	-0.384177	-0.0363025
R-HSA-2022870	Chondroitin sulfate biosynthesis	11	no		0.0319343	0.0266795	0.0350205	0.410182	0.043161	0.0478794	0.700695	1.16106	-0.021897	0.816534	0.474121	0.181224	-0.10723	0.253426	-0.0171265	-0.202777	0.363158	0.26824	0.0294756	0.0944026	0.0536784	0.187441	0.377967	0.0703014	-0.0631562	0.437592	-0.296943	0.11745	0.210985	-0.0604065	0.246816	-0.0706807	-0.0972022	-0.0264502	-0.0573548	-0.0715859	-0.074012	0.0493499	-0.0473907	0.207788	-0.0190639	-0.226771	0.327267	0.278466	0.707553
R-HSA-2046104	alpha-linolenic (omega3) and linoleic (omega6) acid metabolism	11	no		-0.166195	-0.738052	-0.319378	0.12963	-0.337032	-1.75359	-0.3908	-0.147499	-0.667394	0.228971	-0.0182016	-0.509099	-0.193828	0.216376	-0.434888	-0.0650506	0.021514	-0.0831556	-0.0998999	-0.0261015	-0.0820256	-0.228977	-0.205004	-0.292786	-0.122988	0.0904549	0.296988	-0.0645792	-0.0576803	-0.24589	0.101588	-0.210769	-0.163326	-0.0264933	-0.0573256	-0.0029355	-0.129483	-0.0832715	-0.047298	-0.240857	0.196021	-0.13822	0.253347	-0.0911258	-0.156442
R-HSA-2046106	alpha-linolenic acid (ALA) metabolism	11	no		-0.166195	-0.738052	-0.319378	0.12963	-0.337032	-1.75359	-0.3908	-0.147499	-0.667394	0.228971	-0.0182016	-0.509099	-0.193828	0.216376	-0.434888	-0.0650506	0.021514	-0.0831556	-0.0998999	-0.0261015	-0.0820256	-0.228977	-0.205004	-0.292786	-0.122988	0.0904549	0.296988	-0.0645792	-0.0576803	-0.24589	0.101588	-0.210769	-0.163326	-0.0264933	-0.0573256	-0.0029355	-0.129483	-0.0832715	-0.047298	-0.240857	0.196021	-0.13822	0.253347	-0.0911258	-0.156442
R-HSA-2142691	Synthesis of Leukotrienes (LT) and Eoxins (EX)	11	no		0.042564	-0.166294	0.00374987	-0.0378277	-0.129368	-0.0252959	-0.128295	-0.266018	-0.242676	-0.379929	-0.223196	-0.236844	0.0536653	0.00295368	0.104623	0.0871253	0.00275339	-0.206616	-0.0451995	-0.0267719	-0.187554	-0.193641	-0.11911	-0.161098	-0.215274	-0.147913	-0.0280811	-0.165526	-0.0246732	-0.148275	-0.0126576	-0.118077	-0.138183	-0.0264652	-0.0573698	-0.0872341	-0.123636	-0.134056	-0.0474157	-0.0317024	0.105615	0.0911607	-0.0722115	-0.227876	-0.252115
R-HSA-389661	Glyoxylate metabolism and glycine degradation	11	no		-0.157766	-0.24344	-0.0261838	-0.177454	-0.53245	-0.0472656	-0.220503	-0.483699	-0.557148	-0.95974	-0.350661	-0.568548	-0.18772	-0.552647	-0.228022	0.00750954	-0.237099	-0.464728	-0.17927	0.0628767	-0.318415	-0.361049	-0.0393941	-0.247058	-0.203543	-0.190809	-0.265324	-0.141423	0.0623621	-0.198454	-0.143638	-0.180088	-0.212994	-0.0263602	-0.0573804	-0.156019	-0.190863	-0.297872	-0.0474633	-0.0681353	-0.0917659	-0.239876	0.0220885	-0.149768	-0.0991464
R-HSA-73817	Purine ribonucleoside monophosphate biosynthesis	11	no		-0.217586	-0.206128	0.0583369	-0.243864	-0.351362	-0.308887	-0.643053	-0.34642	-0.517242	-0.416747	-0.28076	-0.656397	-0.771202	-0.136484	-0.179413	-0.562815	-0.482417	-0.178655	0.0794662	-0.0118006	-0.0400937	-0.0736279	0.0695499	-0.116085	0.16796	0.128304	-0.226368	-0.0218828	-0.132627	-0.08093	0.156043	-0.173501	-0.0634537	-0.0264708	-0.0573678	-0.17079	-0.106318	-0.199487	-0.047438	-0.100481	-0.339388	-0.118883	0.218549	0.00045473	-0.0810581
R-HSA-74259	Purine catabolism	11	no		-0.21317	-0.413516	-0.149629	-0.531663	-0.494017	-0.377172	-0.05022	-0.470345	-0.399738	-0.573112	-0.252206	-0.149554	-0.378953	-0.433378	0.228232	-0.0386713	-0.173672	-0.535679	-0.404592	-0.42706	-0.475514	-0.495055	-0.281584	-0.314707	-0.0640526	-0.221481	-0.288834	-0.276263	-0.0522379	-0.353782	-0.0578533	-0.299874	-0.267203	-0.0265295	-0.0573662	-0.262574	-0.248792	-0.269157	-0.0474593	-0.407704	-0.484813	-0.515906	-0.323607	-0.409899	-0.288597
R-HSA-9634600	Regulation of glycolysis by fructose 2,6-bisphosphate metabolism	11	no		-0.187909	-0.403032	0.120747	0.290015	-0.0893376	-0.314526	0.114886	-0.0662221	-0.105991	0.282148	0.0304109	-0.212346	-0.0317876	0.0789912	-0.00457483	-0.0412198	-0.410839	0.238903	0.275608	0.00601963	0.207689	0.119664	0.114565	-0.0642315	0.0295546	0.313491	0.0235152	0.0866579	0.117384	0.295345	0.155899	-0.103812	-0.0471422	-0.026478	-0.0573598	0.517586	-0.0791382	0.788031	-0.0473333	0.217012	-0.0688981	0.252948	0.499322	0.365007	-0.119822
R-HSA-1660517	Synthesis of PIPs at the late endosome membrane	10	no		1.25268	0.170469	0.394626	0.833149	0.721005	0.0672355	0.62146	0.618127	0.4741	0.274056	0.96917	0.124321	0.35037	0.398623	0.0770832	0.108113	0.276642	1.20545	1.04189	0.846241	1.21715	1.28567	0.696006	1.95432	0.435472	1.15613	0.954868	1.67933	0.645685	1.41435	0.837691	1.10853	1.89404	-0.0264446	1.39901	2.02418	2.05812	1.5781	1.8198	0.707986	0.706173	0.959506	0.529187	0.509936	0.332444
R-HSA-1855167	Synthesis of pyrophosphates in the cytosol	10	no		0.0240723	-0.0728094	0.0309062	0.0993547	-0.108554	0.0953852	-0.0806616	0.0675443	-0.203125	-0.267508	-0.087513	-0.0423994	-0.014028	0.103909	-0.121253	0.0330768	0.00313737	0.150093	0.244377	0.185403	0.192514	0.164729	0.232448	0.28047	0.103397	0.176391	0.206395	0.310948	0.0765743	0.348485	0.0704323	-0.0625811	0.577165	-0.0265099	-0.0573627	-0.039343	-0.102402	-0.138922	-0.047408	0.246335	-0.0278111	0.14868	0.140662	-0.0225055	-0.0771028
R-HSA-2024096	HS-GAG degradation	10	no		-0.121048	-0.15655	-0.179338	-0.175136	-0.203266	-0.21632	-0.447306	-0.103949	-0.0484364	-0.304886	0.0009888	-0.189176	0.0533633	0.0569564	0.505478	0.233675	0.0174456	-0.392438	-0.791085	-0.470062	-0.245289	-0.398919	-0.52558	-0.291031	-0.1341	-0.704229	-0.163297	-0.291454	-0.521833	-0.248953	-0.338697	-0.134067	-0.168019	-0.0265083	-0.0573652	-0.133347	-0.258916	-0.160253	-0.0474446	-0.241452	0.250079	-0.219408	-0.270071	-0.0320511	-0.0608321
R-HSA-204174	Regulation of pyruvate dehydrogenase (PDH) complex	10	no		0.149523	0.165646	0.089931	0.128062	0.278115	0.200215	-0.0472709	0.0573875	0.167411	-0.20493	0.741553	-0.0118994	0.0714512	-0.340432	-0.0547072	0.0847824	0.306638	0.29243	0.231421	0.153826	0.235402	0.184895	0.112779	0.0141619	-0.441885	0.619383	0.260702	0.0535616	0.227861	0.0372952	0.121698	0.0580194	0.0453992	-0.026203	-0.0573451	0.097243	0.0263778	0.0227581	-0.0473323	0.0530389	0.174329	0.0124916	-0.174154	0.191414	-0.168331
R-HSA-211981	Xenobiotics	10	no		0.0257074	0.104189	0.0623414	-0.0588634	1.6016	0.108439	0.0679542	0.150101	0.263842	-0.198265	0.0384883	-0.00628962	0.106423	0.0956415	-0.0990931	-0.13682	0.0886651	-0.133351	0.029041	0.113971	0.0682791	-0.0388535	0.122232	-0.108115	-0.057594	0.0351301	-0.0807539	-0.0768308	0.196841	-0.102128	0.0886857	-0.0786114	-0.101354	-0.0264591	-0.0573321	-0.0161789	-0.0970455	-0.0409649	-0.0474109	0.0252648	0.0735253	-0.00698834	0.173985	0.0742373	0.200852
R-HSA-2160916	Hyaluronan uptake and degradation	10	no		-0.00945474	-0.325109	0.0485831	0.194569	-0.167512	0.073146	0.127938	0.258507	-0.234962	0.424494	0.393337	-0.0971422	0.235939	0.109826	0.767407	0.768143	0.505288	-0.0588129	-0.13262	0.0095355	-0.127258	-0.337343	0.103585	-0.25855	0.318163	0.0761249	0.168468	-0.157049	0.0649054	-0.194967	0.0456584	-0.214985	-0.185092	-0.026484	-0.0573734	-0.100688	-0.130643	-0.161087	-0.0474846	0.0164554	0.298386	-0.0120715	0.144122	-0.0558186	0.235168
R-HSA-5423646	Aflatoxin activation and detoxification	10	no		-0.156444	-0.453337	-0.104876	-0.193583	-0.540397	-0.0702699	-0.447213	-0.402958	-0.487938	-0.502294	-0.261344	-0.453208	-0.0650478	-0.192441	-0.0454503	-0.0615471	-0.16255	-0.58023	-0.44928	-0.229788	-0.263589	-0.553446	-0.17942	-0.402712	-0.101437	-0.289839	-0.377431	-0.351918	-0.178789	-0.324152	-0.0310168	-0.314154	-0.303968	-0.0265436	-0.0573912	-0.186315	-0.24673	-0.374613	-0.0474583	-0.113328	0.0814001	-0.391217	-0.242383	-0.188133	-0.257734
R-HSA-73614	Pyrimidine salvage	10	no		-0.367434	-0.183073	-0.191463	-0.0425413	-0.280229	-0.7242	-0.119034	-0.0126926	-0.215964	0.1459	0.177793	0.369709	-0.0685843	-0.237957	-0.0121549	-0.140065	-0.176693	-0.209451	-0.441458	-0.316363	-0.311644	-0.614961	-0.30918	-0.388136	0.0937905	-0.297484	-0.349323	-0.35958	-0.359825	-0.366319	-0.356572	-0.315052	-0.293896	-0.0265236	-0.0573982	-0.171245	-0.251998	-0.271312	-0.0474631	-0.559469	-0.245164	-0.298057	-0.187118	-0.18789	0.157086
R-HSA-77286	mitochondrial fatty acid beta-oxidation of saturated fatty acids	10	no		-0.291561	-0.105299	-0.126379	-0.133959	-0.509872	-0.186263	-0.387615	-0.637309	-0.605735	-0.839577	-0.325142	-0.820759	-0.365788	-0.616411	-0.220251	-0.0358854	-0.262659	-0.608727	-0.500623	-0.272815	-0.655056	-0.484648	-0.219513	-0.334321	0.103556	-0.386123	-0.119214	-0.27133	-0.194096	-0.286061	-0.233091	-0.265375	-0.24525	-0.0265111	-0.0573829	-0.196924	-0.227241	-0.386214	-0.047452	-0.179634	-0.0342495	0.00396927	-0.0833211	-0.226847	-0.317644
R-HSA-9018678	Biosynthesis of specialized proresolving mediators (SPMs)	10	no		0.0665008	-0.179981	-0.00114108	-0.137863	0.146141	0.0528985	-0.121104	-0.276804	-0.146916	-1.51907	-0.248173	-0.249382	0.0777713	-0.0406406	0.165737	0.123785	-0.0114552	-0.230351	-0.0514185	0.0563335	-0.101056	-0.206753	-0.0862018	-0.187883	-0.104241	-0.299015	0.0269538	-0.204149	0.0685507	-0.193405	0.0116731	-0.119009	-0.134643	-0.0264577	-0.057374	-0.118708	-0.123441	-0.0946984	-0.0474266	0.0122104	0.146026	0.147343	0.00383329	-0.302132	-0.284606
R-HSA-9033658	Blood group systems biosynthesis	10	no		-0.0510016	0.885686	0.0749102	-0.00211103	0.594562	0.0672416	-0.0266318	0.0911804	1.1536	0.203624	0.149626	0.873438	0.0771986	0.0930794	0.130968	0.15108	0.120225	-0.0119128	0.0550825	0.0515663	0.0600531	0.123342	0.212463	-0.0253268	0.141843	0.203322	0.0763959	-0.0673075	0.280844	-0.0890905	0.000568156	-0.0157291	-0.110317	-0.0264782	-0.0573523	-0.0148519	-0.0741826	0.106389	-0.0473841	0.00217942	0.139557	0.0475708	0.0513538	0.494836	0.419552
R-HSA-163560	Triglyceride catabolism	9	no		0.00927957	-0.430092	0.333935	0.216201	0.0562774	0.557331	0.269254	-0.246742	-0.0981487	-0.158186	0.245525	-0.325659	0.345506	-0.259771	-0.324157	-0.317772	-0.246384	0.297243	0.497856	0.334223	0.397715	0.318194	0.489116	0.367134	0.516902	0.702552	-0.124449	0.489157	0.394769	0.230636	0.839709	-0.0472832	0.0149216	-0.0264428	-0.0573418	0.00273144	0.021046	0.564675	-0.0473046	0.338631	-0.0657803	0.487714	0.489255	-0.114797	-0.00258667
R-HSA-174403	Glutathione synthesis and recycling	9	no		-0.366509	1.11611	-0.0524757	0.4263	1.29006	3.82449	2.23108	0.730023	0.810982	-0.383159	0.545241	1.02763	-0.258556	-0.0193758	-0.120048	-0.051553	-0.571909	-0.295912	-0.100146	-0.146099	-0.164113	-0.277159	-0.051954	-0.184322	0.392721	-0.0302316	-0.103992	-0.202902	0.0993436	-0.593822	0.153541	-0.220044	-0.108769	-0.0264707	-0.0573515	-0.156915	-0.161019	1.7996	-0.0474329	0.230449	0.0747542	-0.0926468	0.64638	1.15925	0.922094
R-HSA-203615	eNOS activation	9	no		-0.318233	-0.234013	0.159632	-0.174871	-0.105989	-0.225867	-0.0917595	-0.00549966	-0.27346	-0.174095	-0.250504	-0.549862	-0.290186	0.369705	0.0758211	0.0618962	-0.0522545	0.152478	0.231733	0.157875	0.283966	0.209903	0.330508	0.0355794	0.304447	0.0971236	-0.0642706	-0.0118593	0.369228	-0.0747989	0.0761961	-0.100573	-0.0378123	-0.0264391	-0.057364	-0.0926871	-0.112475	-0.123965	-0.0473996	0.196529	0.0656625	0.28384	0.367373	-0.135779	0.0936245
R-HSA-2162123	Synthesis of Prostaglandins (PG) and Thromboxanes (TX)	9	no		-0.280342	-0.639062	-0.0811054	-0.465011	-0.649621	-0.0763751	-0.246812	-0.76168	-1.37831	-1.76675	-0.579453	-0.908156	-0.606554	-0.47975	-0.486161	-0.633348	-0.556282	-0.669428	-0.230733	-0.259776	-0.486533	-0.406381	-0.257543	-0.338607	0.0280622	-0.370291	-0.457974	-0.253807	-0.0665986	-0.382475	-0.161366	-0.323564	-0.250443	-0.0265095	-0.057393	-0.215046	-0.21472	-0.268275	-0.0474639	-0.293857	-0.446623	-0.393799	-0.302701	-0.514888	-0.70151
R-HSA-9018677	Biosynthesis of DHA-derived SPMs	9	no		0.0697731	-0.177564	0.00329206	-0.129653	0.170087	0.0478732	-0.123877	-0.161706	-0.12284	-1.59688	-0.228456	-0.237494	0.0948806	-0.025102	0.116949	0.105878	-0.0107436	-0.205328	-0.0443053	0.098517	-0.0471411	-0.212424	-0.0444409	-0.189371	-0.0496261	-0.239229	0.056565	-0.200847	0.0832669	-0.180475	0.037617	-0.106115	-0.126061	-0.0264576	-0.0573721	-0.104392	-0.11272	-0.108909	-0.0474202	0.0388883	0.186498	0.148408	0.0322354	-0.184536	-0.261887
R-HSA-9037629	Lewis blood group biosynthesis	9	no		-0.0404885	-0.056176	0.0793086	-0.014915	-0.0132557	0.0575294	-0.0365199	0.0515025	0.477406	0.236423	0.155899	0.0267035	0.0577114	0.0990549	0.151631	0.16778	0.117847	-0.0146118	0.0842711	0.0669456	0.0731254	0.143639	0.22889	-0.0207068	0.158267	0.222544	0.0662659	-0.0218257	0.302373	-0.07053	0.0386948	-0.0159337	-0.0800445	-0.0264757	-0.0573532	-0.00830702	-0.0543011	0.0413539	-0.0473844	0.0221401	0.153105	0.0624655	0.0496169	0.16562	0.05298
R-HSA-977347	Serine biosynthesis	9	no		-0.0880048	1.40342	0.145251	0.171426	1.14307	2.18409	1.35311	0.0168878	0.881731	-0.140541	0.502353	1.13164	0.0782967	-0.0124027	-0.464087	-0.0323023	-0.255404	0.19715	0.286175	0.10716	0.126622	0.0576057	0.323883	0.0566272	-0.0159549	0.336358	-0.521778	0.113934	-0.0237853	-0.101292	0.249518	-0.088025	-0.0667129	-0.0265298	-0.0573455	-0.0744332	-0.0657144	0.931386	-0.0473938	-0.0527175	0.0176795	0.242301	0.615169	0.77522	0.918657
R-HSA-9845614	Sphingolipid catabolism	9	no		0.0461638	0.455467	0.227074	0.375807	0.769673	0.153416	0.144718	-0.0798978	0.109114	-0.000152956	0.315431	0.0436455	0.133548	0.131262	-0.0763204	0.00246469	0.0855139	0.0913889	0.372576	0.330495	0.287581	0.372064	0.238133	0.18402	0.185018	0.467454	0.25676	0.262637	0.499339	0.0457216	0.261013	-0.0337078	-0.00628863	-0.0264561	-0.057314	0.00960099	-0.0360318	0.109317	-0.0473623	0.743427	0.159668	0.185637	0.202724	-0.0275715	0.191504
R-HSA-1482801	Acyl chain remodelling of PS	8	no		1.00247	-0.0580914	0.0459034	0.00665246	0.158799	0.167342	0.235439	-0.336185	-0.17539	0.116692	0.0479192	0.0158329	0.162368	0.144207	0.686697	0.724126	0.410318	0.244369	-0.0408679	0.253018	-0.00802738	0.126884	-0.017753	0.854872	0.217533	0.387719	0.479564	0.487023	0.0369989	0.613148	-0.0917577	-0.0258878	0.958968	-0.0265086	-0.0573604	-0.024929	0.871847	-0.0423907	-0.0474121	-0.0550367	0.0693714	-0.224804	-0.669475	-0.371997	-0.268839
R-HSA-1483148	Synthesis of PG	8	no		-0.0613832	-0.441194	-0.149446	-0.0705071	-0.233084	-0.128939	0.0273595	-0.0856056	-0.236717	0.013359	0.0556432	-0.0857216	-0.121953	0.0359747	0.108142	0.187481	0.487892	-0.231323	-0.311541	-0.342545	-0.324521	-0.295932	-0.296441	-0.221622	-0.44393	-0.0794814	-0.124695	-0.262794	-0.560673	-0.244627	-0.108041	-0.158411	-0.234037	-0.0265432	-0.057452	-0.120476	-0.192976	-0.115771	-0.0474275	-0.17296	0.145336	-0.166339	-0.208198	-0.317381	-0.152962
R-HSA-209776	Metabolism of amine-derived hormones	8	no		-0.0197017	-0.0412926	0.0174231	-0.0199432	-0.400843	0.0332857	-0.00823215	-0.0437098	0.369428	-0.0651203	0.00922726	0.735931	0.0662228	0.0126281	0.0109585	0.00692281	0.0114098	-0.143946	-0.0457885	-0.00320474	-0.745558	-0.210548	0.0866469	-0.15558	-0.0515702	1.12294	0.0184361	-0.190797	0.0454603	-0.169388	-0.0445929	-0.14706	-0.110518	-0.0264931	-0.0573695	-0.106236	-0.1579	-0.158024	-0.0474345	-0.0787869	0.0637882	-0.0525726	0.0688604	1.17312	-0.24299
R-HSA-2142789	Ubiquinol biosynthesis	8	no		-0.0769007	0.195478	0.00204688	-0.392196	-0.32961	0.127667	-0.0153074	-0.303153	-0.160451	-0.300546	-0.276348	-0.17674	-0.001721	-0.0175708	0.299336	0.258379	-0.0546076	-0.360038	-0.0750212	0.0607995	-0.13402	-0.333861	0.205473	-0.221474	0.330961	-0.4978	0.290058	-0.125522	0.0572749	-0.188742	0.0400202	-0.22797	-0.140432	-0.0264737	-0.0573713	-0.116656	-0.188754	-0.162839	-0.0474285	0.173905	0.0937256	0.250503	0.269234	0.259981	0.0307192
R-HSA-399997	Acetylcholine regulates insulin secretion	8	no		0.0623248	0.127987	0.0645175	0.200137	0.149779	0.0235979	-0.086084	0.248509	0.0711614	0.616193	0.135306	0.0474429	0.158616	0.0745028	-0.207653	0.170727	0.561958	0.325921	0.402864	0.117915	0.441097	0.543965	0.293019	0.12311	-0.384597	0.4549	0.118662	0.223321	0.288349	0.0846751	0.0771	0.0622191	0.0152254	-0.0264278	-0.0573473	0.0696387	0.0062792	0.0487348	-0.0474168	0.13939	0.0960676	0.0922496	-0.0608892	-0.103344	0.0427355
R-HSA-400451	Free fatty acids regulate insulin secretion	8	no		0.158329	-0.0457104	0.109579	0.222606	0.267429	-0.0654155	-0.126392	0.209945	0.0291484	0.735843	0.191799	-0.014843	0.181345	0.113216	-0.10962	0.474103	0.472474	0.591766	0.596202	0.342326	0.766055	0.637145	0.453465	0.21785	-0.115081	0.374208	0.820245	0.479364	0.485424	0.13374	0.250787	0.12699	0.124754	-0.0264071	-0.0573368	0.982347	0.0735729	0.181233	-0.0473645	0.276862	0.0909352	0.145747	0.0464337	-0.108588	0.0930133
R-HSA-71240	Tryptophan catabolism	8	no		-0.154326	1.2711	0.0294957	-0.0455847	1.14819	1.68317	0.848497	0.618902	0.729403	-0.169947	0.107729	2.3834	-0.0210688	0.276546	0.0438068	0.111631	-0.12439	-0.00739833	0.042605	-0.071062	-0.1159	-0.277383	0.120478	-0.108995	0.199134	0.204884	0.28783	-0.210979	0.0264961	-0.26513	-0.236307	-0.204634	-0.0890036	-0.0264729	-0.0573621	-0.121401	-0.196021	0.774086	-0.0474076	0.0758039	0.063953	0.0552739	0.425993	1.01332	0.819708
R-HSA-71288	Creatine metabolism	8	no		-0.438266	-0.890929	-0.253616	-0.416709	-0.722372	-0.723292	-0.298154	-0.539107	-0.719265	-0.508264	-0.531988	-0.557367	-0.208799	-0.249576	-0.58684	-0.163702	-0.413982	-0.785058	-0.450257	-0.502718	-0.735273	-0.736875	-0.42575	-0.487377	-0.54025	-0.543686	-0.54529	-0.537572	-0.269007	-0.438078	-0.406113	-0.389118	-0.339373	-0.0265514	-0.0574068	-0.224572	-0.305239	-0.336165	-0.0475594	-0.329705	-0.327294	-0.335911	-0.276895	-0.482246	-0.646902
R-HSA-8850843	Phosphate bond hydrolysis by NTPDase proteins	8	no		-0.014813	-0.0184152	0.0630724	0.00404513	-0.0594809	0.119256	-0.106014	0.277135	0.0447794	0.150985	0.275559	-0.163282	0.0335683	0.149666	0.111491	0.0427095	0.0270496	0.056565	0.100305	0.0932486	0.396398	0.202551	0.0711219	-0.024505	0.0350969	0.0499042	0.183903	0.00981167	0.260367	0.0141435	0.101861	0.0698348	-0.006654	-0.0264283	-0.0573454	-0.00271496	-0.0004258	0.0266594	-0.0473016	0.0757235	0.0880643	0.0409668	0.0472346	0.129665	0.28405
R-HSA-8963691	Phenylalanine and tyrosine metabolism	8	no		-0.163635	-0.330323	-0.144721	-0.299998	-0.618234	-0.120031	-0.247238	-0.839948	-0.714068	-0.796552	-0.3618	-0.750102	-0.353299	-0.393688	0.0146652	0.167213	-0.316624	-0.765844	-0.397029	-0.358257	-0.526761	-0.727254	-0.351089	-0.442785	-0.290996	-0.444588	-0.335888	-0.452811	-0.0892625	-0.382469	-0.337366	-0.391167	-0.354534	-0.026526	-0.057399	-0.291206	-0.307921	-0.397158	-0.0474974	-0.398111	-0.330921	-0.424046	-0.233929	-0.541073	-0.54475
R-HSA-8963693	Aspartate and asparagine metabolism	8	no		-0.417485	0.530576	-0.0736944	-0.128706	0.674205	-0.22794	-0.139663	-0.395564	0.209886	-0.416471	-0.383567	0.0735955	-0.19369	-0.0382261	-0.208855	-0.628542	-0.13732	-0.131745	-0.197078	-0.133404	0.105663	-0.0383973	0.0964668	-0.0995159	-0.164823	-0.0133367	-0.194935	-0.0453497	-0.214821	-0.167642	-0.099118	-0.104243	-0.143701	-0.0264858	-0.0573744	-0.152567	-0.120277	-0.146984	-0.0474258	0.0543019	0.0363257	-0.0690273	0.126082	0.249697	0.130111
R-HSA-163359	Glucagon signaling in metabolic regulation	7	no		-0.0333328	-0.145118	-0.285506	-0.0733127	-0.139962	-0.657517	0.409742	0.171066	0.0599586	0.291951	0.327832	0.265944	0.0382925	0.13077	0.0481204	-0.0481804	0.617939	-0.0517283	-0.179966	-0.314933	-0.00877841	-0.00262171	-0.205805	-0.119532	-1.21443	0.16877	-0.50646	-0.0472084	-0.29087	-0.0860143	-0.490461	-0.0618063	-0.0925849	-0.0264627	-0.0573459	0.00832283	-0.0801707	-0.0998419	-0.0473929	-0.259252	-0.0575059	-0.462633	-0.470021	-0.308323	-0.24062
R-HSA-164378	PKA activation in glucagon signalling	7	no		-0.0333328	-0.145118	-0.285506	-0.0733127	-0.139962	-0.657517	0.409742	0.171066	0.0599586	0.291951	0.327832	0.265944	0.0382925	0.13077	0.0481204	-0.0481804	0.617939	-0.0517283	-0.179966	-0.314933	-0.00877841	-0.00262171	-0.205805	-0.119532	-1.21443	0.16877	-0.50646	-0.0472084	-0.29087	-0.0860143	-0.490461	-0.0618063	-0.0925849	-0.0264627	-0.0573459	0.00832283	-0.0801707	-0.0998419	-0.0473929	-0.259252	-0.0575059	-0.462633	-0.470021	-0.308323	-0.24062
R-HSA-189483	Heme degradation	7	no		-0.219905	-0.269072	-0.184293	1.25452	0.0740554	-0.0508041	0.283167	0.816943	-0.589005	0.00851086	1.53132	-0.387472	-0.91979	-1.27693	-1.96404	-1.78038	-0.527362	-0.324722	-0.367048	-0.392477	-0.755958	-0.486374	-0.275441	-0.312901	-0.345799	-0.269847	-0.209608	-0.226993	-0.134354	-0.322776	-0.170961	-0.264927	-0.262908	-0.0265374	-0.0573679	-0.178176	-0.194352	-0.269857	2.85964	-0.586216	0.298808	-0.605098	-0.344193	0.109041	0.464597
R-HSA-193775	Synthesis of bile acids and bile salts via 24-hydroxycholesterol	7	no		0.0232218	-0.460796	-0.027191	-0.182053	-0.355953	-0.0112507	-0.140556	-0.226028	-0.764744	-0.29934	-0.135455	-0.309363	-0.0790428	-0.0571321	-0.122643	-0.159953	-0.125101	-0.468331	-0.162225	-0.0506205	-0.132092	-0.600929	-0.0665061	-0.203048	0.0244164	-0.628191	-0.100277	-0.196228	-0.725114	-0.192573	-0.109043	-0.178153	-0.206657	-0.0265366	-0.057376	-0.11779	-0.116615	-0.143617	-0.0474547	-0.0467373	-0.132876	-0.0275078	0.114918	-0.0524103	-0.452474
R-HSA-196783	Coenzyme A biosynthesis	7	no		1.24834	-0.128428	0.0533914	-0.0130582	0.0411641	-0.214756	-0.19073	-0.321982	-0.0893638	-0.317741	-0.0430708	0.0107671	-0.433976	0.0783001	0.348426	0.581021	0.311158	0.0214924	0.087552	-0.0382904	-0.0383719	-0.151223	-0.0134404	-0.138519	-0.215935	-0.172215	0.42497	-0.0268209	-0.0562507	0.111036	0.0873263	-0.208865	-0.136984	-0.0264567	-0.0573763	-0.108751	-0.187242	-0.160545	-0.0474311	0.070502	-0.701413	-0.21776	-0.199178	-0.218293	-0.392289
R-HSA-196791	Vitamin D (calciferol) metabolism	7	no		-0.0867386	-0.366837	-0.0499763	-0.383459	-0.275527	-0.210692	-0.223935	-0.208585	-0.295824	0.0919925	-0.27144	-0.0846059	-0.212838	0.0370162	-0.104944	-0.628195	-0.0191137	-0.202599	-0.0594428	-0.163285	-0.187558	-0.0414411	-0.161869	-0.265401	-0.101003	-0.28425	-0.24499	-0.0312667	-0.304357	-0.16814	-0.443414	-0.206944	-0.186972	-0.0265351	-0.0573691	-0.164011	-0.129394	-0.171689	-0.0474309	-0.204909	-0.240744	-0.121205	-0.347028	-0.262018	-0.496516
R-HSA-196836	Vitamin C (ascorbate) metabolism	7	no		-0.148152	-0.152387	-0.0503615	-0.0527435	-0.402729	-0.363595	0.0351457	-0.131576	-0.580989	-0.0760114	-0.131885	-0.697913	-0.673738	-0.497719	-0.475018	-0.521744	-0.315982	-0.286054	-0.236749	-0.221443	-0.2232	-0.321403	0.0537624	-0.252734	-0.232555	-0.0840633	-0.506556	-0.089482	-0.150526	-0.222131	0.345701	-0.232163	-0.208015	-0.0265148	-0.0573785	-0.192372	-0.18426	-0.201166	-0.0474434	-0.447482	-0.57873	-0.403087	0.118129	1.12999	-0.391489
R-HSA-1971475	A tetrasaccharide linker sequence is required for GAG synthesis	7	no		-0.188748	-0.197469	-0.232164	-0.56064	-0.465967	-0.0120119	-0.0573721	-0.531994	-0.604438	-0.403713	-0.557081	-0.588689	-0.0943897	-0.119467	-0.370521	-0.23997	-0.160337	-0.603373	-0.753334	-0.464301	-0.546364	-0.637228	-0.348901	-0.491085	-0.181795	-0.372228	-0.636589	-0.354932	-0.316767	-0.362004	-0.193542	-0.316583	-0.305878	-0.0265294	-0.0573903	-0.200206	-0.247042	-0.294362	-0.0474808	-0.388057	-0.602276	-0.377887	0.0559435	-0.447791	0.0205045
R-HSA-2022857	Keratan sulfate degradation	7	no		-0.228459	-0.0607495	0.0506437	0.255996	-0.123553	-0.187159	0.191433	-0.0469957	-0.159424	-0.0320637	0.361452	-0.21954	0.239359	0.250434	1.13548	0.567418	0.554474	-0.0240479	-0.155105	0.00079902	0.0441403	-0.189761	0.156683	-0.149568	0.239939	-0.331499	0.357517	-0.0250134	0.225755	-0.106527	0.121565	-0.0541131	-0.120696	-0.0264612	-0.0573582	-0.00308982	-0.155795	-0.0242317	-0.0474092	0.222358	0.285499	0.205695	0.269363	0.0910977	0.294505
R-HSA-2024101	CS/DS degradation	7	no		-0.103635	0.0497565	-0.00752551	0.147079	0.0170018	0.168301	0.344229	0.16435	-0.137148	0.33686	0.260931	0.137206	0.288347	0.192106	0.430617	0.363818	0.43653	0.0423946	-1.32e-05	0.0131043	0.131105	-0.162631	0.119473	-0.129765	0.179747	0.047126	0.414013	-0.0682598	0.217396	-0.160043	-0.0354805	-0.0178623	-0.136123	-0.0264665	-0.0573576	-0.0672939	-0.141126	0.0134464	-0.0474267	0.0760537	0.692772	0.019427	0.118285	0.0651428	0.161568
R-HSA-2046105	Linoleic acid (LA) metabolism	7	no		-0.310089	-0.850868	-0.476356	0.218973	-0.0532389	-2.70121	-0.62531	0.0635464	-0.546134	0.542122	0.180609	-0.29004	-0.0938776	0.31626	-0.293298	0.169881	0.064812	0.255246	-0.0719009	0.0127253	0.443386	-0.120348	-0.000801459	-0.217945	-0.0884093	0.483426	0.580968	0.0827933	0.018143	-0.181629	0.0333712	-0.183522	-0.124431	-0.0264843	-0.0573315	0.0800913	-0.0767637	0.0948489	-0.0472016	-0.235912	0.230559	-0.181427	0.398746	-0.026832	0.0495548
R-HSA-2408508	Metabolism of ingested SeMet, Sec, MeSec into H2Se	7	no		-0.101375	1.33636	-0.0938967	-1.06969	1.21885	0.0835646	-0.329435	-0.220336	0.858392	0.0890115	-0.524667	1.16615	-0.0328657	-0.135865	-0.0434552	0.0597844	-0.0915149	-0.287658	-0.132124	-0.099388	-0.104306	-0.332648	0.133652	-0.248762	-0.0970669	-0.0779885	-0.117131	-0.214253	-0.433593	-0.233183	-0.107164	-0.168884	-0.112121	-0.0265694	-0.0573655	-0.0882863	-0.150456	1.12735	-0.0474466	-0.250503	-0.0494246	-0.156423	-0.00801243	0.601284	0.597073
R-HSA-3322077	Glycogen synthesis	7	no		-0.161128	-0.136533	0.0762162	-0.0671577	-0.277734	0.269054	-0.634626	0.0471977	-0.25635	0.0417139	-0.0368859	-0.0980878	-0.290429	0.193656	-0.0524887	-0.0725957	-0.2418	-0.092296	-0.037767	0.0838835	-0.0620809	-0.0630611	0.121958	-0.117875	0.155748	0.0941402	-0.0347257	-0.000940877	0.413861	-0.147346	0.140509	-0.16504	-0.133727	-0.0264859	-0.057377	-0.147594	-0.177532	-0.0603812	-0.0474134	0.240128	-0.0127497	0.221803	0.602794	1.6582	0.185953
R-HSA-381676	Glucagon-like Peptide-1 (GLP1) regulates insulin secretion	7	no		-0.101878	1.30137	-0.0627524	0.0528571	1.06778	-0.133238	0.0985586	0.0478462	1.06222	0.0383903	0.0924316	1.01181	0.690625	0.107456	0.218612	0.0508548	0.185826	0.0258924	0.216479	0.152385	0.192821	0.0637917	-0.0269221	-0.136746	-0.147739	0.0591745	-0.0203823	0.106902	-0.0486686	-0.0801119	0.087622	-0.145069	-0.0492461	-0.0264623	-0.0573551	0.00566148	-0.123059	0.673037	-0.0473902	0.13904	0.23236	0.165985	0.396911	-0.0305828	0.597638
R-HSA-389887	Beta-oxidation of pristanoyl-CoA	7	no		0.0213546	-0.383762	-0.0232861	0.0578912	-0.634587	0.11993	0.0651924	-0.415084	-0.748011	-0.623848	-0.315476	-0.464125	-0.126188	-0.128712	-0.216333	0.0485353	0.0997954	-0.436796	-0.107009	-0.00499934	-0.460429	-0.371294	-0.160002	-0.30227	-0.095128	-0.320683	-0.205054	-0.13934	0.0128833	-0.191957	0.0546555	-0.255599	-0.23074	-0.0264838	-0.0573293	-0.149556	-0.174981	-0.32258	-0.0474595	-0.285088	-0.120516	-0.184409	-0.187635	-0.353276	-0.512626
R-HSA-390247	Beta-oxidation of very long chain fatty acids	7	no		-0.0330078	-0.59701	-0.15602	-0.12759	-0.627013	-0.230748	-0.164407	-0.298972	-0.447543	-0.702425	-0.531122	-0.298104	-0.14294	-0.0422992	-0.302661	-0.311811	-9.07857e-05	-0.696299	-0.872575	-0.253965	-0.832321	-0.613791	-1.24722	-0.46973	-0.234676	-0.720571	-0.195235	-0.325542	-0.571157	-0.368299	-0.0203181	-0.300192	-0.268564	-0.0265452	-0.0573476	-0.159653	-0.24369	-0.350087	-0.047468	-0.347091	-0.0913339	-0.321022	-0.220756	-0.259361	-0.654775
R-HSA-70635	Urea cycle	7	no		-0.0141312	0.806774	-0.041858	-0.087291	0.152115	0.26284	0.000483057	-0.4889	-0.187131	-0.591384	-0.25532	-0.112126	-0.10531	-0.226715	-0.284124	-0.136447	-0.176588	-0.48182	-0.15895	-0.180389	-0.351072	-0.377473	0.011542	-0.214789	0.0602241	-0.10326	-0.14113	-0.238464	-0.0177738	-0.267665	-0.210368	-0.175713	-0.247672	-0.026494	-0.0573856	-0.246974	-0.248887	-0.184639	-0.047442	-0.20291	-0.350713	-0.392562	-0.228307	0.396227	0.212795
R-HSA-73621	Pyrimidine catabolism	7	no		-0.158842	0.539788	-0.0445606	-0.239495	-0.0622976	0.0676527	0.0451876	-0.0569045	0.171707	-0.609463	-0.110917	0.241569	0.131327	-0.177958	0.130692	0.147396	0.0297655	-0.416841	-0.266911	-0.0496723	-0.582474	-0.345013	-0.157569	-0.353704	-0.101729	-0.13721	-0.037745	-0.183422	0.0939947	-0.350888	-0.161729	-0.175773	-0.269619	-0.0265106	-0.0573892	-0.149188	-0.214602	-0.0724127	-0.0474435	-0.267505	-0.0479655	-0.18329	-0.3086	0.0233994	-0.0154853
R-HSA-75109	Triglyceride biosynthesis	7	no		0.178814	-0.260607	0.00881249	0.391997	-0.0916844	-0.0303293	0.14932	0.956774	0.428091	0.0641024	0.55139	0.281727	0.224447	0.243112	0.306075	0.146338	0.498098	0.530901	-0.0953684	-0.296359	0.330754	0.328451	-0.653932	0.351331	0.161612	0.144744	0.599631	0.149426	-0.0728705	0.248817	0.329504	0.192808	0.130186	-0.0263792	-0.0573134	1.10886	0.0752613	0.366647	-0.0473496	0.349507	0.476547	0.20538	-0.246691	0.263416	0.0962447
R-HSA-9758890	Transport of RCbl within the body	7	no		-0.175191	-0.409478	-0.125754	-0.616493	-0.3383	-0.229726	-0.495556	-0.283675	-0.389082	0.303125	-0.248815	-0.306371	-0.315191	-0.224383	-0.264979	-0.616877	-0.28697	-0.259735	-0.313955	-0.44067	-0.166713	-0.0730299	-0.377073	-0.221999	-0.177209	-0.323505	-0.745485	-0.0116044	-0.547911	-0.122307	-0.456062	-0.157688	-0.103911	-0.0265005	-0.0573666	-0.143513	-0.0920507	-0.0819749	-0.0474061	-0.371285	-0.203194	-0.56553	-0.671605	-0.179483	-0.580478
R-HSA-1237112	Methionine salvage pathway	6	no		-0.341177	-0.213191	-0.0144164	-0.477749	-0.369933	-0.264411	-0.119326	-0.383685	-0.446748	-0.0075961	-0.58347	-0.60453	-0.0839593	-0.224533	0.0903795	-0.213662	-0.580649	-0.189404	-0.0155669	-0.00856456	-0.144692	-0.160473	0.226818	-0.13161	0.337692	-0.189662	0.0890963	-0.0454117	0.236646	-0.187372	0.0277112	-0.148721	-0.227621	-0.0264865	-0.0574361	-0.215141	-0.182535	-0.251502	-0.0474213	-0.2138	-0.582586	-0.199386	0.185927	0.425575	0.0725563
R-HSA-1474151	Tetrahydrobiopterin (BH4) synthesis, recycling, salvage and regulation	6	no		-0.0198935	-0.63532	-0.00722425	-0.267155	-0.441674	-0.11902	0.0284149	-0.142485	-0.380992	-0.900441	-0.187656	-0.559786	-0.301978	-0.132973	-0.574855	-0.365136	-0.31268	-0.21267	0.0130684	0.0107283	-0.613588	-0.222477	0.0253895	-0.248674	0.0784783	0.284783	-0.323168	-0.142905	0.0772607	-0.294963	-0.0654119	-0.282683	-0.199709	-0.0265322	-0.0573902	-0.212906	-0.228281	-0.212724	-0.0474619	-0.251253	-0.422992	-0.366699	0.262172	-0.166567	-0.497507
R-HSA-1482925	Acyl chain remodelling of PG	6	no		0.0419286	-0.121055	0.127594	0.433835	0.213314	0.109191	0.197696	0.768499	-0.0037645	1.02952	0.315245	-0.388323	-0.217998	0.175474	1.06552	1.11834	0.848667	0.202892	0.233802	0.11677	0.360813	0.581421	0.260727	0.126202	0.398825	0.490023	0.361595	2.59449	0.048212	0.0782502	0.0709567	0.11791	0.0729307	-0.026417	-0.0573419	0.123811	0.171932	2.14605	-0.0473983	1.80901	1.5882	1.1213	1.41383	1.36827	1.23034
R-HSA-1614517	Sulfide oxidation to sulfate	6	no		-0.123076	-0.99531	-0.187178	-0.57777	-0.989839	-0.137491	-0.195519	-1.17391	-1.12878	-1.48626	-0.597083	-0.995024	-0.2523	-0.298139	-0.577947	-0.598525	-0.292321	-1.08506	-0.538376	-0.511993	-0.843995	-1.07162	-0.588442	-0.599486	-0.905271	-0.490953	-0.703485	-0.653058	-0.516794	-0.519317	-0.294088	-0.466965	-0.439546	-0.0265727	-0.0574153	-0.298717	-0.388464	-0.409018	-0.0475031	-0.613136	-0.621549	-0.72965	-0.498055	-0.549956	-0.926621
R-HSA-163680	AMPK inhibits chREBP transcriptional activation activity	6	no		0.0458216	0.425738	0.181868	0.263661	0.186225	-0.0440995	0.186707	0.206905	0.316001	0.275551	0.143143	-0.00100193	0.357703	0.232666	0.306839	0.247344	0.211322	0.612409	0.39285	0.441647	0.760898	0.562062	0.256463	1.05207	0.515682	0.213276	0.346191	0.310333	0.521965	0.169362	0.201682	0.0723045	0.0354098	-0.0264229	-0.0573425	0.15265	0.047895	0.02474	-0.0473659	0.139526	0.1313	0.271187	0.207902	0.274391	0.217161
R-HSA-174362	Transport and synthesis of PAPS	6	no		0.0509131	-1.33551	0.0584058	0.459102	0.354634	-0.446151	0.050908	0.184156	-0.106432	-0.00697586	0.586235	-0.335845	-0.0449277	0.1011	-0.0614462	-0.19079	0.15544	0.476741	0.448902	0.380289	0.801817	0.457349	0.494129	0.162423	0.411505	0.513942	0.315896	0.99278	0.41557	0.939556	0.742168	0.816651	0.916298	-0.0263845	-0.0573466	0.019951	1.06113	0.988989	-0.047365	0.00684447	0.104337	0.20677	0.25864	0.029052	0.0212137
R-HSA-193048	Androgen biosynthesis	6	no		-0.0181803	0.494722	0.0979302	0.18539	-0.427205	0.171084	0.23954	0.262405	0.591032	0.0386148	0.346636	0.979304	0.000805935	0.250438	0.0787323	0.08059	-0.104189	-0.0576965	0.18862	0.258339	-0.906422	-0.112778	0.440626	-0.0240183	0.331962	1.82965	0.258655	-0.00582043	0.543531	-0.135637	0.0839539	-0.158746	-0.105215	-0.0264474	-0.0573471	-0.0782922	-0.104612	-0.0337755	-0.047418	0.253171	0.123302	0.0239878	0.346062	2.07273	0.0667937
R-HSA-434316	Fatty Acids bound to GPR40 (FFAR1) regulate insulin secretion	6	no		-0.0174532	0.0319683	0.0347554	0.0368898	0.145598	-0.000674217	-0.197616	0.236473	-0.0807332	0.643243	0.0265737	-0.0482292	0.15829	0.0383992	-0.306506	0.133414	0.400342	0.121142	0.33815	0.0420897	0.404414	0.377001	0.18992	0.0846425	-0.398717	0.280554	0.0819371	0.0161689	0.27604	-0.02567	0.108577	-0.00855183	-0.0165708	-0.026459	-0.0573558	0.0323578	-0.0312087	-0.0181306	-0.0473996	0.0694777	0.0390933	-0.0506871	0.0051268	-0.285489	0.140457
R-HSA-6814848	Glycerophospholipid catabolism	6	no		-0.0763043	-0.571256	-0.158418	-1.0335	-0.285189	-0.0394529	-2.94428	-0.224996	-0.249143	-0.114232	-0.444173	-0.107078	-0.247341	-0.169508	-0.163122	-0.16441	-0.155749	-0.477028	-1.41688	-0.662451	-0.403281	-0.935625	-1.28402	-0.386621	-0.454788	-0.873615	-0.377046	-1.2136	-1.48613	-0.306353	-1.38018	-0.286685	-0.206353	-0.0265375	-0.0573915	-0.202989	-0.183688	-0.271592	-0.0474488	-0.288465	-0.204725	-0.440765	-0.791042	-0.39813	-0.252694
R-HSA-70921	Histidine catabolism	6	no		0.0581802	0.0560566	0.0817658	0.12493	0.0804337	0.141829	0.105966	0.0667835	0.0533989	0.0298989	0.0613635	-0.00553143	0.134025	0.154909	0.131577	0.0167955	0.118623	0.156506	0.259263	0.437948	0.4665	0.150988	0.421221	0.202214	0.411012	0.318403	0.265464	0.340024	0.350967	0.163499	0.441647	-0.0310598	0.05049	-0.0264184	-0.0573544	-0.0633074	-0.0195471	0.0568476	-0.0473986	0.295189	0.154295	0.234732	0.234887	0.20052	0.194754
R-HSA-74182	Ketone body metabolism	6	no		-0.00324718	-0.0120681	0.065993	-0.260035	-0.345109	0.0497455	-0.0173975	-0.640985	-0.196705	-1.03283	-0.332455	-0.33607	0.0227596	-0.105423	0.0598954	0.209716	-0.228565	-0.350996	0.0669672	0.0775215	-0.234247	-0.268272	0.042667	-0.159242	-0.0443935	-0.0437935	0.0485507	-0.173576	0.228412	-0.254328	0.00378838	-0.158756	-0.221415	-0.0264569	-0.0573748	-0.12336	-0.150717	-0.171149	-0.047457	0.0181274	0.0760993	0.0248852	-0.000105767	-0.0829756	-0.205636
R-HSA-77346	Beta oxidation of decanoyl-CoA to octanoyl-CoA-CoA	6	no		-0.346374	-0.32413	0.00484145	-0.132323	-0.704583	-0.497769	-0.570621	-0.851703	-0.716569	-1.03441	-0.461812	-0.982797	-0.653943	-0.864409	-0.408237	-0.0873202	-0.519487	-0.547637	-0.193648	0.0358065	-0.316338	-0.355284	0.181555	-0.282917	0.304829	-0.197325	-0.0876203	-0.148983	-0.0217508	-0.241887	-0.0305708	-0.298929	-0.227772	-0.0264996	-0.0573856	-0.187039	-0.195738	-0.398246	-0.0474485	-0.0644016	-0.0755732	0.237143	0.180379	-0.0956791	-0.507127
R-HSA-1482798	Acyl chain remodeling of CL	5	no		-0.184021	-0.188221	-0.0353324	-0.738247	-0.168177	-0.343675	-0.350533	-0.364414	-0.120247	-0.11513	-0.171836	-0.338473	0.14493	-0.03535	-0.144438	0.270273	0.0193934	-0.686654	-0.928999	-0.44384	-0.344282	-0.264484	-0.674575	-0.343096	0.0103896	-0.894133	0.136852	-0.299611	-1.01649	-0.102096	-0.869639	-0.176378	-0.140195	-0.0264646	-0.057374	-0.0756382	-0.122934	-0.219695	-0.0474364	-0.232328	0.266176	-0.0049914	-0.288492	0.000339	-0.0513884
R-HSA-1482883	Acyl chain remodeling of DAG and TAG	5	no		-0.176439	-0.838516	-0.278628	-0.480266	-1.38834	-0.424444	-0.154337	-0.283314	-0.515057	-0.794447	-0.450737	-0.483359	0.187984	0.116475	0.0574742	0.0281946	0.306679	-0.458304	-0.720106	-0.406752	-0.676477	-0.545152	-0.448935	-0.339059	-0.386379	-0.364714	-0.229164	-0.450903	-0.254153	-0.39388	-0.329718	-0.217764	-0.278492	-0.0265523	-0.0573928	-0.207697	-0.268401	-0.282744	-0.0474784	0.144797	-0.00892244	-0.120879	-0.0727898	-0.30596	-0.493057
R-HSA-1482922	Acyl chain remodelling of PI	5	no		-0.0223319	0.0319066	0.0195308	0.00565446	0.0521784	0.00607188	-0.109555	0.210876	0.273129	0.154934	0.146358	-0.315251	-0.131896	0.00618816	-0.161336	0.0452963	0.031051	-0.0537268	0.040315	0.0893752	-0.279699	-0.261725	0.220768	-0.196792	-0.149658	0.216148	-0.0905269	-0.128116	-0.038759	-0.244526	-0.0192223	-0.228854	-0.241303	-0.0264988	-0.0573802	-0.0890953	-0.120129	-0.081348	-0.0473831	-0.0180173	-0.0765903	-0.247408	-0.218217	-0.177482	0.432818
R-HSA-1483226	Synthesis of PI	5	no		-0.0296493	0.0125925	-0.182322	-0.0713966	-0.128066	-0.197665	0.0271206	0.250583	0.250821	0.243599	0.0895557	0.353754	-0.0030768	0.0067224	-0.131031	0.161206	0.371479	0.0240931	-0.507034	-0.386991	-0.304596	-0.303303	0.0432824	-0.23294	-0.682544	-0.182468	-0.917177	-0.108696	-0.342521	-0.304459	-0.343169	-0.154826	-0.242984	-0.026516	-0.0573613	-0.200135	-0.149338	0.114959	-0.0474387	-0.217331	-0.0403482	-0.695082	-0.0379118	-0.572149	0.151655
R-HSA-1483248	Synthesis of PIPs at the ER membrane	5	no		0.20289	0.0671931	0.0259118	0.657065	0.0675073	-0.420308	0.267926	0.670921	0.451156	0.53323	0.587786	0.164818	0.387409	0.622319	0.122903	0.219275	0.366449	0.542625	0.268788	0.323052	0.743645	0.53529	0.0874842	0.245263	-0.540203	0.41689	-0.0831962	0.224736	0.0884382	0.301548	0.0255942	0.140756	0.148867	-0.0264021	-0.0573277	0.1597	0.132795	0.213874	-0.0473558	0.225204	-0.138186	0.365028	0.286195	0.0769888	0.328229
R-HSA-156588	Glucuronidation	5	no		-0.017669	0.343757	0.294887	0.375788	0.310665	0.999331	-0.071194	-0.00849864	0.01261	-0.707181	0.0497701	-0.175649	0.0482291	0.0750353	0.0646321	0.0389151	-0.0489148	0.412189	0.308183	0.484643	0.697659	0.596811	0.662024	0.27837	0.479811	0.379982	0.454776	0.382716	0.683807	0.243627	0.258561	0.155456	0.252085	-0.0263399	-0.0573071	0.0585626	0.136329	0.275258	-0.047341	0.610735	0.26797	0.622712	0.870093	0.382547	0.840261
R-HSA-159418	Recycling of bile acids and salts	5	no		0.421936	-0.00543486	-0.000971542	0.193669	0.518055	0.245546	0.1561	0.031186	-0.254093	-0.0399225	0.490487	-0.127982	0.0065054	0.0658927	-0.529774	-0.514157	0.251092	0.494319	0.416474	0.335589	0.520555	0.86248	0.221132	1.31307	-0.716831	0.944378	0.0393984	1.41475	0.13437	1.68529	0.471703	1.65417	1.9851	-0.0264246	-0.0573501	2.56683	2.07797	1.04639	3.07215	0.125468	-0.331877	0.0704711	-0.0751701	-0.386373	-0.725662
R-HSA-163767	PP2A-mediated dephosphorylation of key metabolic factors	5	no		-0.513152	-0.487195	0.0350943	0.498091	-0.596345	-0.641018	0.0753094	-0.126365	-0.361176	0.209041	-0.237922	-0.389707	-0.887921	-0.199028	-0.0746831	-0.132236	-0.964377	-0.145867	0.105657	-0.163467	-0.066324	-0.229547	0.0917041	-0.176299	-0.0168216	0.228457	-0.213071	-0.069172	0.102256	-0.116334	-0.115958	-0.240584	-0.156592	-0.0265025	-0.0573836	-0.181683	-0.145462	-0.356137	-0.0473052	0.0649528	-0.160062	0.207299	0.688546	0.362081	-0.012249
R-HSA-193807	Synthesis of bile acids and bile salts via 27-hydroxycholesterol	5	no		0.397822	-0.0096004	-0.0149576	0.157158	0.5069	0.249295	0.0930182	0.259869	0.0970616	0.005452	0.440342	-0.136752	0.00914506	0.14343	-0.534886	-0.541841	0.239509	0.367309	0.298525	0.321611	0.486017	0.654177	0.093115	1.34973	-0.787008	0.313609	-0.00672626	1.22494	-0.775078	1.76054	0.419731	1.66363	1.99618	-0.026432	-0.0573586	2.58978	2.09182	1.00343	3.07215	0.250071	-0.153095	0.037823	-0.149876	-0.366812	-0.269817
R-HSA-196843	Vitamin B2 (riboflavin) metabolism	5	no		-0.022621	-0.272111	0.0213844	-0.489589	-0.0666577	-0.177565	-0.13648	-0.162796	-0.384961	-0.187603	-0.302457	-0.475632	-0.426437	-0.149655	0.218827	0.489076	0.171567	-0.19726	0.113221	-0.173952	0.0044498	-0.129533	0.423874	-0.0726774	0.419363	0.247561	0.146455	-0.0062792	0.36851	-0.145282	0.485034	-0.176774	-0.100764	-0.026491	-0.0573654	-0.20965	-0.071604	0.001402	-0.0474226	-0.120249	-0.130878	-0.141046	0.180768	-0.184409	-0.104563
R-HSA-211916	Vitamins	5	no		-0.014121	-0.307201	-0.0570827	-0.122613	-0.154543	0.00717078	-0.0403573	-0.115068	-0.103882	-0.3276	-0.247455	0.0503675	0.0173198	0.0569922	0.0566121	-0.200619	0.0515048	-0.191543	-0.0602283	-0.329885	-0.153914	-0.105977	-0.0832917	-0.256916	-0.067609	-0.214387	-0.0892023	-0.231749	-0.243874	-0.08767	-0.0878587	-0.173686	-0.144227	-0.0264995	-0.0573614	-0.110153	-0.108335	-0.203514	-0.0474283	-0.222096	-0.0129554	0.00460998	-0.059527	-0.167008	-0.238564
R-HSA-211958	Miscellaneous substrates	5	no		-0.0318148	0.0380986	-0.00255096	-0.182907	-0.156592	0.123469	0.0193585	-0.116842	-0.294858	-0.603664	-0.124654	-0.169391	0.11379	-0.0451876	-0.258596	-0.294571	0.0559399	-0.234732	0.0334442	0.0251306	-0.0945387	-0.279119	-0.0160126	-0.159946	-0.0820152	0.0395044	-0.0720509	-0.209249	0.0533103	-0.103608	0.0239796	-0.143173	-0.142166	-0.0264666	-0.0573726	-0.0574717	-0.110509	-0.0196352	-0.0474229	0.17609	0.0621417	0.114312	0.398007	0.000735042	-0.0268604
R-HSA-389599	Alpha-oxidation of phytanate	5	no		0.0138193	-0.196044	0.202432	0.0659778	-0.268089	0.201009	0.0121419	-0.358226	-0.585963	-0.38765	-0.0702797	-0.418977	-0.0166274	-0.150943	0.377068	0.211084	0.0143208	-0.186186	0.119848	0.234496	-0.173743	-0.195841	0.15432	-0.123488	0.324233	0.0350404	0.186265	0.0682337	0.330398	-0.155109	0.102276	-0.0743503	-0.098354	-0.0264845	-0.0573773	-0.146684	-0.105536	-0.160221	-0.0474156	0.108834	0.116515	0.484173	0.578323	0.358923	0.033803
R-HSA-5652084	Fructose metabolism	5	no		-0.30335	-0.913154	-0.444766	-0.944692	-0.877572	-0.478882	-0.45377	-1.40762	-1.29975	-1.64262	-0.799347	-1.57778	-0.674825	-1.03163	-1.6079	-0.584302	-1.7379	-1.13899	-1.19762	-0.580957	-1.10315	-0.970586	-1.00106	-0.614045	-0.894364	-0.85561	-1.3513	-0.521694	-0.70027	-0.554127	-0.0589222	-0.50846	-0.445323	-0.0265793	-0.0574126	-0.336494	-0.402525	-0.541002	-0.0475141	-0.882399	-0.67352	-0.958666	-0.355414	-0.777293	-0.913219
R-HSA-5661270	Formation of xylulose-5-phosphate	5	no		-0.377031	-0.361628	-0.239562	-0.652126	-0.800432	-0.685771	-0.530547	-1.40878	-0.775629	-1.06553	-0.916938	-0.594528	-0.476071	-0.594789	0.344957	1.23118	-0.401629	-0.746146	-0.545256	-0.420705	-0.836274	-0.805677	-0.348167	-0.470769	-0.322912	-0.592943	-0.930761	-0.243753	-0.376896	-0.377592	-0.266545	-0.395919	-0.356143	-0.0265436	-0.0573974	-0.31175	-0.245137	-0.265983	-0.0474816	-0.589586	-0.43141	-0.47752	-0.170733	-0.479906	-0.70206
R-HSA-6798163	Choline catabolism	5	no		0.116808	0.28877	-10.0683	-0.0739708	-0.0229358	0.240051	-0.0422687	-0.357294	-0.914468	-1.00912	-0.100839	-0.322008	0.266767	-0.205291	-0.0852359	0.111803	0.0054683	-0.121421	0.220427	0.364024	0.358127	0.0342215	0.342931	-0.031349	0.220243	0.10226	0.257799	0.0739999	0.361263	-0.023676	0.129468	-0.067529	-0.0031172	-0.0264121	-0.0573673	-0.0458344	-0.0301171	-0.106148	-0.0474236	0.191249	0.211485	0.186195	0.0716408	-0.0163109	-0.240902
R-HSA-71032	Propionyl-CoA catabolism	5	no		0.0665527	-0.113305	-0.0132252	-0.087477	-0.220436	-0.0408493	-0.0864846	-0.417205	-0.306083	-0.668873	-0.0663976	-0.323074	-0.0574263	-0.0886566	0.10132	0.403963	0.145291	-0.301986	0.235747	0.296517	0.161688	0.078544	0.0445878	-0.0305388	0.23307	0.0720888	0.248113	0.0451918	0.220114	-0.0709318	0.579203	-0.0792954	-0.0840076	-0.0264772	-0.0573584	-0.0501782	-0.0581483	-0.145194	-0.0474274	0.0514922	0.211043	0.155705	0.0820704	0.089285	-0.197454
R-HSA-71384	Ethanol oxidation	5	no		0.0416286	-0.569481	-0.181559	-0.75222	-0.359355	-0.834253	-0.128542	-1.25982	-0.986292	-1.39716	-0.519411	-0.99104	-0.631503	-0.295562	-1.22973	-0.226117	-0.282471	-0.624893	-0.314858	-0.222477	-0.530911	-0.413493	-0.200945	-0.467909	-0.884977	-0.162653	-0.160392	-0.263509	-0.164373	-0.357128	-0.0347769	-0.301736	-0.327988	-0.0265462	-0.0572197	-0.267058	-0.249684	-0.235468	-0.0474995	-0.427952	-0.186453	-0.156796	-0.122195	-0.524437	-0.525133
R-HSA-77288	mitochondrial fatty acid beta-oxidation of unsaturated fatty acids	5	no		-0.0770684	0.410291	0.117205	0.0434262	-0.254657	-0.24244	-0.17592	-0.479194	-0.481057	-0.420797	0.069188	-0.676255	-0.0034964	-0.370731	0.0062472	0.216117	0.0616732	-0.0955382	0.066951	0.10964	-0.0556848	-0.311284	0.290591	-0.174556	0.603957	-0.0947464	0.31931	-0.0706239	0.186167	-0.208339	0.148998	-0.226852	-0.14206	-0.0264555	-0.0573665	-0.0864585	-0.131489	-0.241288	-0.0474267	0.0649791	0.333207	0.490867	0.326348	0.154296	0.12932
R-HSA-77310	Beta oxidation of lauroyl-CoA to decanoyl-CoA-CoA	5	no		-0.385127	-0.0959568	-0.0212178	-0.169947	-0.572332	-0.932403	-0.701068	-0.935239	-0.753055	-0.704635	-0.541558	-0.679655	-0.781718	-0.887767	-0.443017	-0.111538	-0.587181	-0.262526	-0.213141	0.0258904	-0.389508	-0.380437	0.0869554	-0.287401	0.228089	-0.235013	-0.164983	-0.233095	-0.0304247	-0.276988	-0.103355	-0.24442	-0.219774	-0.0264995	-0.0573841	-0.22321	-0.198264	-0.358735	-0.047454	-0.139282	0.0487058	0.280287	0.0991881	-0.0521545	-0.348544
R-HSA-77348	Beta oxidation of octanoyl-CoA to hexanoyl-CoA	5	no		-0.306255	-0.44933	0.0425665	-0.0776814	-0.623318	-0.630689	-0.638268	-0.872118	-0.719773	-0.741731	-0.404697	-0.932487	-0.79151	-0.926197	-0.478468	-0.141301	-0.604737	-0.324018	-0.124263	0.0615906	-0.195023	-0.243943	0.221296	-0.202054	0.426121	-0.113117	-0.0476167	-0.11171	0.0547441	-0.21934	0.0258477	-0.271678	-0.200472	-0.0264898	-0.0573798	-0.170695	-0.173516	-0.330394	-0.0474391	-0.0701499	0.0521268	0.364656	0.184287	-0.0825497	-0.44803
R-HSA-77350	Beta oxidation of hexanoyl-CoA to butanoyl-CoA	5	no		-0.406219	-0.642492	-0.0620983	-0.234926	-0.832582	-0.898579	-0.748881	-1.00003	-0.840004	-0.93342	-0.872088	-0.964497	-0.85564	-1.0668	-0.308273	-0.0456448	-0.582135	-0.753199	-0.392094	-0.117759	-0.810479	-0.587529	-0.167389	-0.426914	0.0714302	-0.31217	-0.232945	-0.375783	-0.236129	-0.390495	-0.253676	-0.382908	-0.335111	-0.0265571	-0.0573998	-0.272219	-0.274588	-0.516317	-0.0474778	-0.319951	-0.17083	0.0911072	-0.163805	-0.421154	-0.803017
R-HSA-8848584	Wax and plasmalogen biosynthesis	5	no		0.292707	0.401645	0.437951	0.718134	0.425374	0.231645	0.201688	0.759817	0.299713	0.15691	0.739243	-0.37606	0.106676	0.31063	0.411302	0.10495	0.095165	0.534543	1.26602	0.782709	0.905723	0.655801	0.785661	0.390986	1.18368	0.710935	1.14478	0.568139	1.14138	0.757598	1.22446	0.186194	1.02628	-0.026355	-0.0573342	1.36913	1.48307	1.01543	-0.0473345	0.656128	0.889264	0.762263	0.676616	0.392096	0.662328
R-HSA-8964208	Phenylalanine metabolism	5	no		-0.203286	-0.360598	-0.147554	-0.289472	-0.558317	-0.20573	-0.256275	-0.655369	-0.653803	-0.728094	-0.356394	-0.52344	-0.504508	-0.22446	-0.253736	-0.0721282	-0.229892	-0.525191	-0.329592	-0.387126	-0.495081	-0.582989	-0.341016	-0.389766	-0.220902	-0.35057	-0.337421	-0.391839	-0.135584	-0.375591	-0.385717	-0.380741	-0.342443	-0.0265259	-0.0573926	-0.310739	-0.309305	-0.37498	-0.0474799	-0.393541	-0.321009	-0.567051	-0.233062	-0.644888	-0.500214
R-HSA-1483115	Hydrolysis of LPC	4	no		-0.0175449	0.51221	0.0799128	0.0357775	0.285798	0.156276	-0.0638951	0.186031	0.641483	-0.606147	-0.138506	-0.344357	0.0573938	-0.0177964	0.0841305	-0.147028	-0.102259	-0.148118	-0.0345645	0.398822	0.0154836	-0.126033	-0.131828	-0.0839606	0.207871	-0.0937871	-0.105379	0.0195025	0.164183	-0.0689465	0.103979	-0.0286847	-0.104777	-0.0264164	-0.0573651	-0.0229654	-0.0579283	0.0339807	-0.0474176	0.132346	0.0905381	0.0307128	0.0632031	0.639844	0.851411
R-HSA-166187	Mitochondrial Uncoupling	4	no		-0.0362889	0.151174	-0.0962025	-0.235594	-0.29145	0.117483	-0.28949	-0.702479	-0.217456	-1.03581	-0.59196	-0.412664	-0.20898	-1.3009	1.01009	0.0524391	-1.04278	-0.728389	-0.41188	-0.157271	-0.4945	-0.460401	-0.9992	-0.378345	-0.248668	-0.612575	-0.156305	-0.426282	-0.849204	-0.276008	-0.33968	-0.106043	-0.132539	-0.026477	-0.0573791	-0.129084	-0.128602	-0.364959	-0.0474682	-0.0673029	0.220297	-0.313855	-0.784749	-0.157739	-0.181661
R-HSA-167826	The fatty acid cycling model	4	no		-0.0362889	0.151174	-0.0962025	-0.235594	-0.29145	0.117483	-0.28949	-0.702479	-0.217456	-1.03581	-0.59196	-0.412664	-0.20898	-1.3009	1.01009	0.0524391	-1.04278	-0.728389	-0.41188	-0.157271	-0.4945	-0.460401	-0.9992	-0.378345	-0.248668	-0.612575	-0.156305	-0.426282	-0.849204	-0.276008	-0.33968	-0.106043	-0.132539	-0.026477	-0.0573791	-0.129084	-0.128602	-0.364959	-0.0474682	-0.0673029	0.220297	-0.313855	-0.784749	-0.157739	-0.181661
R-HSA-167827	The proton buffering model	4	no		-0.0362889	0.151174	-0.0962025	-0.235594	-0.29145	0.117483	-0.28949	-0.702479	-0.217456	-1.03581	-0.59196	-0.412664	-0.20898	-1.3009	1.01009	0.0524391	-1.04278	-0.728389	-0.41188	-0.157271	-0.4945	-0.460401	-0.9992	-0.378345	-0.248668	-0.612575	-0.156305	-0.426282	-0.849204	-0.276008	-0.33968	-0.106043	-0.132539	-0.026477	-0.0573791	-0.129084	-0.128602	-0.364959	-0.0474682	-0.0673029	0.220297	-0.313855	-0.784749	-0.157739	-0.181661
R-HSA-1855191	Synthesis of IPs in the nucleus	4	no		0.0411616	-0.381903	-0.168013	0.779983	-0.129689	0.0665593	-0.0771008	0.339299	0.18046	1.04813	0.180827	0.330951	-0.221048	-0.0351312	-0.199406	-0.0499342	-0.0824845	0.357158	0.0501363	-0.160653	0.551585	0.396319	0.379167	1.8535	0.432842	0.30167	-0.210576	1.13378	0.241112	0.0321846	0.0228645	-0.138208	1.6302	-0.0266168	-0.0573658	-0.109155	1.95368	-0.183127	-0.0474248	0.188885	-0.233743	0.00035425	0.200552	0.389633	0.135024
R-HSA-196108	Pregnenolone biosynthesis	4	no		-0.287137	-0.701549	-0.225748	-1.20843	-1.06639	-0.617198	-0.65759	-1.73209	-1.23913	-2.1157	-1.19352	-1.44786	-0.615444	-3.74989	-2.18841	-0.533261	-0.804916	-1.64186	-0.488075	-0.528101	-1.80722	-0.860313	-0.635102	-0.432509	-0.446628	-0.609525	-1.28093	-0.531528	-0.0920253	-0.548927	-0.26917	-0.478964	-0.353255	-0.0265602	-0.0574065	-0.288181	-0.326029	-1.57146	-0.0475195	-0.318117	-0.764089	-0.759017	-0.394528	-0.688254	-1.08403
R-HSA-196780	Biotin transport and metabolism	4	no		-0.113534	0.151562	0.00726797	0.044945	-0.174973	-0.359026	-0.521602	-0.310492	-0.297401	-0.577484	0.0186697	-0.210314	-0.130069	0.190442	0.0687858	-0.212885	-0.0924553	-0.0934128	-0.0769272	0.0486717	0.180445	-0.0974384	0.249654	-0.0668095	-0.119572	0.292573	0.0133747	-0.0961181	0.106935	-0.0492979	-0.16652	-0.234443	-0.102539	-0.0264752	-0.0573625	-0.129944	-0.13123	0.0342503	-0.0474201	0.107464	-0.17715	0.210196	0.450338	0.321862	0.186633
R-HSA-196819	Vitamin B1 (thiamin) metabolism	4	no		-0.142489	-0.464571	-0.233575	-0.0927078	-0.213139	-0.152601	-0.0222445	-0.052004	0.0315208	0.273103	0.101711	0.0265225	-0.212767	-0.0598148	0.193883	-1.10249	0.231528	0.300896	-0.198124	-0.476923	0.179421	-0.429002	0.017453	-0.199403	-0.159372	-0.246632	-0.10303	-0.020169	-0.147531	-0.353314	-0.169679	-0.239506	-0.151049	-0.0264851	-0.0573673	-0.196446	-0.153372	-0.127228	-0.0474245	-0.416516	-0.639539	-0.470162	-0.069526	-0.100769	-0.216577
R-HSA-2022923	Dermatan sulfate biosynthesis	4	no		0.0160525	-0.139071	0.0543163	0.0468387	-0.242333	0.151076	0.0405946	0.0540327	-0.171021	-0.561883	-0.230158	-0.102803	-0.0527198	0.0604731	0.022943	0.00469155	0.393703	-0.0607013	0.0670295	0.222872	0.464024	0.074236	0.313299	-0.0201142	0.0498824	0.401357	0.233338	0.0242975	0.180592	0.0849913	-0.0015479	-0.0645917	-0.116066	-0.0264457	-0.0573592	-0.0504619	-0.034973	-0.0270663	-0.0473807	0.205055	0.142877	0.0395728	0.341935	-0.00157693	-0.0533209
R-HSA-209968	Thyroxine biosynthesis	4	no		-0.00969313	0.0630456	0.0353706	0.0164215	-0.547341	0.0209294	0.0206206	-0.0089474	0.958075	-0.044679	0.140657	1.52076	0.0668359	0.0472131	0.0180592	0.00793987	0.0148682	-0.0674677	-0.0258937	0.00576232	-1.42543	-0.219105	0.157803	-0.045843	-0.00752332	2.31943	0.0356653	-0.153014	0.0373966	-0.158264	-0.0702676	-0.183141	-0.0969069	-0.0264758	-0.057369	-0.113924	-0.141796	-0.190386	-0.0474379	-0.0604048	0.0556921	-0.0500346	0.0932187	2.37965	-0.368567
R-HSA-211935	Fatty acids	4	no		-0.00849439	-0.130513	-0.017813	-0.0901809	-0.219149	0.0652289	-0.0914693	-0.142399	-0.624126	-0.243747	-0.218004	-0.324546	0.025473	-0.0131289	-0.105985	-0.206013	-0.0694182	-0.338054	-0.103354	0.00025825	-0.171788	-0.306899	0.0482288	-0.184192	-0.0715527	-0.18328	-0.15032	-0.172546	0.0509771	-0.169232	-0.0236022	-0.156685	-0.209287	-0.0264888	-0.0573808	-0.0709474	-0.187672	-0.141721	-0.0474234	-0.0108642	0.0279146	-0.0776677	0.071561	-0.057719	0.042542
R-HSA-2142670	Synthesis of epoxy (EET) and dihydroxyeicosatrienoic acids (DHET)	4	no		-0.00640142	0.185996	0.0207703	-0.0571152	1.29974	0.0482346	0.147016	0.0693517	0.306089	-1.90308	0.0940095	-0.238655	0.179088	2.87788	2.2844	2.31013	0.0216066	-0.0644761	0.0133831	0.219229	0.89605	0.241899	0.142372	-0.0500821	-0.0860598	-0.12221	-0.0300142	-0.0564829	0.652834	-0.054365	0.115841	-0.132167	-0.136859	-0.0264411	-0.0573601	-0.0227313	-0.0470687	0.066013	-0.0474094	0.0584598	-0.0426669	0.907352	0.459003	0.0103742	0.178478
R-HSA-2142688	Synthesis of 5-eicosatetraenoic acids	4	no		-0.0985703	-0.427768	-0.0681547	-0.324308	-0.580108	-0.642403	-0.0436668	-0.741107	-0.643853	-1.38561	-0.428355	-0.942539	-0.818132	-0.335527	0.0386174	0.153391	-0.146735	-0.491273	-0.0745664	-0.12341	-0.526254	-0.483214	-0.144495	-0.264798	-0.091005	-0.287198	-0.336154	-0.267709	-0.045147	-0.299033	-0.269902	-0.246112	-0.258528	-0.026471	-0.0573857	-0.158326	-0.175768	-0.320197	-0.047437	-0.178894	0.00301	-0.120477	-0.149106	-0.503198	-0.644295
R-HSA-2142700	Synthesis of Lipoxins (LX)	4	no		0.0312945	-0.174246	0.0139283	-0.129377	-0.204607	0.0389583	-0.018684	-0.597096	-0.466096	-2.00507	-0.239681	-0.313856	0.0962912	-0.0799781	0.272727	0.151862	0.0200167	-0.256433	-0.0261874	0.0600669	-0.177873	-0.149347	-0.147253	-0.186371	-0.0855305	-0.340631	-0.0312187	-0.137846	0.17	-0.158951	-0.0608367	-0.0988165	-0.113168	-0.0264271	-0.0573767	-0.137819	-0.0952761	-0.013188	-0.0474184	-0.0312982	0.223003	0.0909429	-0.12702	-0.672679	-0.462811
R-HSA-2142712	Synthesis of 12-eicosatetraenoic acid derivatives	4	no		-0.127973	-0.125773	-0.230037	-0.315397	-0.421378	-0.745697	-0.0150449	-0.641378	-0.338165	-0.583047	-0.333261	-0.295908	-0.979196	-0.423776	-0.191916	-0.0604844	-0.373375	-0.604324	-0.360593	-0.316488	-0.771323	-0.621632	-0.128166	-0.369241	-0.264675	-0.167037	-0.479565	-0.327711	-0.208787	-0.433339	-0.425241	-0.338942	-0.349663	-0.0265457	-0.0573922	-0.210193	-0.274251	-0.34971	-0.0474691	-0.328792	-0.446438	-0.476376	-0.251574	-0.386366	-0.619718
R-HSA-2142850	Hyaluronan biosynthesis and export	4	no		0.125461	-0.0858945	0.0587885	-0.0417023	-0.116669	-0.0610131	-0.0192438	0.0533173	-0.0635725	-0.0524302	0.204938	-0.119895	0.0449087	0.160189	-0.0879564	-0.117137	-0.0612852	0.0101035	0.0749643	0.011557	0.0131135	0.106409	-0.0242043	-0.0421218	0.0330051	-0.0255344	-0.0144852	-0.0189512	-0.297363	0.0162142	-0.0313984	-0.0424077	0.0109521	-0.0264246	-0.0573523	0.00768725	0.0118429	-0.0749586	-0.04741	-0.112279	0.175508	0.220562	0.0832422	0.255238	-0.0905515
R-HSA-2393930	Phosphate bond hydrolysis by NUDT proteins	4	no		-0.215146	-0.247985	-0.00788175	-0.153767	-0.302015	-0.470756	-0.182631	-0.173645	-0.136605	-0.278478	-0.160524	0.182509	-0.23274	-0.100415	0.675431	-0.135213	-0.100367	-0.177829	-0.0908091	-0.0775861	-0.0884806	-0.268456	0.0084295	-0.137347	-0.269553	-0.20678	-0.0721103	-0.152099	-0.0296697	-0.215404	0.124446	-0.258017	-0.180905	-0.0264884	-0.0573178	-0.185533	-0.184433	-0.280943	-0.047436	-0.09454	-0.290912	-0.0677634	0.0513593	-0.0906644	-0.0964338
R-HSA-6807047	Bloch pathway	4	no		-0.18833	-2.15436	-0.298613	0.308708	0.119215	-3.65489	-1.50025	0.53657	-1.01882	1.61505	0.169445	-1.18036	-0.761584	-0.037651	0.653454	1.7562	0.280552	0.610522	0.124171	0.0453822	0.311325	-0.195843	0.215443	-0.327801	-0.205451	-0.0539028	1.51773	-0.0894438	-0.0222476	-0.181134	0.519792	-0.291455	-0.3107	-0.0265218	-0.0573519	2.22035	-0.08064	-0.0556635	-0.0474274	-0.341887	-0.0861003	-0.377173	0.0879922	-0.0532439	0.061446
R-HSA-6807062	Kandutsch-Russell pathway	4	no		-0.18833	-2.15436	-0.298613	0.308708	0.119215	-3.65489	-1.50025	0.53657	-1.01882	1.61505	0.169445	-1.18036	-0.761584	-0.037651	0.653454	1.7562	0.280552	0.610522	0.124171	0.0453822	0.311325	-0.195843	0.215443	-0.327801	-0.205451	-0.0539028	1.51773	-0.0894438	-0.0222476	-0.181134	0.519792	-0.291455	-0.3107	-0.0265218	-0.0573519	2.22035	-0.08064	-0.0556635	-0.0474274	-0.341887	-0.0861003	-0.377173	0.0879922	-0.0532439	0.061446
R-HSA-70370	Galactose catabolism	4	no		-0.17632	-1.09484	-0.427553	-1.06879	-0.793208	-0.41857	-0.167096	-1.19136	-0.944193	-0.766965	-0.485652	-1.04462	-0.763088	-1.82727	-0.399736	0.0410333	-0.18897	-1.32964	-1.40649	-0.996235	-1.44596	-1.18474	-1.58331	-0.668088	-0.553035	-1.24022	-1.05026	-0.859294	-1.38549	-0.713719	-1.2749	-0.557268	-0.403789	-0.02661	-0.0574182	-0.313615	-0.40077	-0.404548	-0.0474867	-0.874657	-0.996838	-1.27577	-1.55694	-1.4845	-0.906766
R-HSA-77111	Synthesis of Ketone Bodies	4	no		0.0811154	-0.133624	-0.0341835	-0.322474	-0.382414	-0.232842	-0.113522	-1.03526	-0.195565	-1.2431	-0.383504	-0.249053	0.00421002	-0.168201	0.525873	0.575662	-0.0310582	-0.450357	-0.132696	-0.0893709	-0.420101	-0.462942	-0.187599	-0.29363	-0.112027	-0.116422	-0.019008	-0.270707	0.0556032	-0.367503	-0.0983375	-0.251502	-0.347869	-0.0264957	-0.057398	-0.178488	-0.233194	-0.243931	-0.0474731	-0.0120015	0.0253701	-0.0298763	0.00886975	-0.253997	-0.331213
R-HSA-77352	Beta oxidation of butanoyl-CoA to acetyl-CoA	4	no		-0.385903	-0.614151	-0.142244	-0.403068	-0.843615	-0.433824	-0.547933	-1.01452	-0.80076	-1.09915	-1.02704	-0.756822	-0.926322	-1.13434	-0.286198	-0.0500698	-0.605861	-0.930693	-0.521839	-0.240514	-0.946881	-0.55772	-0.223224	-0.421431	-0.0870715	-0.325046	-0.415604	-0.415334	-0.248031	-0.387927	-0.320929	-0.353382	-0.326152	-0.0265533	-0.0573971	-0.271312	-0.290679	-0.44765	-0.0474766	-0.376234	-0.357574	-0.217861	-0.321921	-0.450125	-0.987543
R-HSA-8847453	Synthesis of PIPs in the nucleus	4	no		-0.173593	-0.456773	-0.0925307	-0.230479	-0.227433	-0.221691	-0.0310622	0.0266095	-0.424038	0.170137	-0.285597	-0.390557	-0.148697	0.21894	0.113605	-0.0699108	0.0170131	-0.0697678	0.00514955	-0.00708323	0.209829	0.033311	-0.127785	-0.058748	-0.187041	-0.102718	0.137825	0.042032	0.0221683	-0.0940092	-0.326333	-0.105639	-0.0602352	-0.0264563	-0.0573491	-0.0227379	-0.0818596	-0.212583	-0.0473854	-0.0715404	0.0310173	-0.105437	0.252689	0.0059794	-0.302397
R-HSA-8853383	Lysosomal oligosaccharide catabolism	4	no		0.0296741	-0.421677	-0.677721	-0.371783	-0.184495	-0.126368	-0.338625	-0.323156	-0.583446	-0.522641	-0.402564	-0.823855	0.0692135	0.094619	1.24103	0.519444	0.311428	-0.605095	-1.40364	-1.08844	-0.708434	-0.588167	-1.53745	-0.45114	-1.2382	-0.633858	-0.58977	-0.580999	-1.32769	-0.416656	-1.02598	-0.220861	-0.259893	-0.0265158	-0.0574125	-0.121672	-0.239739	-0.325028	-0.0474617	-0.142068	0.0149507	-0.763217	-1.05528	-0.57094	-0.650936
R-HSA-9018679	Biosynthesis of EPA-derived SPMs	4	no		0.180898	-0.355451	0.0809517	-0.20544	-0.229839	0.0353186	-0.216765	-0.385628	-0.523329	-1.81209	-0.367826	-0.42276	0.0616517	-0.0727334	0.207479	0.114488	0.00575615	-0.155781	0.0139329	0.203826	-0.0288523	-0.0729772	-0.0003767	-0.134357	0.0506422	-0.0548753	0.100784	-0.014014	0.206989	-0.0725814	0.0611908	-0.0606787	-0.0403138	-0.0264219	-0.0573705	-0.0998343	-0.0327172	-0.0125943	-0.047407	0.130519	0.30484	0.281608	-0.0125927	-0.36683	-0.515692
R-HSA-9018682	Biosynthesis of maresins	4	no		-0.00247885	-0.0973616	-0.0256127	-0.0955024	-0.289357	0.0827672	-0.0622477	-0.359215	-0.305342	-2.30651	-0.207457	-0.304072	0.2141	-0.0856662	0.0440929	0.198374	-0.00821865	-0.340136	-0.111666	-0.0103558	-0.219088	-0.403946	-0.162805	-0.31033	-0.134083	-0.405816	0.102513	-0.38701	-0.0977749	-0.264576	0.00797137	-0.0970667	-0.116981	-0.0264528	-0.0573815	-0.0941148	-0.12714	-0.193363	-0.0474313	-0.0428586	0.202673	-0.0756293	-0.150384	-0.391504	-0.561327
R-HSA-9018896	Biosynthesis of E-series 18(S)-resolvins	4	no		0.180898	-0.355451	0.0809517	-0.20544	-0.229839	0.0353186	-0.216765	-0.385628	-0.523329	-1.81209	-0.367826	-0.42276	0.0616517	-0.0727334	0.207479	0.114488	0.00575615	-0.155781	0.0139329	0.203826	-0.0288523	-0.0729772	-0.0003767	-0.134357	0.0506422	-0.0548753	0.100784	-0.014014	0.206989	-0.0725814	0.0611908	-0.0606787	-0.0403138	-0.0264219	-0.0573705	-0.0998343	-0.0327172	-0.0125943	-0.047407	0.130519	0.30484	0.281608	-0.0125927	-0.36683	-0.515692
R-HSA-947581	Molybdenum cofactor biosynthesis	4	no		0.0418672	0.205226	0.0839177	0.192536	-0.184746	0.0267477	0.058273	0.107566	-0.0369322	-0.460333	-0.14925	0.11206	0.0153559	0.022677	-0.0550377	-0.0178842	-0.11307	-0.0294832	0.215455	0.208697	0.075631	0.0409491	0.216517	0.0250046	0.226276	0.280757	0.157732	0.0687477	0.369791	-0.0374354	0.380794	-0.0072611	0.017024	-0.0262872	-0.0573432	-0.0374249	-0.0503102	0.069819	-0.047422	0.00410165	-0.0663278	0.153997	0.219018	0.229284	0.404268
R-HSA-9758881	Uptake of dietary cobalamins into enterocytes	4	no		-0.00869885	0.104529	-0.0806027	-0.317381	-0.091452	0.199052	-0.423614	0.00431769	0.111478	0.0967125	-0.159168	0.0266202	0.225885	-0.299285	-0.165923	-0.0617106	-0.0631271	-0.178993	-0.43173	-0.329396	0.00280265	-0.19825	-0.472634	-0.199856	0.0472308	-0.350842	0.175077	-0.192014	-0.246886	-0.148842	-0.361332	-0.124005	-0.101503	-0.0265141	-0.0573714	-0.112626	-0.105472	-0.0836655	-0.0474132	-0.119069	0.260606	-0.184059	-0.0733745	0.0395705	0.242886
R-HSA-9759218	Cobalamin (Cbl) metabolism	4	no		1.46542	0.133853	0.269546	0.279834	0.177479	-1.37643	-0.0501981	0.150134	0.0663435	-0.118872	0.107997	-0.164517	0.0907238	0.332441	0.384029	0.0171101	0.266107	0.338252	0.58995	0.491962	0.518568	0.422576	0.440388	0.0680525	0.738297	0.545674	0.529912	0.27956	0.36573	0.59018	0.922701	0.235182	0.11662	-0.0263948	-0.05732	0.129951	0.0297945	0.106962	-0.0473646	0.379137	0.0929229	0.330663	0.41448	0.429	0.484513
R-HSA-173599	Formation of the active cofactor, UDP-glucuronate	3	no		-0.103732	0.464748	0.493781	0.569407	0.586936	1.57366	-0.0846383	0.176935	0.247136	-0.0687509	0.134102	-0.033745	-0.0335565	0.188138	0.212312	0.0344831	0.0277913	0.837	0.332464	0.720454	0.871008	0.915043	0.860661	0.417648	0.453554	0.658156	0.666361	0.556404	0.963341	0.398585	0.29142	0.289085	0.319899	-0.0262984	-0.0573224	0.00300833	0.219089	0.37043	-0.0473347	0.767976	0.487915	1.02787	0.923759	0.391447	1.06279
R-HSA-193144	Estrogen biosynthesis	3	no		-0.124228	-0.326331	0.043299	-0.0900693	-0.0189781	0.158828	-0.134297	-0.185028	-0.333661	0.134738	-0.0413427	-0.105596	0.0227585	-0.166464	-0.0777562	-0.0786737	0.0333446	-0.214781	-0.0338259	-0.096361	-0.162159	-0.508404	0.103432	-0.197932	-0.178047	-0.184189	0.156895	-0.308093	0.133805	-0.216831	0.0624722	-0.118805	-0.22742	-0.0265472	-0.0573809	-0.145614	-0.215556	-0.212349	-0.047401	-0.161888	0.200788	0.0375751	0.106146	-0.106102	-0.167977
R-HSA-194002	Glucocorticoid biosynthesis	3	no		-0.045818	-0.104768	-0.00702797	-0.0813487	-0.355802	0.0461788	-0.0941884	-0.121839	-0.460967	-0.264681	-0.191568	-0.0866116	0.0253224	0.0425584	0.0804351	-0.000276433	0.0931767	-0.42477	-0.0835675	0.00472547	-0.435063	-0.494725	-0.156944	-0.307448	-0.172634	-0.0983415	-0.138563	-0.240897	-0.192259	-0.327	-0.0593415	-0.165056	-0.403533	-0.0265088	-0.0573873	-0.132581	-0.223083	-0.248917	-0.0474587	-0.121384	0.0477631	-0.146367	0.00134793	-0.0548457	-0.330973
R-HSA-209931	Serotonin and melatonin biosynthesis	3	no		-0.0286588	-0.15486	-0.00445021	-0.0157449	-0.115202	0.0563358	-0.0233536	-0.0630483	-0.0849921	-0.059112	-0.0989555	0.0365725	0.0615398	0.00575923	-0.00381832	0.00589133	0.0142372	-0.135813	-0.0731748	0.00717565	-0.0287285	-0.166837	0.00388633	-0.152335	-0.118355	-0.0555667	0.0524961	-0.179143	0.0513821	-0.12931	-0.000662233	-0.0938769	-0.0923696	-0.0264844	-0.0573622	-0.0861393	-0.125061	-0.0753615	-0.0474223	-0.00797577	0.0724861	-0.0162089	0.0430921	-0.0185993	-0.0955172
R-HSA-211979	Eicosanoids	3	no		-0.0242961	-0.148197	-0.0215593	-0.0582311	-0.249616	0.0742066	-0.0633757	-0.133645	-0.484635	-0.255753	-0.241793	-0.0716372	0.0098793	0.0377066	0.0985197	-0.0561785	0.0120918	-0.342792	-0.077718	-0.063819	-0.179283	-0.325577	-0.0126703	-0.243728	-0.0493829	-0.225756	-0.00977277	-0.10969	-0.0282673	-0.235348	-0.0182462	-0.178086	-0.156515	-0.0264795	-0.0573756	-0.0397772	-0.146703	-0.174001	-0.0474338	-0.0849337	0.0421604	-0.0534077	0.0178147	-0.138796	-0.183621
R-HSA-211999	CYP2E1 reactions	3	no		-0.0383316	0.0889838	-0.0600349	-0.260056	-0.280134	0.0822061	-0.0896144	-0.248243	-0.355292	-0.617918	-0.350682	-0.437734	0.0346806	-0.116064	-0.483918	-0.387019	-0.0160202	-0.508726	-0.169413	-0.11152	-0.349635	-0.452334	-0.131692	-0.364978	-0.179419	-0.330514	-0.277298	-0.368411	-0.132544	-0.191591	-0.0459048	-0.221562	-0.192248	-0.0265053	-0.0573917	-0.147508	-0.189848	-0.168069	-0.0474482	-0.155692	-0.0332133	-0.410873	0.00226147	-0.155052	-0.228698
R-HSA-2142770	Synthesis of 15-eicosatetraenoic acid derivatives	3	no		-0.153328	-0.521023	-0.337636	-0.39478	-0.715345	-1.02943	-0.0160691	-0.861178	-0.613263	-0.521723	-0.525983	-0.493439	-1.35092	-0.536476	-0.105734	0.0173129	-0.425855	-0.496172	-0.36324	-0.355508	-0.839081	-0.591413	-0.15642	-0.374194	-0.264839	-0.202543	-0.796057	-0.334588	-0.226695	-0.414847	-0.51401	-0.377148	-0.3465	-0.0265427	-0.0573998	-0.218475	-0.251496	-0.428001	-0.0474724	-0.361191	-0.563678	-0.438563	-0.229231	-0.370391	-0.745151
R-HSA-2142816	Synthesis of (16-20)-hydroxyeicosatetraenoic acids (HETE)	3	no		-0.0143008	0.507265	0.150824	-0.055716	2.03328	0.111638	0.39703	0.416919	1.36222	-0.655579	0.509909	0.398808	0.319836	3.95702	3.27765	3.17788	0.299878	0.449248	0.380972	0.435932	1.59703	0.761951	0.377892	0.320644	0.15683	0.495609	0.251578	0.229167	1.08754	0.168951	0.213724	-0.0428442	0.054953	-0.0263742	-0.0573224	0.0842213	0.137455	0.403249	-0.0473535	0.481358	0.186095	1.87705	1.16666	0.371023	0.692686
R-HSA-2408550	Metabolism of ingested H2SeO4 and H2SeO3 into H2Se	3	no		-0.12352	-0.0402863	0.337105	1.38332	0.906767	0.251382	1.03805	1.02289	0.128582	0.815098	1.15823	-0.325268	-0.174214	0.27779	-0.169044	-0.353864	0.032758	0.723121	0.703752	0.388778	0.715753	0.656496	0.565969	0.536992	0.3012	0.850877	0.195548	0.665387	0.706505	0.35078	0.827347	0.223278	0.291307	-0.0263151	-0.0573128	0.0966808	0.157126	0.345424	-0.0472965	0.15801	0.350132	0.292329	0.57768	0.513054	0.0561545
R-HSA-500753	Pyrimidine biosynthesis	3	no		-0.316365	-0.560267	-0.307492	-0.508778	-0.64164	-1.18969	-1.0775	-0.0720293	-0.846243	-0.209151	-0.402425	-1.16435	-0.46345	-0.103426	-0.118821	-0.772232	-0.220806	-0.701094	-0.413257	-0.46802	-0.243103	-0.447688	-0.307006	-0.343119	-0.66464	-0.469004	-0.605979	-0.337583	-0.610809	-0.245253	-0.289308	-0.348142	-0.273755	-0.0265304	-0.0573603	-0.199915	-0.214067	-0.368967	-0.047486	-0.478412	-0.923663	-0.612792	-0.202782	-0.381776	-0.543886
R-HSA-5662702	Melanin biosynthesis	3	no		0.0123565	-0.045588	0.0167714	-0.0642143	-0.100634	0.0397801	-0.0472152	-0.110069	-0.698699	-0.0977412	-0.0911227	-0.179368	0.0733689	-0.0027436	0.103046	0.00823463	0.0484777	-0.184589	0.01532	0.0530835	0.0113688	-0.103972	0.152798	-0.139094	-0.0429093	-0.0862659	-0.0244583	-0.15864	0.0384337	-0.195473	0.011365	-0.120067	-0.12312	-0.0264666	-0.0573774	-0.0941686	-0.0855044	-0.0486067	-0.0474171	-0.0597349	0.000161233	0.0400869	0.116106	-0.0304855	-0.0405473
R-HSA-6806664	Metabolism of vitamin K	3	no		-0.0235347	-0.138745	0.0448636	0.181796	-0.0434262	-0.219649	0.165806	0.187475	-0.231551	0.00177573	0.350036	0.00145153	-0.15132	0.036917	-0.129642	0.0556808	-0.0330526	-0.0584644	0.541532	0.174538	0.0084382	-0.304329	0.282128	-0.195753	0.25304	0.965486	0.0171187	0.106716	0.211317	-0.0554247	0.228064	-0.149287	-0.10819	-0.0264332	-0.0573549	-0.11998	-0.0318923	-0.108386	-0.0473867	0.105684	-0.0526087	0.0743553	0.0690683	-0.123126	-0.30659
R-HSA-70350	Fructose catabolism	3	no		-0.140062	-1.081	-0.522171	-1.12733	-1.03034	-0.102557	-0.1937	-1.44415	-1.27611	-1.81507	-0.70871	-1.5436	-0.762849	-0.747272	-1.50981	-0.429018	-1.62088	-1.47696	-1.53435	-0.715409	-1.33229	-1.14796	-1.50183	-0.715887	-1.31204	-1.09461	-1.98827	-0.6863	-0.995713	-0.623573	-0.0484176	-0.610545	-0.486824	-0.0265706	-0.0574151	-0.373941	-0.44662	-0.617678	-0.0475297	-1.07141	-1.03065	-1.42045	-0.677334	-1.11821	-1.17408
R-HSA-71262	Carnitine synthesis	3	no		-0.0748414	-0.019008	-0.0692765	-0.0139187	-0.507922	-0.109516	0.0821523	-0.373617	-0.351851	-1.07827	-0.137162	-0.517195	-0.122744	-0.217628	-0.079441	0.0165284	-0.161534	-0.395418	0.00563467	0.0428467	0.0567523	-0.12551	-0.00995033	-0.234348	-0.208522	-0.0332397	-0.098841	-0.154053	0.010879	-0.11949	0.233507	-0.132975	-0.117557	-0.0264716	-0.057376	-0.0840748	-0.0618084	-0.33929	-0.0474082	0.0359146	-0.108673	0.226808	0.0541733	-0.154939	-0.346435
R-HSA-75896	Plasmalogen biosynthesis	3	no		0.228141	0.106954	0.255871	0.700683	0.0325967	0.0514212	0.040799	0.10218	-0.0140648	0.114342	0.387462	-0.171377	-0.109075	0.144766	0.31282	-0.061408	-0.24285	0.102017	0.698441	0.528627	0.315993	0.255633	0.619568	0.0985996	0.299514	0.454465	0.345327	0.209329	0.796077	0.0233651	0.893242	0.0202063	-0.022442	-0.0264244	-0.0573598	-0.0205574	0.0195287	0.0201663	-0.0473629	0.315122	0.707104	0.513632	0.433727	0.246646	0.464019
R-HSA-77108	Ketone body catabolism	3	no		0.0960458	0.161408	0.301444	-0.092211	-0.369444	0.369917	0.0682439	-0.220447	-0.427068	-0.724578	-0.454163	-0.674172	0.0285722	-0.0155706	-0.23848	0.0833253	-0.347098	-0.223683	0.356925	0.336271	0.0670125	-0.030052	0.359137	-0.000828	0.0711361	0.186217	0.1871	-0.031904	0.488666	-0.148887	0.161084	-0.0738035	-0.0810072	-0.0264168	-0.0573524	-0.0677572	-0.0766577	-0.153801	-0.0474378	0.206171	0.358548	0.304354	0.0682395	0.0722449	-0.169791
R-HSA-77285	Beta oxidation of myristoyl-CoA to lauroyl-CoA	3	no		-0.144899	0.436958	0.102495	0.178505	-0.245495	-0.857351	-0.522188	-0.493205	-0.601889	-0.337342	-0.0457297	-0.5483	-0.130075	-0.26791	-0.0933863	0.0497802	0.000776667	0.0481753	0.089067	0.266362	-0.119849	-0.272334	0.188362	-0.188302	0.416048	-0.0624323	0.305556	-0.0975116	0.143741	-0.175734	0.145732	-0.146033	-0.133001	-0.0264552	-0.057369	-0.143634	-0.123292	-0.238081	-0.0474319	0.0618501	0.348955	0.545949	0.204473	0.0967113	0.206239
R-HSA-77305	Beta oxidation of palmitoyl-CoA to myristoyl-CoA	3	no		-0.426665	-0.447742	-0.300887	-0.0567786	-0.282933	-0.630178	-0.566922	-0.459546	-0.507787	-0.112384	0.138542	-0.915295	-0.122856	-0.292641	-0.122253	-0.0866267	-0.151394	-0.517276	-1.0861	-0.833997	-0.98042	-0.691513	-0.919974	-0.43288	-0.137576	-0.776258	-0.171169	-0.41756	-0.696881	-0.428519	-0.550582	-0.304952	-0.371852	-0.0265542	-0.0573941	-0.299354	-0.311087	-0.517895	-0.0474563	-0.369401	0.340392	0.102505	-0.0916713	-0.180787	0.276286
R-HSA-880009	Interconversion of 2-oxoglutarate and 2-hydroxyglutarate	3	no		0.0101994	-0.306003	-0.0227332	-0.812973	-0.73836	-0.034985	-2.52621	-0.285964	-0.327789	-0.542183	-0.731185	-0.438964	-0.0912634	0.0635445	0.0642203	-0.171699	0.0694972	-0.386221	-0.579139	-0.249037	-0.168713	-0.0713247	-0.492519	-0.179092	-0.4306	-0.714708	-0.129553	-0.148843	-0.843984	-0.0366446	-0.154308	-0.00304627	-0.0853697	-0.0264957	-0.0573646	-0.0892503	-0.142754	-0.163788	-0.0474188	-0.140977	-0.0287934	-0.463683	-0.78604	-0.603269	-0.81574
R-HSA-8849175	Threonine catabolism	3	no		-0.100991	0.0479743	-0.158271	-0.357158	-0.60687	0.136566	-0.166855	-1.50915	-0.623235	-1.12358	-0.474219	-1.33246	-0.428399	-1.8846	-1.22453	-0.109957	-0.508334	-1.30961	-0.301164	-0.30732	-1.18191	-0.740651	-0.464248	-0.419144	-0.473591	-1.19192	-0.61271	-0.354268	-0.360835	-0.548186	-0.235757	-0.46821	-0.329846	-0.026562	-0.0574068	-0.313038	-0.349771	-0.421187	-0.0474956	-0.844959	-1.38761	-1.38894	-0.535323	-0.529034	-0.511213
R-HSA-8963684	Tyrosine catabolism	3	no		-0.0975494	-0.279866	-0.140001	-0.317543	-0.718096	0.0227997	-0.232175	-1.14758	-0.814509	-0.91065	-0.370809	-1.12787	-0.101284	-0.675734	0.462	0.566116	-0.461177	-1.16693	-0.509422	-0.310143	-0.579562	-0.967695	-0.367879	-0.531151	-0.407819	-0.601285	-0.333334	-0.554433	-0.0120603	-0.393933	-0.25678	-0.408543	-0.374685	-0.0265263	-0.0574098	-0.25865	-0.305614	-0.434122	-0.0475265	-0.405729	-0.347441	-0.185704	-0.235374	-0.368047	-0.618976
R-HSA-9018676	Biosynthesis of D-series resolvins	3	no		0.244078	-0.455568	0.0981695	-0.23272	-0.291394	0.0240714	-0.28083	-0.503392	-0.671142	-2.37754	-0.471499	-0.549991	0.061763	-0.103582	0.275505	0.159894	0.0017878	-0.150176	0.0320388	0.258483	-0.0154807	-0.0485697	-0.026154	-0.110595	0.075825	-0.0523259	0.127322	0.0283539	0.231379	-0.0438749	0.0850111	-0.0465463	-0.0105975	-0.0264136	-0.057369	-0.0837428	0.00766303	0.0209543	-0.0473986	0.167038	0.385443	0.378487	-0.029425	-0.483111	-0.649507
R-HSA-9018681	Biosynthesis of protectins	3	no		0.195765	-0.261439	0.0531965	-0.199345	1.09145	0.0484106	-0.276188	0.0993921	0.442079	-0.394012	-0.267585	-0.260287	0.00567593	0.0425598	0.229526	0.0970231	-0.00312703	-0.10111	-0.0018869	0.161062	0.0162983	-0.0533619	0.0519561	-0.0563301	-0.0894674	-0.0964028	0.0425409	-0.0368045	0.0940304	-0.12191	0.0810289	-0.153482	-0.149562	-0.0264825	-0.0573656	-0.113082	-0.119531	-0.0736535	-0.0474287	0.102542	0.10819	0.438473	0.261498	0.0431528	0.0920423
R-HSA-9023661	Biosynthesis of E-series 18(R)-resolvins	3	no		0.218914	-0.327617	0.117863	-0.207864	-0.195155	0.0654387	-0.291664	-0.399167	-0.352692	-1.23437	-0.39088	-0.547377	0.124045	-0.0859942	0.217122	0.210766	0.0259255	-0.229381	-0.0211388	0.149056	-0.203798	-0.158611	-0.0381109	-0.153952	-0.0583611	-0.0674805	0.126275	-0.0754534	0.034235	-0.126436	0.0602779	-0.0915294	-0.0745056	-0.0264313	-0.0573766	-0.107952	-0.063747	-0.0999894	-0.0474233	0.080777	0.294976	0.244907	-0.0339673	-0.417677	-0.576894
R-HSA-964975	Vitamin B6 activation to pyridoxal phosphate	3	no		-0.177333	0.960913	-0.111278	-0.0140133	0.207255	0.015861	-0.204444	-0.283113	0.233654	-0.882545	0.0162517	-0.315242	-0.172125	-0.0889012	-0.781857	-0.0971868	-0.06466	-0.238934	-0.270566	-0.0136133	0.087035	-0.0953102	-0.104525	-0.133531	-0.432001	-0.123693	-0.337359	-0.265325	0.039952	-0.166067	-0.136689	-0.0919417	-0.122331	-0.0264655	-0.0573651	-0.102239	-0.156283	-0.162488	-0.0474567	-0.372108	-0.46795	-0.358245	-0.425631	-0.161106	0.479397
R-HSA-140179	Amine Oxidase reactions	2	no		0.464552	-0.246432	0.0294208	-0.199597	-0.37304	0.281088	-0.120652	-1.0501	-0.665372	-0.719575	-0.617842	-0.548587	-0.0843245	-0.135144	-0.456937	-0.328942	0.0161568	-0.300222	0.181988	0.172496	0.291146	0.138956	0.0381794	0.0728278	0.131354	0.39848	-0.0026381	0.188467	0.127371	0.063935	0.202393	0.0880038	-4.5e-06	-0.026382	-0.0573584	-0.0274718	0.060049	-0.118593	-0.0474163	-0.224938	-0.19377	0.0090006	-0.0839875	-0.087753	-1.01869
R-HSA-1483101	Synthesis of PS	2	no		-0.367841	-0.733695	-0.314802	-0.240039	-0.331047	-0.814768	-0.571681	-0.323688	-1.00229	0.404029	-0.518043	-0.904538	-0.665142	-0.186186	-0.317885	-0.268516	-0.260372	-0.475815	-0.427757	-0.333944	-0.393148	-0.819662	-0.433015	-0.354566	-0.192568	-0.427954	-0.819215	-0.49519	-0.550051	-0.542573	-0.476417	-0.551062	-0.45831	-0.0266037	-0.0573951	-0.304835	-0.33733	-0.362542	-0.0474715	-0.0996387	-0.329803	-0.612046	0.180141	0.0283585	-0.252574
R-HSA-1483152	Hydrolysis of LPE	2	no		-0.0337349	1.59416	0.139642	0.323046	0.718107	0.37475	-0.106282	0.298837	1.83296	-1.26555	-0.103151	-0.253559	0.273248	0.112683	-0.0880216	-0.369043	-0.178669	-0.0481381	0.0317355	1.019	0.246484	0.322455	0.148072	0.218023	0.33413	0.0878468	0.0987299	0.156967	0.32405	0.095048	0.120561	0.262786	0.0852695	-0.0263369	-0.0573413	0.13107	0.0600955	0.300069	-0.0473812	0.307359	0.290897	-0.0789067	0.0523189	1.1068	1.62696
R-HSA-156587	Amino Acid conjugation	2	no		0.00733105	0.0589732	0.0328349	-0.0480183	0.108767	0.0467498	0.00665587	-0.0693721	2.46832	-0.189191	-0.0775195	0.0367718	0.0919361	-0.00789625	0.0334865	0.0031354	0.0237718	-0.0458644	-0.0397156	0.0894956	-0.101764	-0.285262	0.0113149	-0.175528	0.0261536	-0.0676827	-0.042673	-0.148407	0.08022	-0.173881	-0.00532233	-0.114545	-0.0981463	-0.0264666	-0.0573646	-0.0943699	-0.0802807	-0.0194357	-0.0474101	-0.046921	0.16027	0.0223684	0.073332	-0.031903	0.196335
R-HSA-159424	Conjugation of carboxylic acids	2	no		0.00733105	0.0589732	0.0328349	-0.0480183	0.108767	0.0467498	0.00665587	-0.0693721	2.46832	-0.189191	-0.0775195	0.0367718	0.0919361	-0.00789625	0.0334865	0.0031354	0.0237718	-0.0458644	-0.0397156	0.0894956	-0.101764	-0.285262	0.0113149	-0.175528	0.0261536	-0.0676827	-0.042673	-0.148407	0.08022	-0.173881	-0.00532233	-0.114545	-0.0981463	-0.0264666	-0.0573646	-0.0943699	-0.0802807	-0.0194357	-0.0474101	-0.046921	0.16027	0.0223684	0.073332	-0.031903	0.196335
R-HSA-1614603	Cysteine formation from homocysteine	2	no		0.0354676	5.18084	-0.033251	0.170288	4.8952	0.379473	0.328963	0.270153	4.35916	0.833109	0.891399	5.25731	0.19616	0.33988	-0.0364153	0.240443	0.0523198	-0.0075645	0.0088985	0.122464	0.547893	-0.169199	0.784919	-0.0855782	0.000673	2.19107	0.246425	-0.0086815	0.147172	-0.264012	0.262643	0.0077305	0.001879	-0.0264716	-0.0573208	0.0808695	-0.0067687	4.56638	-0.0473643	-0.0405388	0.451002	0.106089	1.10104	2.31794	2.77746
R-HSA-163358	PKA-mediated phosphorylation of key metabolic factors	2	no		0.00015985	0.0010005	0.568034	0.354488	0.849233	0.123806	0.159963	0.262984	0.476036	0.0261455	0.556064	0.086326	2.1179	0.435223	0.323043	0.157415	0.075573	0.702231	1.3552	0.731943	1.09048	0.86238	0.444804	0.17728	0.698836	1.12342	0.722202	0.654686	0.430151	0.214587	1.38655	0.055444	0.088412	-0.0264264	-0.0573318	0.142799	0.0318405	2.56634	-0.0473196	0.978796	0.37121	1.42247	1.12778	-0.0643823	0.626649
R-HSA-163754	Insulin effects increased synthesis of Xylulose-5-Phosphate	2	no		-0.790096	-1.55282	-0.567543	-0.656635	-0.809694	-2.42636	-1.27352	-1.27402	-1.49333	-0.016085	-0.405685	-1.42175	-1.48732	-0.727703	-0.842409	-0.271147	-1.87814	-0.83197	-0.769354	-1.22619	-1.45787	-0.927084	-0.842565	-0.687898	-0.82325	-0.556683	-1.4143	-0.616178	-0.587163	-0.760238	-1.19438	-0.766514	-0.478006	-0.0266158	-0.0574167	-0.411266	-0.446622	-0.644182	-0.0474931	-1.22402	-1.25097	-0.899341	-0.470919	-1.27565	-1.17898
R-HSA-163765	ChREBP activates metabolic gene expression	2	no		-0.293978	-1.38415	-0.52535	-1.82002	-0.550997	-0.313236	-0.254862	-1.17712	-0.761852	0.199076	-1.30186	-0.894323	-0.084472	-0.0493393	0.455557	-0.008969	-0.0187555	-0.99241	-2.93673	-2.5881	-0.616257	-1.36132	-2.86317	-1.92633	-0.410538	-2.68643	-0.156156	-2.36237	-2.68052	-0.414359	-2.13954	-0.386847	-0.303144	-0.0266118	-0.0574262	-0.282948	-0.380866	-0.479158	-0.0474871	-0.67871	0.0318115	-1.06393	-2.09223	-1.05246	-0.334338
R-HSA-177128	Conjugation of salicylate with glycine	2	no		0.00733105	0.0589732	0.0328349	-0.0480183	0.108767	0.0467498	0.00665587	-0.0693721	2.46832	-0.189191	-0.0775195	0.0367718	0.0919361	-0.00789625	0.0334865	0.0031354	0.0237718	-0.0458644	-0.0397156	0.0894956	-0.101764	-0.285262	0.0113149	-0.175528	0.0261536	-0.0676827	-0.042673	-0.148407	0.08022	-0.173881	-0.00532233	-0.114545	-0.0981463	-0.0264666	-0.0573646	-0.0943699	-0.0802807	-0.0194357	-0.0474101	-0.046921	0.16027	0.0223684	0.073332	-0.031903	0.196335
R-HSA-177135	Conjugation of benzoate with glycine	2	no		0.00733105	0.0589732	0.0328349	-0.0480183	0.108767	0.0467498	0.00665587	-0.0693721	2.46832	-0.189191	-0.0775195	0.0367718	0.0919361	-0.00789625	0.0334865	0.0031354	0.0237718	-0.0458644	-0.0397156	0.0894956	-0.101764	-0.285262	0.0113149	-0.175528	0.0261536	-0.0676827	-0.042673	-0.148407	0.08022	-0.173881	-0.00532233	-0.114545	-0.0981463	-0.0264666	-0.0573646	-0.0943699	-0.0802807	-0.0194357	-0.0474101	-0.046921	0.16027	0.0223684	0.073332	-0.031903	0.196335
R-HSA-209905	Catecholamine biosynthesis	2	no		-0.0316136	-0.3298	-0.0222088	-0.106279	-0.459545	0.0381522	-0.0338334	-0.0869876	-0.335392	-0.113488	-0.137515	-0.134236	0.0344374	-0.0609568	0.00889422	-0.0427667	0.00234235	-0.329802	-0.0988987	-0.0440712	-0.105991	-0.219494	-0.00591175	-0.405973	-0.201571	-0.114886	-0.0745685	-0.242713	0.0179513	-0.246722	-0.0261878	-0.157511	-0.155553	-0.026544	-0.0573801	-0.123273	-0.233714	-0.203005	-0.0474466	-0.212635	0.0543497	-0.0904442	0.0441473	-0.0545361	-0.100817
R-HSA-351143	Agmatine biosynthesis	2	no		-0.0949927	-0.588784	-0.0723463	-0.0809748	-0.301153	0.0374768	0.0657804	-0.304538	-0.176083	-0.094632	-0.223786	-0.217219	0.0353526	-0.215324	-0.0971058	-0.0474875	0.0443742	-0.338808	-0.181527	-0.055172	-0.568691	-0.441579	-0.0583474	-0.326779	-0.34344	-0.26466	-0.0590176	-0.404669	-0.0622015	-0.171688	-0.00454765	-0.292836	-0.149683	-0.0264646	-0.0574321	-0.17204	-0.19551	-0.0980704	-0.0474211	-0.137606	-0.00785805	-0.0392253	-0.499424	-0.306689	-1.04004
R-HSA-351200	Interconversion of polyamines	2	no		-0.322385	0.107931	-0.655018	-0.597004	-0.0197995	-0.125172	-1.41301	-0.813974	-0.221188	-0.23584	-0.426532	-0.167129	0.145177	-0.192883	0.801627	3.5705	-0.131706	-0.431414	-1.17256	-0.339292	-0.649635	-0.554332	-0.725333	-0.446603	-0.404828	-0.776062	0.333369	-0.383264	-0.891536	-0.441022	-0.684096	-0.212336	-0.27443	-0.0265484	-0.0573862	-0.0886079	-0.295227	-0.348202	-0.0474492	-0.568735	0.008158	-0.335215	-1.25405	0.0622024	-1.25179
R-HSA-434313	Intracellular metabolism of fatty acids regulates insulin secretion	2	no		0.685675	-0.278747	0.334052	0.779756	0.632921	-0.259639	0.0872824	0.130362	0.358793	1.01364	0.687474	0.0853155	0.250513	0.337665	0.481037	1.49617	0.688871	2.00364	1.37036	1.24303	1.85098	1.41757	1.2441	0.617472	0.735827	0.655169	3.03517	1.86895	1.11357	0.61197	0.677418	0.533614	0.548729	-0.0262513	-0.0572795	3.83231	0.387918	0.779324	-0.0472594	0.899015	0.246461	0.735048	0.170354	0.422116	-0.0493172
R-HSA-5652227	Fructose biosynthesis	2	no		-0.548281	-0.661389	-0.328658	-0.670736	-0.648416	-1.04337	-0.843874	-1.35282	-1.33521	-1.38395	-0.935303	-1.62906	-0.542789	-1.45817	-1.75505	-0.817228	-1.91342	-0.632037	-0.692535	-0.37928	-0.759437	-0.704521	-0.249908	-0.461282	-0.267853	-0.497105	-0.395848	-0.274784	-0.257107	-0.449958	-0.0746791	-0.355332	-0.383072	-0.0265924	-0.057409	-0.280322	-0.336382	-0.425988	-0.0474907	-0.598883	-0.137817	-0.265991	0.127466	-0.265914	-0.521925
R-HSA-5653890	Lactose synthesis	2	no		-0.084948	0.750671	0.123048	0.616343	0.62541	-0.394701	2.53843	0.708905	0.67343	1.01789	0.491272	0.653929	-1.20204	0.491878	-0.742671	-1.78978	-0.302482	0.0085775	-0.154683	-0.270014	0.0690405	-0.202747	0.272148	-0.104412	-0.178803	0.467528	-0.561985	-0.008246	0.0524905	-0.134753	0.144476	-0.308812	-0.127063	-0.0264884	-0.057354	-0.042388	-0.0854404	0.0999375	-0.0473983	-0.145119	-0.682191	-0.450929	0.334166	1.96234	0.661777
R-HSA-6783984	Glycine degradation	2	no		0.04905	-0.452919	0.119054	-0.161779	-0.325024	-0.117215	-0.0670105	-0.649505	-0.62678	-0.905419	-0.029173	-0.626551	-0.467195	0.205504	0.143595	0.126188	-0.0578353	0.0954175	0.070019	0.294218	0.048165	0.241366	0.289321	0.173218	0.433735	-0.097081	0.134659	0.198307	0.319414	0.279733	0.020434	0.0761665	0.026647	-0.0256659	-0.0573447	-0.0442338	-0.005827	-0.19952	-0.0474354	0.174402	-0.105275	0.339083	0.096828	0.054235	-0.564443
R-HSA-70688	Proline catabolism	2	no		-0.083631	-0.958699	-0.229481	-0.252419	-0.857445	-0.031215	-0.563629	-0.563942	-0.831703	-2.4817	-0.548774	-1.10445	-0.0626935	-0.177801	-0.840508	-0.0596585	-0.479541	-1.71437	-0.867536	-0.268834	-0.841981	-0.740569	-0.752298	-0.641937	-1.78224	-0.457195	-0.506215	-0.620364	-0.22536	-0.413668	-0.295403	-0.282894	-0.32358	-0.0264875	-0.0574065	-0.197685	-0.367385	-0.651551	-0.047529	-0.176183	-0.222362	-0.988699	-0.531938	-0.515592	-0.527223
R-HSA-73843	PRPP biosynthesis	2	no		-0.012821	-1.08496	0.0849142	0.563857	-0.479706	-0.455178	-0.0829305	-0.554248	-0.557866	-0.533767	0.222367	-0.802076	-0.507104	-0.205739	-0.611428	-0.131163	-0.271058	-0.140292	0.0316075	0.242015	-0.0608812	0.00821	0.737461	-0.0246455	0.414129	0.837934	0.169551	0.026854	0.299499	-0.103306	0.329543	-0.232918	-0.0769095	-0.0264247	-0.0572375	-0.16291	-0.0808585	-0.21332	-0.047406	0.223829	-0.431289	-0.189303	0.332562	0.28042	-0.649629
R-HSA-9018683	Biosynthesis of DPA-derived SPMs	2	no		0.014454	-0.0630215	0.0767807	-0.121264	-0.104049	0.0861047	0.0170906	-0.395681	-0.185126	-1.67668	-0.0831898	-0.39991	0.271099	-0.0543402	0.150944	0.216218	0.0850121	-0.279344	-0.0416371	0.0792749	-0.298679	-0.225965	-0.0726954	-0.241305	-0.0646742	-0.173686	0.0822143	-0.154731	0.009652	-0.142245	-0.0476881	-0.0784846	-0.0761586	-0.0264184	-0.0573823	-0.114005	-0.0838498	-0.106711	-0.0474254	-0.0450695	0.31502	-0.0528927	-0.162774	-0.561969	-0.544309
R-HSA-9020265	Biosynthesis of aspirin-triggered D-series resolvins	2	no		0.332691	-0.463875	0.162145	-0.249995	-0.270146	0.063628	-0.425213	-0.582583	-0.489094	-1.79369	-0.557916	-0.800532	0.155409	-0.138897	0.323984	0.327014	0.0300577	-0.257775	-0.0115158	0.203656	-0.271213	-0.164816	-0.095644	-0.128106	-0.0750885	-0.069959	0.178829	-0.0426211	-0.0155564	-0.110303	0.095552	-0.0857561	-0.0470269	-0.0264236	-0.0573773	-0.0878733	-0.0186915	-0.0933641	-0.0474189	0.110683	0.410949	0.371875	-0.069903	-0.617521	-0.808218
R-HSA-9025094	Biosynthesis of DPAn-3 SPMs	2	no		0.014454	-0.0630215	0.0767807	-0.121264	-0.104049	0.0861047	0.0170906	-0.395681	-0.185126	-1.67668	-0.0831898	-0.39991	0.271099	-0.0543402	0.150944	0.216218	0.0850121	-0.279344	-0.0416371	0.0792749	-0.298679	-0.225965	-0.0726954	-0.241305	-0.0646742	-0.173686	0.0822143	-0.154731	0.009652	-0.142245	-0.0476881	-0.0784846	-0.0761586	-0.0264184	-0.0573823	-0.114005	-0.0838498	-0.106711	-0.0474254	-0.0450695	0.31502	-0.0528927	-0.162774	-0.561969	-0.544309
R-HSA-9026286	Biosynthesis of DPAn-3-derived protectins and resolvins	2	no		0.014454	-0.0630215	0.0767807	-0.121264	-0.104049	0.0861047	0.0170906	-0.395681	-0.185126	-1.67668	-0.0831898	-0.39991	0.271099	-0.0543402	0.150944	0.216218	0.0850121	-0.279344	-0.0416371	0.0792749	-0.298679	-0.225965	-0.0726954	-0.241305	-0.0646742	-0.173686	0.0822143	-0.154731	0.009652	-0.142245	-0.0476881	-0.0784846	-0.0761586	-0.0264184	-0.0573823	-0.114005	-0.0838498	-0.106711	-0.0474254	-0.0450695	0.31502	-0.0528927	-0.162774	-0.561969	-0.544309
R-HSA-9027307	Biosynthesis of maresin-like SPMs	2	no		-0.0136649	0.00342775	-0.0239813	-0.107031	-0.256908	0.0650207	-0.109056	-0.108648	-0.0391958	-0.0383073	-0.21684	-0.017731	0.0639153	-0.0073469	-0.00236775	0.030047	0.0056347	-0.268384	-0.100816	-0.0471046	-0.101105	-0.2952	0.003304	-0.208516	-0.00788775	-0.321233	0.0171658	-0.303858	-0.0213958	-0.235464	-0.0143052	-0.127449	-0.10896	-0.0264793	-0.0573745	-0.0979808	-0.165441	-0.175122	-0.0474132	-0.06027	0.168486	-0.0797196	-0.0677803	-0.0220497	-0.0721038
R-HSA-9640463	Wax biosynthesis	2	no		0.389556	0.843682	0.711071	0.744311	1.01454	0.501981	0.44302	1.74627	0.770379	0.220763	1.26691	-0.683084	0.430303	0.559427	0.559024	0.354486	0.602187	1.18333	2.11739	1.16383	1.79032	1.25605	1.0348	0.829565	2.50993	1.09564	2.34396	1.10636	1.65934	1.85895	1.7213	0.435175	2.59936	-0.0262509	-0.0572957	3.45365	3.67838	2.50832	-0.0472918	1.16764	1.1625	1.13521	1.04095	0.61027	0.95979
R-HSA-140180	COX reactions	1	no		-0.0408785	-0.126363	-0.0066731	-0.0460746	-0.21669	0.0460686	-0.0311257	-0.0811515	-0.152411	-0.0737384	-0.121785	-0.017955	0.0574544	0.0375813	0.0155948	-0.0263306	-0.00776076	-0.212509	-0.0547334	-0.00459391	-0.0561697	-0.278046	0.0851467	-0.200151	-0.0718007	-0.158033	0.0505694	-0.199887	0.0330858	-0.183408	-0.00179349	-0.157228	-0.173029	-0.0264637	-0.0573742	-0.0997081	-0.0930171	-0.0669709	-0.0474286	-0.0867419	0.0545762	0.0217724	-0.095767	-0.0189006	0.00787694
R-HSA-141333	Biogenic amines are oxidatively deaminated to aldehydes by MAOA and MAOB	1	no		0.92351	-0.454603	0.031747	-0.351215	-0.575818	0.49352	-0.241882	-2.05475	-1.14017	-1.39861	-1.2662	-1.03476	-0.274867	-0.263789	-0.899538	-0.625185	0.00399004	-0.490923	0.362198	0.364237	0.611241	0.464795	0.0110044	0.209807	0.356028	0.837275	0.0280125	0.454045	0.241254	0.32604	0.477848	0.192051	0.146236	-0.0262903	-0.0573427	0.0293672	0.248803	-0.0399266	-0.047399	-0.531707	-0.48902	-0.0266553	-0.298493	-0.19735	-2.13066
R-HSA-141334	PAOs oxidise polyamines to amines	1	no		0.00559492	-0.038261	0.0270946	-0.047978	-0.170263	0.0686559	0.000578009	-0.0454587	-0.190574	-0.0405405	0.0305152	-0.0624145	0.106218	-0.00649966	-0.0143351	-0.0327	0.0283235	-0.109521	0.00177776	-0.019245	-0.0289491	-0.186884	0.0653543	-0.0641513	-0.0933193	-0.0403147	-0.0332887	-0.0771108	0.0134889	-0.19817	-0.0730618	-0.0160434	-0.146245	-0.0264737	-0.057374	-0.0843108	-0.128705	-0.19726	-0.0474337	0.0818305	0.10148	0.0446565	0.130518	0.0218439	0.0932702
R-HSA-1483076	Synthesis of CL	1	no		-0.0941462	0.59017	0.146496	-0.0453131	0.284163	0.0639288	0.122385	0.0627447	0.630239	-0.13855	-0.00933829	-0.522241	0.424625	0.0863871	0.419409	0.0994932	0.114491	0.452423	0.625532	0.505824	0.0591303	2.80214	0.609538	0.35959	0.437605	0.0959607	0.120957	15.6987	0.498008	0.12535	-0.0360542	0.328577	0.030757	-0.0263093	-0.0573222	0.144823	0.0694011	11.7036	-0.047389	10.3153	9.81921	8.87949	11.7404	10.0938	6.47036
R-HSA-156582	Acetylation	1	no		-0.04296	-0.223511	-0.0226487	-0.0423067	-0.366117	0.0499245	-0.0691881	-0.0567501	-0.100468	-0.274181	-0.126962	-0.0101257	-0.00733988	-0.204181	0.213592	0.110103	0.143336	-0.0667607	0.117088	0.26802	0.174356	-0.275441	0.136766	-0.0810811	0.13995	-0.331538	0.218246	-0.184076	0.195046	0.15079	0.147052	-0.23166	0.102657	-0.0265018	-0.0574057	-0.166812	-0.207209	-0.0724759	-0.0473865	0.150349	0.161656	0.484117	0.187593	-0.0258219	0.751104
R-HSA-1855231	Synthesis of IPs in the ER lumen	1	no		-0.00861202	0.151653	0.403473	0.88994	0.201314	0.241017	0.376807	0.453522	0.00467422	0.365158	0.378397	0.00932598	-0.112398	-0.121516	-0.04742	-0.372469	0.35606	0.181597	1.02876	0.492143	0.707015	0.250799	0.506537	0.207724	1.12838	0.392571	0.0544572	0.316433	0.430591	0.153662	0.809994	0.15761	0.220042	-0.0263391	-0.0573058	-0.021652	0.0946499	0.113491	-0.0473015	0.273092	0.205055	0.930519	0.569068	-0.165395	0.689713
R-HSA-193993	Mineralocorticoid biosynthesis	1	no		-0.0267096	0.240064	0.111008	0.19266	-1.79452	-0.0348226	0.144678	0.184665	4.01485	0.101576	0.90299	6.01599	0.0565723	0.0757263	0.0219604	0.0540043	-0.0575727	0.313158	-0.0538274	-0.0527132	-5.74107	-0.241349	0.485565	0.29231	0.0462274	9.56724	0.121007	-0.265318	0.0527202	-0.240681	-0.315172	-0.452451	0.0184604	-0.0264698	-0.0573715	-0.155213	-0.211646	-0.422435	-0.0474743	-0.107945	-0.0629691	-0.0766654	0.35335	9.53654	-1.22354
R-HSA-350864	Regulation of thyroid hormone activity	1	no		-0.0141215	0.00184931	0.0368115	-0.0241881	-0.128363	0.0373061	-0.0303218	-0.0436672	-0.111959	-0.084478	-0.0947832	-0.0321797	0.0603771	0.0327612	0.0168738	-0.0275726	0.0584303	-0.115954	0.0223926	0.0545173	-0.00791902	-0.271912	0.0371866	-0.101485	-0.021242	-0.135655	0.0106027	-0.09394	0.0302114	-0.118823	0.0236566	-0.0648539	-0.130242	-0.0264735	-0.0573697	-0.109647	-0.0879769	-0.101422	-0.0474182	0.0409805	0.09529	-0.068511	0.0381398	0.031014	-0.104555
R-HSA-389542	NADPH regeneration	1	no		-0.259155	-0.221025	-0.060205	-0.0314848	-0.144435	-0.646009	-1.15496	-2.59357	-1.8362	-1.80995	-0.277903	-1.41939	-0.596032	-0.374225	-1.68889	-0.0526337	-0.559628	-0.143452	0.369091	0.165039	0.100023	-0.0458778	0.968746	-0.18279	0.209412	0.0872404	1.45157	0.13992	0.468259	-0.180533	0.824274	-0.135716	-0.0286859	-0.0264728	-0.0573447	0.0555156	-0.0785658	-0.0193019	-0.0474121	-0.104728	0.295932	0.271801	-0.0663959	-0.106841	0.119821
R-HSA-5263617	Metabolism of ingested MeSeO2H into MeSeH	1	no		0.182251	0.97728	0.37209	3.31712	3.1005	1.05191	3.34346	2.65147	1.27595	1.80964	2.37977	0.509102	-0.162125	0.498301	-0.256497	-0.341289	-0.374428	1.57423	0.90706	0.567881	0.959297	0.791333	0.80826	0.910031	0.933256	1.45882	0.590301	0.990479	0.707647	0.598864	1.3175	0.450203	0.380857	-0.0262642	-0.0572951	0.256684	0.223956	0.7497	-0.0472706	0.442852	0.644073	0.540369	1.1271	1.12093	1.33178
R-HSA-8964540	Alanine metabolism	1	no		-0.0179753	-0.200788	0.000804039	-0.160502	-0.114308	0.0442227	-0.0353912	-0.0474409	0.0392172	-0.0465287	-0.248789	-0.0788477	0.0529562	-0.00968616	0.0338207	0.0122196	0.0255093	-0.500819	-0.0973851	-0.00357253	-0.0773376	-0.379129	0.0453798	-0.232358	0.00196482	-0.147197	-0.0783826	-0.355864	-0.0218573	-0.145947	0.00253897	-0.150951	-0.186208	-0.0264576	-0.0573638	-0.100895	-0.131063	-0.154732	-0.0474149	-0.00861516	0.0527248	-0.023258	0.00671785	-0.00397964	-0.0589027
R-HSA-9025106	Biosynthesis of DPAn-6 SPMs	1	no		-0.00864134	-0.0551003	0.0292983	-0.123603	-0.045172	0.0690603	-0.0245675	-0.0323338	-0.0798896	-0.11573	-0.0568067	-0.0410673	0.0613178	0.0198115	0.00339929	-0.0217297	0.0176612	-0.172594	-0.0403849	0.0398548	-0.068967	-0.1462	0.0769551	-0.205643	-0.0249064	-0.0625234	0.0211676	-0.141118	0.133818	-0.158701	-0.0102702	-0.103076	-0.129463	-0.0264466	-0.0573751	-0.148109	-0.153858	-0.11324	-0.047432	0.0209649	0.0630292	-0.00902961	0.037904	-0.0179876	-0.114248
R-HSA-9026290	Biosynthesis of DPAn-3-derived maresins	1	no		0.0375494	-0.0709427	0.124263	-0.118926	-0.162926	0.103149	0.0587488	-0.759029	-0.290363	-3.23764	-0.109573	-0.758752	0.480881	-0.128492	0.298488	0.454166	0.152363	-0.386093	-0.0428893	0.118695	-0.528392	-0.30573	-0.222346	-0.276966	-0.104442	-0.284849	0.143261	-0.168345	-0.114514	-0.12579	-0.085106	-0.0538932	-0.0228542	-0.0263902	-0.0573895	-0.0799004	-0.0138415	-0.100182	-0.0474188	-0.111104	0.56701	-0.0967558	-0.363453	-1.10595	-0.97437
R-HSA-9026395	Biosynthesis of DHA-derived sulfido conjugates	1	no		-0.0162724	0.0146364	0.00227202	0.0113366	-0.252242	0.00959985	-0.0452748	0.0283432	-0.175185	-0.4186	-0.124859	-0.091386	0.106024	0.0220185	0.00904657	0.0426868	0.000315481	-0.2491	-0.0655712	0.0767535	-0.0927979	-0.319871	-0.0174425	-0.218455	-0.0195529	-0.223527	-0.0528979	-0.319476	0.133161	-0.289221	-0.000348014	-0.138192	-0.280199	-0.0264666	-0.0573734	-0.148337	-0.207703	-0.235356	-0.0474124	-0.0659448	0.20879	-0.0689376	0.0556285	-0.00997464	-0.055719
R-HSA-9026403	Biosynthesis of DPAn-3-derived 13-series resolvins	1	no		0.0375494	-0.0709427	0.124263	-0.118926	-0.162926	0.103149	0.0587488	-0.759029	-0.290363	-3.23764	-0.109573	-0.758752	0.480881	-0.128492	0.298488	0.454166	0.152363	-0.386093	-0.0428893	0.118695	-0.528392	-0.30573	-0.222346	-0.276966	-0.104442	-0.284849	0.143261	-0.168345	-0.114514	-0.12579	-0.085106	-0.0538932	-0.0228542	-0.0263902	-0.0573895	-0.0799004	-0.0138415	-0.100182	-0.0474188	-0.111104	0.56701	-0.0967558	-0.363453	-1.10595	-0.97437
R-HSA-9026762	Biosynthesis of maresin conjugates in tissue regeneration (MCTR)	1	no		-0.0162724	0.0146364	0.00227202	0.0113366	-0.252242	0.00959985	-0.0452748	0.0283432	-0.175185	-0.4186	-0.124859	-0.091386	0.106024	0.0220185	0.00904657	0.0426868	0.000315481	-0.2491	-0.0655712	0.0767535	-0.0927979	-0.319871	-0.0174425	-0.218455	-0.0195529	-0.223527	-0.0528979	-0.319476	0.133161	-0.289221	-0.000348014	-0.138192	-0.280199	-0.0264666	-0.0573734	-0.148337	-0.207703	-0.235356	-0.0474124	-0.0659448	0.20879	-0.0689376	0.0556285	-0.00997464	-0.055719
R-HSA-9026766	Biosynthesis of protectin and resolvin conjugates in tissue regeneration (PCTR and RCTR)	1	no		-0.0162724	0.0146364	0.00227202	0.0113366	-0.252242	0.00959985	-0.0452748	0.0283432	-0.175185	-0.4186	-0.124859	-0.091386	0.106024	0.0220185	0.00904657	0.0426868	0.000315481	-0.2491	-0.0655712	0.0767535	-0.0927979	-0.319871	-0.0174425	-0.218455	-0.0195529	-0.223527	-0.0528979	-0.319476	0.133161	-0.289221	-0.000348014	-0.138192	-0.280199	-0.0264666	-0.0573734	-0.148337	-0.207703	-0.235356	-0.0474124	-0.0659448	0.20879	-0.0689376	0.0556285	-0.00997464	-0.055719
R-HSA-9027604	Biosynthesis of electrophilic Ï‰-3 PUFA oxo-derivatives	1	no		0.0375494	-0.0709427	0.124263	-0.118926	-0.162926	0.103149	0.0587488	-0.759029	-0.290363	-3.23764	-0.109573	-0.758752	0.480881	-0.128492	0.298488	0.454166	0.152363	-0.386093	-0.0428893	0.118695	-0.528392	-0.30573	-0.222346	-0.276966	-0.104442	-0.284849	0.143261	-0.168345	-0.114514	-0.12579	-0.085106	-0.0538932	-0.0228542	-0.0263902	-0.0573895	-0.0799004	-0.0138415	-0.100182	-0.0474188	-0.111104	0.56701	-0.0967558	-0.363453	-1.10595	-0.97437
R-HSA-9033807	ABO blood group biosynthesis	1	no		-0.145619	9.36244	0.035325	0.113125	6.06492	0.154652	0.0623607	0.448282	7.23939	-0.0915682	0.0931669	8.49405	0.252583	0.0393003	-0.0550061	0.000782416	0.141628	0.0123781	-0.207615	-0.0868473	-0.0575982	-0.0593362	0.064622	-0.0669068	-0.0059785	0.0303233	0.167566	-0.476644	0.0870748	-0.256135	-0.342572	-0.0138878	-0.382773	-0.0265006	-0.0573446	-0.073756	-0.253116	0.691704	-0.0473815	-0.177467	0.0176213	-0.0864808	0.066986	3.45778	3.7187
[truncated: 405 more columns]
