# Supplementary material for: Metabolic mapping of the human solute carrier superfamily
Source: Mol Syst Biol. 2025 May 12;21(6):560–98. doi: 10.1038/s44320-025-00106-4 (PMC12130231; doi:10.1038/s44320-025-00106-4)
Supplement: Supplementary file 13 — Dataset EV9 [file 44320_2025_106_MOESM13_ESM.xlsx]

## Sheet: Legend
Header	Description
metabolite	compound name in METAB02 targeted LC-MS method
unit	unit of quantification for LC-MS sample
DMEM including FBS and penstrep (300 uL HPLC sample)	quantification value for DMEM aliquot resuspended in 300 uL LC-MS sample
RPMI including FBS and penstrep (300 uL HPLC sample)	quantification value for RPMI aliquot resuspended in 300 uL LC-MS sample
DMEM including FBS and penstrep (10 uL media)	back-calculated concentration in original 10 uL DMEM aliquot
RPMI including FBS and penstrep (10 uL media)	back-calculated concentration in original 10 uL RPMI aliquot

## Sheet: Dataset EV9
metabolite	unit	DMEM including FBS and penstrep (300 uL HPLC sample)	RPMI including FBS and penstrep (300 uL HPLC sample)	DMEM including FBS and penstrep (10 uL media)	RPMI including FBS and penstrep (10 uL media)
Hexose	µM	316.695	223.757	9500.86	6712.7
Kynurenine	µM	160.175	61.7571	4805.24	1852.71
Pentose	µM	79.4285	45.9887	2382.86	1379.66
Glutamine	µM	67.2761	39.354	2018.28	1180.62
Creatine phosphate	µM	34.0883	39.0544	1022.65	1171.63
Phospho-Serine	µM	59.4288	26.4031	1782.86	792.093
Arginine	µM	7.9335	25.4043	238.005	762.129
Lactic acid	µM	21.9599	21.1765	658.797	635.295
Isoleucine	µM	22.2533	15.3518	667.599	460.554
Leucine	µM	26.9513	12.5246	808.539	375.738
Serine	µM	12.5647	9.3672	376.941	281.016
Asparagine	µM	<LOD	8.2202		246.606
Histidine	µM	11.3823	7.5886	341.469	227.658
Glycine	µM	15.7151	6.8576	471.453	205.728
Valine	µM	25.3179	6.6161	759.537	198.483
Threonine	µM	24.7564	6.3962	742.692	191.886
Glutamic acid	µM	2.0867	5.669	62.601	170.07
Cystine	µM	5.2264	5.0764	156.792	152.292
Aspartic Acid	µM	0.2299	4.1897	6.897	125.691
Hydroxy-proline	µM	0.3098	4.1226	9.294	123.678
Tyrosine	µM	10.3281	2.8878	309.843	86.634
Methionine	µM	5.1479	2.8709	154.437	86.127
Phenylalanine	µM	10.5918	2.6458	317.754	79.374
cis-Aconitic acid	µM	1.8463	1.853	55.389	55.59
Allantoin	µM	1.9859	1.8294	59.577	54.882
Succinic acid	µM	1.0268	1.0609	30.804	31.827
Creatinine	µM	0.9725	0.9491	29.175	28.473
Tryptophan	µM	2.2862	0.7612	68.586	22.836
Thiamine	µM	0.5031	0.3953	15.093	11.859
Taurine	µM	0.3333	0.305	9.999	9.15
Citrulline	µM	0.2375	0.2978	7.125	8.934
Hypoxanthine	µM	0.2524	0.2464	7.572	7.392
Pentahydroxyhexanoic acid	µM	0.2565	0.2001	7.695	6.003
Xanthine	µM	0.0989	0.1181	2.967	3.543
Aminobenzoic acid	µM	<LOD	0.1137		3.411
Pyridoxine	µM	0.4765	0.1103	14.295	3.309
Pantothenic acid	µM	0.5178	0.1062	15.534	3.186
Argininosuccinic acid	µM	0.0802	0.0792	2.406	2.376
N-Acetylneuraminic acid	µM	0.0619	0.0681	1.857	2.043
Citric acid+Isocitric acid	µM	0.0523	0.0604	1.569	1.812
Uric acid	µM	0.0029	0.0566	0.087	1.698
Uridine	µM	0.0552	0.052	1.656	1.56
Uracil	µM	0.0538	0.0476	1.614	1.428
Cytidine	µM	0.0261	0.0473	0.783	1.419
Arabitol	µM	0.036	0.0428	1.08	1.284
Hydroxyglutaric acid	µM	0.037	0.0356	1.11	1.068
Glyceric acid	µM	0.0216	0.0189	0.648	0.567
Deoxyuridine	µM	0.0103	0.0119	0.309	0.357
Riboflavin	µM	0.0175	0.0109	0.525	0.327
Oxamic acid	µM	0.0078	0.0109	0.234	0.327
Thymidine	µM	0.0104	0.0107	0.312	0.321
Phenylpyruvic acid	µM	0.0083	0.0074	0.249	0.222
Taurocholic acid	µM	0.0063	0.006	0.189	0.18
Adipic acid	µM	0.0041	0.0045	0.123	0.135
Pyridoxic acid	µM	0.0044	0.0037	0.132	0.111
Xanthosine	µM	0.0022	0.0023	0.066	0.069
Orotic acid	µM	0.0018	0.002	0.054	0.06
Pyridoxal hydrochloride	µM	0.0041	0.0019	0.123	0.057
Maleic acid	µM	0	0	0	0
Carnitine	µM	<LOD	<LOD
Cystathionine	µM	<LOD	<LOD
Xylitol	µM	<LOD	<LOD
Creatine	µM	<LOD	<LOD
Proline	µM	<LOD	<LOD
Guanidobutyric acid	µM	<LOD	<LOD
N-Acetyl galactosamine	µM	<LOD	<LOD
Deoxyribose	µM	<LOD	<LOD
Homocystine	µM	<LOD	<LOD
O-Phosphorylethanolamine	µM	<LOD	<LOD
Deoxycytidine	µM	<LOD	<LOD
Thymine	µM	<LOD	<LOD
Adenine	µM	<LOD	<LOD
Inosine	µM	<LOD	<LOD
Deoxyinosine	µM	<LOD	<LOD
Guanosine	µM	<LOD	<LOD
Aminoadipic acid	µM	<LOD	<LOD
S-Adenosyl-homocysteine	µM	<LOD	<LOD
Hydroxy-glutamic acid	µM	<LOD	<LOD
Glucoheptonic acid	µM	<LOD	<LOD
Adenosine	µM	<LOD	<LOD
Hexose 6-phosphate	µM	<LOD	<LOD
Dihydroorotic acid	µM	<LOD	<LOD
Ribose 5-phosphate	µM	<LOD	<LOD
Sedoheptulose-7-phosphate	µM	<LOD	<LOD
gamma-Glu-Cys	µM	<LOD	<LOD
Hexose 1-phosphate	µM	<LOD	<LOD
Xylulose 5-phosphate	µM	<LOD	<LOD
Pyruvic acid	µM	<LOD	<LOD
Nicotinamide adenine dinucleotide	µM	<LOD	<LOD
Cytidine monophosphate	µM	<LOD	<LOD
Deoxycytidine monophosphate	µM	<LOD	<LOD
Dihydroxyacetone phosphate	µM	<LOD	<LOD
Uridine monophosphate	µM	<LOD	<LOD
Deoxy-(methylthio)adenosine	µM	<LOD	<LOD
Nicotinic acid	µM	<LOD	<LOD
Adenosine monophosphate	µM	<LOD	<LOD
Malonic acid	µM	<LOD	<LOD
Adenosine cyclic monophosphate	µM	<LOD	<LOD
Hydroxybenzoic acid	µM	<LOD	<LOD
Gluthathione oxidized	µM	<LOD	<LOD
N-Carbamyl-glutamic acid	µM	<LOD	<LOD
Isopentyl acetate	µM	<LOD	<LOD
Malic acid	µM	<LOD	<LOD
Citramalic acid	µM	<LOD	<LOD
Uridine diphosphohexose	µM	<LOD	<LOD
N-Acetylglutamic acid	µM	<LOD	<LOD
alpha-Ketoglutaric acid	µM	<LOD	<LOD
Fructose 1,6-biphosphate	µM	<LOD	<LOD
Pyridinedicarboxylic acid	µM	<LOD	<LOD
Aconitic acid	µM	<LOD	<LOD
Homocitrate	µM	<LOD	<LOD
Phosphoenolpyruvic acid	µM	<LOD	<LOD
Salicylic acid	µM	<LOD	<LOD
Uridine triphosphate	µM	<LOD	<LOD
Adenosine triphosphate	µM	<LOD	<LOD
Inosine triphosphate	µM	<LOD	<LOD
Galactosamine	µM	<LOD	<LOD
Pyridoxamine	µM	<LOD	<LOD
Canavanine	µM	<LOD	<LOD
Aminobutyric acid	µM	<LOD	<LOD
Homoserine	µM	<LOD	<LOD
Cytosine	µM	<LOD	<LOD
Acetylcarnitine	µM	<LOD	<LOD
Ribonic acid gamma lactone	µM	<LOD	<LOD
Glucosamine 6-phosphate	µM	<LOD	<LOD
Propionylcarnitine	µM	<LOD	<LOD
Guanine	µM	<LOD	<LOD
Hydroxy-kynurenine	µM	<LOD	<LOD
AICAR	µM	<LOD	<LOD
Methoxytryptamine	µM	<LOD	<LOD
Mevalonolactone	µM	<LOD	<LOD
Butyrylcarnitine	µM	<LOD	<LOD
Deoxyguanosine	µM	<LOD	<LOD
Shikimic acid	µM	<LOD	<LOD
Quinic acid	µM	<LOD	<LOD
Deoxyadenosine	µM	<LOD	<LOD
Dehydroshikimic acid	µM	<LOD	<LOD
Nicotinic acid mononucleotide	µM	<LOD	<LOD
Erythro-dihydrosphingosine	µM	<LOD	<LOD
N-Acetyl-glucosamine phosphate	µM	<LOD	<LOD
Hydroxynicotinic acid	µM	<LOD	<LOD
Deoxyribose phosphate	µM	<LOD	<LOD
Mevalonic acid	µM	<LOD	<LOD
5,10 Methenyl tetrahydrofolate	µM	<LOD	<LOD
Dihydroxyisovalerate	µM	<LOD	<LOD
Inosine monophosphate	µM	<LOD	<LOD
Guanosine cyclic monophosphate	µM	<LOD	<LOD
Hydroxyanthranilic acid	µM	<LOD	<LOD
Epicatechin	µM	<LOD	<LOD
Prephenic acid	µM	<LOD	<LOD
Ketobutyrate	µM	<LOD	<LOD
Vanillic acid	µM	<LOD	<LOD
N-Formyl-Tyrosine	µM	<LOD	<LOD
Deoxyadenosine monophosphate	µM	<LOD	<LOD
Hydroxy-indoleacetic acid	µM	<LOD	<LOD
Itaconic acid	µM	<LOD	<LOD
Hydroxyphenyl-pyruvic acid	µM	<LOD	<LOD
Dihydroxybenzoic acid	µM	<LOD	<LOD
Hydroxyphenylacetic acid	µM	<LOD	<LOD
Methylglutaric acid	µM	<LOD	<LOD
Dimethyl Succinic acid	µM	<LOD	<LOD
Dihydrofolate	µM	<LOD	<LOD
Muconic acid	µM	<LOD	<LOD
Quinolinediol	µM	<LOD	<LOD
Phosphoglyceric acid	µM	<LOD	<LOD
Pyridoxal 5 phosphate	µM	<LOD	<LOD
Folinic acid	µM	<LOD	<LOD
Hydroxyethylindole	µM	<LOD	<LOD
Isopropylmalic acid	µM	<LOD	<LOD
5 Methyl tetrahydrofolate	µM	<LOD	<LOD
Indoline-2-carboxylate	µM	<LOD	<LOD
Hydroxy hippuric acid	µM	<LOD	<LOD
Indoleacetic acid	µM	<LOD	<LOD
Lipoamide	µM	<LOD	<LOD
Cytidine triphosphate	µM	<LOD	<LOD
Flavin adenine dinucleotide	µM	<LOD	<LOD
Guanosine triphosphate	µM	<LOD	<LOD
Deoxycytidine triphosphate	µM	<LOD	<LOD
Deoxyuridine triphosphate	µM	<LOD	<LOD
Deoxythymidine triphosphate	µM	<LOD	<LOD
Deoxyadenosine triphosphate	µM	<LOD	<LOD
Octanoylcarnitine	µM	<LOD	<LOD
Palmitoylcarnitine	µM	<LOD	<LOD
Folic Acid	µM	0.0412	<LOD	1.236
N-Carbamoyl-aspartic acid	µM	0.0007	<LOD	0.021
