# Supplementary material for: Metabolic mapping of the human solute carrier superfamily
Source: Mol Syst Biol. 2025 May 12;21(6):560–98. doi: 10.1038/s44320-025-00106-4 (PMC12130231; doi:10.1038/s44320-025-00106-4)
Supplement: Supplementary file 14 — Dataset EV10 [file 44320_2025_106_MOESM14_ESM.xlsx]

## Sheet: Legend
Header	Description
metab02_name	compound name in the METAB02 targeted LC-MS method
metab02_chebi_id	CHEBI ID assigned based on the METAB02 compound name
Precursor Ion	m/z of the precursor ion specified in the MRM transition
Product Ion	m/z of the product ion specified in the MRM transition
RT	expected retention time specified in the MRM transition
Comment	diagnostic comment regarding the ISTD selection process
ISTDs	ISTDs assigned for normalization of this metabolite's peak area

## Sheet: Dataset EV10
metab02_name	metab02_chebi_id	Precursor Ion	Product Ion	RT	Comment	ISTDs
5 Methyl tetrahydrofolate	CHEBI:15641	458	277	15.501	4 ISTDs are selected, with 94% runs.	13C5 15N1 Methionine;U13C Aconitic acid;U13C Malic acid;U13C Nicotinamide adenine dinucleotide
5,10 Methenyl tetrahydrofolate	CHEBI:12071	454	324.6	9.864	6 ISTDs are selected, with 96% runs.	U13C Argininosuccinic acid;U13C Aspartic Acid;U13C Glutamic acid;U13C Pantothenic acid;U13C Pentahydroxyhexanoic acid;U13C Succinic acid
AICAR	CHEBI:28498	257.1	125	2.105	13 ISTDs are selected, with 97% runs.	13C10 15N5 Deoxyadenosine monophosphate;13C5 15N1 Valine;U13C Aminoadipic acid;U13C Aminobutyric acid;U13C Argininosuccinic acid;U13C Aspartic Acid;U13C Glutamic acid;U13C Glyceric acid;U13C Guanosine;U13C Pantothenic acid;U13C Pentahydroxyhexanoic acid;U13C Pyridoxal hydrochloride;U13C Succinic acid
Acetylcarnitine	CHEBI:73024	262.1	59	1.317	1 ISTDs are selected, with 78% runs.	13C6 15N4 Arginine
Aconitic acid	CHEBI:32806	173	85.1	15.126	Dedicated ISTDs are selected, with 100% runs.	U13C Aconitic acid
Adenine	CHEBI:16708	134	107	2.579	18 ISTDs are selected, with 100% runs.	13C10 15N5 Deoxyadenosine monophosphate;13C5 15N Folic acid;13C5 15N1 Valine;U13C alpha-Ketoglutaric acid;U13C Aminoadipic acid;U13C Argininosuccinic acid;U13C Aspartic Acid;U13C Glutamic acid;U13C Glyceric acid;U13C Guanosine;U13C N-Acetylglutamic acid;U13C N-Carbamyl-glutamic acid;U13C Nicotinamide adenine dinucleotide;U13C Pantothenic acid;U13C Pentahydroxyhexanoic acid;U13C Pyridoxal hydrochl…
Adenosine	CHEBI:16335	326.1	134	5.751	3 ISTDs are selected, with 100% runs.	13C5 15N Folic acid;13C5 15N1 Valine;U13C Nicotinamide adenine dinucleotide
Adenosine cyclic monophosphate	CHEBI:17489	328	134	13.131	15 ISTDs are selected, with 100% runs.	13C10 15N5 Deoxyadenosine monophosphate;13C5 15N1 Valine;U13C Aminoadipic acid;U13C Argininosuccinic acid;U13C Aspartic Acid;U13C Glutamic acid;U13C Glyceric acid;U13C Guanosine;U13C N-Acetylglutamic acid;U13C N-Carbamyl-glutamic acid;U13C Pantothenic acid;U13C Pentahydroxyhexanoic acid;U13C Pyridoxal hydrochloride;U13C Succinic acid;U13C Uridine diphosphohexose
Adenosine monophosphate	CHEBI:16027	346	79	11.823	17 ISTDs are selected, with 100% runs.	13C10 15N5 Deoxyadenosine monophosphate;13C5 15N Folic acid;13C5 15N1 Valine;U13C alpha-Ketoglutaric acid;U13C Aminoadipic acid;U13C Argininosuccinic acid;U13C Aspartic Acid;U13C Glutamic acid;U13C Glyceric acid;U13C Guanosine;U13C N-Acetylglutamic acid;U13C N-Carbamyl-glutamic acid;U13C Nicotinamide adenine dinucleotide;U13C Pantothenic acid;U13C Pentahydroxyhexanoic acid;U13C Pyruvic acid;U13C …
Adenosine triphosphate	CHEBI:15422	506	159	17.102	12 ISTDs are selected, with 100% runs.	13C2 15N1 Glycine;13C2 Taurine;13C3 15N1 Serine;13C4 15N1 Threonine;U13C Aconitic acid;U13C Aminobutyric acid;U13C Asparagine;U13C Citric acid;U13C Citrulline;U13C Glutamine;U13C Isopropylmalic acid;U13C Xylitol
Adipic acid	CHEBI:30832	145.1	101.1	13.76	22 ISTDs are selected, with 99% runs.	13C10 15N5 Deoxyadenosine monophosphate;13C5 15N Folic acid;13C5 15N1 Methionine;13C5 15N1 Valine;13C6 15N1 Leucine;U13C Aconitic acid;U13C Aminoadipic acid;U13C Aminobutyric acid;U13C Argininosuccinic acid;U13C Aspartic Acid;U13C Glutamic acid;U13C Glyceric acid;U13C Malic acid;U13C Malonic acid;U13C Nicotinamide adenine dinucleotide;U13C Pantothenic acid;U13C Pentahydroxyhexanoic acid;U13C Pyri…
Alanine	CHEBI:16449	148.1	88.1	1.237	5 ISTDs are selected, with 94% runs.	13C2 15N1 Glycine;13C3 15N1 Serine;13C4 15N1 Threonine;U13C Glutamine;U13C Xylitol
Allantoin	CHEBI:15676	157	42.2	1.289	Below the 75% run threshold but manually kept, with 62% runs.	U13C Glutamine;U13C Xylitol
Aminoadipic acid	CHEBI:37024	160.1	142	3.893	Dedicated ISTDs are selected, with 100% runs.	U13C Aminoadipic acid
Aminobenzoic acid	CHEBI:22495	136	92	9.418	8 ISTDs are selected, with 100% runs.	13C2 15N1 Glycine;13C2 Taurine;13C3 15N1 Serine;13C4 15N1 Threonine;U13C Asparagine;U13C Citrulline;U13C Glutamine;U13C Xylitol
Aminobutyric acid	CHEBI:16865	102	84.1	1.189	Dedicated ISTDs are selected, with 88% runs.	U13C Aminobutyric acid
Anthranilic acid	CHEBI:30754	136	92.1	14.245	18 ISTDs are selected, with 100% runs.	13C2 Taurine;13C3 15N1 Serine;13C4 15N1 Threonine;13C5 15N1 Methionine;13C5 15N1 Valine;13C6 15N1 Leucine;D3 Palmitoylcarnitine;U13C Aconitic acid;U13C Aminobutyric acid;U13C Glutamic acid;U13C Isopropylmalic acid;U13C Malic acid;U13C Nicotinamide adenine dinucleotide;U13C Pantothenic acid;U13C Pentahydroxyhexanoic acid;U13C Pyruvic acid;U13C Sedoheptulose-7-phosphate;U13C Xylitol
Arabitol	CHEBI:22605	151	71	1.257	2 ISTDs are selected, with 100% runs.	13C3 15N1 Serine;U13C Citric acid
Arginine	CHEBI:29016	173.1	131	1.09	Dedicated ISTDs are selected, with 80% and 80% runs.	13C6 15N4 Arginine;U13C Arginine
Argininosuccinic acid	CHEBI:15682	289	131.1	4.049	Dedicated ISTDs are selected, with 89% runs.	U13C Argininosuccinic acid
Asparagine	CHEBI:22653	131	113	1.18	Dedicated ISTDs are selected, with 100% runs.	U13C Asparagine
Aspartic Acid	CHEBI:22660	132	71	4.279	Dedicated ISTDs are selected, with 100% runs.	U13C Aspartic Acid
Butyrylcarnitine	CHEBI:7676	290.2	87	3.118	Dedicated ISTDs are selected, with 64% runs.	D3 Butyrylcarnitine
Canavanine	CHEBI:609827	175.1	118	1.093	1 ISTDs are selected, with 87% runs.	13C6 15N4 Arginine
Carnitine	CHEBI:17126	220.1	146	1.177	Dedicated ISTDs are selected, with 90% runs.	D9 L-Carnitine
Citramalic acid	CHEBI:15584	147	85.1	13.607	4 ISTDs are selected, with 96% runs.	13C2 15N1 Glycine;U13C Citric acid;U13C Glutamine;U13C Xylitol
Citric acid+Isocitric acid	CHEBI:30769	191	111	14.86	Dedicated ISTDs are selected, with 100% runs.	U13C Citric acid
Citrulline	CHEBI:18211	174.1	131	1.247	Dedicated ISTDs are selected, with 100% runs.	U13C Citrulline
Creatine	CHEBI:16919	130.1	41.2	1.271	11 ISTDs are selected, with 100% runs.	13C2 15N1 Glycine;13C2 Taurine;13C3 15N1 Serine;13C4 15N1 Threonine;U13C Aconitic acid;U13C Aminobutyric acid;U13C Asparagine;U13C Citric acid;U13C Citrulline;U13C Glutamine;U13C Xylitol
Creatine phosphate	CHEBI:17287	210	96.9	7.1	Below the 75% run threshold but manually kept, with 34% runs.	13C6 15N4 Arginine
Creatinine	CHEBI:16737	112	41.2	1.313	14 ISTDs are selected, with 100% runs.	13C2 15N1 Glycine;13C2 Taurine;13C3 15N1 Serine;13C4 15N1 Threonine;13C5 15N1 Valine;U13C Aconitic acid;U13C Aminobutyric acid;U13C Asparagine;U13C Citric acid;U13C Citrulline;U13C Glutamine;U13C Isopropylmalic acid;U13C Nicotinamide adenine dinucleotide;U13C Xylitol
Cystathionine	CHEBI:17755	221.1	134	1.183	7 ISTDs are selected, with 100% runs.	13C2 15N1 Glycine;13C2 Taurine;13C3 15N1 Serine;U13C Asparagine;U13C Citric acid;U13C Citrulline;U13C Glutamine
Cystine	CHEBI:17376	239	74.1	1.196	7 ISTDs are selected, with 100% runs.	13C2 15N1 Glycine;13C2 Taurine;13C3 15N1 Serine;U13C Asparagine;U13C Citric acid;U13C Citrulline;U13C Glutamine
Cytidine	CHEBI:17562	242.1	109	1.615	12 ISTDs are selected, with 100% runs.	13C2 15N1 Glycine;13C2 Taurine;13C3 15N1 Serine;13C5 15N1 Valine;U13C Aconitic acid;U13C Aminobutyric acid;U13C Citrulline;U13C Glutamine;U13C Isopropylmalic acid;U13C Nicotinamide adenine dinucleotide;U13C Pyruvic acid;U13C Xylitol
Cytidine monophosphate	CHEBI:17361	322	79	9.199	19 ISTDs are selected, with 100% runs.	13C2 15N1 Glycine;13C2 Taurine;13C3 15N1 Serine;13C4 15N1 Threonine;13C5 15N1 Methionine;13C5 15N1 Valine;13C6 15N1 Isoleucine;D3 Palmitoylcarnitine;U13C Aconitic acid;U13C Aminobutyric acid;U13C Citrulline;U13C Glutamine;U13C Isopropylmalic acid;U13C Malic acid;U13C Nicotinamide adenine dinucleotide;U13C Pantothenic acid;U13C Pyruvic acid;U13C Sedoheptulose-7-phosphate;U13C Xylitol
Cytidine triphosphate	CHEBI:17677	482	158.8	16.754	14 ISTDs are selected, with 100% runs.	13C2 15N1 Glycine;13C2 Taurine;13C3 15N1 Serine;13C4 15N1 Threonine;13C5 15N1 Methionine;13C5 15N1 Valine;U13C Aconitic acid;U13C Aminobutyric acid;U13C Asparagine;U13C Citrulline;U13C Glutamine;U13C Isopropylmalic acid;U13C Nicotinamide adenine dinucleotide;U13C Xylitol
Cytosine	CHEBI:16040	110	42.2	1.303	10 ISTDs are selected, with 100% runs.	13C2 15N1 Glycine;13C2 Taurine;13C3 15N1 Serine;13C4 15N1 Threonine;U13C Aminobutyric acid;U13C Asparagine;U13C Citrulline;U13C Glutamine;U13C Nicotinamide adenine dinucleotide;U13C Xylitol
Dehydroshikimic acid	CHEBI:30918	171	127	7.116	1 ISTDs are selected, with 92% runs.	13C6 15N4 Arginine
Deoxy-(methylthio)adenosine	CHEBI:17509	356.1	134	11.383	24 ISTDs are selected, with 100% runs.	13C10 15N5 Deoxyadenosine monophosphate;13C5 15N Folic acid;13C5 15N1 Methionine;13C5 15N1 Valine;13C6 15N1 Leucine;U13C Aconitic acid;U13C Aminoadipic acid;U13C Aminobutyric acid;U13C Argininosuccinic acid;U13C Aspartic Acid;U13C Glutamic acid;U13C Glyceric acid;U13C Guanosine;U13C Malic acid;U13C N-Acetylglutamic acid;U13C N-Carbamyl-glutamic acid;U13C Nicotinamide adenine dinucleotide;U13C Pan…
Deoxyadenosine	CHEBI:17256	310.1	250	6.141	5 ISTDs are selected, with 100% runs.	13C5 15N1 Valine;U13C Aspartic Acid;U13C Glutamic acid;U13C Pantothenic acid;U13C Pyruvic acid
Deoxyadenosine monophosphate	CHEBI:17713	330	79	12.351	Dedicated ISTDs are selected, with 100% runs.	13C10 15N5 Deoxyadenosine monophosphate
Deoxyadenosine triphosphate	CHEBI:16284	490	158.9	17.207	19 ISTDs are selected, with 100% runs.	13C10 15N5 Deoxyadenosine monophosphate;13C5 15N Folic acid;13C5 15N1 Methionine;13C5 15N1 Valine;13C6 15N1 Leucine;U13C alpha-Ketoglutaric acid;U13C Aminoadipic acid;U13C Argininosuccinic acid;U13C Aspartic Acid;U13C Glutamic acid;U13C Glyceric acid;U13C N-Acetylglutamic acid;U13C N-Carbamyl-glutamic acid;U13C Pantothenic acid;U13C Pentahydroxyhexanoic acid;U13C Pyridoxal hydrochloride;U13C Pyru…
Deoxycytidine	CHEBI:15698	286.1	226	1.844	1 ISTDs are selected, with 100% runs.	13C2 15N1 Glycine
Deoxycytidine monophosphate	CHEBI:15918	306	79	9.925	16 ISTDs are selected, with 100% runs.	13C10 15N5 Deoxyadenosine monophosphate;13C5 15N1 Methionine;13C5 15N1 Valine;U13C Aminobutyric acid;U13C Argininosuccinic acid;U13C Aspartic Acid;U13C Glutamic acid;U13C Glyceric acid;U13C Guanosine;U13C Nicotinamide adenine dinucleotide;U13C Pantothenic acid;U13C Pentahydroxyhexanoic acid;U13C Pyridoxal hydrochloride;U13C Pyruvic acid;U13C Succinic acid;U13C Tyrosine
Deoxycytidine triphosphate	CHEBI:16311	466	158.9	16.81	14 ISTDs are selected, with 100% runs.	13C2 15N1 Glycine;13C2 Taurine;13C3 15N1 Serine;13C4 15N1 Threonine;13C5 15N1 Methionine;13C5 15N1 Valine;U13C Aconitic acid;U13C Aminobutyric acid;U13C Asparagine;U13C Citrulline;U13C Glutamine;U13C Isopropylmalic acid;U13C Nicotinamide adenine dinucleotide;U13C Xylitol
Deoxyguanosine	CHEBI:17172	266.1	108	3.699	24 ISTDs are selected, with 100% runs.	13C10 15N5 Deoxyadenosine monophosphate;13C2 Taurine;13C5 15N Folic acid;13C5 15N1 Methionine;13C5 15N1 Valine;13C6 15N1 Leucine;U13C Aconitic acid;U13C Aminobutyric acid;U13C Argininosuccinic acid;U13C Aspartic Acid;U13C Citrulline;U13C Glutamic acid;U13C Glyceric acid;U13C Isopropylmalic acid;U13C Malic acid;U13C Nicotinamide adenine dinucleotide;U13C Pantothenic acid;U13C Pentahydroxyhexanoic …
Deoxyinosine	CHEBI:28997	251.1	135	3.14	20 ISTDs are selected, with 100% runs.	13C10 15N5 Deoxyadenosine monophosphate;13C5 15N Folic acid;13C5 15N1 Methionine;13C5 15N1 Valine;13C6 15N1 Leucine;U13C Aconitic acid;U13C Aminoadipic acid;U13C Aminobutyric acid;U13C Argininosuccinic acid;U13C Aspartic Acid;U13C Glutamic acid;U13C Glyceric acid;U13C Malic acid;U13C Nicotinamide adenine dinucleotide;U13C Pantothenic acid;U13C Pentahydroxyhexanoic acid;U13C Pyruvic acid;U13C Sedo…
Deoxyribose	CHEBI:28816	193.1	59.2	1.344	1 ISTDs are selected, with 100% runs.	13C3 15N1 Serine
Deoxyribose phosphate	CHEBI:19565	213	79.1	8.989	17 ISTDs are selected, with 100% runs.	13C5 15N Folic acid;13C5 15N1 Methionine;13C5 15N1 Valine;U13C Aconitic acid;U13C Aminobutyric acid;U13C Argininosuccinic acid;U13C Aspartic Acid;U13C Glutamic acid;U13C Isopropylmalic acid;U13C Malic acid;U13C Nicotinamide adenine dinucleotide;U13C Pantothenic acid;U13C Pentahydroxyhexanoic acid;U13C Pyruvic acid;U13C Succinic acid;U13C Tyrosine;U13C Xylitol
Deoxythymidine triphosphate	CHEBI:18077	481	158.8	17.139	21 ISTDs are selected, with 100% runs.	13C10 15N5 Deoxyadenosine monophosphate;13C5 15N Folic acid;13C5 15N1 Methionine;13C5 15N1 Valine;13C6 15N1 Leucine;U13C Aconitic acid;U13C Aminoadipic acid;U13C Aminobutyric acid;U13C Argininosuccinic acid;U13C Aspartic Acid;U13C Glutamic acid;U13C Glyceric acid;U13C Isopropylmalic acid;U13C Malic acid;U13C Nicotinamide adenine dinucleotide;U13C Pantothenic acid;U13C Pentahydroxyhexanoic acid;U1…
Deoxyuridine	CHEBI:16450	227.1	184	2.45	21 ISTDs are selected, with 98% runs.	13C10 15N5 Deoxyadenosine monophosphate;13C5 15N Folic acid;13C5 15N1 Methionine;13C5 15N1 Valine;13C6 15N1 Leucine;U13C Aconitic acid;U13C Aminoadipic acid;U13C Aminobutyric acid;U13C Argininosuccinic acid;U13C Aspartic Acid;U13C Glutamic acid;U13C Glyceric acid;U13C Isopropylmalic acid;U13C Malic acid;U13C Nicotinamide adenine dinucleotide;U13C Pantothenic acid;U13C Pentahydroxyhexanoic acid;U1…
Deoxyuridine triphosphate	CHEBI:17625	467	368.9	17.007	18 ISTDs are selected, with 100% runs.	13C10 15N5 Deoxyadenosine monophosphate;13C5 15N Folic acid;13C5 15N1 Methionine;13C5 15N1 Valine;13C6 15N1 Leucine;U13C Aminoadipic acid;U13C Aminobutyric acid;U13C Argininosuccinic acid;U13C Aspartic Acid;U13C Glutamic acid;U13C Glyceric acid;U13C Isopropylmalic acid;U13C Malic acid;U13C Pantothenic acid;U13C Pentahydroxyhexanoic acid;U13C Pyruvic acid;U13C Succinic acid;U13C Tyrosine
Dihydrofolate	CHEBI:15633	442	176	14.213	Below the 75% run threshold but manually kept, with 39% runs.	13C6 15N4 Arginine
Dihydroorotic acid	CHEBI:30865	157	113	6.95	2 ISTDs are selected, with 100% runs.	U13C Citric acid;U13C Xylitol
Dihydroxyacetone phosphate	CHEBI:16108	169	97	9.961	18 ISTDs are selected, with 100% runs.	13C10 15N5 Deoxyadenosine monophosphate;13C5 15N Folic acid;13C5 15N1 Valine;U13C alpha-Ketoglutaric acid;U13C Aminoadipic acid;U13C Argininosuccinic acid;U13C Aspartic Acid;U13C Glutamic acid;U13C Glyceric acid;U13C Guanosine;U13C N-Acetylglutamic acid;U13C N-Carbamyl-glutamic acid;U13C Nicotinamide adenine dinucleotide;U13C Pantothenic acid;U13C Pentahydroxyhexanoic acid;U13C Pyridoxal hydrochl…
Dihydroxybenzoic acid	CHEBI:18026	153	109	14.22	18 ISTDs are selected, with 100% runs.	13C10 15N5 Deoxyadenosine monophosphate;13C5 15N Folic acid;13C5 15N1 Valine;U13C Aconitic acid;U13C Aminobutyric acid;U13C Argininosuccinic acid;U13C Aspartic Acid;U13C Glutamic acid;U13C Guanosine;U13C Isopropylmalic acid;U13C Malic acid;U13C Nicotinamide adenine dinucleotide;U13C Pantothenic acid;U13C Pentahydroxyhexanoic acid;U13C Pyruvic acid;U13C Sedoheptulose-7-phosphate;U13C Succinic acid…
Dihydroxyisovalerate	CHEBI:15689	133.1	75.1	10.494	14 ISTDs are selected, with 100% runs.	13C10 15N5 Deoxyadenosine monophosphate;13C5 15N Folic acid;13C5 15N1 Valine;U13C Aconitic acid;U13C Argininosuccinic acid;U13C Aspartic Acid;U13C Glutamic acid;U13C Glyceric acid;U13C Guanosine;U13C Nicotinamide adenine dinucleotide;U13C Pantothenic acid;U13C Pentahydroxyhexanoic acid;U13C Pyruvic acid;U13C Succinic acid
Dimethyl Succinic acid	CHEBI:86537	145.1	101.1	14.094	19 ISTDs are selected, with 100% runs.	13C10 15N5 Deoxyadenosine monophosphate;13C5 15N Folic acid;13C5 15N1 Valine;U13C Aconitic acid;U13C Aminoadipic acid;U13C Aminobutyric acid;U13C Argininosuccinic acid;U13C Aspartic Acid;U13C Glutamic acid;U13C Glyceric acid;U13C Isopropylmalic acid;U13C Malic acid;U13C Malonic acid;U13C Pantothenic acid;U13C Pentahydroxyhexanoic acid;U13C Pyruvic acid;U13C Sedoheptulose-7-phosphate;U13C Succinic…
Epicatechin	CHEBI:23053	289.1	245	11.893	5 ISTDs are selected, with 97% runs.	13C5 15N1 Valine;U13C Aconitic acid;U13C Aminobutyric acid;U13C Malic acid;U13C Nicotinamide adenine dinucleotide
Flavin adenine dinucleotide	CHEBI:16238	784.1	437	16.851	10 ISTDs are selected, with 100% runs.	13C2 15N1 Glycine;13C2 Taurine;13C3 15N1 Serine;13C4 15N1 Threonine;U13C Aconitic acid;U13C Citrulline;U13C Glutamine;U13C Isopropylmalic acid;U13C Malic acid;U13C Xylitol
Folic Acid	CHEBI:27470	440	311	14.977	Dedicated ISTDs are selected, with 72% runs.	13C5 15N Folic acid
Fructose 1,6-biphosphate	CHEBI:16905	338.9	97	14.594	Below the 75% run threshold but manually kept, with 73% runs.	U13C Tryptophan
Galactosamine	CHEBI:60312	238.1	100	1.083	1 ISTDs are selected, with 91% runs.	U13C Arginine
Glucoheptonic acid	CHEBI:67270	225.1	75.1	5.615	1 ISTDs are selected, with 83% runs.	13C5 15N Folic acid
Glucosamine 6-phosphate	CHEBI:47987	258	79	1.441	7 ISTDs are selected, with 100% runs.	13C2 15N1 Glycine;13C2 Taurine;13C3 15N1 Serine;13C4 15N1 Threonine;U13C Asparagine;U13C Citrulline;U13C Glutamine
Glutamic acid	CHEBI:18237	146	102	4.1	Dedicated ISTDs are selected, with 100% runs.	U13C Glutamic acid
Glutamine	CHEBI:28300	145.1	127	1.195	Dedicated ISTDs are selected, with 100% runs.	U13C Glutamine
Glutathione oxidized	CHEBI:17858	611.1	306.1	13.255	14 ISTDs are selected, with 100% runs.	13C10 15N5 Deoxyadenosine monophosphate;13C5 15N Folic acid;13C5 15N1 Valine;U13C Aminoadipic acid;U13C Argininosuccinic acid;U13C Aspartic Acid;U13C Glutamic acid;U13C Glyceric acid;U13C Guanosine;U13C N-Acetylglutamic acid;U13C N-Carbamyl-glutamic acid;U13C Pantothenic acid;U13C Pentahydroxyhexanoic acid;U13C Succinic acid
Glyceric acid	CHEBI:33508	105	75.1	5.444	Dedicated ISTDs are selected, with 100% runs.	U13C Glyceric acid
Glycine	CHEBI:15428	74	74	1.183	Dedicated ISTDs are selected, with 29% runs.	13C2 15N1 Glycine
Guanidobutyric acid	CHEBI:86564	144.1	102	1.303	2 ISTDs are selected, with 98% runs.	D9 L-Carnitine;U13C Asparagine
Guanine	CHEBI:16235	150	133	1.75	7 ISTDs are selected, with 100% runs.	13C5 15N Folic acid;13C5 15N1 Valine;U13C Aconitic acid;U13C Aminobutyric acid;U13C Isopropylmalic acid;U13C Malic acid;U13C Xylitol
Guanosine	CHEBI:16750	282.1	150	3.376	Dedicated ISTDs are selected, with 100% runs.	U13C Guanosine
Guanosine cyclic monophosphate	CHEBI:16356	344	150	11.895	19 ISTDs are selected, with 100% runs.	13C5 15N Folic acid;13C5 15N1 Methionine;13C5 15N1 Valine;13C6 15N1 Leucine;U13C Aconitic acid;U13C Aminobutyric acid;U13C Argininosuccinic acid;U13C Aspartic Acid;U13C Glutamic acid;U13C Isopropylmalic acid;U13C Malic acid;U13C Nicotinamide adenine dinucleotide;U13C Pantothenic acid;U13C Pentahydroxyhexanoic acid;U13C Pyridoxal hydrochloride;U13C Pyruvic acid;U13C Succinic acid;U13C Tyrosine;U13…
Guanosine triphosphate	CHEBI:15996	522.3	158.9	16.889	18 ISTDs are selected, with 100% runs.	13C2 Taurine;13C3 15N1 Serine;13C5 15N1 Methionine;13C5 15N1 Valine;13C6 15N1 Leucine;U13C Aconitic acid;U13C Aminobutyric acid;U13C Argininosuccinic acid;U13C Aspartic Acid;U13C Glutamic acid;U13C Isopropylmalic acid;U13C Malic acid;U13C Nicotinamide adenine dinucleotide;U13C Pantothenic acid;U13C Pentahydroxyhexanoic acid;U13C Pyruvic acid;U13C Sedoheptulose-7-phosphate;U13C Xylitol
Hexose	CHEBI:18133	179.1	89	1.234	12 ISTDs are selected, with 100% runs.	13C2 15N1 Glycine;13C2 Taurine;13C3 15N1 Serine;13C4 15N1 Threonine;13C5 15N Folic acid;U13C Aconitic acid;U13C Aminobutyric acid;U13C Asparagine;U13C Citric acid;U13C Citrulline;U13C Glutamine;U13C Xylitol
Hexose 1-phosphate	CHEBI:24588	259	79	7.758	6 ISTDs are selected, with 100% runs.	U13C Argininosuccinic acid;U13C Glutamic acid;U13C Pantothenic acid;U13C Pentahydroxyhexanoic acid;U13C Succinic acid;U13C Tyrosine
Hexose 6-phosphate	CHEBI:47877	259	79	7.095	1 ISTDs are selected, with 98% runs.	13C5 15N Folic acid
Histidine	CHEBI:27570	154.1	93.1	1.102	Dedicated ISTDs are selected, with 100% runs.	13C6 15N3 Histidine
Homocitrate	CHEBI:17852	205	125	15.131	25 ISTDs are selected, with 100% runs.	13C2 15N1 Glycine;13C2 Taurine;13C3 15N1 Serine;13C4 15N1 Threonine;13C5 15N Folic acid;13C5 15N1 Methionine;13C5 15N1 Valine;13C6 15N1 Leucine;D3 Palmitoylcarnitine;U13C Aconitic acid;U13C Aminobutyric acid;U13C Asparagine;U13C Aspartic Acid;U13C Citric acid;U13C Citrulline;U13C Glutamic acid;U13C Glutamine;U13C Isopropylmalic acid;U13C Malic acid;U13C Nicotinamide adenine dinucleotide;U13C Pant…
Homocystine	CHEBI:17485	267	132	1.406	9 ISTDs are selected, with 100% runs.	13C2 15N1 Glycine;13C2 Taurine;13C3 15N1 Serine;13C4 15N1 Threonine;13C5 15N1 Valine;U13C Aminobutyric acid;U13C Asparagine;U13C Citrulline;U13C Glutamine
Homoserine	CHEBI:30653	118	72.1	1.252	5 ISTDs are selected, with 98% runs.	13C2 15N1 Glycine;13C2 Taurine;13C3 15N1 Serine;13C4 15N1 Threonine;U13C Glutamine
Hydroxy-glutamic acid	CHEBI:32811	162	144	4.457	17 ISTDs are selected, with 100% runs.	13C10 15N5 Deoxyadenosine monophosphate;13C5 15N1 Valine;U13C alpha-Ketoglutaric acid;U13C Aminoadipic acid;U13C Argininosuccinic acid;U13C Aspartic Acid;U13C Glutamic acid;U13C Glyceric acid;U13C Guanosine;U13C N-Acetylglutamic acid;U13C N-Carbamyl-glutamic acid;U13C Nicotinamide adenine dinucleotide;U13C Pantothenic acid;U13C Pentahydroxyhexanoic acid;U13C Pyridoxal hydrochloride;U13C Succinic …
Hydroxy-indoleacetic acid	CHEBI:27823	190.1	144	12.659	18 ISTDs are selected, with 100% runs.	13C10 15N5 Deoxyadenosine monophosphate;13C5 15N Folic acid;13C5 15N1 Valine;U13C Aconitic acid;U13C Aminoadipic acid;U13C Aminobutyric acid;U13C Argininosuccinic acid;U13C Aspartic Acid;U13C Glutamic acid;U13C Glyceric acid;U13C Malic acid;U13C Nicotinamide adenine dinucleotide;U13C Pantothenic acid;U13C Pentahydroxyhexanoic acid;U13C Pyruvic acid;U13C Sedoheptulose-7-phosphate;U13C Succinic aci…
Hydroxy-kynurenine	CHEBI:1547	223.1	205.9	2.084	6 ISTDs are selected, with 100% runs.	U13C alpha-Ketoglutaric acid;U13C Argininosuccinic acid;U13C Glyceric acid;U13C N-Acetylglutamic acid;U13C N-Carbamyl-glutamic acid;U13C Uridine diphosphohexose
Hydroxy-proline	CHEBI:18240	130.1	128	1.215	9 ISTDs are selected, with 100% runs.	13C2 15N1 Glycine;13C2 Taurine;13C3 15N1 Serine;13C4 15N1 Threonine;U13C Asparagine;U13C Citric acid;U13C Citrulline;U13C Glutamine;U13C Xylitol
Hydroxyanthranilic acid	CHEBI:15793	152	108	11.794	11 ISTDs are selected, with 100% runs.	13C10 15N5 Deoxyadenosine monophosphate;13C5 15N Folic acid;U13C Aminoadipic acid;U13C Argininosuccinic acid;U13C Aspartic Acid;U13C Glutamic acid;U13C Glyceric acid;U13C Malic acid;U13C Pantothenic acid;U13C Pentahydroxyhexanoic acid;U13C Succinic acid
Hydroxybenzoic acid	CHEBI:24676	137	93.1	13.297	9 ISTDs are selected, with 100% runs.	13C10 15N5 Deoxyadenosine monophosphate;13C5 15N Folic acid;13C5 15N1 Valine;U13C Aminoadipic acid;U13C Argininosuccinic acid;U13C Aspartic Acid;U13C Glutamic acid;U13C Nicotinamide adenine dinucleotide;U13C Pantothenic acid
Hydroxyethylindole	CHEBI:17890	160.1	130.1	15.036	2 ISTDs are selected, with 80% runs.	13C5 15N Folic acid;U13C Aconitic acid
Hydroxyglutaric acid	CHEBI:17084	147	128.9	13.607	5 ISTDs are selected, with 100% runs.	13C2 15N1 Glycine;13C3 15N1 Serine;U13C Citric acid;U13C Malic acid;U13C Xylitol
Hydroxynicotinic acid	CHEBI:16168	138	94.1	8.637	19 ISTDs are selected, with 100% runs.	13C10 15N5 Deoxyadenosine monophosphate;13C5 15N Folic acid;13C5 15N1 Methionine;13C5 15N1 Valine;13C6 15N1 Leucine;U13C Aconitic acid;U13C Aminoadipic acid;U13C Aminobutyric acid;U13C Argininosuccinic acid;U13C Aspartic Acid;U13C Glutamic acid;U13C Glyceric acid;U13C Malic acid;U13C Nicotinamide adenine dinucleotide;U13C Pantothenic acid;U13C Pentahydroxyhexanoic acid;U13C Pyridoxal hydrochlorid…
Hydroxyphenyl-pyruvic acid	CHEBI:15999	179	107	14.37	4 ISTDs are selected, with 99% runs.	13C3 15N1 Serine;13C4 15N1 Threonine;U13C Asparagine;U13C Glutamine
Hydroxyphenylacetic acid	CHEBI:17445	151	107.1	13.902	23 ISTDs are selected, with 99% runs.	13C10 15N5 Deoxyadenosine monophosphate;13C5 15N Folic acid;13C5 15N1 Methionine;13C5 15N1 Valine;13C6 15N1 Leucine;U13C Aconitic acid;U13C Aminoadipic acid;U13C Aminobutyric acid;U13C Argininosuccinic acid;U13C Aspartic Acid;U13C Glutamic acid;U13C Glyceric acid;U13C Isopropylmalic acid;U13C Malic acid;U13C Nicotinamide adenine dinucleotide;U13C Pantothenic acid;U13C Pentahydroxyhexanoic acid;U1…
Hypoxanthine	CHEBI:17368	135	92	1.653	23 ISTDs are selected, with 100% runs.	13C10 15N5 Deoxyadenosine monophosphate;13C5 15N Folic acid;13C5 15N1 Methionine;13C5 15N1 Valine;13C6 15N1 Leucine;U13C Aconitic acid;U13C Aminoadipic acid;U13C Aminobutyric acid;U13C Argininosuccinic acid;U13C Aspartic Acid;U13C Glutamic acid;U13C Guanosine;U13C Isopropylmalic acid;U13C Malic acid;U13C Malonic acid;U13C Nicotinamide adenine dinucleotide;U13C Pantothenic acid;U13C Pentahydroxyhe…
Indoleacetic acid	CHEBI:16411	174.1	130	16.208	21 ISTDs are selected, with 100% runs.	13C10 15N5 Deoxyadenosine monophosphate;13C5 15N Folic acid;13C5 15N1 Methionine;13C5 15N1 Valine;13C6 15N1 Leucine;U13C alpha-Ketoglutaric acid;U13C Aminoadipic acid;U13C Argininosuccinic acid;U13C Aspartic Acid;U13C Glutamic acid;U13C Glyceric acid;U13C Guanosine;U13C N-Acetylglutamic acid;U13C N-Carbamyl-glutamic acid;U13C Nicotinamide adenine dinucleotide;U13C Pantothenic acid;U13C Pentahydro…
Indoline-2-carboxylate	CHEBI:167877	162.1	118	15.894	12 ISTDs are selected, with 85% runs.	13C10 15N5 Deoxyadenosine monophosphate;U13C alpha-Ketoglutaric acid;U13C Aminoadipic acid;U13C Argininosuccinic acid;U13C Aspartic Acid;U13C Glutamic acid;U13C Glyceric acid;U13C N-Acetylglutamic acid;U13C N-Carbamyl-glutamic acid;U13C Pentahydroxyhexanoic acid;U13C Succinic acid;U13C Uridine diphosphohexose
Inosine	CHEBI:17596	267.1	108	2.859	14 ISTDs are selected, with 100% runs.	13C10 15N5 Deoxyadenosine monophosphate;13C5 15N Folic acid;13C5 15N1 Valine;U13C Aminoadipic acid;U13C Argininosuccinic acid;U13C Aspartic Acid;U13C Glutamic acid;U13C Glyceric acid;U13C Guanosine;U13C Pantothenic acid;U13C Pentahydroxyhexanoic acid;U13C Pyridoxal hydrochloride;U13C Succinic acid;U13C Uridine diphosphohexose
Inosine monophosphate	CHEBI:17202	347	79	10.719	17 ISTDs are selected, with 100% runs.	13C10 15N5 Deoxyadenosine monophosphate;13C5 15N1 Valine;U13C alpha-Ketoglutaric acid;U13C Aminoadipic acid;U13C Argininosuccinic acid;U13C Aspartic Acid;U13C Glutamic acid;U13C Glyceric acid;U13C Guanosine;U13C N-Acetylglutamic acid;U13C N-Carbamyl-glutamic acid;U13C Pantothenic acid;U13C Pentahydroxyhexanoic acid;U13C Pyridoxal hydrochloride;U13C Pyruvic acid;U13C Succinic acid;U13C Uridine dip…
Inosine triphosphate	CHEBI:16039	507	159	17.102	11 ISTDs are selected, with 100% runs.	13C2 15N1 Glycine;13C2 Taurine;13C3 15N1 Serine;13C4 15N1 Threonine;U13C Aminobutyric acid;U13C Asparagine;U13C Citric acid;U13C Citrulline;U13C Glutamine;U13C Isopropylmalic acid;U13C Xylitol
Isoleucine	CHEBI:24898	130	45	2.012	Dedicated ISTDs are selected, with 96% runs.	13C6 15N1 Isoleucine
Isopentyl acetate	CHEBI:31725	129.1	85.2	13.428	1 ISTDs are selected, with 76% runs.	13C6 15N4 Arginine
Isopropylmalic acid	CHEBI:28635	175.1	115	15.212	Dedicated ISTDs are selected, with 100% runs.	U13C Isopropylmalic acid
Isovalerylcarnitine	CHEBI:73025	304.2	101	6.9	Below the 75% run threshold but manually kept, with 62% runs.	U13C Argininosuccinic acid
Itaconic acid	CHEBI:30838	129	85.1	13.45	1 ISTDs are selected, with 88% runs.	U13C Phenylpyruvic acid
Ketobutyrate	CHEBI:30831	101	57.2	12.126	6 ISTDs are selected, with 100% runs.	13C5 15N Folic acid;13C5 15N1 Valine;U13C Aconitic acid;U13C Aminobutyric acid;U13C Nicotinamide adenine dinucleotide;U13C Xylitol
Ketovaleric acid	CHEBI:33033	115	71.2	14.432	Below the 75% run threshold but manually kept, with 55% runs.	U13C Phenylpyruvic acid
Kynurenic acid	CHEBI:18344	188	144.1	15.1	12 ISTDs are selected, with 100% runs.	13C2 15N1 Glycine;13C2 Taurine;13C3 15N1 Serine;13C4 15N1 Threonine;13C6 15N3 Histidine;U13C Aconitic acid;U13C Asparagine;U13C Citric acid;U13C Citrulline;U13C Glutamine;U13C Isopropylmalic acid;U13C Xylitol
Kynurenine	CHEBI:28683	207.1	190	3.692	12 ISTDs are selected, with 100% runs.	13C2 15N1 Glycine;13C2 Taurine;13C3 15N1 Serine;13C4 15N1 Threonine;13C6 15N3 Histidine;U13C Aconitic acid;U13C Asparagine;U13C Citric acid;U13C Citrulline;U13C Glutamine;U13C Isopropylmalic acid;U13C Xylitol
Lactic acid	CHEBI:78320	89	43.3	7.127	1 ISTDs are selected, with 92% runs.	D9 L-Carnitine
Leucine	CHEBI:25017	130	45	2.191	Dedicated ISTDs are selected, with 100% runs.	13C6 15N1 Leucine
Lipoamide	CHEBI:17460	204.1	158	16.464	18 ISTDs are selected, with 100% runs.	13C10 15N5 Deoxyadenosine monophosphate;13C5 15N Folic acid;13C5 15N1 Valine;U13C alpha-Ketoglutaric acid;U13C Aminoadipic acid;U13C Argininosuccinic acid;U13C Aspartic Acid;U13C Glutamic acid;U13C Glyceric acid;U13C Guanosine;U13C N-Acetylglutamic acid;U13C N-Carbamyl-glutamic acid;U13C Nicotinamide adenine dinucleotide;U13C Pantothenic acid;U13C Pentahydroxyhexanoic acid;U13C Sedoheptulose-7-ph…
Lysine	CHEBI:25094	145	145	1.238	8 ISTDs are selected, with 100% runs.	13C2 15N1 Glycine;13C2 Taurine;13C3 15N1 Serine;U13C Asparagine;U13C Citric acid;U13C Citrulline;U13C Glutamine;U13C Xylitol
Maleic acid	CHEBI:18300	115	71.2	12.456	1 ISTDs are selected, with 100% runs.	U13C Citric acid
Malic acid	CHEBI:6650	133	115	13.53	Dedicated ISTDs are selected, with 100% runs.	U13C Malic acid
Malonic acid	CHEBI:30794	103	59.2	12.495	Dedicated ISTDs are selected, with 99% runs.	U13C Malonic acid
Methionine	CHEBI:16811	148	47.2	1.677	Dedicated ISTDs are selected, with 100% runs.	13C5 15N1 Methionine
Methoxytryptamine	CHEBI:2089	189.1	174	2.226	10 ISTDs are selected, with 100% runs.	13C5 15N1 Methionine;13C5 15N1 Valine;13C6 15N1 Leucine;U13C Aconitic acid;U13C Aminobutyric acid;U13C Malic acid;U13C Nicotinamide adenine dinucleotide;U13C Pentahydroxyhexanoic acid;U13C Pyruvic acid;U13C Tyrosine
Methylglutaric acid	CHEBI:68566	145.1	41.3	13.993	21 ISTDs are selected, with 100% runs.	13C10 15N5 Deoxyadenosine monophosphate;13C2 Taurine;13C5 15N Folic acid;13C5 15N1 Valine;U13C Aconitic acid;U13C Aminoadipic acid;U13C Aminobutyric acid;U13C Argininosuccinic acid;U13C Aspartic Acid;U13C Glutamic acid;U13C Glyceric acid;U13C Isopropylmalic acid;U13C Malic acid;U13C Malonic acid;U13C Nicotinamide adenine dinucleotide;U13C Pantothenic acid;U13C Pentahydroxyhexanoic acid;U13C Pyruv…
Mevalonic acid	CHEBI:25351	147.1	128.9	9.111	12 ISTDs are selected, with 100% runs.	13C2 15N1 Glycine;13C2 Taurine;13C3 15N1 Serine;13C5 15N Folic acid;13C5 15N1 Valine;U13C Aconitic acid;U13C Aminobutyric acid;U13C Citric acid;U13C Citrulline;U13C Nicotinamide adenine dinucleotide;U13C Pyruvic acid;U13C Xylitol
Mevalonolactone	CHEBI:67849	189.1	59.1	2.647	15 ISTDs are selected, with 100% runs.	13C2 15N1 Glycine;13C2 Taurine;13C3 15N1 Serine;13C4 15N1 Threonine;13C5 15N Folic acid;13C5 15N1 Valine;U13C Aconitic acid;U13C Aminobutyric acid;U13C Asparagine;U13C Citric acid;U13C Citrulline;U13C Glutamine;U13C Isopropylmalic acid;U13C Nicotinamide adenine dinucleotide;U13C Xylitol
Muconic acid	CHEBI:38407	141	53.3	14.417	1 ISTDs are selected, with 94% runs.	U13C Phenylpyruvic acid
Muricholic acid	CHEBI:134216	407.3	405.2	20.06	1 ISTDs are selected, with 92% runs.	U13C alpha-Ketoglutaric acid
N-Acetyl galactosamine	CHEBI:28800	220.1	119	1.312	6 ISTDs are selected, with 99% runs.	13C5 15N Folic acid;13C5 15N1 Valine;U13C Aconitic acid;U13C Isopropylmalic acid;U13C Nicotinamide adenine dinucleotide;U13C Xylitol
N-Acetyl-glucosamine phosphate	CHEBI:15784	300	79	8.28	18 ISTDs are selected, with 100% runs.	13C10 15N5 Deoxyadenosine monophosphate;13C5 15N1 Valine;U13C alpha-Ketoglutaric acid;U13C Aminoadipic acid;U13C Argininosuccinic acid;U13C Aspartic Acid;U13C Glutamic acid;U13C Glyceric acid;U13C Guanosine;U13C N-Acetylglutamic acid;U13C N-Carbamyl-glutamic acid;U13C Nicotinamide adenine dinucleotide;U13C Pantothenic acid;U13C Pentahydroxyhexanoic acid;U13C Pyridoxal hydrochloride;U13C Pyruvic a…
N-Acetylglutamic acid	CHEBI:17533	188.1	128	13.901	Dedicated ISTDs are selected, with 100% runs.	U13C N-Acetylglutamic acid
N-Acetylneuraminic acid	CHEBI:17012	308.1	87	5.739	16 ISTDs are selected, with 99% runs.	13C10 15N5 Deoxyadenosine monophosphate;13C5 15N1 Valine;U13C Aconitic acid;U13C Aminoadipic acid;U13C Argininosuccinic acid;U13C Aspartic Acid;U13C Glutamic acid;U13C Glyceric acid;U13C Guanosine;U13C Nicotinamide adenine dinucleotide;U13C Pantothenic acid;U13C Pentahydroxyhexanoic acid;U13C Pyridoxal hydrochloride;U13C Pyruvic acid;U13C Succinic acid;U13C Uridine diphosphohexose
N-Carbamoyl-aspartic acid	CHEBI:64850	175	132	13.278	15 ISTDs are selected, with 100% runs.	13C10 15N5 Deoxyadenosine monophosphate;13C5 15N Folic acid;13C5 15N1 Valine;U13C alpha-Ketoglutaric acid;U13C Aminoadipic acid;U13C Argininosuccinic acid;U13C Aspartic Acid;U13C Glutamic acid;U13C Glyceric acid;U13C N-Acetylglutamic acid;U13C N-Carbamyl-glutamic acid;U13C Pantothenic acid;U13C Pentahydroxyhexanoic acid;U13C Succinic acid;U13C Uridine diphosphohexose
N-Carbamyl-glutamic acid	CHEBI:71028	189.1	146	13.362	Dedicated ISTDs are selected, with 100% runs.	U13C N-Carbamyl-glutamic acid
N-Formyl-Tyrosine	CHEBI:50603	208.1	107	12.453	1 ISTDs are selected, with 95% runs.	U13C Aconitic acid
Nicotinamide adenine dinucleotide	CHEBI:44215	662.1	540	9.232	Dedicated ISTDs are selected, with 100% runs.	U13C Nicotinamide adenine dinucleotide
Nicotinic acid	CHEBI:15940	122	78.1	11.546	15 ISTDs are selected, with 100% runs.	13C10 15N5 Deoxyadenosine monophosphate;U13C alpha-Ketoglutaric acid;U13C Aminoadipic acid;U13C Argininosuccinic acid;U13C Aspartic Acid;U13C Glutamic acid;U13C Glyceric acid;U13C Guanosine;U13C N-Acetylglutamic acid;U13C N-Carbamyl-glutamic acid;U13C Nicotinamide adenine dinucleotide;U13C Pantothenic acid;U13C Pentahydroxyhexanoic acid;U13C Succinic acid;U13C Uridine diphosphohexose
Nicotinic acid mononucleotide	CHEBI:15763	334	79	8.068	23 ISTDs are selected, with 100% runs.	13C10 15N5 Deoxyadenosine monophosphate;13C5 15N Folic acid;13C5 15N1 Methionine;13C5 15N1 Valine;U13C Aconitic acid;U13C Aminoadipic acid;U13C Aminobutyric acid;U13C Argininosuccinic acid;U13C Aspartic Acid;U13C Glutamic acid;U13C Glyceric acid;U13C Isopropylmalic acid;U13C Malic acid;U13C Malonic acid;U13C Nicotinamide adenine dinucleotide;U13C Pantothenic acid;U13C Pentahydroxyhexanoic acid;U1…
O-Phosphorylethanolamine	CHEBI:17553	140	79	1.611	16 ISTDs are selected, with 100% runs.	13C2 Taurine;13C3 15N1 Serine;13C4 15N1 Threonine;13C5 15N Folic acid;13C5 15N1 Methionine;13C5 15N1 Valine;13C6 15N1 Isoleucine;13C6 15N1 Leucine;U13C Aconitic acid;U13C Aminobutyric acid;U13C Citric acid;U13C Citrulline;U13C Isopropylmalic acid;U13C Nicotinamide adenine dinucleotide;U13C Pyruvic acid;U13C Xylitol
Octanoylcarnitine	CHEBI:73039	346.2	143	17.527	7 ISTDs are selected, with 100% runs.	13C5 15N1 Methionine;13C5 15N1 Valine;13C6 15N1 Leucine;U13C Aminobutyric acid;U13C Nicotinamide adenine dinucleotide;U13C Pantothenic acid;U13C Pyruvic acid
Orotic acid	CHEBI:16742	155	42	8.697	10 ISTDs are selected, with 100% runs.	13C10 15N5 Deoxyadenosine monophosphate;13C5 15N1 Valine;U13C Argininosuccinic acid;U13C Aspartic Acid;U13C Glutamic acid;U13C Glyceric acid;U13C Nicotinamide adenine dinucleotide;U13C Pantothenic acid;U13C Pentahydroxyhexanoic acid;U13C Succinic acid
Oxamic acid	CHEBI:18058	88	44.3	5.975	3 ISTDs are selected, with 99% runs.	13C5 15N1 Valine;U13C Aconitic acid;U13C Nicotinamide adenine dinucleotide
Palmitoylcarnitine	CHEBI:73067	458.3	255.1	22.6	Dedicated ISTDs are selected, with 68% runs.	D3 Palmitoylcarnitine
Pantothenic acid	CHEBI:7916	218	146.1	11.808	Dedicated ISTDs are selected, with 100% runs.	U13C Pantothenic acid
Pentahydroxyhexanoic acid	CHEBI:24266	195.1	75.2	4.997	Dedicated ISTDs are selected, with 100% runs.	U13C Pentahydroxyhexanoic acid
Pentose	CHEBI:25901	149	59.2	1.235	12 ISTDs are selected, with 100% runs.	13C2 15N1 Glycine;13C2 Taurine;13C3 15N1 Serine;13C4 15N1 Threonine;U13C Aconitic acid;U13C Aminobutyric acid;U13C Asparagine;U13C Citric acid;U13C Citrulline;U13C Glutamine;U13C Nicotinamide adenine dinucleotide;U13C Xylitol
Phenylalanine	CHEBI:28044	164.1	147	3.987	15 ISTDs are selected, with 100% runs.	13C2 15N1 Glycine;13C2 Taurine;13C3 15N1 Serine;13C4 15N1 Threonine;13C5 15N1 Valine;U13C Aconitic acid;U13C Aminobutyric acid;U13C Asparagine;U13C Citric acid;U13C Citrulline;U13C Glutamine;U13C Isopropylmalic acid;U13C Nicotinamide adenine dinucleotide;U13C Pyruvic acid;U13C Xylitol
Phenylpyruvic acid	CHEBI:30851	163	91.1	16.89	Dedicated ISTDs are selected, with 99% runs.	U13C Phenylpyruvic acid
Phospho-Serine	CHEBI:37712	184	79	7.642	Below the 75% run threshold but manually kept, with 54% runs.	13C6 15N4 Arginine
Phosphoenolpyruvic acid	CHEBI:44897	167	79	15.089	2 ISTDs are selected, with 97% runs.	U13C Aspartic Acid;U13C Pentahydroxyhexanoic acid
Phosphoglyceric acid	CHEBI:24344	185	79	14.537	1 ISTDs are selected, with 96% runs.	13C2 Taurine
Prephenic acid	CHEBI:16666	225	101	12.127	5 ISTDs are selected, with 100% runs.	U13C alpha-Ketoglutaric acid;U13C N-Acetylglutamic acid;U13C N-Carbamyl-glutamic acid;U13C Succinic acid;U13C Uridine diphosphohexose
Proline	CHEBI:26271	114	68.1	1.292	Dedicated ISTDs are selected, with 95% and 95% runs.	13C5 15N1 Proline;U13C Proline
Propionylcarnitine	CHEBI:28867	276.1	73	1.624	Below the 75% run threshold but manually kept, with 47% runs.	U13C Arginine
Pyridinedicarboxylic acid	CHEBI:16675	166	78.1	14.75	2 ISTDs are selected, with 76% runs.	13C6 15N4 Arginine;U13C Arginine
Pyridoxal 5 phosphate	CHEBI:18405	246	79	14.746	Below the 75% run threshold but manually kept, with 50% runs.	13C6 15N4 Arginine
Pyridoxal hydrochloride	CHEBI:17310	166.1	138	2.317	Dedicated ISTDs are selected, with 100% runs.	U13C Pyridoxal hydrochloride
Pyridoxamine	CHEBI:16410	167.1	121	1.129	1 ISTDs are selected, with 96% runs.	U13C Arginine
Pyridoxic acid	CHEBI:17405	182	108.1	15.064	1 ISTDs are selected, with 100% runs.	U13C Citric acid
Pyridoxine	CHEBI:16709	168.1	166	2.272	21 ISTDs are selected, with 100% runs.	13C10 15N5 Deoxyadenosine monophosphate;13C5 15N Folic acid;13C5 15N1 Methionine;13C5 15N1 Valine;U13C Aminoadipic acid;U13C Aminobutyric acid;U13C Argininosuccinic acid;U13C Aspartic Acid;U13C Glutamic acid;U13C Glyceric acid;U13C Guanosine;U13C N-Acetylglutamic acid;U13C N-Carbamyl-glutamic acid;U13C Nicotinamide adenine dinucleotide;U13C Pantothenic acid;U13C Pentahydroxyhexanoic acid;U13C Pyr…
Pyruvic acid	CHEBI:32816	87	43.2	9.284	Dedicated ISTDs are selected, with 100% runs.	U13C Pyruvic acid
Quinic acid	CHEBI:17521	191.1	85.1	5.535	22 ISTDs are selected, with 100% runs.	13C10 15N5 Deoxyadenosine monophosphate;13C5 15N Folic acid;13C5 15N1 Valine;13C6 15N1 Leucine;U13C Aconitic acid;U13C Aminoadipic acid;U13C Aminobutyric acid;U13C Argininosuccinic acid;U13C Aspartic Acid;U13C Glutamic acid;U13C Glyceric acid;U13C Guanosine;U13C Malic acid;U13C N-Acetylglutamic acid;U13C N-Carbamyl-glutamic acid;U13C Nicotinamide adenine dinucleotide;U13C Pantothenic acid;U13C Pe…
Riboflavin	CHEBI:17015	375.1	255	12.24	15 ISTDs are selected, with 100% runs.	13C10 15N5 Deoxyadenosine monophosphate;U13C alpha-Ketoglutaric acid;U13C Aminoadipic acid;U13C Argininosuccinic acid;U13C Aspartic Acid;U13C Glutamic acid;U13C Glyceric acid;U13C Guanosine;U13C Nicotinamide adenine dinucleotide;U13C Pantothenic acid;U13C Pentahydroxyhexanoic acid;U13C Pyridoxal hydrochloride;U13C Pyruvic acid;U13C Succinic acid;U13C Uridine diphosphohexose
Ribonic acid gamma lactone	CHEBI:74168	147	59.2	1.352	7 ISTDs are selected, with 100% runs.	13C2 15N1 Glycine;13C3 15N1 Serine;U13C Asparagine;U13C Citric acid;U13C Citrulline;U13C Glutamine;U13C Xylitol
Ribose 5-phosphate	CHEBI:52742	229	79	7.582	20 ISTDs are selected, with 100% runs.	13C2 15N1 Glycine;13C2 Taurine;13C4 15N1 Threonine;13C5 15N1 Methionine;13C5 15N1 Valine;U13C Aconitic acid;U13C Argininosuccinic acid;U13C Aspartic Acid;U13C Citrulline;U13C Glutamic acid;U13C Glutamine;U13C Isopropylmalic acid;U13C Malic acid;U13C Nicotinamide adenine dinucleotide;U13C Pantothenic acid;U13C Pentahydroxyhexanoic acid;U13C Pyruvic acid;U13C Sedoheptulose-7-phosphate;U13C Succinic…
S-Adenosyl-homocysteine	CHEBI:16680	383.1	134	4.505	21 ISTDs are selected, with 100% runs.	13C10 15N5 Deoxyadenosine monophosphate;13C5 15N Folic acid;13C5 15N1 Valine;13C6 15N1 Leucine;U13C Aconitic acid;U13C Aminoadipic acid;U13C Aminobutyric acid;U13C Argininosuccinic acid;U13C Aspartic Acid;U13C Glutamic acid;U13C Glyceric acid;U13C Guanosine;U13C Malic acid;U13C Nicotinamide adenine dinucleotide;U13C Pantothenic acid;U13C Pentahydroxyhexanoic acid;U13C Pyridoxal hydrochloride;U13C…
Salicylic acid	CHEBI:16914	137	93.1	16.609	13 ISTDs are selected, with 100% runs.	13C10 15N5 Deoxyadenosine monophosphate;13C5 15N Folic acid;13C5 15N1 Valine;U13C Argininosuccinic acid;U13C Aspartic Acid;U13C Glutamic acid;U13C Glyceric acid;U13C Guanosine;U13C Nicotinamide adenine dinucleotide;U13C Pantothenic acid;U13C Pentahydroxyhexanoic acid;U13C Pyruvic acid;U13C Succinic acid
Sedoheptulose-7-phosphate	CHEBI:15721	289	96.9	7.7	Dedicated ISTDs are selected, with 100% runs.	U13C Sedoheptulose-7-phosphate
Serine	CHEBI:17822	104	74.1	1.183	Dedicated ISTDs are selected, with 100% runs.	13C3 15N1 Serine
Shikimic acid	CHEBI:16119	173	93.1	5.227	11 ISTDs are selected, with 100% runs.	13C10 15N5 Deoxyadenosine monophosphate;13C5 15N Folic acid;U13C Aminoadipic acid;U13C Aminobutyric acid;U13C Argininosuccinic acid;U13C Aspartic Acid;U13C Glutamic acid;U13C Glyceric acid;U13C Pantothenic acid;U13C Pentahydroxyhexanoic acid;U13C Succinic acid
Succinic acid	CHEBI:15741	117	73.1	12.807	Dedicated ISTDs are selected, with 100% runs.	U13C Succinic acid
Taurine	CHEBI:15891	124	80	1.224	Dedicated ISTDs are selected, with 100% runs.	13C2 Taurine
Tauro-muricholic acid	CHEBI:133057	514.3	514.3	19.417	15 ISTDs are selected, with 100% runs.	13C10 15N5 Deoxyadenosine monophosphate;13C5 15N1 Valine;U13C alpha-Ketoglutaric acid;U13C Aminoadipic acid;U13C Argininosuccinic acid;U13C Aspartic Acid;U13C Glutamic acid;U13C Glyceric acid;U13C N-Acetylglutamic acid;U13C N-Carbamyl-glutamic acid;U13C Pantothenic acid;U13C Pentahydroxyhexanoic acid;U13C Succinic acid;U13C Uridine;U13C Uridine diphosphohexose
Taurocholic acid	CHEBI:28865	514	514	20.527	2 ISTDs are selected, with 99% runs.	U13C alpha-Ketoglutaric acid;U13C Uridine diphosphohexose
Thiamine	CHEBI:18385	264.1	234	1.108	1 ISTDs are selected, with 94% runs.	U13C Phenylpyruvic acid
Threonine	CHEBI:26986	118	74.1	1.247	Dedicated ISTDs are selected, with 100% runs.	13C4 15N1 Threonine
Thymidine	CHEBI:17748	241.1	42.2	4.648	12 ISTDs are selected, with 95% runs.	13C10 15N5 Deoxyadenosine monophosphate;U13C Aconitic acid;U13C Aminobutyric acid;U13C Argininosuccinic acid;U13C Aspartic Acid;U13C Glutamic acid;U13C Glyceric acid;U13C Malic acid;U13C Pantothenic acid;U13C Pentahydroxyhexanoic acid;U13C Pyruvic acid;U13C Succinic acid
Thymine	CHEBI:17821	125	42.2	2.431	2 ISTDs are selected, with 99% runs.	13C5 15N1 Valine;U13C Pentahydroxyhexanoic acid
Tryptophan	CHEBI:27897	203.1	116	7.392	Dedicated ISTDs are selected, with 100% runs.	U13C Tryptophan
Tyrosine	CHEBI:18186	180	119	2.078	Dedicated ISTDs are selected, with 100% runs.	U13C Tyrosine
Uracil	CHEBI:17568	111	42.2	1.555	16 ISTDs are selected, with 100% runs.	13C2 15N1 Glycine;13C2 Taurine;13C3 15N1 Serine;13C4 15N1 Threonine;13C5 15N Folic acid;13C5 15N1 Methionine;13C5 15N1 Valine;U13C Aconitic acid;U13C Aminobutyric acid;U13C Citrulline;U13C Glutamic acid;U13C Glutamine;U13C Isopropylmalic acid;U13C Nicotinamide adenine dinucleotide;U13C Pyruvic acid;U13C Xylitol
Uric acid	CHEBI:27226	167	124	5.252	11 ISTDs are selected, with 99% runs.	13C10 15N5 Deoxyadenosine monophosphate;13C5 15N Folic acid;13C5 15N1 Valine;U13C Aconitic acid;U13C Aminoadipic acid;U13C Argininosuccinic acid;U13C Aspartic Acid;U13C Glutamic acid;U13C Nicotinamide adenine dinucleotide;U13C Pantothenic acid;U13C Succinic acid
Uridine	CHEBI:16704	243.1	110	2.08	Dedicated ISTDs are selected, with 98% runs.	U13C Uridine
Uridine diphosphohexose	CHEBI:18066	565	322.9	13.979	Dedicated ISTDs are selected, with 100% runs.	U13C Uridine diphosphohexose
Uridine monophosphate	CHEBI:16695	323	79.1	10.358	18 ISTDs are selected, with 100% runs.	13C10 15N5 Deoxyadenosine monophosphate;13C5 15N1 Valine;U13C alpha-Ketoglutaric acid;U13C Aminoadipic acid;U13C Argininosuccinic acid;U13C Aspartic Acid;U13C Glutamic acid;U13C Glyceric acid;U13C Guanosine;U13C N-Acetylglutamic acid;U13C N-Carbamyl-glutamic acid;U13C Nicotinamide adenine dinucleotide;U13C Pantothenic acid;U13C Pentahydroxyhexanoic acid;U13C Pyridoxal hydrochloride;U13C Pyruvic a…
Uridine triphosphate	CHEBI:15713	483	158.9	16.93	15 ISTDs are selected, with 100% runs.	13C10 15N5 Deoxyadenosine monophosphate;13C5 15N Folic acid;13C5 15N1 Valine;U13C Aconitic acid;U13C Aminoadipic acid;U13C Aminobutyric acid;U13C Argininosuccinic acid;U13C Aspartic Acid;U13C Glutamic acid;U13C Glyceric acid;U13C Pantothenic acid;U13C Pentahydroxyhexanoic acid;U13C Pyridoxal hydrochloride;U13C Pyruvic acid;U13C Succinic acid
Valine	CHEBI:27266	176	116	1.427	Dedicated ISTDs are selected, with 100% runs.	13C5 15N1 Valine
Vanillic acid	CHEBI:30816	167	108	12.36	17 ISTDs are selected, with 100% runs.	13C10 15N5 Deoxyadenosine monophosphate;13C5 15N Folic acid;13C5 15N1 Valine;U13C Aconitic acid;U13C Aminoadipic acid;U13C Aminobutyric acid;U13C Argininosuccinic acid;U13C Aspartic Acid;U13C Glutamic acid;U13C Glyceric acid;U13C Guanosine;U13C Malic acid;U13C Nicotinamide adenine dinucleotide;U13C Pantothenic acid;U13C Pentahydroxyhexanoic acid;U13C Pyruvic acid;U13C Succinic acid
Xanthine	CHEBI:15318	151	108	1.927	21 ISTDs are selected, with 99% runs.	13C10 15N5 Deoxyadenosine monophosphate;13C5 15N1 Methionine;13C5 15N1 Valine;U13C Aconitic acid;U13C alpha-Ketoglutaric acid;U13C Aminoadipic acid;U13C Aminobutyric acid;U13C Argininosuccinic acid;U13C Aspartic Acid;U13C Glutamic acid;U13C Glyceric acid;U13C Guanosine;U13C N-Acetylglutamic acid;U13C N-Carbamyl-glutamic acid;U13C Nicotinamide adenine dinucleotide;U13C Pantothenic acid;U13C Pentah…
Xanthosine	CHEBI:18107	283.1	151	7.844	16 ISTDs are selected, with 100% runs.	13C10 15N5 Deoxyadenosine monophosphate;13C5 15N1 Valine;U13C alpha-Ketoglutaric acid;U13C Aminoadipic acid;U13C Argininosuccinic acid;U13C Aspartic Acid;U13C Glutamic acid;U13C Glyceric acid;U13C Guanosine;U13C N-Acetylglutamic acid;U13C N-Carbamyl-glutamic acid;U13C Pantothenic acid;U13C Pentahydroxyhexanoic acid;U13C Succinic acid;U13C Tyrosine;U13C Uridine diphosphohexose
Xylitol	CHEBI:17151	151.1	89	1.265	Dedicated ISTDs are selected, with 100% runs.	U13C Xylitol
Xylulose 5-phosphate	CHEBI:27354	229	79	8.492	16 ISTDs are selected, with 97% runs.	13C10 15N5 Deoxyadenosine monophosphate;13C5 15N Folic acid;13C5 15N1 Valine;U13C alpha-Ketoglutaric acid;U13C Aminoadipic acid;U13C Argininosuccinic acid;U13C Aspartic Acid;U13C Glutamic acid;U13C Glyceric acid;U13C N-Acetylglutamic acid;U13C N-Carbamyl-glutamic acid;U13C Pantothenic acid;U13C Pentahydroxyhexanoic acid;U13C Pyruvic acid;U13C Succinic acid;U13C Uridine diphosphohexose
alpha-Ketoglutaric acid	CHEBI:30915	145	101	14.095	Dedicated ISTDs are selected, with 89% runs.	U13C alpha-Ketoglutaric acid
cis-Aconitic acid	CHEBI:32805	173	129	15.124	15 ISTDs are selected, with 100% runs.	13C2 15N1 Glycine;13C2 Taurine;13C3 15N1 Serine;13C4 15N1 Threonine;13C5 15N Folic acid;U13C Aconitic acid;U13C Aminobutyric acid;U13C Asparagine;U13C Citric acid;U13C Citrulline;U13C Glutamine;U13C Isopropylmalic acid;U13C Nicotinamide adenine dinucleotide;U13C Pyruvic acid;U13C Xylitol
gamma-Glu-Cys	CHEBI:17515	249.1	171	7.75	18 ISTDs are selected, with 100% runs.	13C10 15N5 Deoxyadenosine monophosphate;13C5 15N1 Valine;U13C alpha-Ketoglutaric acid;U13C Aminoadipic acid;U13C Argininosuccinic acid;U13C Aspartic Acid;U13C Glutamic acid;U13C Glyceric acid;U13C Guanosine;U13C N-Acetylglutamic acid;U13C N-Carbamyl-glutamic acid;U13C Nicotinamide adenine dinucleotide;U13C Pantothenic acid;U13C Pentahydroxyhexanoic acid;U13C Pyridoxal hydrochloride;U13C Sedoheptu…
